# Supplementary material for: Integrated Metabolomic and Transcriptomic Analysis Reveals Potential Gut-Liver Crosstalks in the Lipogenesis of Chicken
Source: Animals (Basel). 2023 May 17;13(10):1659. doi: 10.3390/ani13101659 (PMC10215772; doi:10.3390/ani13101659)
Supplement: Supplementary file 1 [file animals-13-01659-s001.zip]

Archive with 6 entries (6 files):
- Table S1.csv
- Table S2.csv
- Table S3.csv
- Table S4.csv
- Table S5.csv
- Table S6.xls
