# Supplementary material for: Integrated Metabolomic and Transcriptomic Analysis Reveals Potential Gut-Liver Crosstalks in the Lipogenesis of Chicken
Source: Animals (Basel). 2023 May 17;13(10):1659. doi: 10.3390/ani13101659 (PMC10215772; doi:10.3390/ani13101659)
Supplement: Supplementary file 1 [file animals-13-01659-s001.zip › Table S1.csv]

name	MS2 name	MS2 score	MS1 name	MS1 ppm	rtmed	mzmed	SuperClass	type	HFD-1	HFD-2	HFD-3	HFD-4	HFD-5	NFD-1	NFD-2	NFD-3	NFD-4	NFD-5	Class	CAS	HMDB	C_ID	Pathway	KEGG_B_class	KEGG_A_class
POS00006	1-Butylamine	0.999968462			33.0457	74.0969441	Organic nitrogen compounds	forward	4566.767826	4566.767826	4566.767826	4566.767826	4566.767826	4566.767826	4566.767826	43554.74911	4566.767826	4566.767826	Organonitrogen compounds	109-73-9	HMDB0031321	-	-	-	-
POS00009	Adenine	0.999897769			272.415	136.0616752	Organoheterocyclic compounds	forward	4566.767826	4566.767826	4566.767826	4566.767826	4566.767826	4566.767826	4566.767826	14570007.6	4566.767826	2585280.565	Imidazopyrimidines	73-24-5	HMDB0000034	C00147	ko01100//Metabolic pathways;ko00230//Purine metabolism	Global and overview maps;Nucleotide metabolism	Metabolism
POS00010	1-Amino-propan-2-ol	0.999863615			305.091	76.07621209	Organic nitrogen compounds	forward	4566.767826	4566.767826	4566.767826	4566.767826	4566.767826	275455.4466	4566.767826	4566.767826	4566.767826	4566.767826	Organonitrogen compounds	78-96-6	HMDB0012136	-	-	-	-
POS00014	L-Valine	0.999814			303.239	118.086352	Organic acids and derivatives	forward	4566.767826	4566.767826	4566.767826	4566.767826	4566.767826	60024.97776	4566.767826	4566.767826	4566.767826	4566.767826	Carboxylic acids and derivatives	72-18-4	HMDB0000883	C00183	ko01100//Metabolic pathways;ko01110//Biosynthesis of secondary metabolites;ko01130//Biosynthesis of antibiotics;ko01230//Biosynthesis of amino acids;ko02010//ABC transporters;ko01210//2-Oxocarboxylic acid metabolism;ko05230//Central carbon metabolism in cancer;ko00970//Aminoacyl-tRNA biosynthesis;ko04974//Protein digestion and absorption;ko00770//Pantothenate and CoA biosynthesis;ko00460//Cyanoam…	Amino acid metabolism;Cancers;Digestive system;Global and overview maps;Membrane transport;Metabolism of cofactors and vitamins;Metabolism of other amino acids;Translation	Environmental Information Processing;Genetic Information Processing;Human Diseases;Metabolism;Organismal Systems
POS00015	5-Aminopentanoic acid	0.999752385			287.727	118.0862484	Organic acids and derivatives	forward	4566.767826	4566.767826	4566.767826	4566.767826	4566.767826	86722.10063	4566.767826	4566.767826	63769.64478	4566.767826	Carboxylic acids and derivatives	660-88-8	HMDB0003355	C00431	ko01120//Microbial metabolism in diverse environments;ko00310//Lysine degradation;ko00330//Arginine and proline metabolism	Amino acid metabolism;Global and overview maps	Metabolism
POS00021	3-Methyladenine	0.999439154			252.481	150.0774119	Organoheterocyclic compounds	forward	4566.767826	4566.767826	4566.767826	4566.767826	4566.767826	4566.767826	216988.8317	2847220.776	1009086.732	4566.767826	Imidazopyrimidines	5142-23-4	HMDB0011600	-	-	-	-
POS00023	1-Methylnicotinamide	0.999272			331.6515	137.0708317	Organoheterocyclic compounds	forward	4566.767826	4566.767826	4566.767826	4566.767826	4566.767826	87807.10474	4566.767826	4566.767826	95132.56676	4566.767826	Pyridines and derivatives	3106-60-3	HMDB0000699	C02918	ko01100//Metabolic pathways;ko04976//Bile secretion;ko00760//Nicotinate and nicotinamide metabolism	Digestive system;Global and overview maps;Metabolism of cofactors and vitamins	Metabolism;Organismal Systems
POS00036	L-Glutamic acid	0.997267231			403.777	148.0602553	Organic acids and derivatives	forward	4566.767826	4566.767826	4566.767826	4566.767826	4566.767826	4566.767826	4566.767826	4566.767826	4566.767826	78557.46551	Carboxylic acids and derivatives	-	HMDB0060475	C00025	ko01100//Metabolic pathways;ko01110//Biosynthesis of secondary metabolites;ko01120//Microbial metabolism in diverse environments;ko01130//Biosynthesis of antibiotics;ko01230//Biosynthesis of amino acids;ko01200//Carbon metabolism;ko04723//Retrograde endocannabinoid signaling;ko02010//ABC transporters;ko01210//2-Oxocarboxylic acid metabolism;ko05230//Central carbon metabolism in cancer;ko00630//Gl…	Amino acid metabolism;Biosynthesis of other secondary metabolites;Cancers;Carbohydrate metabolism;Cellular community - eukaryotes;Digestive system;Energy metabolism;Environmental adaptation;Excretory system;Global and overview maps;Membrane transport;Metabolism of cofactors and vitamins;Metabolism of other amino acids;Nervous system;Neurodegenerative diseases;Sensory system;Signal transduction;Si…	Cellular Processes;Environmental Information Processing;Genetic Information Processing;Human Diseases;Metabolism;Organismal Systems
POS00039	Methyl 2-furoate	0.996817			32.4987	127.0390379	Organoheterocyclic compounds	forward	4566.767826	4566.767826	4566.767826	4566.767826	4566.767826	17956.78322	4566.767826	4566.767826	4566.767826	4566.767826	Furans	611-13-2	HMDB0029750	-	-	-	-
POS00045	Daidzein	0.995939615			71.745	255.0648149	Phenylpropanoids and polyketides	forward	4566.767826	4566.767826	4566.767826	4566.767826	4566.767826	4566.767826	4566.767826	446977.8886	4566.767826	238920.5095	Isoflavonoids	486-66-8	HMDB0003312	C10208	ko01110//Biosynthesis of secondary metabolites	Global and overview maps	Metabolism
POS00055	Phosphorylcholine	0.995145077			403.486	184.0733038	Organic nitrogen compounds	forward	4566.767826	4566.767826	4566.767826	4566.767826	4566.767826	9326107.361	8535774.558	512846.0334	1056058.805	394462.322	Organonitrogen compounds	626852	HMDB0001565	C00588	ko01100//Metabolic pathways;ko00564//Glycerophospholipid metabolism;ko05231//Choline metabolism in cancer	Cancers;Global and overview maps;Lipid metabolism	Human Diseases;Metabolism
POS00058	11-Methylgerberinol	0.994876538			396.884	379.1203239	Phenylpropanoids and polyketides	forward	4566.767826	4566.767826	4566.767826	4566.767826	4566.767826	4566.767826	4566.767826	60377.85255	22829.52331	4566.767826	Coumarins and derivatives	173559-76-7	HMDB0041441	-	-	-	-
POS00059	1-deoxy-1-(N6-lysino)-D-fructose	0.994613615			412.014	134.0448017	Organic acids and derivatives	forward	4566.767826	4566.767826	4566.767826	4566.767826	4566.767826	4566.767826	4566.767826	4566.767826	4566.767826	81799.82791	Carboxylic acids and derivatives	617-45-8	HMDB0062186	-	-	-	-
POS00060	m-Aminobenzoic acid	0.994243			301.401	138.0548266	Benzenoids	forward	4566.767826	4566.767826	4566.767826	4566.767826	4566.767826	4566.767826	4566.767826	240226.6989	4566.767826	4566.767826	Benzene and substituted derivatives	36288	HMDB0001891	-	-	-	-
POS00065	1-Methylpyrrole	0.993439231			371.723	82.06558538	Organoheterocyclic compounds	forward	4566.767826	4566.767826	4566.767826	4566.767826	4566.767826	143387.5929	4566.767826	1665469.764	78852.3801	4566.767826	Pyrroles	96-54-8	HMDB0033113	-	-	-	-
POS00067	2-Hydroxypyridine	0.993394462			431.762	96.04475769	Organoheterocyclic compounds	forward	4566.767826	4566.767826	4566.767826	4566.767826	4566.767826	4566.767826	4566.767826	4566.767826	42339.14829	4566.767826	Pyridines and derivatives	142-08-5	HMDB0013751	-	-	-	-
POS00072	3-Methylcytosine	0.992860077			201.439	126.066213	Organoheterocyclic compounds	forward	4566.767826	4566.767826	4566.767826	4566.767826	4566.767826	4566.767826	4566.767826	6292359.647	4566.767826	4566.767826	--	--	--	-	-	-	-
POS00077	Gerberinol	0.991382			385.937	365.104798	Phenylpropanoids and polyketides	forward	4566.767826	4566.767826	4566.767826	4566.767826	4566.767826	4566.767826	4566.767826	302425.9848	4566.767826	4566.767826	Coumarins and derivatives	84153-78-6	HMDB0033304	-	-	-	-
POS00082	Uridine	0.990161923			167.1145	245.0764069	Nucleosides, nucleotides, and analogues	forward	4566.767826	4566.767826	4566.767826	4566.767826	4566.767826	4566.767826	4566.767826	325473.252	4566.767826	4566.767826	Pyrimidine nucleosides	58-96-8	HMDB0000296	C00299	ko01100//Metabolic pathways;ko00240//Pyrimidine metabolism	Global and overview maps;Nucleotide metabolism	Metabolism
POS00083	Beta-Leucine	0.989909769			37.2649	132.1018383	Organic acids and derivatives	forward	4566.767826	4566.767826	4566.767826	4566.767826	4566.767826	306222.1343	331809.3972	528151.3171	231205.2213	4566.767826	Carboxylic acids and derivatives	5699-54-7	HMDB0003640	-	-	-	-
POS00085	Prolyl-Alanine	0.989731231			72.60625	187.1075501	Organic acids and derivatives	forward	4566.767826	4566.767826	4566.767826	4566.767826	4566.767826	4566.767826	4566.767826	1291872.976	4566.767826	4566.767826	Carboxylic acids and derivatives	-	HMDB0029010	-	-	-	-
POS00087	1-Methylhypoxanthine	0.989258154			91.8179	151.0612597	Organoheterocyclic compounds	forward	4566.767826	4566.767826	4566.767826	4566.767826	4566.767826	4566.767826	4566.767826	92220.8345	4566.767826	68615.00079	--	--	--	-	-	-	-
POS00088	Leukoaminochrome	0.989095538			257.8225	152.0705475	Organoheterocyclic compounds	forward	4566.767826	4566.767826	4566.767826	4566.767826	4566.767826	4566.767826	4566.767826	83862.46873	4566.767826	4566.767826	Indoles and derivatives	29539-03-5	HMDB0012992	-	-	-	-
POS00091	4-Pyridoxolactone	0.988288769			18.6784	166.0510405	Organoheterocyclic compounds	forward	4566.767826	4566.767826	4566.767826	4566.767826	4566.767826	4566.767826	4566.767826	5549971.329	4566.767826	4566.767826	Pyridines and derivatives	4753-19-9	HMDB0003454	C00971	ko01120//Microbial metabolism in diverse environments;ko00750//Vitamin B6 metabolism	Global and overview maps;Metabolism of cofactors and vitamins	Metabolism
POS00095	2,3-Dihydro-2,3-dihydroxy-4-(4-methoxyphenyl)-1H-phenalen-1-one	0.987161077			318.3625	321.1150659	Benzenoids	forward	4566.767826	4566.767826	4566.767826	4566.767826	4566.767826	4566.767826	4566.767826	163590.5874	4566.767826	4566.767826	Naphthalenes	159853-37-9	HMDB0041463	-	-	-	-
POS00096	1H-Indole-3-carboxaldehyde	0.986678538			42.57225	146.0598334	Organoheterocyclic compounds	forward	4566.767826	4566.767826	4566.767826	4566.767826	4566.767826	87686.97314	4566.767826	285076.3755	4566.767826	4566.767826	Indoles and derivatives	487-89-8	HMDB0029737	-	-	-	-
POS00099	Prolylhydroxyproline	0.986311154			436.2575	229.1179879	Organic acids and derivatives	forward	4566.767826	4566.767826	4566.767826	4566.767826	4566.767826	70460.65376	114588.7111	441319.8626	79108.60969	4566.767826	Carboxylic acids and derivatives	-	HMDB0029018	-	-	-	-
POS00101	Betaine aldehyde	0.986232231			365.4615	102.0916137	Organic nitrogen compounds	forward	4566.767826	4566.767826	4566.767826	4566.767826	4566.767826	4566.767826	4566.767826	294745.7976	4566.767826	4566.767826	Organonitrogen compounds	7418-61-3	HMDB0001252	C00576	ko01100//Metabolic pathways;ko00260//Glycine, serine and threonine metabolism	Amino acid metabolism;Global and overview maps	Metabolism
POS00105	2-Acetylpyrazine	0.985534308			322.7075	123.0553428	Organooxygen compounds	forward	4566.767826	4566.767826	4566.767826	4566.767826	4566.767826	4566.767826	4566.767826	108449.597	4566.767826	4566.767826	Carbonyl compounds	22047-25-2	HMDB0031861	-	-	-	-
POS00107	Zopiclone N-oxide	0.984831769			373.476	405.1053136	Organoheterocyclic compounds	forward	4566.767826	4566.767826	4566.767826	4566.767826	4566.767826	4566.767826	4566.767826	361619.6886	4566.767826	4566.767826	Pyrrolopyrazines	43200-96-0	HMDB0060913	-	-	-	-
POS00111	Furanone A	0.983769385			322.872	85.02883993	Organoheterocyclic compounds	forward	4566.767826	4566.767826	4566.767826	4566.767826	4566.767826	4566.767826	4566.767826	4566.767826	532706.2531	4566.767826	Dihydrofurans	-	HMDB0094691	-	-	-	-
POS00115	Phenylacetaldehyde	0.983363077			245.014	121.0648466	Benzenoids	forward	4566.767826	4566.767826	4566.767826	4566.767826	4566.767826	908113.0016	2744742.2	3895629.211	4566.767826	770766.6561	Benzene and substituted derivatives	6314-97-2	HMDB0041610	C00601	ko01100//Metabolic pathways;ko01120//Microbial metabolism in diverse environments;ko00360//Phenylalanine metabolism	Amino acid metabolism;Global and overview maps	Metabolism
POS00121	Beta-Carboline	0.981941			45.5972	169.075726	Organoheterocyclic compounds	forward	4566.767826	4566.767826	4566.767826	4566.767826	4566.767826	4566.767826	1430243.79	4566.767826	4566.767826	4566.767826	Indoles and derivatives	244-63-3	HMDB0012897	-	-	-	-
POS00123	6-Hydroxydopamine	0.981818077			253.055	170.0810512	Benzenoids	forward	4566.767826	4566.767826	4566.767826	4566.767826	4566.767826	4566.767826	4566.767826	378932.0287	97806.28338	4566.767826	Phenols	1199-18-4	HMDB0001537	-	-	-	-
POS00127	2-Furancarboxaldehyde	0.980468615			446.572	97.02873758	Organooxygen compounds	forward	4566.767826	4566.767826	4566.767826	4566.767826	4566.767826	4566.767826	138298.6352	2121503.462	4566.767826	4566.767826	Carbonyl compounds	35796	HMDB0032914	C14279	ko01120//Microbial metabolism in diverse environments	Global and overview maps	Metabolism
POS00131	L-2,4-diaminobutyric acid	0.979289077			370.827	119.0896852	Organic acids and derivatives	forward	4566.767826	4566.767826	4566.767826	4566.767826	4566.767826	4566.767826	4566.767826	549118.0748	4566.767826	4566.767826	Carboxylic acids and derivatives	1758-80-1	HMDB0006284	C03283	ko01100//Metabolic pathways;ko01120//Microbial metabolism in diverse environments;ko01230//Biosynthesis of amino acids;ko00260//Glycine, serine and threonine metabolism;ko01210//2-Oxocarboxylic acid metabolism	Amino acid metabolism;Global and overview maps	Metabolism
POS00147	Phosphoric acid	0.974295			442.468	98.98446518	Homogeneous non-metal compounds	forward	4566.767826	4566.767826	4566.767826	4566.767826	4566.767826	4566.767826	4566.767826	4566.767826	109514.4443	116563.0517	Non-metal oxoanionic compounds	7664-38-2	HMDB0002142	C00009	ko01100//Metabolic pathways;ko02010//ABC transporters;ko05012//Parkinson disease;ko04978//Mineral absorption;ko00190//Oxidative phosphorylation	Digestive system;Energy metabolism;Global and overview maps;Membrane transport;Neurodegenerative diseases	Environmental Information Processing;Human Diseases;Metabolism;Organismal Systems
POS00152	Androsterone sulfate	0.973063			426.4005	371.1920134	Lipids and lipid-like molecules	forward	4566.767826	4566.767826	4566.767826	4566.767826	4566.767826	64837.09876	4566.767826	11910260	4566.767826	4566.767826	Steroids and steroid derivatives	2479-86-9	HMDB0002759	-	-	-	-
POS00154	4-Hydroxybenzaldehyde	0.972151			318.2375	123.0441352	Organic oxygen compounds	forward	4566.767826	4566.767826	4566.767826	4566.767826	4566.767826	4566.767826	4566.767826	4566.767826	53183.75174	4566.767826	Organooxygen compounds	123-08-0	HMDB0011718	C00633	ko01100//Metabolic pathways;ko01120//Microbial metabolism in diverse environments	Global and overview maps	Metabolism
POS00156	2-Ethoxy-3-methylpyrazine	0.971522846			45.6183	139.0865073	Organooxygen compounds	forward	4566.767826	4566.767826	4566.767826	4566.767826	4566.767826	4566.767826	4566.767826	4566.767826	4566.767826	271569.425	Ethers	32737-14-7	HMDB0031850	-	-	-	-
POS00159	S-Adenosylhomocysteine	0.969949308			398.134	385.1277968	Nucleosides, nucleotides, and analogues	forward	4566.767826	4566.767826	4566.767826	4566.767826	4566.767826	4566.767826	4566.767826	447399.7708	4566.767826	4566.767826	5'-deoxyribonucleosides	979-92-0	HMDB0000939	C00021	ko01100//Metabolic pathways;ko01230//Biosynthesis of amino acids;ko00270//Cysteine and methionine metabolism	Amino acid metabolism;Global and overview maps	Metabolism
POS00163	Psoralidin	0.968162077			397.325	337.1098076	Phenylpropanoids and polyketides	forward	4566.767826	4566.767826	4566.767826	4566.767826	4566.767826	4566.767826	4566.767826	4566.767826	46709.02817	4566.767826	Isoflavonoids	18642-23-4	HMDB0034050	-	-	-	-
POS00170	Butyl 3-O-caffeoylquinate	0.965382231			313.865	411.1615176	Organic oxygen compounds	forward	4566.767826	4566.767826	4566.767826	4566.767826	4566.767826	20232.80291	4566.767826	4566.767826	4566.767826	4566.767826	Organooxygen compounds	132741-56-1	HMDB0034588	-	-	-	-
POS00176	Methionine sulfoxide	0.963634769			379.782	166.052991	Organic acids and derivatives	forward	4566.767826	4566.767826	4566.767826	4566.767826	4566.767826	53718.07662	4566.767826	76691.99472	4566.767826	4566.767826	Carboxylic acids and derivatives	62697-73-8	HMDB0002005	-	-	-	-
POS00185	LysoPE(15:0/0:0)	0.958267462			225.874	440.2754791	Lipids and lipid-like molecules	forward	4566.767826	4566.767826	4566.767826	4566.767826	4566.767826	4566.767826	4566.767826	16592.93221	4566.767826	4566.767826	Glycerophospholipids	-	HMDB0011502	-	-	-	-
POS00196	Putrescine	0.953625231			421.8275	89.10774243	Organic nitrogen compounds	forward	4566.767826	4566.767826	4566.767826	4566.767826	4566.767826	4566.767826	4566.767826	170008.7892	4566.767826	4566.767826	Organonitrogen compounds	110-60-1	HMDB0001414	C00134	ko01100//Metabolic pathways;ko01110//Biosynthesis of secondary metabolites;ko01130//Biosynthesis of antibiotics;ko02010//ABC transporters;ko00330//Arginine and proline metabolism;ko04974//Protein digestion and absorption;ko00480//Glutathione metabolism	Amino acid metabolism;Digestive system;Global and overview maps;Membrane transport;Metabolism of other amino acids	Environmental Information Processing;Metabolism;Organismal Systems
POS00201	5,6-Dihydroxyindole	0.951303308			66.168	150.0548507	Organoheterocyclic compounds	forward	4566.767826	4566.767826	4566.767826	4566.767826	4566.767826	4566.767826	4566.767826	4566.767826	31361.61076	4566.767826	Indoles and derivatives	3131-52-0	HMDB0004058	C05578	ko01100//Metabolic pathways;ko00350//Tyrosine metabolism	Amino acid metabolism;Global and overview maps	Metabolism
POS00203	Serylglycine	0.950347923			352.56	163.0713128	Organic acids and derivatives	forward	4566.767826	4566.767826	4566.767826	4566.767826	4566.767826	58972.79397	4566.767826	4566.767826	4566.767826	4566.767826	Carboxylic acids and derivatives	-	HMDB0029039	-	-	-	-
POS00207	N-Desmethyldiphenhydramine	0.949852154			321.025	242.1574496	Benzenoids	forward	4566.767826	4566.767826	4566.767826	4566.767826	4566.767826	4566.767826	4566.767826	3843545.194	4566.767826	4566.767826	Benzene and substituted derivatives	-	HMDB0060535	-	-	-	-
POS00209	4-Hydroxy-2-butenoic acid gamma-lactone	0.949545385			464.644	85.02885858	Organoheterocyclic compounds	forward	4566.767826	4566.767826	4566.767826	4566.767826	4566.767826	75646.39319	4566.767826	4566.767826	4566.767826	4566.767826	Dihydrofurans	497-23-4	HMDB0032330	-	-	-	-
POS00214	L-alpha-Amino-1H-pyrrole-1-hexanoic acid	0.944823154			335.973	197.1283723	Organic acids and derivatives	forward	4566.767826	4566.767826	4566.767826	4566.767826	4566.767826	4566.767826	4566.767826	2644656.675	4566.767826	4566.767826	Carboxylic acids and derivatives	156539-32-1	HMDB0040551	-	-	-	-
POS00219	Isomangiferin	0.942640846			303.5515	423.0895382	Organoheterocyclic compounds	forward	4566.767826	4566.767826	4566.767826	4566.767826	4566.767826	4566.767826	4566.767826	325297.7324	47867.31279	4566.767826	Benzopyrans	24699-16-9	HMDB0029477	-	-	-	-
POS00222	25,27-Dihydro-4,7-didehydro-7-deoxyphysalin A	0.941588154			441.0285	357.1651006	Lipids and lipid-like molecules	forward	4566.767826	4566.767826	4566.767826	4566.767826	4566.767826	4566.767826	83474.12408	395092.592	4566.767826	4566.767826	Steroids and steroid derivatives	134434-71-2	HMDB0039696	-	-	-	-
POS00224	1,9-Nonanedithiol	0.941300462			308.539	193.1083128	Organosulfur compounds	forward	4566.767826	4566.767826	4566.767826	4566.767826	4566.767826	4566.767826	4566.767826	51519.79429	4566.767826	4566.767826	Thiols	3489-28-9	HMDB0031710	-	-	-	-
POS00228	Xanthorrhizol	0.940632385			121.224	219.1740828	Lipids and lipid-like molecules	forward	4566.767826	4566.767826	4566.767826	4566.767826	4566.767826	4566.767826	4566.767826	1829657.781	448521.7574	4566.767826	Prenol lipids	30199-26-9	HMDB0038195	-	-	-	-
POS00237	Dihydrobiopterin	0.934508538			291.586	240.1087031	Organoheterocyclic compounds	forward	4566.767826	4566.767826	4566.767826	4566.767826	4566.767826	61628.03721	4566.767826	4566.767826	34105.68147	4566.767826	Pteridines and derivatives	6779-87-9	HMDB0000038	C00268	ko01100//Metabolic pathways;ko00790//Folate biosynthesis	Global and overview maps;Metabolism of cofactors and vitamins	Metabolism
POS00239	Lysyl-Glycine	0.934461385			339.4405	204.1341272	Organic acids and derivatives	forward	4566.767826	4566.767826	4566.767826	4566.767826	4566.767826	62972.61409	4566.767826	4566.767826	210471.4694	4566.767826	Carboxylic acids and derivatives	-	HMDB0028951	-	-	-	-
POS00248	6&apos;&apos;-O-Acetylgenistin	0.931737308			59.8853	475.1228964	Phenylpropanoids and polyketides	forward	4566.767826	4566.767826	4566.767826	4566.767826	4566.767826	4566.767826	4566.767826	241746.2766	4566.767826	4566.767826	--	--	--	-	-	-	-
POS00249	Biliverdin	0.931212231			255.482	583.2549971	Organoheterocyclic compounds	forward	4566.767826	4566.767826	4566.767826	4566.767826	4566.767826	4566.767826	4566.767826	459800.3914	4566.767826	4566.767826	Tetrapyrroles and derivatives	114-25-0	HMDB0001008	C00500	ko01100//Metabolic pathways;ko01110//Biosynthesis of secondary metabolites;ko00860//Porphyrin and chlorophyll metabolism	Global and overview maps;Metabolism of cofactors and vitamins	Metabolism
POS00258	LysoPE(18:1(9Z)/0:0)	0.927787308			220.896	480.3080841	Lipids and lipid-like molecules	forward	4566.767826	4566.767826	4566.767826	4566.767826	4566.767826	141456.8201	453342.1942	208891.2976	4566.767826	4566.767826	Glycerophospholipids	89576-29-4	HMDB0011506	-	-	-	-
POS00259	7-hydroxy-6-methoxy-3-(4-methoxyphenyl)-4H-chromen-4-one	0.927232385			22.78735	299.0906333	Phenylpropanoids and polyketides	forward	4566.767826	4566.767826	4566.767826	4566.767826	4566.767826	4566.767826	4566.767826	28336.07415	4566.767826	4566.767826	Isoflavonoids	-	HMDB0132849	-	-	-	-
POS00263	Asymmetric dimethylarginine	0.926154077			520.022	203.1499404	Organic acids and derivatives	forward	4566.767826	4566.767826	4566.767826	4566.767826	4566.767826	4566.767826	4566.767826	243166.2085	942221.1311	3255813.743	Carboxylic acids and derivatives	30315-93-6	HMDB0001539	-	-	-	-
POS00269	Maltitol	0.924192538			422.655	367.120741	Lipids and lipid-like molecules	forward	4566.767826	4566.767826	4566.767826	4566.767826	4566.767826	4566.767826	4566.767826	4566.767826	417189.4095	2722641.082	Fatty Acyls	585-88-6	HMDB0002928	-	-	-	-
POS00274	Argininic acid	0.921639846			379.8445	176.102839	Organic acids and derivatives	forward	4566.767826	4566.767826	4566.767826	4566.767826	4566.767826	4566.767826	4566.767826	4461146.662	4566.767826	101854.482	Carboxylic acids and derivatives	157-07-3	HMDB0003148	-	-	-	-
POS00276	Shinflavanone	0.920185077			387.4315	391.1852964	Phenylpropanoids and polyketides	forward	4566.767826	4566.767826	4566.767826	4566.767826	4566.767826	4566.767826	4566.767826	4566.767826	4566.767826	84266.06534	Flavonoids	157414-03-4	HMDB0041217	-	-	-	-
POS00278	Linamarin	0.919365308			127.6555	248.123436	Organic oxygen compounds	forward	4566.767826	4566.767826	4566.767826	4566.767826	4566.767826	4566.767826	75432.96982	4566.767826	4566.767826	4566.767826	Organooxygen compounds	554-35-8	HMDB0033699	C01594	ko01110//Biosynthesis of secondary metabolites;ko00460//Cyanoamino acid metabolism	Global and overview maps;Metabolism of other amino acids	Metabolism
POS00283	1-Methyladenosine	0.916600385			125.568	282.1189614	Nucleosides, nucleotides, and analogues	forward	4566.767826	4566.767826	4566.767826	4566.767826	4566.767826	4566.767826	4566.767826	21199.63189	16436.61071	4566.767826	Purine nucleosides	15763-06-1	HMDB0003331	-	-	-	-
POS00285	Cyclic AMP	0.916286462			297.819	330.0588207	Nucleosides, nucleotides, and analogues	forward	4566.767826	4566.767826	4566.767826	4566.767826	4566.767826	4566.767826	11178.09272	13457.49638	4566.767826	4566.767826	Purine nucleotides	60-92-4	HMDB0000058	C00575	ko04723//Retrograde endocannabinoid signaling;ko00230//Purine metabolism;ko04976//Bile secretion;ko04922//Glucagon signaling pathway;ko04742//Taste transduction;ko05012//Parkinson disease;ko04024//cAMP signaling pathway;ko04918//Thyroid hormone synthesis;ko04725//Cholinergic synapse;ko04925//Aldosterone synthesis and secretion;ko05034//Alcoholism;ko04022//cGMP - PKG signaling pathway;ko04924//Ren…	Aging;Cancers;Cardiovascular diseases;Cell growth and death;Cellular community - eukaryotes;Circulatory system;Digestive system;Endocrine system;Environmental adaptation;Excretory system;Immune system;Infectious diseases;Nervous system;Neurodegenerative diseases;Nucleotide metabolism;Sensory system;Signal transduction;Substance dependence	Cellular Processes;Environmental Information Processing;Human Diseases;Metabolism;Organismal Systems
POS00288	20-Carboxy-leukotriene B4	0.914632923			469.939	389.1909516	Lipids and lipid-like molecules	forward	4566.767826	4566.767826	4566.767826	4566.767826	4566.767826	4566.767826	4566.767826	65101.00892	4566.767826	4566.767826	Fatty Acyls	80434-82-8	HMDB0006059	C05950	ko00590//Arachidonic acid metabolism	Lipid metabolism	Metabolism
POS00323	Stachyose	0.897074769			478.2915	689.2082573	Organic oxygen compounds	forward	4566.767826	4566.767826	4566.767826	4566.767826	4566.767826	4566.767826	38221.01694	4566.767826	4566.767826	4566.767826	Organooxygen compounds	470-55-3	HMDB0003553	C01613	ko00052//Galactose metabolism	Carbohydrate metabolism	Metabolism
POS00330	Zymonic acid	0.893083462			175.665	159.0275938	Organoheterocyclic compounds	forward	4566.767826	4566.767826	4566.767826	4566.767826	4566.767826	4566.767826	196015.3069	4566.767826	4566.767826	4566.767826	Dihydrofurans	24891-71-2	HMDB0031210	-	-	-	-
POS00336	Valyl-Valine	0.887964923			371.487	217.1542224	Organic acids and derivatives	forward	4566.767826	4566.767826	4566.767826	4566.767826	4566.767826	4566.767826	36148.59037	4566.767826	299099.8714	4566.767826	Carboxylic acids and derivatives	-	HMDB0029140	-	-	-	-
POS00339	L-Furosine	0.886302692			382.388	255.133628	Organic acids and derivatives	forward	4566.767826	4566.767826	4566.767826	4566.767826	4566.767826	530985.0914	4566.767826	164159.1807	4566.767826	4566.767826	Carboxylic acids and derivatives	19746-33-9	HMDB0029390	-	-	-	-
POS00343	6-Hydroxy-1H-indole-3-acetamide	0.883535846			70.81385	191.0814137	Organoheterocyclic compounds	forward	4566.767826	4566.767826	4566.767826	4566.767826	4566.767826	8897289.138	1451753.912	4566.767826	297180.3914	33477365.78	Indoles and derivatives	192184-73-9	HMDB0031173	-	-	-	-
POS00346	Mesoporphyrin IX	0.882410385			172.455	567.2948285	Organoheterocyclic compounds	forward	4566.767826	4566.767826	4566.767826	4566.767826	4566.767826	871333.2224	4566.767826	622830.9017	262496.269	4566.767826	Tetrapyrroles and derivatives	493-90-3	HMDB0002379	-	-	-	-
POS00356	Hericenone B	0.877465385			385.168	434.2277582	Organoheterocyclic compounds	forward	4566.767826	4566.767826	4566.767826	4566.767826	4566.767826	2240764.484	4566.767826	3446360.582	642018.584	4566.767826	Isoindoles and derivatives	126654-53-3	HMDB0036548	-	-	-	-
POS00363	Dopamine glucuronide	0.874792308			444.3255	330.1178863	Organic oxygen compounds	forward	4566.767826	4566.767826	4566.767826	4566.767826	4566.767826	1311414.124	1459840.36	3465779.52	4566.767826	4566.767826	Organooxygen compounds	38632-24-5	HMDB0010329	-	-	-	-
POS00369	FAD	0.870605231			402.083	786.1633822	Nucleosides, nucleotides, and analogues	forward	4566.767826	4566.767826	4566.767826	4566.767826	4566.767826	4566.767826	221451.6373	601221.432	4566.767826	4566.767826	Flavin nucleotides	146-14-5	HMDB0001248	C00016	ko01100//Metabolic pathways;ko01110//Biosynthesis of secondary metabolites;ko04977//Vitamin digestion and absorption;ko00740//Riboflavin metabolism	Digestive system;Global and overview maps;Metabolism of cofactors and vitamins	Metabolism;Organismal Systems
POS00377	Gibberellin A37 glucosyl ester	0.866392385			254.899	509.2370547	Lipids and lipid-like molecules	forward	4566.767826	4566.767826	4566.767826	4566.767826	4566.767826	2091132.57	1435204.899	3353723.612	1146857.894	371305.9826	Prenol lipids	36702-72-4	HMDB0038611	-	-	-	-
POS00379	4-Hydroxy-2H-pyran-3-carboxaldehyde	0.865441308			211.995	127.0390216	Organoheterocyclic compounds	forward	4566.767826	4566.767826	4566.767826	4566.767826	4566.767826	505635.9281	4566.767826	4566.767826	4566.767826	4566.767826	Pyrans	26110-68-9	HMDB0031256	-	-	-	-
POS00382	6-Methylnicotinamide	0.864668077			56.5232	151.0946494	Organoheterocyclic compounds	forward	4566.767826	4566.767826	4566.767826	4566.767826	4566.767826	312054.7275	4566.767826	4566.767826	4566.767826	4566.767826	Pyridines and derivatives	6960-22-1	HMDB0013704	-	-	-	-
POS00383	8-Hydroxycarteolol	0.864415154			408.362	309.1798567	Organoheterocyclic compounds	forward	4566.767826	4566.767826	4566.767826	4566.767826	4566.767826	4566.767826	4566.767826	1665355.424	4566.767826	4566.767826	Quinolines and derivatives	-	HMDB0060990	-	-	-	-
POS00390	L-prolyl-L-proline	0.861650615			298.692	213.1231756	Organic acids and derivatives	forward	4566.767826	4566.767826	4566.767826	4566.767826	4566.767826	4566.767826	4566.767826	852541.5553	219580.8485	70380.71205	--	--	--	-	-	-	-
POS00392	Lenticin	0.860115308			308.739	247.1438867	Organic acids and derivatives	forward	4566.767826	4566.767826	4566.767826	4566.767826	4566.767826	4566.767826	4566.767826	2934205.983	218439.7212	364464.7536	Carboxylic acids and derivatives	487-58-1	HMDB0061115	-	-	-	-
POS00393	O-Phosphoethanolamine	0.859364			491.136	142.0262981	Organic acids and derivatives	forward	4566.767826	4566.767826	4566.767826	4566.767826	4566.767826	4566.767826	392821.4023	1152858.701	74550.72456	94498.53162	Organic phosphoric acids and derivatives	1071-23-4	HMDB0000224	C00346	ko01100//Metabolic pathways;ko00564//Glycerophospholipid metabolism;ko00600//Sphingolipid metabolism;ko04071//Sphingolipid signaling pathway	Global and overview maps;Lipid metabolism;Signal transduction	Environmental Information Processing;Metabolism
POS00394	N-Methylcalystegine B2	0.859283538			401.342	190.1072658	Alkaloids and derivatives	forward	4566.767826	4566.767826	4566.767826	4566.767826	4566.767826	4566.767826	299605.6496	11257907.3	1463677.689	899965.2697	Tropane alkaloids	184045-65-6	HMDB0036604	-	-	-	-
POS00395	N,N-Dimethylsphingosine	0.858840231			81.6153	328.3201457	Organic nitrogen compounds	forward	4566.767826	4566.767826	4566.767826	4566.767826	4566.767826	4566.767826	4566.767826	1147898.14	1410101.196	803988.1296	Organonitrogen compounds	122314-67-4	HMDB0013645	-	-	-	-
POS00396	DHAP(8:0)	0.858621462			406.061	297.1103117	Organic oxygen compounds	forward	4566.767826	4566.767826	4566.767826	4566.767826	4566.767826	4566.767826	233381.4958	4566.767826	4566.767826	4566.767826	Organooxygen compounds	-	HMDB0011685	-	-	-	-
POS00398	D-4&apos;-Phosphopantothenate	0.858440231			446.675	300.083911	Organic acids and derivatives	forward	4566.767826	4566.767826	4566.767826	4566.767826	4566.767826	4566.767826	4566.767826	618993.2607	4566.767826	4566.767826	--	--	--	-	-	-	-
POS00399	Suberylglycine	0.857033231			201.347	232.117707	Organic acids and derivatives	forward	4566.767826	4566.767826	4566.767826	4566.767826	4566.767826	4566.767826	4566.767826	4566.767826	4566.767826	69239.15335	Carboxylic acids and derivatives	60317-54-6	HMDB0000953	-	-	-	-
POS00402	Threoninyl-Leucine	0.854869615			40.18115	233.1492145	Organic acids and derivatives	forward	4566.767826	4566.767826	4566.767826	4566.767826	4566.767826	4566.767826	4566.767826	188634.8567	4566.767826	4566.767826	Carboxylic acids and derivatives	-	HMDB0029065	-	-	-	-
POS00413	Oxoamide	0.848473692			283.5435	193.0971048	Organic oxygen compounds	forward	4566.767826	4566.767826	4566.767826	4566.767826	4566.767826	4566.767826	4566.767826	117309.973	4566.767826	4566.767826	Organooxygen compounds	713-05-3	HMDB0001004	-	-	-	-
POS00418	3-Hydroxyisovalerylcarnitine	0.846618231			322.9125	262.1641784	Lipids and lipid-like molecules	forward	4566.767826	4566.767826	4566.767826	4566.767826	4566.767826	4566.767826	221029.9568	4566.767826	4566.767826	4566.767826	Fatty Acyls	-	HMDB0061189	-	-	-	-
POS00420	Alpha-dimorphecolic acid	0.845659154			33.3082	279.2312528	Lipids and lipid-like molecules	forward	4566.767826	4566.767826	4566.767826	4566.767826	4566.767826	65322.78379	43378.68823	4920776.257	71252.51389	4566.767826	Fatty Acyls	15514-85-9	HMDB0010223	C14767	ko00591//Linoleic acid metabolism;ko03320//PPAR signaling pathway	Endocrine system;Lipid metabolism	Metabolism;Organismal Systems
POS00424	(x)-1,2-Propanediol 1-O-b-D-glucopyranoside	0.844072615			180.343	239.1056591	Organic oxygen compounds	forward	4566.767826	4566.767826	4566.767826	4566.767826	4566.767826	4566.767826	4566.767826	4566.767826	4566.767826	63626.72357	Organooxygen compounds	-	HMDB0033065	-	-	-	-
POS00441	L-Glutamine	0.833026538			407.1645	147.0763387	Organic acids and derivatives	forward	4566.767826	4566.767826	4566.767826	4566.767826	4566.767826	4566.767826	4566.767826	33310.86003	48935.6823	4566.767826	Carboxylic acids and derivatives	5959-95-5	HMDB0003423	C00064	ko01100//Metabolic pathways;ko01120//Microbial metabolism in diverse environments;ko01230//Biosynthesis of amino acids;ko00230//Purine metabolism;ko02010//ABC transporters;ko05230//Central carbon metabolism in cancer;ko00630//Glyoxylate and dicarboxylate metabolism;ko00240//Pyrimidine metabolism;ko00970//Aminoacyl-tRNA biosynthesis;ko04974//Protein digestion and absorption;ko00250//Alanine, aspar…	Amino acid metabolism;Cancers;Carbohydrate metabolism;Digestive system;Energy metabolism;Excretory system;Global and overview maps;Membrane transport;Metabolism of other amino acids;Nervous system;Nucleotide metabolism;Translation	Environmental Information Processing;Genetic Information Processing;Human Diseases;Metabolism;Organismal Systems
POS00443	N-Acryloylglycine	0.831996538			77.5442	130.049853	Organic acids and derivatives	forward	4566.767826	4566.767826	4566.767826	4566.767826	4566.767826	4566.767826	180694.8963	690737.6596	4566.767826	4566.767826	Carboxylic acids and derivatives	24599-25-5	HMDB0001843	-	-	-	-
POS00444	Queuine	0.831673538			431.882	278.1227649	Organoheterocyclic compounds	forward	4566.767826	4566.767826	4566.767826	4566.767826	4566.767826	4566.767826	4566.767826	2065653.256	4566.767826	4566.767826	Pyrrolopyrimidines	72496-59-4	HMDB0001495	-	-	-	-
POS00456	9,10-epoxyoctadecanoic acid	0.824307154			225.27	299.2570148	Lipids and lipid-like molecules	forward	4566.767826	4566.767826	4566.767826	4566.767826	4566.767826	133536.0792	688875.2396	4566.767826	4566.767826	4566.767826	Fatty Acyls	-	HMDB0061650	-	-	-	-
POS00458	1,4,6-Trihydroxy-5-methoxy-7-prenylxanthone	0.822253692			384.2485	343.1102428	Organoheterocyclic compounds	forward	4566.767826	4566.767826	4566.767826	4566.767826	4566.767826	4566.767826	4566.767826	1852220.918	4566.767826	4566.767826	Benzopyrans	160623-47-2	HMDB0031289	-	-	-	-
POS00467	2-O-Methylcytosine	0.818303538			69.2594	126.0661024	Organoheterocyclic compounds	forward	4566.767826	4566.767826	4566.767826	4566.767826	4566.767826	4566.767826	512279.8445	919943.3539	4566.767826	4566.767826	Diazines	3289-47-2	HMDB0004339	-	-	-	-
POS00472	Armillane	0.815034615			435.324	421.217496	Lipids and lipid-like molecules	forward	4566.767826	4566.767826	4566.767826	4566.767826	4566.767826	4566.767826	4566.767826	1173929.488	4566.767826	4566.767826	Prenol lipids	126006-69-7	HMDB0035779	-	-	-	-
POS00473	2,3,6,7-Tetrahydrocyclopent[b]azepin-8(1H)-one	0.814885154			59.8052	150.0912574	Organoheterocyclic compounds	forward	4566.767826	4566.767826	4566.767826	4566.767826	4566.767826	45775.66835	43886.79002	40072.52066	4566.767826	4566.767826	Azepines	97826-65-8	HMDB0039662	-	-	-	-
POS00477	1H-Imidazole-1-acetic acid	0.810812231			169.631	186.0507966	Organic acids and derivatives	forward	4566.767826	4566.767826	4566.767826	4566.767826	4566.767826	37102.65378	4566.767826	689087.2127	4566.767826	4566.767826	Carboxylic acids and derivatives	22884-10-2	HMDB0029736	-	-	-	-
POS00487	Tyrosyl-Valine	0.805113538			414.726	281.148812	Organic acids and derivatives	forward	4566.767826	4566.767826	4566.767826	4566.767826	4566.767826	4566.767826	4566.767826	4566.767826	63550.40867	4566.767826	Carboxylic acids and derivatives	-	HMDB0029118	-	-	-	-
POS00499	N-Acetylserotonin	0.798085692			38.427	219.1125054	Organoheterocyclic compounds	forward	4566.767826	4566.767826	4566.767826	4566.767826	4566.767826	58851.54147	4566.767826	4566.767826	4566.767826	4566.767826	Indoles and derivatives	1210-83-9	HMDB0001238	C00978	ko01100//Metabolic pathways;ko00380//Tryptophan metabolism	Amino acid metabolism;Global and overview maps	Metabolism
POS00511	(-)-Epigallocatechin 3-(4-methyl-gallate)	0.795003692			266.284	473.1052527	Phenylpropanoids and polyketides	forward	4566.767826	4566.767826	4566.767826	4566.767826	4566.767826	4566.767826	4566.767826	4566.767826	110998.3229	4566.767826	Flavonoids	-	HMDB0040293	-	-	-	-
POS00521	Tenuazonic acid	0.787828154			309.488	198.1124166	Organoheterocyclic compounds	forward	4566.767826	4566.767826	4566.767826	4566.767826	4566.767826	4566.767826	4566.767826	436494.3664	4566.767826	4566.767826	Pyrrolines	610-88-8	HMDB0036074	-	-	-	-
POS00525	o-Ethyltoluene	0.786508154			30.9742	121.1012835	Benzenoids	forward	4566.767826	4566.767826	4566.767826	4566.767826	4566.767826	4566.767826	77020.68701	54507.05112	4566.767826	4566.767826	Benzene and substituted derivatives	-	HMDB0059819	-	-	-	-
POS00526	3-Methylglutarylcarnitine	0.786413385			270.288	290.1592405	Lipids and lipid-like molecules	forward	4566.767826	4566.767826	4566.767826	4566.767826	4566.767826	4566.767826	4566.767826	295908.2968	4566.767826	4566.767826	Fatty Acyls	102673-95-0	HMDB0000552	-	-	-	-
POS00528	1-[(5-Amino-5-carboxypentyl)amino]-1-deoxyfructose	0.784399			494.9905	309.1651308	Organic oxygen compounds	forward	4566.767826	4566.767826	4566.767826	4566.767826	4566.767826	4566.767826	4566.767826	139230.2039	4566.767826	4566.767826	Organooxygen compounds	21291-40-7	HMDB0034879	-	-	-	-
POS00529	Margrapine B	0.783888769			441.563	416.1650645	Organoheterocyclic compounds	forward	4566.767826	4566.767826	4566.767826	4566.767826	4566.767826	4566.767826	4566.767826	4566.767826	4566.767826	202482.7421	Quinolines and derivatives	185417-69-0	HMDB0031279	-	-	-	-
POS00532	Glutaminylleucine	0.780987154			387.33	260.1599142	Organic acids and derivatives	forward	4566.767826	4566.767826	4566.767826	4566.767826	4566.767826	4566.767826	4566.767826	519103.9593	4566.767826	4566.767826	Carboxylic acids and derivatives	34027-65-1	HMDB0028801	-	-	-	-
POS00534	Polyoxyethylene (600) monoricinoleate	0.780503			213.8125	341.3038284	Lipids and lipid-like molecules	forward	4566.767826	4566.767826	4566.767826	4566.767826	4566.767826	4566.767826	4566.767826	115884.1594	4566.767826	4566.767826	Fatty Acyls	9004-97-1	HMDB0032476	-	-	-	-
POS00535	3-(2-Furanylmethyl)-1H-pyrrole	0.779618			48.1109	148.0755623	Organoheterocyclic compounds	forward	4566.767826	4566.767826	4566.767826	4566.767826	4566.767826	130886.2943	4566.767826	226403.795	4566.767826	4566.767826	Pyrroles	118248-36-5	HMDB0040011	-	-	-	-
POS00536	Methionyl-Phenylalanine	0.779602308			188.486	297.1258605	Organic acids and derivatives	forward	4566.767826	4566.767826	4566.767826	4566.767826	4566.767826	4566.767826	4566.767826	407611.3572	4566.767826	4566.767826	Carboxylic acids and derivatives	-	HMDB0028980	-	-	-	-
POS00537	(S,E)-Zearalenone	0.779483769			363.632	319.1499792	Phenylpropanoids and polyketides	forward	4566.767826	4566.767826	4566.767826	4566.767826	4566.767826	277098.3577	217680.8754	788815.059	214690.0348	4566.767826	Macrolides and analogues	17924-92-4	HMDB0031752	-	-	-	-
POS00543	Betaine	0.775046077			121.129	118.0863541	Organic acids and derivatives	forward	4566.767826	4566.767826	4566.767826	4566.767826	4566.767826	4566.767826	4566.767826	65649.38535	4566.767826	4566.767826	Carboxylic acids and derivatives	-	HMDB0059606	C00719	ko01100//Metabolic pathways;ko02010//ABC transporters;ko00260//Glycine, serine and threonine metabolism	Amino acid metabolism;Global and overview maps;Membrane transport	Environmental Information Processing;Metabolism
POS00546	Serotonin	0.774506			138.014	177.1020836	Organoheterocyclic compounds	forward	4566.767826	4566.767826	4566.767826	4566.767826	4566.767826	90703.01377	4566.767826	1688594.229	4566.767826	4566.767826	Indoles and derivatives	50-67-9	HMDB0000259	C00780	ko01100//Metabolic pathways;ko04976//Bile secretion;ko04080//Neuroactive ligand-receptor interaction;ko00380//Tryptophan metabolism;ko04742//Taste transduction;ko04024//cAMP signaling pathway;ko04721//Synaptic vesicle cycle;ko04726//Serotonergic synapse;ko04750//Inflammatory mediator regulation of TRP channels;ko04540//Gap junction	Amino acid metabolism;Cellular community - eukaryotes;Digestive system;Global and overview maps;Nervous system;Sensory system;Signal transduction;Signaling molecules and interaction	Cellular Processes;Environmental Information Processing;Metabolism;Organismal Systems
POS00552	L-Agaridoxin	0.771853846			405.411	255.097105	Organic acids and derivatives	forward	4566.767826	4566.767826	4566.767826	4566.767826	4566.767826	4566.767826	4566.767826	847649.1794	99698.33722	4566.767826	Carboxylic acids and derivatives	-	HMDB0029445	-	-	-	-
POS00553	Glutaminylalanine	0.771558385			340.307	218.1208964	Organic acids and derivatives	forward	4566.767826	4566.767826	4566.767826	4566.767826	4566.767826	4566.767826	4566.767826	1123968.23	4566.767826	4566.767826	Carboxylic acids and derivatives	16874-70-7	HMDB0028790	-	-	-	-
POS00554	Imidazole-4-acetaldehyde	0.771293538			196.108	111.0554586	Organoheterocyclic compounds	forward	4566.767826	4566.767826	4566.767826	4566.767826	4566.767826	4566.767826	4566.767826	858919.0729	4566.767826	4566.767826	Azoles	645-14-7	HMDB0003905	C05130	ko00340//Histidine metabolism	Amino acid metabolism	Metabolism
POS00555	3&apos;-(2&apos;&apos;,6&apos;&apos;-Digalloylglucosyl)-phloroacetophenone	0.771045308			500.1525	635.1279122	Organooxygen compounds	forward	4566.767826	4566.767826	4566.767826	4566.767826	4566.767826	4566.767826	4566.767826	7523657.847	1657167.848	4566.767826	--	--	--	-	-	-	-
POS00558	6&apos;&apos;-O-Acetylglycitin	0.767392308			74.79985	489.1389929	Phenylpropanoids and polyketides	forward	4566.767826	4566.767826	4566.767826	4566.767826	4566.767826	4566.767826	4566.767826	1860730.565	4566.767826	4566.767826	--	--	--	-	-	-	-
POS00561	Protoporphyrin IX	0.766483846			184.385	563.2645171	Organoheterocyclic compounds	forward	4566.767826	4566.767826	4566.767826	4566.767826	4566.767826	4566.767826	4566.767826	5335086.875	4566.767826	4566.767826	Tetrapyrroles and derivatives	1818-68-4	HMDB0012947	-	-	-	-
POS00563	Di-4-coumaroylputrescine	0.765622385			206.651	381.1838089	Phenylpropanoids and polyketides	forward	4566.767826	4566.767826	4566.767826	4566.767826	4566.767826	4566.767826	4566.767826	4566.767826	162757.6255	672837.0363	Cinnamic acids and derivatives	37946-59-1	HMDB0033466	-	-	-	-
POS00564	(Â±)-Metalaxyl	0.764922308			424.0965	280.1539596	Organic acids and derivatives	forward	4566.767826	4566.767826	4566.767826	4566.767826	4566.767826	4566.767826	330685.1726	636786.409	158172.0872	4566.767826	--	--	--	-	-	-	-
POS00567	Mesobilirubinogen	0.763827846			291.9365	593.3324031	Organoheterocyclic compounds	forward	4566.767826	4566.767826	4566.767826	4566.767826	4566.767826	4566.767826	4566.767826	1063294.42	4566.767826	4566.767826	Tetrapyrroles and derivatives	14684-37-8	HMDB0001898	C05790	ko00860//Porphyrin and chlorophyll metabolism	Metabolism of cofactors and vitamins	Metabolism
POS00570	L-2-Amino-5-hydroxypentanoic acid	0.760819308			400.7455	134.0811649	Organic acids and derivatives	forward	4566.767826	4566.767826	4566.767826	4566.767826	4566.767826	4566.767826	4566.767826	468136.892	4566.767826	4566.767826	Carboxylic acids and derivatives	-	HMDB0031658	-	-	-	-
POS00571	L-cis-Cyclo(aspartylphenylalanyl)	0.760186154			306.3385	263.1131392	Organic acids and derivatives	forward	4566.767826	4566.767826	4566.767826	4566.767826	4566.767826	67762.39908	4566.767826	4566.767826	4566.767826	4566.767826	Carboxylic acids and derivatives	1228222	HMDB0031360	-	-	-	-
POS00572	Scolymoside	0.759637923			272.846	371.195791	Phenylpropanoids and polyketides	forward	4566.767826	4566.767826	4566.767826	4566.767826	4566.767826	4566.767826	339028.0911	1412274.163	317882.1511	4566.767826	Flavonoids	25694-72-8	HMDB0005799	-	-	-	-
POS00576	Olomoucine	0.758544846			421.1465	299.1596999	Organoheterocyclic compounds	forward	4566.767826	4566.767826	4566.767826	4566.767826	4566.767826	4566.767826	4566.767826	305471.1104	973448.2182	241538.4703	Imidazopyrimidines	101622-51-9	HMDB0035233	-	-	-	-
POS00592	Physangulide	0.751146769			258.097	523.2862759	Lipids and lipid-like molecules	forward	4566.767826	4566.767826	4566.767826	4566.767826	4566.767826	4566.767826	4566.767826	4566.767826	1356236.005	254596.2094	Steroids and steroid derivatives	131749-58-1	HMDB0037381	-	-	-	-
POS00602	Isobutyryl-L-carnitine	0.745758231			277.868	232.1539135	Lipids and lipid-like molecules	forward	4566.767826	4566.767826	4566.767826	4566.767826	4566.767826	4566.767826	4566.767826	6065300.998	4566.767826	4566.767826	Fatty Acyls	25518-49-4	HMDB0000736	-	-	-	-
POS00609	Lysyl-Phenylalanine	0.743652769			382.293	294.1808076	Organic acids and derivatives	forward	4566.767826	4566.767826	4566.767826	4566.767826	4566.767826	97912.9507	4566.767826	4566.767826	4566.767826	4566.767826	Carboxylic acids and derivatives	-	HMDB0028958	-	-	-	-
POS00616	1-Isothiocyanato-7-(methylthio)heptane	0.739567923			375.319	204.0865826	Organosulfur compounds	forward	4566.767826	4566.767826	4566.767826	4566.767826	4566.767826	4566.767826	4566.767826	1898604.408	4566.767826	4566.767826	Isothiocyanates	4430-38-0	HMDB0038440	-	-	-	-
POS00617	Methyldopa	0.737679769			382.593	212.0914196	Phenylpropanoids and polyketides	forward	4566.767826	4566.767826	4566.767826	4566.767826	4566.767826	4566.767826	6515547.052	7332388.606	4566.767826	2455470.816	Phenylpropanoic acids	555-30-6	HMDB0011754	-	-	-	-
POS00629	Deoxycytidine	0.730942308			58.86965	228.0975592	Nucleosides, nucleotides, and analogues	forward	4566.767826	4566.767826	4566.767826	4566.767826	4566.767826	114183.6047	4566.767826	4566.767826	4566.767826	4566.767826	Pyrimidine nucleosides	951-77-9	HMDB0000014	C00881	ko00240//Pyrimidine metabolism	Nucleotide metabolism	Metabolism
POS00640	2-Amino-3,4,8-trimethyl-3H-imidazo[4,5-f]quinoxaline	0.725713385			196.88	228.1226328	Organoheterocyclic compounds	forward	4566.767826	4566.767826	4566.767826	4566.767826	4566.767826	4566.767826	889252.15	605058.8954	4566.767826	1625537.614	Diazanaphthalenes	95896-78-9	HMDB0032928	-	-	-	-
POS00647	Glutaminylvaline	0.721657615			85.828	246.1447005	Organic acids and derivatives	forward	4566.767826	4566.767826	4566.767826	4566.767826	4566.767826	4566.767826	365342.8858	4566.767826	4566.767826	4566.767826	Carboxylic acids and derivatives	31189-73-8	HMDB0028810	-	-	-	-
POS00651	Hydroxyprolyl-Gamma-glutamate	0.719650231			403.8055	260.1137229	Organic acids and derivatives	forward	4566.767826	4566.767826	4566.767826	4566.767826	4566.767826	4566.767826	4566.767826	781050.3133	4566.767826	4566.767826	Carboxylic acids and derivatives	-	HMDB0028877	-	-	-	-
POS00652	Eremopetasinorol	0.719625462			91.91095	209.1533632	Organooxygen compounds	forward	4566.767826	4566.767826	4566.767826	4566.767826	4566.767826	4566.767826	4566.767826	115202.4212	4566.767826	4566.767826	Alcohols and polyols	182127-77-1	HMDB0029668	-	-	-	-
POS00654	Subaphylline	0.716996231			331.884	265.1536845	Phenylpropanoids and polyketides	forward	4566.767826	4566.767826	4566.767826	4566.767826	4566.767826	4566.767826	4566.767826	781381.4196	4566.767826	4566.767826	Cinnamic acids and derivatives	501-13-3	HMDB0033463	C10497	ko00330//Arginine and proline metabolism	Amino acid metabolism	Metabolism
POS00658	6-Gingesulfonic acid	0.714764462			459.1	359.1555728	Benzenoids	forward	4566.767826	4566.767826	4566.767826	4566.767826	4566.767826	4566.767826	4566.767826	554046.4175	4566.767826	4566.767826	Benzene and substituted derivatives	145937-21-9	HMDB0038999	-	-	-	-
POS00663	LysoPC(14:0/0:0)	0.711614615			313.008	468.3060765	Lipids and lipid-like molecules	forward	4566.767826	4566.767826	4566.767826	4566.767826	4566.767826	4566.767826	4566.767826	507813.5255	4566.767826	4566.767826	Glycerophospholipids	20559-16-4	HMDB0010379	C04230	ko00564//Glycerophospholipid metabolism;ko05231//Choline metabolism in cancer	Cancers;Lipid metabolism	Human Diseases;Metabolism
POS00667	Hydroxyprolyl-Arginine	0.709705231			383.4235	288.1661578	Organic acids and derivatives	forward	4566.767826	4566.767826	4566.767826	4566.767826	4566.767826	4566.767826	4566.767826	93503.02914	4566.767826	4566.767826	Carboxylic acids and derivatives	-	HMDB0028857	-	-	-	-
POS00678	Xanthosine	0.703857769			318.304	285.0823032	Nucleosides, nucleotides, and analogues	forward	4566.767826	4566.767826	4566.767826	4566.767826	4566.767826	4566.767826	137253.7761	279752.4692	4566.767826	4566.767826	Purine nucleosides	146-80-5	HMDB0000299	C01762	ko01100//Metabolic pathways;ko01110//Biosynthesis of secondary metabolites;ko00230//Purine metabolism;ko00232//Caffeine metabolism	Biosynthesis of other secondary metabolites;Global and overview maps;Nucleotide metabolism	Metabolism
POS00679	LysoPA(18:2(9Z,12Z)/0:0)	0.702971308			168.242	435.2497024	Lipids and lipid-like molecules	forward	4566.767826	4566.767826	4566.767826	4566.767826	4566.767826	4566.767826	4566.767826	1302542.936	4566.767826	4566.767826	Glycerophospholipids	-	HMDB0007856	-	-	-	-
POS00680	Thymine	0.702803846			81.7628	127.0502077	Organoheterocyclic compounds	forward	4566.767826	4566.767826	4566.767826	4566.767826	4566.767826	4566.767826	4566.767826	323808.759	4566.767826	4566.767826	Diazines	65-71-4	HMDB0000262	C00178	ko01100//Metabolic pathways;ko00240//Pyrimidine metabolism	Global and overview maps;Nucleotide metabolism	Metabolism
POS00681	PC(20:2(11Z,14Z)/14:0)	0.702665538			56.35625	758.5657805	Lipids and lipid-like molecules	forward	4566.767826	4566.767826	4566.767826	4566.767826	4566.767826	4566.767826	4566.767826	1946172.493	4566.767826	4566.767826	Glycerophospholipids	-	HMDB0008328	C00157	ko01100//Metabolic pathways;ko01110//Biosynthesis of secondary metabolites;ko00564//Glycerophospholipid metabolism;ko05231//Choline metabolism in cancer;ko04723//Retrograde endocannabinoid signaling;ko00591//Linoleic acid metabolism;ko00590//Arachidonic acid metabolism;ko00592//alpha-Linolenic acid metabolism	Cancers;Global and overview maps;Lipid metabolism;Nervous system	Human Diseases;Metabolism;Organismal Systems
POS00682	LysoPE(0:0/20:2(11Z,14Z))	0.701608385			219.393	506.3234415	Lipids and lipid-like molecules	forward	4566.767826	4566.767826	4566.767826	4566.767826	4566.767826	4566.767826	4566.767826	1232691.82	4566.767826	4566.767826	Glycerophospholipids	-	HMDB0011483	-	-	-	-
POS00686	SM(d18:0/18:1(9Z))	0.699407846			180.2005	731.6035859	Lipids and lipid-like molecules	forward	4566.767826	4566.767826	4566.767826	4566.767826	4566.767826	4566.767826	4566.767826	962832.2504	83823.49752	4566.767826	Sphingolipids	-	HMDB0012089	C00550	ko01100//Metabolic pathways;ko00600//Sphingolipid metabolism;ko04071//Sphingolipid signaling pathway	Global and overview maps;Lipid metabolism;Signal transduction	Environmental Information Processing;Metabolism
POS00687	2&apos;-O-Methyladenosine	0.698925231			441.415	282.1178833	Nucleosides, nucleotides, and analogues	forward	4566.767826	4566.767826	4566.767826	4566.767826	4566.767826	4566.767826	4566.767826	250314.2185	4566.767826	4566.767826	--	--	--	-	-	-	-
POS00688	LysoPA(0:0/18:0)	0.698711385			207.648	439.2799558	Lipids and lipid-like molecules	forward	4566.767826	4566.767826	4566.767826	4566.767826	4566.767826	4566.767826	4566.767826	1344382.202	4566.767826	4566.767826	Glycerophospholipids	-	HMDB0007850	-	-	-	-
POS00689	Pi-Methylimidazoleacetic acid	0.694862538			53.65105	141.0656867	Organoheterocyclic compounds	forward	4566.767826	4566.767826	4566.767826	4566.767826	4566.767826	4566.767826	4566.767826	594985.5363	4566.767826	4566.767826	Azoles	4200-48-0	HMDB0004988	-	-	-	-
POS00691	PC(16:0/15:0)	0.693559308			168.2685	720.5527863	Lipids and lipid-like molecules	forward	4566.767826	4566.767826	4566.767826	4566.767826	4566.767826	4566.767826	4566.767826	974535.1071	4566.767826	4566.767826	Glycerophospholipids	-	HMDB0011205	C00157	ko01100//Metabolic pathways;ko01110//Biosynthesis of secondary metabolites;ko00564//Glycerophospholipid metabolism;ko05231//Choline metabolism in cancer;ko04723//Retrograde endocannabinoid signaling;ko00591//Linoleic acid metabolism;ko00590//Arachidonic acid metabolism;ko00592//alpha-Linolenic acid metabolism	Cancers;Global and overview maps;Lipid metabolism;Nervous system	Human Diseases;Metabolism;Organismal Systems
POS00692	(Â±)-alpha-Narcotine	0.693241769			431.829	414.1493106	Alkaloids and derivatives	forward	4566.767826	4566.767826	4566.767826	4566.767826	4566.767826	4566.767826	4566.767826	794822.9651	4566.767826	4566.767826	--	--	--	-	-	-	-
POS00695	PC(16:0/P-16:0)	0.69132			164.241	718.5739248	Lipids and lipid-like molecules	forward	4566.767826	4566.767826	4566.767826	4566.767826	4566.767826	4566.767826	4566.767826	74267.7354	4566.767826	4566.767826	Glycerophospholipids	-	HMDB0007994	C00157	ko01100//Metabolic pathways;ko01110//Biosynthesis of secondary metabolites;ko00564//Glycerophospholipid metabolism;ko05231//Choline metabolism in cancer;ko04723//Retrograde endocannabinoid signaling;ko00591//Linoleic acid metabolism;ko00590//Arachidonic acid metabolism;ko00592//alpha-Linolenic acid metabolism	Cancers;Global and overview maps;Lipid metabolism;Nervous system	Human Diseases;Metabolism;Organismal Systems
POS00696	4-Coumaroylputrescine	0.690694231			273.681	235.1437609	Phenylpropanoids and polyketides	forward	4566.767826	4566.767826	4566.767826	4566.767826	4566.767826	4566.767826	112214.0916	519040.161	67782.12789	4566.767826	Cinnamic acids and derivatives	34136-53-3	HMDB0033461	-	-	-	-
POS00698	2-(acetylamino)-1,5-anhydro-2-deoxy-3-O-b-D-galactopyranosyl-D-arabino-Hex-1-enitol	0.688604769			430.386	366.1385958	Organic oxygen compounds	forward	4566.767826	4566.767826	4566.767826	4566.767826	4566.767826	861819.5722	252604.583	4566.767826	4566.767826	4566.767826	Organooxygen compounds	868264-15-7	HMDB0002278	-	-	-	-
POS00702	S-4-Hydroxymephenytoin	0.686918462			73.5604	235.1071833	Organoheterocyclic compounds	forward	4566.767826	4566.767826	4566.767826	4566.767826	4566.767826	4566.767826	2361874.475	4566.767826	4566.767826	4566.767826	Azolidines	-	HMDB0013894	-	-	-	-
POS00703	Sulfolithocholylglycine	0.684934308			182.904	514.2832771	Lipids and lipid-like molecules	forward	4566.767826	4566.767826	4566.767826	4566.767826	4566.767826	4566.767826	4566.767826	348989.4196	4566.767826	91261.03692	Steroids and steroid derivatives	-	HMDB0062801	-	-	-	-
POS00704	Endoxifen	0.683836769			457.653	374.2135204	Phenylpropanoids and polyketides	forward	4566.767826	4566.767826	4566.767826	4566.767826	4566.767826	4566.767826	4566.767826	598023.2031	125381.9785	77538.37361	Stilbenes	-	HMDB0142440	C16547	ko00982//Drug metabolism - cytochrome P450	Xenobiotics biodegradation and metabolism	Metabolism
POS00705	Butyl 2-aminobenzoate	0.682733385			388.637	194.1174952	Benzenoids	forward	4566.767826	4566.767826	4566.767826	4566.767826	4566.767826	4566.767826	4566.767826	72180.3642	4566.767826	4566.767826	Benzene and substituted derivatives	7756-96-9	HMDB0036906	-	-	-	-
POS00706	PC(18:1(9Z)/18:1(9Z))	0.682254462			36.88975	786.597121	Lipids and lipid-like molecules	forward	4566.767826	4566.767826	4566.767826	4566.767826	4566.767826	4566.767826	115859.1309	87118.31926	4566.767826	4566.767826	Glycerophospholipids	4235-95-4	HMDB0062690	-	-	-	-
POS00707	PC(16:1(9Z)/P-18:0)	0.681944769			35.0444	744.5905025		forward	4566.767826	4566.767826	4566.767826	4566.767826	4566.767826	4566.767826	4566.767826	241674.7099	4566.767826	4566.767826	-	-	HMDB0008028	C00157	ko01100//Metabolic pathways;ko01110//Biosynthesis of secondary metabolites;ko00564//Glycerophospholipid metabolism;ko05231//Choline metabolism in cancer;ko04723//Retrograde endocannabinoid signaling;ko00591//Linoleic acid metabolism;ko00590//Arachidonic acid metabolism;ko00592//alpha-Linolenic acid metabolism	Cancers;Global and overview maps;Lipid metabolism;Nervous system	Human Diseases;Metabolism;Organismal Systems
POS00710	1-(9Z,12Z,15Z-octadecatrienoyl)-glycero-3-phosphate	0.679146308			350.2235	433.2361636	Lipids and lipid-like molecules	forward	4566.767826	4566.767826	4566.767826	4566.767826	4566.767826	4566.767826	4566.767826	1105140.768	4566.767826	69615.50991	Glycerophospholipids	-	HMDB0062320	-	-	-	-
POS00719	3-(2-Methylpropanoyloxy)-8-(2-methylbutanoyloxy)-9,10-epoxy-p-mentha-1,3,5-triene	0.673729154			237.968	335.1836835	Benzenoids	forward	4566.767826	4566.767826	4566.767826	4566.767826	4566.767826	4566.767826	475027.813	1568095.068	99424.32996	428295.7842	Benzene and substituted derivatives	22518-07-6	HMDB0032699	-	-	-	-
POS00721	N-Lactoyl ethanolamine	0.673178462			56.59155	134.0810878	Organonitrogen compounds	forward	4566.767826	4566.767826	4566.767826	4566.767826	4566.767826	4566.767826	4566.767826	423892.8794	4566.767826	88226.79577	Amines	5422-34-4	HMDB0032356	-	-	-	-
POS00722	LysoPE(0:0/18:0)	0.673009			219.43	482.3235275	Lipids and lipid-like molecules	forward	4566.767826	4566.767826	4566.767826	4566.767826	4566.767826	4566.767826	701062.293	1064695.353	4566.767826	4566.767826	Glycerophospholipids	-	HMDB0011129	-	-	-	-
POS00723	(-)-11-Hydroxy-9,15,16-trioxooctadecanoic acid	0.672316154			464.1555	343.2077256	Lipids and lipid-like molecules	forward	4566.767826	4566.767826	4566.767826	4566.767826	4566.767826	4566.767826	4566.767826	169669.7865	4566.767826	4566.767826	Fatty Acyls	38076-39-0	HMDB0038940	-	-	-	-
POS00724	2-O-(5,8,11,14,17-Eicosapentaenoyl)-1-O-hexadecylglycero-3-phosphocholine	0.671376538			155.324	766.5732069	Lipids and lipid-like molecules	forward	4566.767826	4566.767826	4566.767826	4566.767826	4566.767826	4566.767826	4566.767826	219337.2977	4566.767826	4566.767826	Glycerophospholipids	132196-28-2	HMDB0039528	-	-	-	-
POS00725	PC(20:3(8Z,11Z,14Z)/20:1(11Z))	0.671281462			36.01345	838.6266662	Lipids and lipid-like molecules	forward	4566.767826	4566.767826	4566.767826	4566.767826	4566.767826	4566.767826	4566.767826	964799.047	348266.5305	349322.812	Glycerophospholipids	-	HMDB0011201	-	-	-	-
POS00727	9-HODE	0.669913077			171.515	297.2416264	Lipids and lipid-like molecules	forward	4566.767826	4566.767826	4566.767826	4566.767826	4566.767826	4566.767826	4566.767826	1228820.784	191026.6912	554820.3346	Fatty Acyls	98524-19-7	HMDB0062652	-	-	-	-
POS00730	Nevskin	0.669163385			221.0635	401.2359131	Phenylpropanoids and polyketides	forward	4566.767826	4566.767826	4566.767826	4566.767826	4566.767826	4566.767826	4566.767826	229512.7886	4566.767826	4566.767826	Coumarins and derivatives	61490-17-3	HMDB0030162	-	-	-	-
POS00731	Serylarginine	0.666919692			441.178	262.1503512	Organic acids and derivatives	forward	4566.767826	4566.767826	4566.767826	4566.767826	4566.767826	4566.767826	4566.767826	178798.7771	4566.767826	4566.767826	Carboxylic acids and derivatives	-	HMDB0029033	-	-	-	-
POS00743	Phenobarbital	0.663046538			59.8113	233.0917067	Organoheterocyclic compounds	forward	4566.767826	4566.767826	4566.767826	4566.767826	4566.767826	4566.767826	4566.767826	3375042.034	4566.767826	4566.767826	Diazines	18420	HMDB0015305	-	-	-	-
POS00752	SM(d18:1/20:0)	0.658706846			199.769	759.6364684	Lipids and lipid-like molecules	forward	4566.767826	4566.767826	4566.767826	4566.767826	4566.767826	4566.767826	4566.767826	282943.7783	4566.767826	4566.767826	Sphingolipids	-	HMDB0012102	C00550	ko01100//Metabolic pathways;ko00600//Sphingolipid metabolism;ko04071//Sphingolipid signaling pathway	Global and overview maps;Lipid metabolism;Signal transduction	Environmental Information Processing;Metabolism
POS00753	PC(22:4(7Z,10Z,13Z,16Z)/16:0)	0.658597			36.658	810.5997029	Lipids and lipid-like molecules	forward	4566.767826	4566.767826	4566.767826	4566.767826	4566.767826	4566.767826	4566.767826	4566.767826	229528.921	4566.767826	Glycerophospholipids	-	HMDB0008626	C00157	ko01100//Metabolic pathways;ko01110//Biosynthesis of secondary metabolites;ko00564//Glycerophospholipid metabolism;ko05231//Choline metabolism in cancer;ko04723//Retrograde endocannabinoid signaling;ko00591//Linoleic acid metabolism;ko00590//Arachidonic acid metabolism;ko00592//alpha-Linolenic acid metabolism	Cancers;Global and overview maps;Lipid metabolism;Nervous system	Human Diseases;Metabolism;Organismal Systems
POS00759	N-Ethylacetamide	0.655492077			74.8678	88.0760858	Organic acids and derivatives	forward	4566.767826	4566.767826	4566.767826	4566.767826	4566.767826	4566.767826	4566.767826	4566.767826	4566.767826	194544.8127	Carboxylic acids and derivatives	625-50-3	HMDB0031215	-	-	-	-
POS00760	Oxidized-adrenal-ferredoxin	0.654912385			276.17	184.0967265	Benzenoids	forward	4566.767826	4566.767826	4566.767826	4566.767826	4566.767826	4566.767826	4566.767826	1023840.366	4566.767826	4566.767826	Phenols	329-65-7	HMDB0062515	-	-	-	-
POS00767	Alanyl-Gamma-glutamate	0.651304923			143.06	218.1131663	Organic acids and derivatives	forward	4566.767826	4566.767826	4566.767826	4566.767826	4566.767826	4566.767826	95580.15441	4566.767826	4566.767826	4566.767826	Carboxylic acids and derivatives	-	HMDB0028701	-	-	-	-
POS00769	(2S,4R)-4-(9H-Pyrido[3,4-b]indol-1-yl)-1,2,4-butanetriol	0.650783077			52.7758	273.1225378	Alkaloids and derivatives	forward	4566.767826	4566.767826	4566.767826	4566.767826	4566.767826	94696.87529	4566.767826	1241757.362	4566.767826	4566.767826	Harmala alkaloids	220345-69-7	HMDB0035191	-	-	-	-
POS00770	Eugenin	0.650165692			293.2715	207.0649885	Organoheterocyclic compounds	forward	4566.767826	4566.767826	4566.767826	4566.767826	4566.767826	44590.69278	4566.767826	4566.767826	4566.767826	4566.767826	Benzopyrans	480-34-2	HMDB0036627	-	-	-	-
POS00773	(2&apos;E,4&apos;Z,8E)-Colneleic acid	0.648207385			33.4868	295.2261825	Lipids and lipid-like molecules	forward	4566.767826	4566.767826	4566.767826	4566.767826	4566.767826	4566.767826	4566.767826	5500272.131	4566.767826	4566.767826	--	--	--	-	-	-	-
POS00776	PC(20:1(11Z)/20:4(5Z,8Z,11Z,14Z))	0.646861769			156.795	836.6111696	Lipids and lipid-like molecules	forward	4566.767826	4566.767826	4566.767826	4566.767826	4566.767826	4566.767826	4566.767826	827058.21	4566.767826	4566.767826	Glycerophospholipids	-	HMDB0008312	C00157	ko01100//Metabolic pathways;ko01110//Biosynthesis of secondary metabolites;ko00564//Glycerophospholipid metabolism;ko05231//Choline metabolism in cancer;ko04723//Retrograde endocannabinoid signaling;ko00591//Linoleic acid metabolism;ko00590//Arachidonic acid metabolism;ko00592//alpha-Linolenic acid metabolism	Cancers;Global and overview maps;Lipid metabolism;Nervous system	Human Diseases;Metabolism;Organismal Systems
POS00777	Isodesmosine	0.646544308			413.241	526.2866053	Organic acids and derivatives	forward	4566.767826	4566.767826	4566.767826	4566.767826	4566.767826	4566.767826	4566.767826	4566.767826	4566.767826	111980.3087	Carboxylic acids and derivatives	991-01-5	HMDB0000739	-	-	-	-
POS00783	PC(P-18:1(11Z)/22:5(4Z,7Z,10Z,13Z,16Z))	0.641130538			152.6325	818.603155	Lipids and lipid-like molecules	forward	4566.767826	4566.767826	4566.767826	4566.767826	4566.767826	107941.2282	4566.767826	4566.767826	4566.767826	4566.767826	Glycerophospholipids	-	HMDB0011293	-	-	-	-
POS00788	Lysyl-Tyrosine	0.638904462			442.45	310.1756844	Organic acids and derivatives	forward	4566.767826	4566.767826	4566.767826	4566.767826	4566.767826	4566.767826	4566.767826	5561639.238	4566.767826	4566.767826	Carboxylic acids and derivatives	-	HMDB0028963	-	-	-	-
POS00791	Methylimidazoleacetic acid	0.638429538			315.604	141.0657162	Organoheterocyclic compounds	forward	4566.767826	4566.767826	4566.767826	4566.767826	4566.767826	4566.767826	4566.767826	885936.9554	146376.0064	466350.2868	Azoles	2625-49-2	HMDB0002820	C05828	ko00340//Histidine metabolism	Amino acid metabolism	Metabolism
POS00794	PC(18:0/18:0)	0.637939385			161.029	790.6212305	Lipids and lipid-like molecules	forward	4566.767826	4566.767826	4566.767826	4566.767826	4566.767826	4566.767826	4566.767826	78908.14705	4566.767826	4566.767826	-	-	HMDB0013417	C00157	ko01100//Metabolic pathways;ko01110//Biosynthesis of secondary metabolites;ko00564//Glycerophospholipid metabolism;ko05231//Choline metabolism in cancer;ko04723//Retrograde endocannabinoid signaling;ko00591//Linoleic acid metabolism;ko00590//Arachidonic acid metabolism;ko00592//alpha-Linolenic acid metabolism	Cancers;Global and overview maps;Lipid metabolism;Nervous system	Human Diseases;Metabolism;Organismal Systems
POS00797	Margrapine A	0.636867462			447.224	402.1495743	Organoheterocyclic compounds	forward	4566.767826	4566.767826	4566.767826	4566.767826	4566.767826	145106.4586	59495.35594	4566.767826	4566.767826	46002.93849	Quinolines and derivatives	185417-68-9	HMDB0031254	-	-	-	-
POS00803	PC(22:5(7Z,10Z,13Z,16Z,19Z)/18:3(6Z,9Z,12Z))	0.634372923			155.599	830.5691855	Lipids and lipid-like molecules	forward	4566.767826	4566.767826	4566.767826	4566.767826	4566.767826	4566.767826	43748.68954	4566.767826	4566.767826	4566.767826	Glycerophospholipids	-	HMDB0008698	C00157	ko01100//Metabolic pathways;ko01110//Biosynthesis of secondary metabolites;ko00564//Glycerophospholipid metabolism;ko05231//Choline metabolism in cancer;ko04723//Retrograde endocannabinoid signaling;ko00591//Linoleic acid metabolism;ko00590//Arachidonic acid metabolism;ko00592//alpha-Linolenic acid metabolism	Cancers;Global and overview maps;Lipid metabolism;Nervous system	Human Diseases;Metabolism;Organismal Systems
POS00813	PC(22:5(7Z,10Z,13Z,16Z,19Z)/20:1(11Z))	0.630128538			154.688	862.6287421	Lipids and lipid-like molecules	forward	4566.767826	4566.767826	4566.767826	4566.767826	4566.767826	460482.3693	597262.1084	1771830.444	4566.767826	206486.5273	Glycerophospholipids	-	HMDB0008702	C00157	ko01100//Metabolic pathways;ko01110//Biosynthesis of secondary metabolites;ko00564//Glycerophospholipid metabolism;ko05231//Choline metabolism in cancer;ko04723//Retrograde endocannabinoid signaling;ko00591//Linoleic acid metabolism;ko00590//Arachidonic acid metabolism;ko00592//alpha-Linolenic acid metabolism	Cancers;Global and overview maps;Lipid metabolism;Nervous system	Human Diseases;Metabolism;Organismal Systems
POS00814	Apo-10&apos;-violaxanthal	0.629544154			273.863	409.2689693	Lipids and lipid-like molecules	forward	4566.767826	4566.767826	4566.767826	4566.767826	4566.767826	4566.767826	68038.38209	4566.767826	4566.767826	4566.767826	--	--	--	-	-	-	-
POS00823	1-Palmitoylglycerophosphoinositol	0.623052154			265.1905	573.3023526	Lipids and lipid-like molecules	forward	4566.767826	4566.767826	4566.767826	4566.767826	4566.767826	508554.4496	4566.767826	4566.767826	4566.767826	55624.49432	Glycerophospholipids	-	HMDB0061695	-	-	-	-
POS00838	5-Amino-2-oxopentanoic acid	0.617492846			188.751	132.0655129	Organic acids and derivatives	forward	4566.767826	4566.767826	4566.767826	4566.767826	4566.767826	4566.767826	4566.767826	44970.48911	4566.767826	4566.767826	Keto acids and derivatives	-	HMDB0006272	C01110	ko01100//Metabolic pathways;ko00330//Arginine and proline metabolism;ko00472//D-Arginine and D-ornithine metabolism	Amino acid metabolism;Global and overview maps;Metabolism of other amino acids	Metabolism
POS00853	Sebiferic acid	0.611552769			282.6235	441.3713677	Lipids and lipid-like molecules	forward	4566.767826	4566.767826	4566.767826	4566.767826	4566.767826	68808.19267	160155.0782	573642.1997	83318.26343	4566.767826	Steroids and steroid derivatives	52809-09-3	HMDB0036774	-	-	-	-
POS00854	Glucosylgalactosyl hydroxylysine	0.611468615			549.6605	487.2125056	Lipids and lipid-like molecules	forward	4566.767826	4566.767826	4566.767826	4566.767826	4566.767826	4566.767826	4566.767826	506224.2886	4566.767826	4566.767826	Fatty Acyls	32448-35-4	HMDB0000585	-	-	-	-
POS00857	Epoxy-hexobarbital	0.610567462			290.2365	253.1174543	Organoheterocyclic compounds	forward	4566.767826	4566.767826	4566.767826	4566.767826	4566.767826	97754.48315	278293.476	110756.6339	4566.767826	4566.767826	Diazines	-	HMDB0013941	-	-	-	-
POS00859	Icariside B8	0.609376538			484.6905	389.2135135	Lipids and lipid-like molecules	forward	4566.767826	4566.767826	4566.767826	4566.767826	4566.767826	4566.767826	460254.4656	176795.1451	89965.70404	4566.767826	Prenol lipids	126176-78-1	HMDB0036846	-	-	-	-
POS00860	4-Acetamidobutanoic acid	0.607700308			440.778	146.0811084	Organic acids and derivatives	forward	4566.767826	4566.767826	4566.767826	4566.767826	4566.767826	69692.99702	71513.30812	77995.47079	79011.43957	4566.767826	Carboxylic acids and derivatives	3025-96-5	HMDB0003681	C02946	ko01100//Metabolic pathways;ko00330//Arginine and proline metabolism	Amino acid metabolism;Global and overview maps	Metabolism
POS00867	Mabiogenin 3-[rhamnosyl-(1-&gt;6)-[glucosyl-(1-&gt;2)]-glucoside]	0.605475923			304.0445	959.5202245	Lipids and lipid-like molecules	forward	4566.767826	4566.767826	4566.767826	4566.767826	4566.767826	73417.44874	4566.767826	96141.13116	4566.767826	4566.767826	--	--	--	-	-	-	-
POS00868	Acetic anhydride	0.603347923			369.964	103.0392914	Organic acids and derivatives	forward	4566.767826	4566.767826	4566.767826	4566.767826	4566.767826	4566.767826	79185.34061	136218.2662	4566.767826	4566.767826	Carboxylic acids and derivatives	108-24-7	HMDB0031646	-	-	-	-
POS00870	Hydroxyprolyl-Lysine	0.602173846			301.332	260.1599592	Organic acids and derivatives	forward	4566.767826	4566.767826	4566.767826	4566.767826	4566.767826	4566.767826	4566.767826	81665.56021	4566.767826	4566.767826	Carboxylic acids and derivatives	-	HMDB0028868	-	-	-	-
POS00872	PC(18:0/22:6(4Z,7Z,10Z,13Z,16Z,19Z))	0.601239154			156.133	834.5998285	Lipids and lipid-like molecules	forward	4566.767826	4566.767826	4566.767826	4566.767826	4566.767826	4566.767826	194784.0005	246454.9237	4566.767826	4566.767826	Glycerophospholipids	-	HMDB0008057	C00157	ko01100//Metabolic pathways;ko01110//Biosynthesis of secondary metabolites;ko00564//Glycerophospholipid metabolism;ko05231//Choline metabolism in cancer;ko04723//Retrograde endocannabinoid signaling;ko00591//Linoleic acid metabolism;ko00590//Arachidonic acid metabolism;ko00592//alpha-Linolenic acid metabolism	Cancers;Global and overview maps;Lipid metabolism;Nervous system	Human Diseases;Metabolism;Organismal Systems
POS00155	Alanyl-Valine	0.971732154			85.35385	189.1233502		forward	4566.767826	35444.51292	4566.767826	4566.767826	4566.767826	59570.55381	4566.767826	4566.767826	4566.767826	78755.36755	-	-	HMDB0028700	-	-	-	-
POS00799	Citroside A	0.635527			130.045	387.2006687	Lipids and lipid-like molecules	forward	4566.767826	40531.64663	4566.767826	4566.767826	4566.767826	4566.767826	4566.767826	60304.87734	4566.767826	4566.767826	Prenol lipids	120330-44-1	HMDB0030370	-	-	-	-
POS00289	Saccharopine	0.914168846			456.0405	277.1388801	Organic acids and derivatives	forward	4566.767826	41963.89859	4566.767826	4566.767826	4566.767826	31928.92573	4566.767826	4566.767826	4566.767826	4566.767826	Carboxylic acids and derivatives	997-68-2	HMDB0000279	C00449	ko01100//Metabolic pathways;ko01110//Biosynthesis of secondary metabolites;ko01130//Biosynthesis of antibiotics;ko01230//Biosynthesis of amino acids;ko00310//Lysine degradation;ko00300//Lysine biosynthesis	Amino acid metabolism;Global and overview maps	Metabolism
POS00161	(Â±)-Tryptophan	0.969312769			278.8095	205.0967116	Organoheterocyclic compounds	forward	4566.767826	41988.60948	4566.767826	4566.767826	4566.767826	4566.767826	4566.767826	4566.767826	4566.767826	4566.767826	--	--	--	-	-	-	-
POS00873	N-Nitroso-pyrrolidine	0.600163846			387.182	101.0712371	Organoheterocyclic compounds	forward	4566.767826	47956.87135	4566.767826	4566.767826	4566.767826	4566.767826	4566.767826	60104.41542	4566.767826	4566.767826	Pyrrolidines	930-55-2	HMDB0031642	-	-	-	-
POS00784	PC(24:1(15Z)/14:1(9Z))	0.640912385			160.927	814.6258562	Lipids and lipid-like molecules	forward	4566.767826	49553.83012	4566.767826	4566.767826	4566.767826	4566.767826	4566.767826	563129.403	4566.767826	4566.767826	Glycerophospholipids	-	HMDB0008789	C00157	ko01100//Metabolic pathways;ko01110//Biosynthesis of secondary metabolites;ko00564//Glycerophospholipid metabolism;ko05231//Choline metabolism in cancer;ko04723//Retrograde endocannabinoid signaling;ko00591//Linoleic acid metabolism;ko00590//Arachidonic acid metabolism;ko00592//alpha-Linolenic acid metabolism	Cancers;Global and overview maps;Lipid metabolism;Nervous system	Human Diseases;Metabolism;Organismal Systems
POS00816	Threoninyl-Isoleucine	0.628552538			259.718	233.1491578	Organic acids and derivatives	forward	4566.767826	51571.91356	4566.767826	4566.767826	4566.767826	326673.6831	204315.8804	212423.6103	600120.0624	631154.6758	Carboxylic acids and derivatives	-	HMDB0029064	-	-	-	-
POS00256	Vitamin A	0.929642385			28.8177	269.2256631	Lipids and lipid-like molecules	forward	4566.767826	55841.34531	4566.767826	4566.767826	4566.767826	46185.98769	4566.767826	4566.767826	555148.3021	253299.0861	Prenol lipids	68-26-8	HMDB0000305	C00473	ko01100//Metabolic pathways;ko04977//Vitamin digestion and absorption;ko00830//Retinol metabolism	Digestive system;Global and overview maps;Metabolism of cofactors and vitamins	Metabolism;Organismal Systems
POS00412	N-Methylnicotinamide	0.848977385			66.9976	137.0708456	Organoheterocyclic compounds	forward	4566.767826	56810.75137	4566.767826	4566.767826	4566.767826	4566.767826	4566.767826	4566.767826	4566.767826	4566.767826	Pyridines and derivatives	114-33-0	HMDB0003152	-	-	-	-
POS00779	(Â±)-2,2&apos;-Iminobispropanoic acid	0.645128692			343.244	162.075903	Organic acids and derivatives	forward	4566.767826	60591.9569	4566.767826	4566.767826	4566.767826	4566.767826	66261.89748	4566.767826	4566.767826	837938.4641	--	--	--	-	-	-	-
POS00120	2-Aminoacrylic acid	0.981990077			410.907	88.03974149	Organic acids and derivatives	forward	4566.767826	61840.87793	4566.767826	4566.767826	4566.767826	4566.767826	70800.83515	27130.07315	44063.77067	4566.767826	Carboxylic acids and derivatives	28453-71-6	HMDB0003609	C02218	ko00270//Cysteine and methionine metabolism	Amino acid metabolism	Metabolism
POS00795	PA(22:6(4Z,7Z,10Z,13Z,16Z,19Z)/20:2(11Z,14Z))	0.636956308			281.637	773.5099947	Lipids and lipid-like molecules	forward	4566.767826	63755.75592	4566.767826	4566.767826	4566.767826	4566.767826	4566.767826	4566.767826	4566.767826	4566.767826	Glycerophospholipids	-	HMDB0115502	-	-	-	-
POS00815	Isosalsolidine	0.628633615			26.2272	204.1016583	Organoheterocyclic compounds	forward	4566.767826	66065.12559	4566.767826	4566.767826	4566.767826	4566.767826	4566.767826	171208.7831	4566.767826	4566.767826	Isoquinolines and derivatives	984005	HMDB0041526	-	-	-	-
POS00053	Histamine	0.995410385			411.583	112.0870843	Organic nitrogen compounds	forward	4566.767826	67227.79978	4566.767826	4566.767826	4566.767826	4566.767826	4566.767826	4566.767826	4566.767826	4566.767826	Organonitrogen compounds	51-45-6	HMDB0000870	C00388	ko01100//Metabolic pathways;ko01110//Biosynthesis of secondary metabolites;ko00340//Histidine metabolism;ko04974//Protein digestion and absorption;ko04080//Neuroactive ligand-receptor interaction;ko04721//Synaptic vesicle cycle;ko04750//Inflammatory mediator regulation of TRP channels;ko04971//Gastric acid secretion;ko04664//Fc epsilon RI signaling pathway;ko05310//Asthma	Amino acid metabolism;Digestive system;Global and overview maps;Immune diseases;Immune system;Nervous system;Sensory system;Signaling molecules and interaction	Environmental Information Processing;Human Diseases;Metabolism;Organismal Systems
POS00109	Aminoacetone	0.984556			366.332	74.06058551	Organic oxygen compounds	forward	4566.767826	67620.06866	4566.767826	4566.767826	4566.767826	4566.767826	4566.767826	4566.767826	104350.65	4566.767826	Organooxygen compounds	298-08-8	HMDB0002134	C01888	ko00260//Glycine, serine and threonine metabolism	Amino acid metabolism	Metabolism
POS00780	Pyridinoline	0.644175769			90.09725	429.200698	Organic acids and derivatives	forward	4566.767826	68959.14001	4566.767826	4566.767826	4566.767826	4566.767826	4566.767826	1366225.546	4566.767826	4566.767826	Carboxylic acids and derivatives	63800-01-1	HMDB0000851	-	-	-	-
POS00542	Tyrosyl-Alanine	0.776214385			411.117	253.1177648	Organic acids and derivatives	forward	4566.767826	74443.45407	4566.767826	4566.767826	4566.767826	4566.767826	4566.767826	1981611.248	4566.767826	4566.767826	Carboxylic acids and derivatives	-	HMDB0029098	-	-	-	-
POS00153	3-Acetyl-2,7-naphthyridine	0.972623923			46.4091	173.07079	Organoheterocyclic compounds	forward	4566.767826	74489.03635	4566.767826	4566.767826	4566.767826	1780977.387	4566.767826	4566.767826	612011.8083	4566.767826	Naphthyridines	73607-00-8	HMDB0037296	-	-	-	-
POS00852	N-Acetylglutamine	0.612511308			342.881	189.0869342	Organic acids and derivatives	forward	4566.767826	74862.87287	4566.767826	4566.767826	4566.767826	4566.767826	223466.2614	607168.4729	77701.8524	4566.767826	Carboxylic acids and derivatives	2490-97-3	HMDB0006029	-	-	-	-
POS00007	Nicotinic acid	0.999929154			340.444	124.0393445	Organoheterocyclic compounds	forward	4566.767826	87798.26929	4566.767826	4566.767826	4566.767826	4566.767826	4566.767826	4566.767826	4566.767826	4566.767826	Carboxylic acids and derivatives	583-08-4	HMDB0003269	C00253	ko01100//Metabolic pathways;ko01110//Biosynthesis of secondary metabolites;ko01120//Microbial metabolism in diverse environments;ko00760//Nicotinate and nicotinamide metabolism;ko05133//Pertussis	Global and overview maps;Infectious diseases;Metabolism of cofactors and vitamins	Human Diseases;Metabolism
POS00508	Diethanolamine	0.795663615			329.002	106.0865345	Organic nitrogen compounds	forward	4566.767826	88396.46384	4566.767826	4566.767826	4566.767826	4566.767826	4566.767826	4566.767826	4566.767826	4566.767826	Organonitrogen compounds	111-42-2	HMDB0004437	C06772	ko00564//Glycerophospholipid metabolism	Lipid metabolism	Metabolism
POS00728	DG(18:4(6Z,9Z,12Z,15Z)/18:1(11Z)/0:0)	0.669694692			29.719	615.4963065	Lipids and lipid-like molecules	forward	4566.767826	98412.78855	4566.767826	4566.767826	4566.767826	124018.7647	412828.5755	323594.0765	4566.767826	1333727.637	Fatty Acyls	-	HMDB0007333	-	-	-	-
POS00677	Beta-Glycerophosphoric acid	0.703949308			442.432	173.0207909	Lipids and lipid-like molecules	forward	4566.767826	100832.0014	4566.767826	4566.767826	4566.767826	4566.767826	4566.767826	85034.67284	4566.767826	4566.767826	Glycerophospholipids	17181-54-3	HMDB0002520	-	-	-	-
POS00515	3&apos;,4&apos;,5&apos;-Trimethoxycinnamyl alcohol acetate	0.790955077			124.2045	267.1085114	Benzenoids	forward	4566.767826	120153.1137	4566.767826	4566.767826	4566.767826	4566.767826	4566.767826	4566.767826	4566.767826	4566.767826	--	--	--	-	-	-	-
POS00116	Hydroxyprolyl-Valine	0.983337462			80.0403	231.1334602	Organic acids and derivatives	forward	4566.767826	124595.2465	4566.767826	4566.767826	4566.767826	4566.767826	4566.767826	1459274.113	4566.767826	4566.767826	Carboxylic acids and derivatives	-	HMDB0028876	-	-	-	-
POS00193	L-Arginine	0.954173154			537.4875	175.1186977	Organic acids and derivatives	forward	4566.767826	132651.4698	4566.767826	4566.767826	4566.767826	4566.767826	4566.767826	4566.767826	4566.767826	120155.9232	Carboxylic acids and derivatives	-	HMDB0062762	C00062	ko01100//Metabolic pathways;ko01110//Biosynthesis of secondary metabolites;ko01130//Biosynthesis of antibiotics;ko01230//Biosynthesis of amino acids;ko02010//ABC transporters;ko05230//Central carbon metabolism in cancer;ko00970//Aminoacyl-tRNA biosynthesis;ko00330//Arginine and proline metabolism;ko04974//Protein digestion and absorption;ko00220//Arginine biosynthesis;ko00261//Monobactam biosynth…	Amino acid metabolism;Biosynthesis of other secondary metabolites;Cancers;Digestive system;Global and overview maps;Infectious diseases;Membrane transport;Metabolism of other amino acids;Neurodegenerative diseases;Translation	Environmental Information Processing;Genetic Information Processing;Human Diseases;Metabolism;Organismal Systems
POS00582	Armillaramide	0.755865923			90.918	556.5288153	Lipids and lipid-like molecules	forward	4566.767826	133039.5171	4566.767826	4566.767826	4566.767826	4566.767826	4566.767826	4566.767826	4566.767826	4566.767826	Sphingolipids	-	HMDB0037105	-	-	-	-
POS00226	Carnosine	0.941031385			418.365	227.1025256	Organic acids and derivatives	forward	4566.767826	134369.157	4566.767826	4566.767826	4566.767826	664443.4858	4566.767826	35473.09341	4566.767826	4566.767826	Peptidomimetics	305-84-0	HMDB0000033	C00386	ko01100//Metabolic pathways;ko00340//Histidine metabolism;ko00410//beta-Alanine metabolism	Amino acid metabolism;Global and overview maps;Metabolism of other amino acids	Metabolism
POS00397	Camelinin	0.858596462			91.1071	262.1289696	Organosulfur compounds	forward	4566.767826	139190.7678	4566.767826	4566.767826	4566.767826	4566.767826	4566.767826	4566.767826	4566.767826	4566.767826	Sulfoxides	75272-83-2	HMDB0039082	-	-	-	-
POS00615	13-L-Hydroperoxylinoleic acid	0.739686769			230.5855	295.2261931	Lipids and lipid-like molecules	forward	4566.767826	141837.152	4566.767826	4566.767826	4566.767826	897962.3932	343659.2368	1421504.482	4566.767826	4566.767826	Fatty Acyls	33964-75-9	HMDB0003871	C04717	ko01100//Metabolic pathways;ko00591//Linoleic acid metabolism	Global and overview maps;Lipid metabolism	Metabolism
POS00435	Imidazolelactic acid	0.835672462			385.4355	157.0607717	Organoheterocyclic compounds	forward	4566.767826	150472.5125	4566.767826	4566.767826	4566.767826	4566.767826	160246.2387	4566.767826	4566.767826	4566.767826	Azoles	876-19-7	HMDB0002320	-	-	-	-
POS00789	Ribothymidine	0.638652308			397.182	259.0919707	Nucleosides, nucleotides, and analogues	forward	4566.767826	155747.3151	4566.767826	4566.767826	4566.767826	520424.9108	580170.4091	4566.767826	4566.767826	4566.767826	Pyrimidine nucleosides	1463-10-1	HMDB0000884	-	-	-	-
POS00146	Racemethionine	0.975586462			300.4335	150.0581932	Organic acids and derivatives	forward	4566.767826	160079.6849	4566.767826	4566.767826	4566.767826	4566.767826	4566.767826	4566.767826	4566.767826	4566.767826	Carboxylic acids and derivatives	59-51-8	HMDB0033951	-	-	-	-
POS00598	Ethyl 7-epi-12-hydroxyjasmonate glucoside	0.746553231			427.031	417.2089535	Lipids and lipid-like molecules	forward	4566.767826	160437.4553	4566.767826	4566.767826	4566.767826	4566.767826	4566.767826	4566.767826	4566.767826	4566.767826	Fatty Acyls	-	HMDB0036340	-	-	-	-
POS00188	Daidzein 4&apos;-O-glucuronide	0.956602615			256.693	431.0966705	Phenylpropanoids and polyketides	forward	4566.767826	180252.9008	4566.767826	4566.767826	4566.767826	4566.767826	51415.29393	64587.76322	4566.767826	81695.79859	--	--	--	-	-	-	-
POS00786	PC(22:2(13Z,16Z)/15:0)	0.639199231			31.8695	800.6220924	Lipids and lipid-like molecules	forward	4566.767826	201927.8963	4566.767826	4566.767826	4566.767826	4566.767826	4566.767826	4566.767826	4566.767826	4566.767826	Glycerophospholipids	-	HMDB0008592	C00157	ko01100//Metabolic pathways;ko01110//Biosynthesis of secondary metabolites;ko00564//Glycerophospholipid metabolism;ko05231//Choline metabolism in cancer;ko04723//Retrograde endocannabinoid signaling;ko00591//Linoleic acid metabolism;ko00590//Arachidonic acid metabolism;ko00592//alpha-Linolenic acid metabolism	Cancers;Global and overview maps;Lipid metabolism;Nervous system	Human Diseases;Metabolism;Organismal Systems
POS00138	N-Acetylcadaverine	0.977837			337.5095	145.133389	Organic acids and derivatives	forward	4566.767826	216109.8501	4566.767826	4566.767826	4566.767826	4566.767826	4566.767826	4566.767826	4566.767826	4566.767826	Carboxylic acids and derivatives	32343-73-0	HMDB0002284	-	-	-	-
POS00764	Serinyl-Gamma-glutamate	0.653918			367.1945	234.1082046	Organic acids and derivatives	forward	4566.767826	218970.8266	4566.767826	4566.767826	4566.767826	4566.767826	4566.767826	4566.767826	4566.767826	4566.767826	Carboxylic acids and derivatives	-	HMDB0029053	-	-	-	-
POS00194	trans-S-(1-Propenyl)-L-cysteine	0.954064538			209.8875	162.0582306	Organic acids and derivatives	forward	4566.767826	235838.2723	4566.767826	4566.767826	4566.767826	80162.89346	4566.767826	4566.767826	4566.767826	4566.767826	Carboxylic acids and derivatives	-	HMDB0029440	-	-	-	-
POS00238	Cyclic GMP	0.934483			319.127	346.0540773	Nucleosides, nucleotides, and analogues	forward	4566.767826	257930.6189	4566.767826	4566.767826	4566.767826	4566.767826	4566.767826	4566.767826	4566.767826	4566.767826	Purine nucleotides	7665-99-8	HMDB0001314	C00942	ko00230//Purine metabolism;ko04976//Bile secretion;ko04925//Aldosterone synthesis and secretion;ko04022//cGMP - PKG signaling pathway;ko04924//Renin secretion;ko04611//Platelet activation;ko04540//Gap junction;ko04740//Olfactory transduction;ko04923//Regulation of lipolysis in adipocyte;ko04270//Vascular smooth muscle contraction;ko04713//Circadian entrainment;ko04921//Oxytocin signaling pathway;…	Cellular community - eukaryotes;Circulatory system;Digestive system;Endocrine system;Environmental adaptation;Immune system;Nervous system;Nucleotide metabolism;Sensory system;Signal transduction	Cellular Processes;Environmental Information Processing;Metabolism;Organismal Systems
POS00684	Aquifoliunine EII	0.701121462			408.8885	722.2581354	Alkaloids and derivatives	forward	4566.767826	262253.7587	4566.767826	4566.767826	4566.767826	4566.767826	161266.3045	218967.4694	4566.767826	4566.767826	-	-	HMDB0032859	-	-	-	-
POS00593	N2-Fructopyranosylarginine	0.751136692			481.052	337.1710249	Organic acids and derivatives	forward	4566.767826	263272.3965	4566.767826	4566.767826	4566.767826	4566.767826	4566.767826	4566.767826	4566.767826	4566.767826	Carboxylic acids and derivatives	162966-07-6	HMDB0041541	-	-	-	-
POS00191	Dukunolide C	0.955269231			482.7355	541.1730016	Organoheterocyclic compounds	forward	4566.767826	299501.624	4566.767826	4566.767826	4566.767826	4566.767826	4566.767826	4566.767826	4566.767826	4566.767826	Naphthopyrans	99343-74-5	HMDB0035204	-	-	-	-
POS00638	Dianhydroaurasperone C	0.727254308			482.915	557.1462279	Organoheterocyclic compounds	forward	4566.767826	304616.229	4566.767826	4566.767826	4566.767826	4566.767826	4566.767826	4566.767826	4566.767826	4566.767826	Naphthopyrans	92280-05-2	HMDB0034100	-	-	-	-
POS00645	PC(18:0/P-18:1(11Z))	0.724488769			161.637	772.6204412	Lipids and lipid-like molecules	forward	4566.767826	322597.0327	4566.767826	4566.767826	4566.767826	4566.767826	4566.767826	4566.767826	4566.767826	4566.767826	Glycerophospholipids	-	HMDB0008062	C00157	ko01100//Metabolic pathways;ko01110//Biosynthesis of secondary metabolites;ko00564//Glycerophospholipid metabolism;ko05231//Choline metabolism in cancer;ko04723//Retrograde endocannabinoid signaling;ko00591//Linoleic acid metabolism;ko00590//Arachidonic acid metabolism;ko00592//alpha-Linolenic acid metabolism	Cancers;Global and overview maps;Lipid metabolism;Nervous system	Human Diseases;Metabolism;Organismal Systems
POS00376	Coproporphyrin IV	0.86696			416.413	655.2742808	Organoheterocyclic compounds	forward	4566.767826	323631.7507	4566.767826	4566.767826	4566.767826	878931.2172	4566.767826	202589.9008	192845.4473	406637.4332	Tetrapyrroles and derivatives	18372-11-7	HMDB0000644	-	-	-	-
POS00236	Dihydrozeatin-O-glucoside	0.934564692			206.772	384.1885554	Lipids and lipid-like molecules	forward	4566.767826	387220.2208	4566.767826	4566.767826	4566.767826	4566.767826	4566.767826	4566.767826	4566.767826	76495.78051	Fatty Acyls	-	HMDB0012214	C16448	ko01110//Biosynthesis of secondary metabolites	Global and overview maps	Metabolism
POS00104	3-Methylguanine	0.985709923			165.3	166.072174	Organoheterocyclic compounds	forward	4566.767826	409195.3309	4566.767826	4566.767826	4566.767826	125661.6989	4566.767826	72383.80899	29749.67391	65961.97245	Imidazopyrimidines	2958-98-7	HMDB0001566	-	-	-	-
POS00697	Ethyl trans-p-methoxycinnamate	0.688908615			185.092	291.1947664	Phenylpropanoids and polyketides	forward	4566.767826	489742.1851	4566.767826	4566.767826	4566.767826	4566.767826	4566.767826	4566.767826	179123.5443	4566.767826	Cinnamic acids and derivatives	24393-56-4	HMDB0030762	-	-	-	-
POS00661	1-Isopropyl-2,3-dimethylcyclopentane	0.712151154			348.518	285.1800208	Lipids and lipid-like molecules	forward	4566.767826	617625.8309	4566.767826	4566.767826	4566.767826	4566.767826	4566.767826	4566.767826	2098102.452	3140804.703	Prenol lipids	489-20-3	HMDB0035141	-	-	-	-
POS00357	Allysine	0.877408077			345.71	146.081091	Organic acids and derivatives	forward	4566.767826	632689.549	4566.767826	4566.767826	4566.767826	4566.767826	4566.767826	115741.3776	4566.767826	4566.767826	Carboxylic acids and derivatives	-	HMDB0059595	C04076	ko01100//Metabolic pathways;ko01110//Biosynthesis of secondary metabolites;ko01130//Biosynthesis of antibiotics;ko01230//Biosynthesis of amino acids;ko00310//Lysine degradation;ko00300//Lysine biosynthesis	Amino acid metabolism;Global and overview maps	Metabolism
POS00113	3-Ethylpyridine	0.983724077			256.029	108.0810298	Organoheterocyclic compounds	forward	4566.767826	647384.5965	4566.767826	4566.767826	4566.767826	4566.767826	4566.767826	77029.43115	4566.767826	4566.767826	Pyridines and derivatives	536-78-7	HMDB0029734	-	-	-	-
POS00061	2-Methyl-6-(2-propenyl)pyrazine	0.994053615			237.532	135.0916531	Organoheterocyclic compounds	forward	4566.767826	682962.5565	4566.767826	4566.767826	4566.767826	4566.767826	4566.767826	4566.767826	182572.7672	340310.46	Diazines	55138-64-2	HMDB0039992	-	-	-	-
POS00460	D-Linalool 3-(6&apos;&apos;-malonylglucoside)	0.821924231			436.859	403.192827	Lipids and lipid-like molecules	forward	4566.767826	686646.3639	4566.767826	4566.767826	4566.767826	4566.767826	515988.7911	4566.767826	27101246.77	4566.767826	--	--	--	-	-	-	-
POS00633	Allixin	0.729926154			228.905	227.127919	Organoheterocyclic compounds	forward	4566.767826	767049.6603	4566.767826	4566.767826	4566.767826	342675.8819	4566.767826	4566.767826	4566.767826	4566.767826	Pyrans	125263-70-9	HMDB0040705	-	-	-	-
POS00820	LysoPE(18:2(9Z,12Z)/0:0)	0.625431308			221.769	478.2914353	Lipids and lipid-like molecules	forward	4566.767826	824264.3236	4566.767826	4566.767826	4566.767826	4566.767826	4566.767826	68925.86627	4566.767826	87582.80054	Glycerophospholipids	85046-18-0	HMDB0011507	-	-	-	-
POS00863	LysoPE(20:4(8Z,11Z,14Z,17Z)/0:0)	0.606755923			212.572	502.2919142	Lipids and lipid-like molecules	forward	4566.767826	831892.2851	4566.767826	4566.767826	4566.767826	4566.767826	4566.767826	4566.767826	110994.329	995217.153	Glycerophospholipids	-	HMDB0011518	-	-	-	-
POS00659	Prolyl-Glutamine	0.712836462			376.27	244.1287206	Organic acids and derivatives	forward	4566.767826	835994.2987	4566.767826	4566.767826	4566.767826	4566.767826	123898.234	4566.767826	4566.767826	4566.767826	Carboxylic acids and derivatives	-	HMDB0029015	-	-	-	-
POS00175	N2,N2-Dimethylguanosine	0.963967462			204.083	312.1295253	Nucleosides, nucleotides, and analogues	forward	4566.767826	1030694.325	4566.767826	4566.767826	4566.767826	4566.767826	4566.767826	91010.54665	222630.8331	4566.767826	Purine nucleosides	2140-67-2	HMDB0004824	-	-	-	-
POS00080	1-Nitroheptane	0.990846154			35.9344	146.1173279	Organic 1,3-dipolar compounds	forward	4566.767826	1037577.202	4566.767826	4566.767826	4566.767826	4566.767826	4566.767826	4566.767826	4566.767826	4566.767826	Allyl-type 1,3-dipolar organic compounds	693-39-0	HMDB0013811	-	-	-	-
POS00387	Glycerophosphocholine	0.863168462			403.4355	258.1094191	Lipids and lipid-like molecules	forward	4566.767826	1069698.744	4566.767826	4566.767826	4566.767826	176794.7632	692851.5124	4566.767826	555465.2527	138334.5053	Glycerophospholipids	-	HMDB0011290	C00670	ko00564//Glycerophospholipid metabolism;ko05231//Choline metabolism in cancer;ko00565//Ether lipid metabolism	Cancers;Lipid metabolism	Human Diseases;Metabolism
POS00578	6-Epi-7-isocucurbic acid glucoside	0.758243077			452.2955	375.1982981	Lipids and lipid-like molecules	forward	4566.767826	1206259.155	4566.767826	4566.767826	4566.767826	4566.767826	4566.767826	4566.767826	4566.767826	4566.767826	Fatty Acyls	176486-13-8	HMDB0029782	-	-	-	-
POS00581	Austalide C	0.756589692			331.55	575.2520895	Organoheterocyclic compounds	forward	4566.767826	1215808.962	4566.767826	4566.767826	4566.767826	4566.767826	1394349.097	185334.656	1236405.386	4566.767826	Benzopyrans	81543-03-5	HMDB0034075	-	-	-	-
POS00391	1-Methyl-1,3-cyclohexadiene	0.860207769			212.546	95.08586409	Hydrocarbons	forward	4566.767826	1364525.898	4566.767826	4566.767826	4566.767826	95668.61029	4566.767826	4566.767826	287207.2313	75851.9471	Olefins	1489-56-1	HMDB0031532	-	-	-	-
POS00840	5,8-Epoxy-5,8-dihydro-10&apos;-apo-b,y-carotene-3,10&apos;-diol	0.616036462			255.682	411.2843257	Lipids and lipid-like molecules	forward	4566.767826	1684426.91	4566.767826	4566.767826	4566.767826	4566.767826	112251.2392	583693.8255	600734.2899	4566.767826	--	--	--	-	-	-	-
POS00084	Cosmosiin	0.989903923			115.424	433.1123557	Phenylpropanoids and polyketides	forward	4566.767826	1746079.266	4566.767826	4566.767826	4566.767826	4566.767826	4566.767826	84890.032	4566.767826	4566.767826	Flavonoids	578-74-5	HMDB0037340	-	-	-	-
POS00108	1,3,5-Trihydroxybenzene	0.984686231			157.4295	127.039031	Benzenoids	forward	4566.767826	1887140.811	4566.767826	4566.767826	4566.767826	4566.767826	740585.8788	793318.0517	4566.767826	183861.118	Benzene and substituted derivatives	108-73-6	HMDB0013675	C02183	ko01120//Microbial metabolism in diverse environments	Global and overview maps	Metabolism
POS00020	L-Alloisoleucine	0.999546			310.296	132.1019488	Organic acids and derivatives	forward	4566.767826	1910108.627	4566.767826	4566.767826	4566.767826	4566.767826	4566.767826	2482055.57	483339.7853	4566.767826	Carboxylic acids and derivatives	1509-34-8	HMDB0000557	-	-	-	-
POS00672	Epsilon-(gamma-Glutamyl)-lysine	0.705446538			488.4845	276.1546049	Organic acids and derivatives	forward	4566.767826	2274782.526	4566.767826	4566.767826	4566.767826	4566.767826	199561.4423	232516.9733	4566.767826	4566.767826	Carboxylic acids and derivatives	17105-15-6	HMDB0003869	-	-	-	-
POS00613	T2 Triol	0.740861308			417.0205	383.2032745	Lipids and lipid-like molecules	forward	4566.767826	2916611.75	4566.767826	4566.767826	4566.767826	19226221.5	18657818.06	92795.43526	825855.3685	1272256.395	Prenol lipids	34114-98-2	HMDB0035396	-	-	-	-
POS00639	PC(16:0/16:0)	0.726247308			76.6055	734.5657694	Lipids and lipid-like molecules	forward	4566.767826	3020156.035	4566.767826	4566.767826	4566.767826	13676249.12	15705929.28	92944.97554	825676.0947	1464413.43	Glycerophospholipids	-	HMDB0011206	C00157	ko01100//Metabolic pathways;ko01110//Biosynthesis of secondary metabolites;ko00564//Glycerophospholipid metabolism;ko05231//Choline metabolism in cancer;ko04723//Retrograde endocannabinoid signaling;ko00591//Linoleic acid metabolism;ko00590//Arachidonic acid metabolism;ko00592//alpha-Linolenic acid metabolism	Cancers;Global and overview maps;Lipid metabolism;Nervous system	Human Diseases;Metabolism;Organismal Systems
POS00050	Oleamide	0.995721			223.669	282.2782971	Lipids and lipid-like molecules	forward	4566.767826	4519211.381	4566.767826	4566.767826	4566.767826	4566.767826	4566.767826	4566.767826	4566.767826	4566.767826	Fatty Acyls	301-02-0	HMDB0002117	-	-	-	-
POS00190	Hypotaurine	0.955482692			359.138	110.0272311	Organic acids and derivatives	forward	4566.767826	6398562.15	4566.767826	4566.767826	4566.767826	4566.767826	1037648.952	4566.767826	4566.767826	4566.767826	Sulfinic acids and derivatives	300-84-5	HMDB0000965	C00519	ko01100//Metabolic pathways;ko00430//Taurine and hypotaurine metabolism	Global and overview maps;Metabolism of other amino acids	Metabolism
POS00110	Kaempferol	0.984524154			171.274	287.0435438	Phenylpropanoids and polyketides	forward	4566.767826	8524555.103	4566.767826	4566.767826	4566.767826	57167803.19	965504.4754	4566.767826	107388670.2	17966806.76	Flavonoids	520-18-3	HMDB0005801	C05903	ko01100//Metabolic pathways;ko01110//Biosynthesis of secondary metabolites	Global and overview maps	Metabolism
POS00509	5-Hydroxy-L-tryptophan	0.795441846			239.947	221.091699	Organoheterocyclic compounds	forward	4566.767826	8762826.659	4566.767826	4566.767826	4566.767826	4566.767826	4566.767826	9634351.507	4566.767826	4566.767826	Indoles and derivatives	895096	HMDB0000472	C00643	ko01100//Metabolic pathways;ko00380//Tryptophan metabolism;ko04726//Serotonergic synapse	Amino acid metabolism;Global and overview maps;Nervous system	Metabolism;Organismal Systems
POS00025	4-Amino-2-methyl-1-naphthol	0.999023692			25.3498	174.0911373	Benzenoids	forward	4566.767826	714621.431	43231.00499	4566.767826	4566.767826	29543.69916	4566.767826	737314.4554	23646.15794	41401.03439	Naphthalenes	83-70-5	HMDB0032887	-	-	-	-
POS00255	Isovalerylsarcosine	0.929784923			306.777	174.112377	Organic acids and derivatives	forward	4566.767826	4566.767826	46155.71776	4566.767826	4566.767826	4566.767826	4566.767826	44260.6685	4566.767826	4566.767826	Carboxylic acids and derivatives	88127-29-1	HMDB0002087	-	-	-	-
POS00871	Tyrosyl-Gamma-glutamate	0.601437077			310.305	310.1390789	Organic acids and derivatives	forward	4566.767826	4566.767826	50261.11989	4566.767826	4566.767826	4566.767826	4566.767826	4566.767826	4566.767826	4566.767826	Carboxylic acids and derivatives	-	HMDB0029119	-	-	-	-
POS00478	5-Aminopentanamide	0.810117385			368.0465	117.1023872	Organic acids and derivatives	forward	4566.767826	112443.2878	61136.40234	4566.767826	4566.767826	50708.04229	4566.767826	279956.0545	4566.767826	4566.767826	Carboxylic acids and derivatives	13023-70-6	HMDB0012176	C00990	ko01120//Microbial metabolism in diverse environments;ko00310//Lysine degradation	Amino acid metabolism;Global and overview maps	Metabolism
POS00437	Semilepidinoside A	0.834653692			450.4095	337.1424081	Organic oxygen compounds	forward	4566.767826	4566.767826	64561.94989	4566.767826	4566.767826	4566.767826	4566.767826	4566.767826	4566.767826	4566.767826	Organooxygen compounds	-	HMDB0033107	-	-	-	-
POS00353	[7]-Paradol	0.878447308			33.1931	293.2105813	Benzenoids	forward	4566.767826	4060079.962	65772.422	4566.767826	4566.767826	312182.8353	4566.767826	4566.767826	962244.5478	651518.9629	Phenols	53172-04-6	HMDB0040806	-	-	-	-
POS00736	N,O-Didesmethylvenlafaxine	0.666075846			319.13	250.1796654	Organic oxygen compounds	forward	4566.767826	4566.767826	66834.42411	4566.767826	4566.767826	4566.767826	95343.68509	199993.022	4566.767826	204273.9717	Organooxygen compounds	-	HMDB0060852	-	-	-	-
POS00729	Panose	0.669177308			513.295	505.1751889	Organic oxygen compounds	forward	4566.767826	4566.767826	68639.83209	4566.767826	4566.767826	4566.767826	4566.767826	245884.984	743544.9116	178916.8406	Organooxygen compounds	33401-87-5	HMDB0029937	-	-	-	-
POS00751	N-(p-Hydroxyphenyl)ethyl p-hydroxycinnamide	0.659268154			27.1619	284.1273361	Phenylpropanoids and polyketides	forward	4566.767826	216225.4542	74165.08019	4566.767826	4566.767826	82332.25436	4566.767826	610285.4927	1578580.524	945805.46	Cinnamic acids and derivatives	36417-86-4	HMDB0039521	-	-	-	-
POS00148	Naphthoherniarin	0.973667231			273.511	377.1042402	Benzenoids	forward	4566.767826	4566.767826	81404.96439	4566.767826	4566.767826	4566.767826	4566.767826	209871.9619	4566.767826	4566.767826	Naphthalenes	114032-22-3	HMDB0039025	-	-	-	-
POS00514	Wistin	0.792514923			180.257	461.1428667	Phenylpropanoids and polyketides	forward	4566.767826	4566.767826	81423.42633	4566.767826	4566.767826	4566.767826	4566.767826	4566.767826	4566.767826	4566.767826	Isoflavonoids	19046-26-5	HMDB0030869	-	-	-	-
POS00066	Nervonyl carnitine	0.993433154			36.0045	102.1279381	Organic nitrogen compounds	forward	4566.767826	1622443.524	85174.7205	4566.767826	4566.767826	4566.767826	4566.767826	4566.767826	160391.6232	63709.19313	Organonitrogen compounds	-	HMDB0006509	-	-	-	-
POS00700	Phenylalanyl-Threonine	0.688079			424.202	267.1263453	Organic acids and derivatives	forward	4566.767826	4566.767826	93223.95626	4566.767826	4566.767826	4566.767826	86794.61274	162618.4683	4566.767826	4566.767826	Carboxylic acids and derivatives	-	HMDB0029005	-	-	-	-
POS00042	Pipecolic acid	0.996420538			545.311	130.0862522	Organic acids and derivatives	forward	4566.767826	1691838.146	94311.25658	4566.767826	4566.767826	4566.767826	1092371.177	662152.6788	187103.9635	2549367.98	Carboxylic acids and derivatives	3105-95-1	HMDB0000716	C00408	ko01100//Metabolic pathways;ko01110//Biosynthesis of secondary metabolites;ko00310//Lysine degradation	Amino acid metabolism;Global and overview maps	Metabolism
POS00626	Sphinganine	0.731955692			134.0375	302.3048556	Organic nitrogen compounds	forward	4566.767826	4566.767826	100912.8	4566.767826	4566.767826	4566.767826	4566.767826	4566.767826	4566.767826	4566.767826	Organonitrogen compounds	764-22-7	HMDB0000269	C00836	ko01100//Metabolic pathways;ko00600//Sphingolipid metabolism;ko04071//Sphingolipid signaling pathway	Global and overview maps;Lipid metabolism;Signal transduction	Environmental Information Processing;Metabolism
POS00268	Kamahine C	0.924508231			260.808	269.1354538	Organic oxygen compounds	forward	4566.767826	4566.767826	101891.9784	4566.767826	4566.767826	4566.767826	4566.767826	4566.767826	4566.767826	4566.767826	Organooxygen compounds	144841-11-2	HMDB0038935	-	-	-	-
POS00643	L-Urobilin	0.725371615			288.608	595.3473584	Organoheterocyclic compounds	forward	4566.767826	4566.767826	105172.4615	4566.767826	4566.767826	223472.4884	120123.9323	2778248.644	398481.6032	92178.05029	Tetrapyrroles and derivatives	-	HMDB0240259	C05793	ko00860//Porphyrin and chlorophyll metabolism	Metabolism of cofactors and vitamins	Metabolism
POS00286	1-(Hydroxymethyl)-5,5-dimethyl-2,4-imidazolidinedione	0.916240615			123.714	159.0763388	Organoheterocyclic compounds	forward	4566.767826	4566.767826	105847.9498	4566.767826	4566.767826	4566.767826	4566.767826	27230.17978	4566.767826	4566.767826	Azolidines	116-25-6	HMDB0031670	-	-	-	-
POS00520	PC-M5&apos;	0.787916692			336.0165	480.2768386	Organoheterocyclic compounds	forward	4566.767826	5806805.929	107156.2837	4566.767826	4566.767826	1466626.913	1029840.381	71284.09508	4955772.423	135063.5079	--	--	--	-	-	-	-
POS00657	6-hydroxychlorzoxazone	0.714908154			363.601	207.9880558	Organoheterocyclic compounds	forward	4566.767826	4566.767826	112734.3823	4566.767826	4566.767826	4566.767826	4566.767826	4566.767826	4566.767826	4566.767826	Benzoxazoles	1750-45-4	HMDB0060998	-	-	-	-
POS00568	Tyrosyl-Phenylalanine	0.763644462			206.588	329.1488489	Organic acids and derivatives	forward	4566.767826	4566.767826	115212.5555	4566.767826	4566.767826	4566.767826	876222.3191	151455.3644	4566.767826	2175416.199	Carboxylic acids and derivatives	-	HMDB0029112	-	-	-	-
POS00310	Valyl-Phenylalanine	0.902413077			199.628	265.1541591	Organic acids and derivatives	forward	4566.767826	4566.767826	116394.6834	4566.767826	4566.767826	4566.767826	4566.767826	4566.767826	4566.767826	4566.767826	Carboxylic acids and derivatives	-	HMDB0029134	-	-	-	-
POS00583	(13R,14R)-8-Labdene-13,14,15-triol	0.755439462			166.1895	325.2725307	Lipids and lipid-like molecules	forward	4566.767826	1363626.973	118625.0154	4566.767826	4566.767826	4566.767826	4566.767826	613356.0637	140737.8668	4566.767826	Prenol lipids	-	HMDB0034957	-	-	-	-
POS00429	Histidinyl-Phenylalanine	0.841336538			292.433	303.1542001	Organic acids and derivatives	forward	4566.767826	4566.767826	125327.0323	4566.767826	4566.767826	4566.767826	4566.767826	4566.767826	4566.767826	4566.767826	Carboxylic acids and derivatives	-	HMDB0028892	-	-	-	-
POS00611	N-(3-Methylbutyl)acetamide	0.742355462			276.7135	130.1226565	Organic acids and derivatives	forward	4566.767826	4566.767826	129251.9404	4566.767826	4566.767826	105377.9565	4566.767826	1630456.722	3174177.356	2358145.956	Carboxylic acids and derivatives	13434-12-3	HMDB0031651	-	-	-	-
POS00280	N6-Acetyl-L-lysine	0.919104385			364.518	189.1233036	Organic acids and derivatives	forward	4566.767826	4566.767826	131035.6162	4566.767826	4566.767826	4566.767826	4566.767826	4566.767826	4566.767826	4566.767826	Carboxylic acids and derivatives	692-04-6	HMDB0000206	C02727	ko00310//Lysine degradation	Amino acid metabolism	Metabolism
POS00861	7,8-Dehydro-beta-micropteroxanthin	0.607552154			254.146	395.2897816	Lipids and lipid-like molecules	forward	4566.767826	70373.09888	138226.5283	4566.767826	4566.767826	4566.767826	4566.767826	4566.767826	71557.95667	4566.767826	Prenol lipids	148031-76-9	HMDB0038506	-	-	-	-
POS00755	4-Methoxy-5-(3,7,11,15-tetramethyl-2,6,10,14-hexadecatetraenyl)-1,3-benzenediol	0.656841462			312.075	413.3000526	Lipids and lipid-like molecules	forward	4566.767826	4566.767826	139030.1089	4566.767826	4566.767826	4566.767826	4566.767826	292948.1602	119487.1033	216600.3117	Prenol lipids	126398-85-4	HMDB0040765	-	-	-	-
POS00135	Biotin	0.978694154			254.307	245.0958324	Organoheterocyclic compounds	forward	4566.767826	4566.767826	178062.4363	4566.767826	4566.767826	4566.767826	4566.767826	4566.767826	4566.767826	4566.767826	Biotin and derivatives	58-85-5	HMDB0000030	C00120	ko01100//Metabolic pathways;ko02010//ABC transporters;ko04977//Vitamin digestion and absorption;ko00780//Biotin metabolism	Digestive system;Global and overview maps;Membrane transport;Metabolism of cofactors and vitamins	Environmental Information Processing;Metabolism;Organismal Systems
POS00668	Taurodeoxycholic acid	0.709546154			140.1985	500.303368	Lipids and lipid-like molecules	forward	4566.767826	108949.5255	182481.9159	4566.767826	4566.767826	117709.2886	4566.767826	4027647.392	289524.6117	366562.6944	Steroids and steroid derivatives	516-50-7	HMDB0000896	-	-	-	-
POS00416	Valyl-Serine	0.846872385			301.4735	205.1180192	Organic acids and derivatives	forward	4566.767826	1833852.748	197345.2476	4566.767826	4566.767826	294566.8758	245107.6221	130928.2881	4566.767826	549124.8639	Carboxylic acids and derivatives	-	HMDB0029136	-	-	-	-
POS00699	(-)-Bornyl acetate	0.688596154			279.94	196.1444021	Lipids and lipid-like molecules	forward	4566.767826	4566.767826	234691.1635	4566.767826	4566.767826	166845.7	130929.3798	704456.4413	76418.04664	4566.767826	Prenol lipids	5655-61-8	HMDB0040397	-	-	-	-
POS00094	1-Methylhistamine	0.987800308			373.562	126.1026116	Organic nitrogen compounds	forward	4566.767826	4566.767826	238086.5225	4566.767826	4566.767826	4566.767826	4566.767826	223875.8375	4566.767826	4566.767826	Organonitrogen compounds	501-75-7	HMDB0000898	C05127	ko00340//Histidine metabolism	Amino acid metabolism	Metabolism
POS00144	N-Acetylhistidine	0.976093615			325.353	198.0872273	Organic acids and derivatives	forward	4566.767826	4566.767826	265928.9839	4566.767826	4566.767826	4566.767826	4566.767826	4566.767826	4566.767826	4566.767826	Carboxylic acids and derivatives	218084	HMDB0032055	-	-	-	-
POS00073	Daidzin	0.992330154			152.0655	417.1173807	Phenylpropanoids and polyketides	forward	4566.767826	126044.5057	288108.5483	4566.767826	4566.767826	4566.767826	4566.767826	434850.1207	4566.767826	4566.767826	Isoflavonoids	552-66-9	HMDB0033991	-	-	-	-
POS00378	Deuteroporphyrin IX	0.865619692			199.591	511.232998	Organoheterocyclic compounds	forward	4566.767826	161475.8183	325773.791	4566.767826	4566.767826	2928225.074	5044388.312	4566.767826	24994124.56	428950.3346	Tetrapyrroles and derivatives	448-65-7	HMDB0000579	-	-	-	-
POS00325	5-Methylcytidine	0.896711231			265.7375	258.1078159	Nucleosides, nucleotides, and analogues	forward	4566.767826	4566.767826	340023.3198	4566.767826	4566.767826	4566.767826	4566.767826	4566.767826	4566.767826	4566.767826	Pyrimidine nucleosides	2140-61-6	HMDB0000982	-	-	-	-
POS00674	L-gamma-Glutamyl-beta-phenyl-beta-L-alanine	0.704796385			328.2905	295.12849	Organic acids and derivatives	forward	4566.767826	4566.767826	357734.0474	4566.767826	4566.767826	4566.767826	4566.767826	4566.767826	4566.767826	4566.767826	Carboxylic acids and derivatives	10275-84-0	HMDB0038514	-	-	-	-
POS00445	12,13-EpOME	0.831490154			57.6128	297.2417249	Lipids and lipid-like molecules	forward	4566.767826	274297.7387	370470.3215	4566.767826	4566.767826	203805.2227	4566.767826	4566.767826	283242.8659	226275.9836	Fatty Acyls	-	HMDB0004702	C14826	ko01100//Metabolic pathways;ko00591//Linoleic acid metabolism	Global and overview maps;Lipid metabolism	Metabolism
POS00312	N-Carboxyethyl-g-aminobutyric acid	0.901391462			399.376	176.0916158	Organic acids and derivatives	forward	4566.767826	4566.767826	375750.7455	4566.767826	4566.767826	4566.767826	4566.767826	4566.767826	4566.767826	4566.767826	Carboxylic acids and derivatives	908055	HMDB0002201	-	-	-	-
POS00126	Thiamine	0.981187231			382.871	265.1113116	Organoheterocyclic compounds	forward	4566.767826	4566.767826	436945.8608	4566.767826	4566.767826	4566.767826	4566.767826	4566.767826	4566.767826	4566.767826	Diazines	59-43-8	HMDB0000235	C00378	ko01100//Metabolic pathways;ko02010//ABC transporters;ko04977//Vitamin digestion and absorption;ko00730//Thiamine metabolism;ko04122//Sulfur relay system	Digestive system;Folding, sorting and degradation;Global and overview maps;Membrane transport;Metabolism of cofactors and vitamins	Environmental Information Processing;Genetic Information Processing;Metabolism;Organismal Systems
POS00384	Homocitrulline	0.863813			374.333	190.1185315	Organic acids and derivatives	forward	4566.767826	4566.767826	456097.5421	4566.767826	4566.767826	372701.3725	244109.7023	1327153.79	71435.4979	241784.8515	Carboxylic acids and derivatives	1190-49-4	HMDB0000679	-	-	-	-
POS00584	Argininosuccinic acid	0.754499077			476.39	291.1290778	Organic acids and derivatives	forward	4566.767826	1317506.947	479089.1724	4566.767826	4566.767826	473434.3524	450010.2128	161560.766	143135.8563	3831904.305	Carboxylic acids and derivatives	2387-71-5	HMDB0000052	C03406	ko01100//Metabolic pathways;ko01110//Biosynthesis of secondary metabolites;ko01130//Biosynthesis of antibiotics;ko01230//Biosynthesis of amino acids;ko00250//Alanine, aspartate and glutamate metabolism;ko00220//Arginine biosynthesis	Amino acid metabolism;Global and overview maps	Metabolism
POS00426	Homoarecoline	0.842066462			577.759	170.1173458	Alkaloids and derivatives	forward	4566.767826	1429675.196	527500.0067	4566.767826	4566.767826	71704.72664	81352.00214	63459.91767	174525.7478	958169.4098	-	28125-84-0	HMDB0038321	-	-	-	-
POS00735	Vitamin D3	0.666099385			31.4994	385.3451278	Lipids and lipid-like molecules	forward	4566.767826	541352.0852	530567.0705	4566.767826	4566.767826	4566.767826	4566.767826	4566.767826	4566.767826	118494.4623	Steroids and steroid derivatives	67-97-0	HMDB0000876	C05443	ko01100//Metabolic pathways;ko04977//Vitamin digestion and absorption;ko00100//Steroid biosynthesis;ko05323//Rheumatoid arthritis	Digestive system;Global and overview maps;Immune diseases;Lipid metabolism	Human Diseases;Metabolism;Organismal Systems
POS00442	Capsiamide	0.832002846			144.875	270.2783	Organic acids and derivatives	forward	4566.767826	287253.4001	550951.1739	4566.767826	4566.767826	705110.4188	1583813.224	37308.09459	465944.4649	596919.8204	Carboxylic acids and derivatives	64317-66-4	HMDB0040940	-	-	-	-
POS00331	4-Pyridoxic acid	0.890232			35.03155	184.0607384	Organoheterocyclic compounds	forward	4566.767826	4566.767826	563359.1811	4566.767826	4566.767826	4566.767826	4566.767826	4566.767826	4566.767826	4566.767826	Pyridines and derivatives	82-82-6	HMDB0000017	C00847	ko01100//Metabolic pathways;ko01120//Microbial metabolism in diverse environments;ko00750//Vitamin B6 metabolism	Global and overview maps;Metabolism of cofactors and vitamins	Metabolism
POS00427	(Â±)-4-Methylene-2-pyrrolidinecarboxylic acid	0.842010692			347.368	128.070742	Organic acids and derivatives	forward	4566.767826	1110369.897	589492.7225	4566.767826	4566.767826	2225080.789	1644867.923	439496.9582	3447349.635	5997939.408	--	--	--	-	-	-	-
POS00069	Cinnzeylanol	0.993261154			276.164	385.2191569	Lipids and lipid-like molecules	forward	4566.767826	4566.767826	717216.786	4566.767826	4566.767826	4566.767826	4566.767826	2186033.705	4566.767826	4566.767826	Prenol lipids	62394-04-1	HMDB0036010	-	-	-	-
POS00324	Calystegine A6	0.896967462			350.972	160.1077968	Alkaloids and derivatives	forward	4566.767826	4566.767826	805232.7858	4566.767826	4566.767826	4566.767826	4566.767826	4566.767826	4566.767826	4566.767826	Tropane alkaloids	177794-04-6	HMDB0031345	-	-	-	-
POS00315	Feruloyl-2-hydroxyputrescine	0.899942692			385.832	281.1486673	Phenylpropanoids and polyketides	forward	4566.767826	4566.767826	963394.0987	4566.767826	4566.767826	4566.767826	4566.767826	4566.767826	4566.767826	4566.767826	Cinnamic acids and derivatives	-	HMDB0033465	-	-	-	-
POS00569	Sambacin	0.761237846			212.959	541.2254841		forward	4566.767826	4566.767826	1111409.616	4566.767826	4566.767826	4566.767826	978617.8916	4975061.033	1907278.066	4566.767826	-	85562-86-3	HMDB0038883	-	-	-	-
POS00314	Homo-L-arginine	0.900298385			542.123	189.1345251	Organic acids and derivatives	forward	4566.767826	4566.767826	1579966.062	4566.767826	4566.767826	4566.767826	4566.767826	4566.767826	4566.767826	4566.767826	Carboxylic acids and derivatives	156-86-5	HMDB0000670	-	-	-	-
POS00141	Acetylhydrazine	0.977424538			349.381	75.05583006	Organic acids and derivatives	forward	4566.767826	4566.767826	4566.767826	32204.31908	4566.767826	4566.767826	4566.767826	4566.767826	25030.18801	4566.767826	Carboxylic acids and derivatives	-	HMDB0060428	C07447	ko00983//Drug metabolism - other enzymes	Xenobiotics biodegradation and metabolism	Metabolism
POS00177	Genistein 5-O-glucuronide	0.962922077			226.824	447.0911801	Phenylpropanoids and polyketides	forward	4566.767826	42570.32685	4566.767826	42505.05288	4566.767826	4566.767826	4566.767826	4566.767826	49503.68788	4566.767826	Isoflavonoids	-	HMDB0041738	-	-	-	-
POS00821	DG(18:2(9Z,12Z)/18:2(9Z,12Z)/0:0)	0.624764154			29.719	617.5134234	Lipids and lipid-like molecules	forward	4566.767826	386315.0645	4566.767826	49017.12184	4566.767826	4566.767826	4566.767826	4566.767826	4566.767826	4566.767826	Fatty Acyls	-	HMDB0007248	C00165	ko05231//Choline metabolism in cancer;ko04723//Retrograde endocannabinoid signaling;ko04931//Insulin resistance;ko04071//Sphingolipid signaling pathway;ko04024//cAMP signaling pathway;ko04918//Thyroid hormone synthesis;ko04725//Cholinergic synapse;ko04925//Aldosterone synthesis and secretion;ko04975//Fat digestion and absorption;ko05200//Pathways in cancer;ko04066//HIF-1 signaling pathway;ko04611…	Cancers;Cellular community - eukaryotes;Circulatory system;Digestive system;Endocrine and metabolic diseases;Endocrine system;Environmental adaptation;Excretory system;Immune system;Infectious diseases;Nervous system;Sensory system;Signal transduction	Cellular Processes;Environmental Information Processing;Human Diseases;Organismal Systems
POS00866	Quindoxin	0.60557			57.0877	163.0580838	Organoheterocyclic compounds	forward	4566.767826	80732.48951	4566.767826	58676.22783	4566.767826	126765.5167	4566.767826	4566.767826	441644.5696	176475.9783	Naphthyridines	2423-66-7	HMDB0032927	-	-	-	-
POS00421	Cinnamyl benzoate	0.845139385			565.652	239.1058303	Benzenoids	forward	4566.767826	4566.767826	4566.767826	62975.87599	4566.767826	4566.767826	47153.17772	1175151.628	76045.81593	4566.767826	Benzene and substituted derivatives	50555-04-9	HMDB0029700	-	-	-	-
POS00388	Methylimidazole acetaldehyde	0.862849231			597.089	125.0709955	Organoheterocyclic compounds	forward	4566.767826	4566.767826	93898.83724	64947.50437	4566.767826	4566.767826	643625.8836	2334065.233	4566.767826	4566.767826	Azoles	19639-03-3	HMDB0004181	C05827	ko00340//Histidine metabolism	Amino acid metabolism	Metabolism
POS00855	PC(22:5(4Z,7Z,10Z,13Z,16Z)/20:5(5Z,8Z,11Z,14Z,17Z))	0.611042385			152.703	854.5674742	Lipids and lipid-like molecules	forward	4566.767826	4566.767826	4566.767826	74810.54333	4566.767826	4566.767826	657334.5836	800025.9509	80842.35399	4566.767826	Glycerophospholipids	-	HMDB0008675	C00157	ko01100//Metabolic pathways;ko01110//Biosynthesis of secondary metabolites;ko00564//Glycerophospholipid metabolism;ko05231//Choline metabolism in cancer;ko04723//Retrograde endocannabinoid signaling;ko00591//Linoleic acid metabolism;ko00590//Arachidonic acid metabolism;ko00592//alpha-Linolenic acid metabolism	Cancers;Global and overview maps;Lipid metabolism;Nervous system	Human Diseases;Metabolism;Organismal Systems
POS00708	Dihydrouracil	0.680148			74.28295	115.0503645	Organoheterocyclic compounds	forward	4566.767826	4566.767826	4566.767826	79724.47338	4566.767826	4566.767826	4566.767826	4566.767826	4566.767826	4566.767826	Diazines	504-07-4	HMDB0000076	C00429	ko01100//Metabolic pathways;ko00240//Pyrimidine metabolism;ko00770//Pantothenate and CoA biosynthesis;ko00410//beta-Alanine metabolism	Global and overview maps;Metabolism of cofactors and vitamins;Metabolism of other amino acids;Nucleotide metabolism	Metabolism
POS00197	I-Urobilin	0.953516077			282.641	591.3167458	Organoheterocyclic compounds	forward	4566.767826	4566.767826	4566.767826	83865.61515	4566.767826	4566.767826	4566.767826	62999.5581	4566.767826	4566.767826	Tetrapyrroles and derivatives	1856-98-0	HMDB0004160	C05794	ko00860//Porphyrin and chlorophyll metabolism	Metabolism of cofactors and vitamins	Metabolism
POS00205	Maltopentaose	0.949945692			529.652	851.2604119	Organic oxygen compounds	forward	4566.767826	4566.767826	4566.767826	88925.33642	4566.767826	72169.22315	4566.767826	102470.952	78682.07396	84198.53919	Organooxygen compounds	34620-76-3	HMDB0012254	-	-	-	-
POS00071	Nicotinamide ribotide	0.993067			487.548	335.0631443	Nucleosides, nucleotides, and analogues	forward	4566.767826	4566.767826	4566.767826	91429.03182	4566.767826	4566.767826	4566.767826	4566.767826	4566.767826	4566.767826	Pyridine nucleotides	1094-61-7	HMDB0000229	C00455	ko01100//Metabolic pathways;ko00760//Nicotinate and nicotinamide metabolism	Global and overview maps;Metabolism of cofactors and vitamins	Metabolism
POS00090	2,6-Dimethylpyrazine	0.989028923			373.551	109.0762579	Organoheterocyclic compounds	forward	4566.767826	4566.767826	4566.767826	91651.15626	4566.767826	403817.346	224780.014	679040.2976	4566.767826	127884.3579	Diazines	108-50-9	HMDB0035248	-	-	-	-
POS00446	Blasticidin S	0.831037			303.6275	423.2087127	Organooxygen compounds	forward	4566.767826	133808.4162	4566.767826	97015.09202	4566.767826	4566.767826	45021.12531	44169.88369	69836.4916	284832.3294	Carbohydrates and carbohydrate conjugates	2079-00-7	HMDB0030452	-	-	-	-
POS00425	Lutein	0.843598538			30.9221	568.4268055	Lipids and lipid-like molecules	forward	4566.767826	79497.23287	108967.6406	100779.7495	4566.767826	299374.1225	118192.7881	4566.767826	473774.7843	540384.0661	Prenol lipids	127-40-2	HMDB0003233	C08601	ko01100//Metabolic pathways;ko01110//Biosynthesis of secondary metabolites	Global and overview maps	Metabolism
POS00656	Dihydro-2,4,6-tris(2-methylpropyl)-4h-1,3,5-dithiazine	0.715176			319.365	290.1952336	Organosulfur compounds	forward	4566.767826	109325.6124	182185.2449	102721.6514	4566.767826	117574.0952	4566.767826	4333208.422	289359.4027	366871.5449	Thioacetals	74595-94-1	HMDB0032221	-	-	-	-
POS00251	Prolyl-Arginine	0.930979077			472.76	272.1712627	Organic acids and derivatives	forward	4566.767826	4566.767826	2523714.717	109390.2809	4566.767826	138129.4793	4566.767826	4566.767826	170969.048	129044.9067	Carboxylic acids and derivatives	-	HMDB0029011	-	-	-	-
POS00179	Prolyl-Aspartate	0.961977846			433.475	231.0973953	Organic acids and derivatives	forward	4566.767826	4566.767826	4566.767826	110807.2658	4566.767826	4566.767826	4566.767826	4566.767826	33020.85697	4566.767826	Carboxylic acids and derivatives	-	HMDB0029013	-	-	-	-
POS00212	L-Proline	0.947688			658.508	116.0707657	Organic acids and derivatives	forward	4566.767826	4566.767826	83446.34555	110858.1115	4566.767826	4566.767826	4566.767826	4566.767826	515091.1274	243904.4761	Carboxylic acids and derivatives	147-85-3	HMDB0000162	C00148	ko01100//Metabolic pathways;ko01110//Biosynthesis of secondary metabolites;ko01130//Biosynthesis of antibiotics;ko01230//Biosynthesis of amino acids;ko02010//ABC transporters;ko05230//Central carbon metabolism in cancer;ko00970//Aminoacyl-tRNA biosynthesis;ko00330//Arginine and proline metabolism;ko04974//Protein digestion and absorption;ko04978//Mineral absorption	Amino acid metabolism;Cancers;Digestive system;Global and overview maps;Membrane transport;Translation	Environmental Information Processing;Genetic Information Processing;Human Diseases;Metabolism;Organismal Systems
POS00539	Prolyl-Threonine	0.777681615			340.923	217.1179817	Organic acids and derivatives	forward	4566.767826	95988.71374	183790.134	112863.8134	4566.767826	260001.4115	299758.0834	3976401.07	419036.8409	4566.767826	Carboxylic acids and derivatives	-	HMDB0029027	-	-	-	-
POS00273	Serylalanine	0.921980231			75.2995	177.0868827	Organic acids and derivatives	forward	4566.767826	4566.767826	4566.767826	113145.9418	4566.767826	4566.767826	4566.767826	50807.70152	4566.767826	469346.3926	Carboxylic acids and derivatives	-	HMDB0029032	-	-	-	-
POS00669	Hydroxyprolyl-Leucine	0.707019462			331.5095	245.1492313	Organic acids and derivatives	forward	4566.767826	4566.767826	77767.11639	118485.0835	4566.767826	92218.93023	105843.146	892671.7368	369484.3816	97616.73726	Carboxylic acids and derivatives	-	HMDB0028867	-	-	-	-
POS00215	Proline betaine	0.943713077			286.031	144.101909	Organic acids and derivatives	forward	4566.767826	2518960.838	441849.1948	119194.3112	4566.767826	107397.7596	204405.0136	4566.767826	783032.2	206624.7983	Carboxylic acids and derivatives	471-87-4	HMDB0004827	-	-	-	-
POS00740	Melamine	0.663892615			489.388	205.117992	Organoheterocyclic compounds	forward	4566.767826	4566.767826	4566.767826	119950.7952	4566.767826	122267.1767	174131.9687	404373.41	4566.767826	4566.767826	Triazines	108-78-1	HMDB0041922	C08737	ko01120//Microbial metabolism in diverse environments	Global and overview maps	Metabolism
POS00781	PC(20:2(11Z,14Z)/20:4(5Z,8Z,11Z,14Z))	0.643516692			35.8342	834.5997828	Lipids and lipid-like molecules	forward	4566.767826	571965.2173	111477.7975	125448.3131	4566.767826	4566.767826	446184.9075	136885.3051	4566.767826	181003.3727	Glycerophospholipids	-	HMDB0008345	C00157	ko01100//Metabolic pathways;ko01110//Biosynthesis of secondary metabolites;ko00564//Glycerophospholipid metabolism;ko05231//Choline metabolism in cancer;ko04723//Retrograde endocannabinoid signaling;ko00591//Linoleic acid metabolism;ko00590//Arachidonic acid metabolism;ko00592//alpha-Linolenic acid metabolism	Cancers;Global and overview maps;Lipid metabolism;Nervous system	Human Diseases;Metabolism;Organismal Systems
POS00234	S-Adenosylmethionine	0.936542769			493.9985	399.1438968	Nucleosides, nucleotides, and analogues	forward	4566.767826	4566.767826	4566.767826	130132.7761	4566.767826	4566.767826	4566.767826	441248.2823	110500.0724	254143.6368	5'-deoxyribonucleosides	485-80-3	HMDB0001185	C00019	ko01100//Metabolic pathways;ko01110//Biosynthesis of secondary metabolites;ko01130//Biosynthesis of antibiotics;ko01230//Biosynthesis of amino acids;ko00270//Cysteine and methionine metabolism;ko00330//Arginine and proline metabolism;ko00261//Monobactam biosynthesis;ko04122//Sulfur relay system	Amino acid metabolism;Biosynthesis of other secondary metabolites;Folding, sorting and degradation;Global and overview maps	Genetic Information Processing;Metabolism
POS00122	Protein serine	0.981849769			430.335	106.0501364	Organic acids and derivatives	forward	4566.767826	114429.8212	404697.4651	133763.8393	4566.767826	4566.767826	4566.767826	4566.767826	130977.5212	109718.4745	Carboxylic acids and derivatives	302-84-1	HMDB0062263	C02189	ko01100//Metabolic pathways;ko00512//Mucin type O-glycan biosynthesis;ko00532//Glycosaminoglycan biosynthesis - chondroitin sulfate / dermatan sulfate	Global and overview maps;Glycan biosynthesis and metabolism	Metabolism
POS00488	Homodihydrocapsaicin	0.805060769			279.127	322.2371157	Benzenoids	forward	4566.767826	4566.767826	328108.7161	133938.0496	4566.767826	142587.0009	376364.8823	1030289.758	1120718.879	1035523.538	Phenols	20279-06-5	HMDB0036330	-	-	-	-
POS00822	Prolyl-Serine	0.623327385			265.365	203.1023421	Organic acids and derivatives	forward	4566.767826	4566.767826	4566.767826	141600.1097	4566.767826	4566.767826	4566.767826	578144.8399	4566.767826	628706.9151	Carboxylic acids and derivatives	-	HMDB0029026	-	-	-	-
POS00271	Yuccaol C	0.922976462			464.298	543.1313606	Phenylpropanoids and polyketides	forward	4566.767826	4566.767826	4566.767826	145028.0769	4566.767826	221546.8611	4566.767826	4566.767826	4566.767826	455397.846	2-arylbenzofuran flavonoids	-	HMDB0036739	-	-	-	-
POS00506	2-Diethylaminoethanol	0.796360385			262.093	118.1227543	Organic nitrogen compounds	forward	4566.767826	4566.767826	736703.5395	154900.2367	4566.767826	4566.767826	4566.767826	4566.767826	4566.767826	4566.767826	Organonitrogen compounds	100-37-8	HMDB0033971	-	-	-	-
POS00749	N-Acetylmuramate	0.660001385			316.51	294.1174594	Organic oxygen compounds	forward	4566.767826	4566.767826	4566.767826	156779.9792	4566.767826	96006.90941	119759.3111	4566.767826	4566.767826	4566.767826	Organooxygen compounds	-	HMDB0060493	C02713	ko01100//Metabolic pathways;ko00520//Amino sugar and nucleotide sugar metabolism	Carbohydrate metabolism;Global and overview maps	Metabolism
POS00732	PC(15:0/P-18:1(9Z))	0.666917154			160.565	730.570157	Lipids and lipid-like molecules	forward	4566.767826	4566.767826	4566.767826	174726.6991	4566.767826	4566.767826	4566.767826	131997.0811	4566.767826	4566.767826	Glycerophospholipids	-	HMDB0007964	C00157	ko01100//Metabolic pathways;ko01110//Biosynthesis of secondary metabolites;ko00564//Glycerophospholipid metabolism;ko05231//Choline metabolism in cancer;ko04723//Retrograde endocannabinoid signaling;ko00591//Linoleic acid metabolism;ko00590//Arachidonic acid metabolism;ko00592//alpha-Linolenic acid metabolism	Cancers;Global and overview maps;Lipid metabolism;Nervous system	Human Diseases;Metabolism;Organismal Systems
POS00653	PC(18:1(11Z)/14:0)	0.718425846			36.76395	732.5532772		forward	4566.767826	4566.767826	4566.767826	185495.5847	4566.767826	4566.767826	154532.2071	4566.767826	4566.767826	4566.767826	-	-	HMDB0008064	C00157	ko01100//Metabolic pathways;ko01110//Biosynthesis of secondary metabolites;ko00564//Glycerophospholipid metabolism;ko05231//Choline metabolism in cancer;ko04723//Retrograde endocannabinoid signaling;ko00591//Linoleic acid metabolism;ko00590//Arachidonic acid metabolism;ko00592//alpha-Linolenic acid metabolism	Cancers;Global and overview maps;Lipid metabolism;Nervous system	Human Diseases;Metabolism;Organismal Systems
POS00715	Mangalkanyl glucoside	0.676238231			326.404	387.2709094	Organic oxygen compounds	forward	4566.767826	4566.767826	4566.767826	196178.2678	4566.767826	103315.5897	4566.767826	4566.767826	4566.767826	4566.767826	Organooxygen compounds	259144-63-3	HMDB0036015	-	-	-	-
POS00660	1,2-Dihydroxy-3-keto-5-methylthiopentene	0.712182769			125.376	163.0498858	Organic oxygen compounds	forward	4566.767826	4566.767826	4566.767826	198434.7491	4566.767826	4566.767826	4566.767826	118413.7733	331492.8726	412213.9217	Organooxygen compounds	746507-19-7	HMDB0012134	C15606	ko01100//Metabolic pathways;ko00270//Cysteine and methionine metabolism	Amino acid metabolism;Global and overview maps	Metabolism
POS00642	(R)-2-Hydroxysterculic acid	0.725590923			167.8095	311.2573346	Lipids and lipid-like molecules	forward	4566.767826	4566.767826	4566.767826	211698.9475	4566.767826	4566.767826	4566.767826	894918.3434	4566.767826	105402.4943	Fatty Acyls	14602-38-1	HMDB0031060	-	-	-	-
POS00097	Glucosylisomaltol	0.986414692			261.065	289.0911354	Organic oxygen compounds	forward	4566.767826	81703.31482	66159.27004	214929.7238	4566.767826	94775.42811	4566.767826	4566.767826	143303.9369	252076.3724	Organooxygen compounds	85559-61-1	HMDB0038341	-	-	-	-
POS00102	L-Histidine	0.986119308			453.024	156.0766541	Organic acids and derivatives	forward	4566.767826	4566.767826	524030.0759	225504.7838	4566.767826	210634.9348	179839.2245	4566.767826	4566.767826	714216.6472	Carboxylic acids and derivatives	71-00-1	HMDB0000177	C00135	ko01100//Metabolic pathways;ko01110//Biosynthesis of secondary metabolites;ko01230//Biosynthesis of amino acids;ko02010//ABC transporters;ko05230//Central carbon metabolism in cancer;ko00970//Aminoacyl-tRNA biosynthesis;ko00340//Histidine metabolism;ko04974//Protein digestion and absorption;ko00410//beta-Alanine metabolism	Amino acid metabolism;Cancers;Digestive system;Global and overview maps;Membrane transport;Metabolism of other amino acids;Translation	Environmental Information Processing;Genetic Information Processing;Human Diseases;Metabolism;Organismal Systems
POS00362	Occidentoside	0.874950154			478.9895	705.1810246	Lignans, neolignans and related compounds	forward	4566.767826	66527.30829	4566.767826	226391.3456	4566.767826	447898.8297	380115.317	2596400.452	100967.4857	4566.767826	Lignan glycosides	77782-91-3	HMDB0030574	-	-	-	-
POS00158	Acetone cyanohydrin	0.970226308			96.7494	86.06044277	Organic oxygen compounds	forward	4566.767826	4566.767826	4566.767826	229460.8046	4566.767826	4566.767826	322842.2672	4566.767826	4566.767826	4566.767826	Organooxygen compounds	-	HMDB0060427	C02659	ko01110//Biosynthesis of secondary metabolites;ko00460//Cyanoamino acid metabolism	Global and overview maps;Metabolism of other amino acids	Metabolism
POS00124	Morusin	0.981652615			268.091	421.1668909	Phenylpropanoids and polyketides	forward	4566.767826	3950218.852	4566.767826	231664.5971	4566.767826	602860.6415	502859.7268	4566.767826	4566.767826	4566.767826	Flavonoids	62596-29-6	HMDB0036631	-	-	-	-
POS00308	Leucyl-Isoleucine	0.903106154			199.6575	245.1856236	Organic acids and derivatives	forward	4566.767826	4566.767826	4566.767826	239969.8589	4566.767826	4566.767826	4566.767826	1516192.334	217901.9323	4566.767826	Carboxylic acids and derivatives	-	HMDB0028932	-	-	-	-
POS00785	PC(18:2(9Z,12Z)/18:0)	0.639523846			56.41525	786.5971472	Lipids and lipid-like molecules	forward	4566.767826	4566.767826	4566.767826	240457.5095	4566.767826	4566.767826	141997.2407	127073.075	4566.767826	78897.18456	Glycerophospholipids	-	HMDB0008135	C00157	ko01100//Metabolic pathways;ko01110//Biosynthesis of secondary metabolites;ko00564//Glycerophospholipid metabolism;ko05231//Choline metabolism in cancer;ko04723//Retrograde endocannabinoid signaling;ko00591//Linoleic acid metabolism;ko00590//Arachidonic acid metabolism;ko00592//alpha-Linolenic acid metabolism	Cancers;Global and overview maps;Lipid metabolism;Nervous system	Human Diseases;Metabolism;Organismal Systems
POS00500	1-(1-Propenylthio)propyl propyl disulfide	0.798042692			30.6412	223.063252	Organosulfur compounds	forward	4566.767826	4566.767826	4566.767826	248532.459	4566.767826	288619.657	127334.873	89197.93538	1052566.977	4566.767826	Organic disulfides	143193-11-7	HMDB0033041	-	-	-	-
POS00517	Garcimangosone A	0.789902538			443.203	461.1940707	Organoheterocyclic compounds	forward	4566.767826	4566.767826	95849.00577	248605.2019	4566.767826	365542.5239	481893.3711	280021.6901	177839.8906	195746.015	Benzopyrans	-	HMDB0036983	-	-	-	-
POS00367	4-Amino-2-methylenebutanoic acid	0.871177			304.981	116.0707611	Organic acids and derivatives	forward	4566.767826	4566.767826	59846.16986	281241.5502	4566.767826	1130924.243	878718.1086	4105622.521	343754.5364	4566.767826	Carboxylic acids and derivatives	65370-67-4	HMDB0030409	-	-	-	-
POS00374	Glycitein 7-O-glucuronide	0.868542308			254.189	461.1075807	Phenylpropanoids and polyketides	forward	4566.767826	4566.767826	4566.767826	296970.2899	4566.767826	8623582.612	5695628.594	5827003.329	4566.767826	4566.767826	Isoflavonoids	-	HMDB0041741	-	-	-	-
POS00746	L-2-Amino-4-methylenepentanedioic acid	0.661171615			186.6945	160.0603953	Organic acids and derivatives	forward	4566.767826	656859.8317	620243.5403	297685.1157	4566.767826	397828.753	335359.8294	1401712.557	8705308.033	5123753.684	Carboxylic acids and derivatives	16804-57-2	HMDB0029433	C00651	ko00660//C5-Branched dibasic acid metabolism	Carbohydrate metabolism	Metabolism
POS00750	PC(18:3(6Z,9Z,12Z)/18:1(11Z))	0.659934769			36.49245	782.567697		forward	4566.767826	4566.767826	4566.767826	298081.7534	4566.767826	4566.767826	4566.767826	56780.44402	4566.767826	126381.9523	-	-	HMDB0008169	C00157	ko01100//Metabolic pathways;ko01110//Biosynthesis of secondary metabolites;ko00564//Glycerophospholipid metabolism;ko05231//Choline metabolism in cancer;ko04723//Retrograde endocannabinoid signaling;ko00591//Linoleic acid metabolism;ko00590//Arachidonic acid metabolism;ko00592//alpha-Linolenic acid metabolism	Cancers;Global and overview maps;Lipid metabolism;Nervous system	Human Diseases;Metabolism;Organismal Systems
POS00360	4-Hydroxycitrulline	0.875033615			160.8105	192.0868827	Organic acids and derivatives	forward	4566.767826	4566.767826	775148.1536	320114.5045	4566.767826	4566.767826	482700.5114	525143.0121	4566.767826	4566.767826	Carboxylic acids and derivatives	3618-90-4	HMDB0029384	-	-	-	-
POS00747	PC(20:2(11Z,14Z)/15:0)	0.660840692			164.3875	772.5811104	Lipids and lipid-like molecules	forward	4566.767826	4566.767826	4566.767826	338465.9379	4566.767826	101141.1843	4566.767826	68316.7869	1053877.659	833524.5499	Glycerophospholipids	-	HMDB0008330	C00157	ko01100//Metabolic pathways;ko01110//Biosynthesis of secondary metabolites;ko00564//Glycerophospholipid metabolism;ko05231//Choline metabolism in cancer;ko04723//Retrograde endocannabinoid signaling;ko00591//Linoleic acid metabolism;ko00590//Arachidonic acid metabolism;ko00592//alpha-Linolenic acid metabolism	Cancers;Global and overview maps;Lipid metabolism;Nervous system	Human Diseases;Metabolism;Organismal Systems
POS00655	(2E)-N-(4-aminobutyl)-3-(4-hydroxy-3-methoxyphenyl)prop-2-enimidic acid	0.716688538			280.456	265.1541684	Phenylpropanoids and polyketides	forward	4566.767826	1843743.997	597191.7774	345140.5785	4566.767826	276444.3856	161094.1404	99287.3446	115762.1142	1017232.187	Cinnamic acids and derivatives	-	HMDB0139553	-	-	-	-
POS00590	Gamma-Aminobutyryl-lysine	0.753072			532.197	232.1651429	Organic acids and derivatives	forward	4566.767826	354420.9724	700227.2945	464130.764	4566.767826	1201394.591	791374.412	1460908.239	4566.767826	4566.767826	Peptidomimetics	22468-02-6	HMDB0001959	-	-	-	-
POS00364	Leucyl-Tyrosine	0.873292385			221.552	295.1644467	Organic acids and derivatives	forward	4566.767826	4566.767826	92417.49757	505790.279	4566.767826	1063273.851	1443764.716	1688166.018	45226.78298	4566.767826	Carboxylic acids and derivatives	-	HMDB0028941	-	-	-	-
POS00405	Thalictroidine	0.853502923			32.4146	234.1484495	Organic oxygen compounds	forward	4566.767826	4566.767826	70481.38067	515396.3329	4566.767826	4566.767826	4566.767826	4566.767826	565651.0191	4566.767826	Organooxygen compounds	248259-06-5	HMDB0034684	-	-	-	-
POS00361	Valyl-Methionine	0.874997231			214.7225	249.1262428	Organic acids and derivatives	forward	4566.767826	4566.767826	220292.5167	669319.473	4566.767826	1077335.599	985209.0833	4418363.774	895586.8927	92794.86278	Carboxylic acids and derivatives	-	HMDB0029133	-	-	-	-
POS00100	1H-Pyrrole-2-carboxaldehyde	0.986247692			159.218	96.04467635	Organic oxygen compounds	forward	4566.767826	4566.767826	4566.767826	734028.5997	4566.767826	1224798.901	4566.767826	919000.3523	150754.2617	4566.767826	Organooxygen compounds	1003-29-8	HMDB0036057	-	-	-	-
POS00596	11-Dehydro-thromboxane B2	0.748758077			543.951	369.2233034	Lipids and lipid-like molecules	forward	4566.767826	985645.8551	4566.767826	770690.2345	4566.767826	4566.767826	3096780.369	4656867.784	4566.767826	4566.767826	Fatty Acyls	67910-12-7	HMDB0004242	C05964	ko01100//Metabolic pathways;ko00590//Arachidonic acid metabolism;ko04726//Serotonergic synapse	Global and overview maps;Lipid metabolism;Nervous system	Metabolism;Organismal Systems
POS00726	LysoPC(14:1(9Z))	0.671182231			222.653	466.2914394	Lipids and lipid-like molecules	forward	4566.767826	4566.767826	4566.767826	779287.5286	4566.767826	4566.767826	4566.767826	4566.767826	4566.767826	4566.767826	Glycerophospholipids	-	HMDB0010380	C04230	ko00564//Glycerophospholipid metabolism;ko05231//Choline metabolism in cancer	Cancers;Lipid metabolism	Human Diseases;Metabolism
POS00673	L-Threonine	0.705179154			368.1775	120.0655921	Organic acids and derivatives	forward	4566.767826	4566.767826	4566.767826	781248.7763	4566.767826	698543.4372	2298796.955	804568.3911	4566.767826	90076.83334	Carboxylic acids and derivatives	72-19-5	HMDB0000167	C00188	ko01100//Metabolic pathways;ko01110//Biosynthesis of secondary metabolites;ko01120//Microbial metabolism in diverse environments;ko01130//Biosynthesis of antibiotics;ko01230//Biosynthesis of amino acids;ko02010//ABC transporters;ko00260//Glycine, serine and threonine metabolism;ko00970//Aminoacyl-tRNA biosynthesis;ko04974//Protein digestion and absorption;ko04978//Mineral absorption;ko00860//Porp…	Amino acid metabolism;Biosynthesis of other secondary metabolites;Digestive system;Global and overview maps;Membrane transport;Metabolism of cofactors and vitamins;Translation	Environmental Information Processing;Genetic Information Processing;Metabolism;Organismal Systems
POS00586	Palmitoyl Serinol	0.753944231			32.5875	330.2996694	Lipids and lipid-like molecules	forward	4566.767826	4566.767826	1022269.67	784300.9587	4566.767826	5406912.396	444976.4726	507034.9179	4566.767826	4566.767826	--	--	--	-	-	-	-
POS00837	Tyrosyl-Asparagine	0.617508846			315.6595	296.1233323	Organic acids and derivatives	forward	4566.767826	4566.767826	4566.767826	852912.4732	4566.767826	4566.767826	4566.767826	1269091.365	3470114.499	4566.767826	Carboxylic acids and derivatives	-	HMDB0029100	-	-	-	-
POS00208	Glutathione	0.949762769			407.125	308.0901036	Organic acids and derivatives	forward	4566.767826	5163900.583	4566.767826	915387.1564	4566.767826	2718949.322	3667403.246	4119869.515	3389533.388	1379270.843	Carboxylic acids and derivatives	-	HMDB0062697	C00051	ko01100//Metabolic pathways;ko02010//ABC transporters;ko00270//Cysteine and methionine metabolism;ko04976//Bile secretion;ko00480//Glutathione metabolism;ko04918//Thyroid hormone synthesis	Amino acid metabolism;Digestive system;Endocrine system;Global and overview maps;Membrane transport;Metabolism of other amino acids	Environmental Information Processing;Metabolism;Organismal Systems
POS00585	Glycyl-Tryptophan	0.754155846			262.502	262.118101	Organic acids and derivatives	forward	4566.767826	4566.767826	1883887.936	935859.4185	4566.767826	4213967.386	4566.767826	2981751.499	4566.767826	4566.767826	Carboxylic acids and derivatives	-	HMDB0028852	-	-	-	-
POS00040	Adenosine 2&apos;-phosphate	0.996484923			439.4285	348.0695252	Organic oxygen compounds	forward	4566.767826	4566.767826	4566.767826	949956.4701	4566.767826	4566.767826	4566.767826	4566.767826	4566.767826	51908.83663	--	--	--	-	-	-	-
POS00106	Creatine	0.985131615			364.4335	132.0763837	Organic acids and derivatives	forward	4566.767826	4872194.336	4566.767826	1153860.225	4566.767826	4566.767826	2069282.901	3224473.84	4566.767826	3252549.193	Carboxylic acids and derivatives	57-00-1	HMDB0000064	C00300	ko01100//Metabolic pathways;ko00260//Glycine, serine and threonine metabolism;ko00330//Arginine and proline metabolism	Amino acid metabolism;Global and overview maps	Metabolism
POS00311	L-trans-4-Methyl-2-pyrrolidinecarboxylic acid	0.901488231			65.083	130.0862384	Organic acids and derivatives	forward	4566.767826	4566.767826	290558.5717	1457594.089	4566.767826	4566.767826	4566.767826	3263060.845	1217346.757	161595.1095	Carboxylic acids and derivatives	23009-50-9	HMDB0029435	-	-	-	-
POS00453	Hypoglycin B	0.828128538			378.083	271.1280959	Organic acids and derivatives	forward	4566.767826	721857.6177	546759.5547	2234353.564	4566.767826	2802611.578	1408887.531	445318.4807	2138606.33	1304224.721	Carboxylic acids and derivatives	502-37-4	HMDB0029428	-	-	-	-
POS00714	4-[(Hydroxymethyl)nitrosoamino]-1-(3-pyridinyl)-1-butanone	0.676360308			309.7875	224.1029735	Organic oxygen compounds	forward	4566.767826	4394160.564	4566.767826	2795925.705	4566.767826	3173210.892	7983299.108	4566.767826	4566.767826	4566.767826	Organooxygen compounds	-	HMDB0062382	C19563	ko00980//Metabolism of xenobiotics by cytochrome P450;ko05204//Chemical carcinogenesis	Cancers;Xenobiotics biodegradation and metabolism	Human Diseases;Metabolism
POS00468	9-HOTE	0.818084154			306.719	295.2263508	Lipids and lipid-like molecules	forward	4566.767826	568875.8582	604070.0246	2980790.761	4566.767826	183527.8451	6242344.276	127061.8892	1895965.777	3762304.691	Fatty Acyls	-	HMDB0010224	-	-	-	-
POS00587	Apigenin 7-sulfate	0.753747077			22.76805	351.0160967	Phenylpropanoids and polyketides	forward	4566.767826	4566.767826	12698491.69	5097071.833	4566.767826	13477754.42	4566.767826	14286542.09	4566.767826	4566.767826	Flavonoids	56857-56-8	HMDB0037851	-	-	-	-
POS00296	5-Aminopentanal	0.907201923			342.511	102.0916127	Organic oxygen compounds	forward	4566.767826	4566.767826	4566.767826	13359.08298	16840.14121	4566.767826	14168.5597	4566.767826	4566.767826	4566.767826	Organooxygen compounds	-	HMDB0012815	C12455	ko01100//Metabolic pathways;ko01110//Biosynthesis of secondary metabolites;ko01120//Microbial metabolism in diverse environments	Global and overview maps	Metabolism
POS00074	Protoanemonin	0.992303462			502.5	97.02873738	Organoheterocyclic compounds	forward	4566.767826	4566.767826	4566.767826	4566.767826	18705.33846	4566.767826	4566.767826	4566.767826	4566.767826	4566.767826	Dihydrofurans	-	HMDB0060503	C07090	ko01120//Microbial metabolism in diverse environments	Global and overview maps	Metabolism
POS00284	Oroselone	0.916478077			23.6599	227.0700791	Phenylpropanoids and polyketides	forward	4566.767826	4566.767826	4566.767826	4566.767826	21061.79865	4566.767826	4566.767826	49617.81695	113042.0118	4566.767826	Coumarins and derivatives	1760-27-6	HMDB0033925	-	-	-	-
POS00309	Prolyl-Valine	0.902705846			301.491	215.1386747	Organic acids and derivatives	forward	4566.767826	4566.767826	155870.6006	4566.767826	24866.59696	4566.767826	4566.767826	33294.36863	4566.767826	4566.767826	Carboxylic acids and derivatives	-	HMDB0029030	-	-	-	-
POS00034	N-Acetylhistamine	0.997768615			147.885	154.0972274	Organic acids and derivatives	forward	4566.767826	27423.61823	4566.767826	4566.767826	26959.27054	16127.32055	4566.767826	4566.767826	4566.767826	37712.78031	--	--	--	C05135	ko00340//Histidine metabolism	Amino acid metabolism	Metabolism
POS00292	3-Hydroxy-N-methylcoclaurine	0.911658769			342.994	316.1538392	Organoheterocyclic compounds	forward	4566.767826	4566.767826	4566.767826	4566.767826	28398.94423	4566.767826	30206.41255	12104.01049	21564.15722	22127.08673	--	--	--	-	-	-	-
POS00031	Choline	0.998193231			217.246	104.1072356	Organic nitrogen compounds	forward	4566.767826	351071.2018	58349.74975	4566.767826	29362.20695	4566.767826	4566.767826	45034.876	4566.767826	4566.767826	Organonitrogen compounds	62-49-7	HMDB0000097	C00114	ko01100//Metabolic pathways;ko00564//Glycerophospholipid metabolism;ko05231//Choline metabolism in cancer;ko02010//ABC transporters;ko00260//Glycine, serine and threonine metabolism;ko04976//Bile secretion;ko04725//Cholinergic synapse	Amino acid metabolism;Cancers;Digestive system;Global and overview maps;Lipid metabolism;Membrane transport;Nervous system	Environmental Information Processing;Human Diseases;Metabolism;Organismal Systems
POS00304	N-Acetylornithine	0.903972385			403.72	175.1075928	Organic acids and derivatives	forward	4566.767826	4566.767826	4566.767826	14393.63995	40510.6557	909715.4166	38976.80762	4566.767826	4566.767826	4566.767826	Carboxylic acids and derivatives	1572591	HMDB0003357	C00437	ko01100//Metabolic pathways;ko01110//Biosynthesis of secondary metabolites;ko01130//Biosynthesis of antibiotics;ko01230//Biosynthesis of amino acids;ko01210//2-Oxocarboxylic acid metabolism;ko00220//Arginine biosynthesis	Amino acid metabolism;Global and overview maps	Metabolism
POS00417	Ureidopropionic acid	0.846715154			390.734	133.0607945	Organic acids and derivatives	forward	4566.767826	4566.767826	65902.6901	4566.767826	55809.99057	4566.767826	4566.767826	2335278.334	4566.767826	54670.60118	Organic carbonic acids and derivatives	462-88-4	HMDB0000026	C02642	ko01100//Metabolic pathways;ko00240//Pyrimidine metabolism;ko00770//Pantothenate and CoA biosynthesis;ko00410//beta-Alanine metabolism	Global and overview maps;Metabolism of cofactors and vitamins;Metabolism of other amino acids;Nucleotide metabolism	Metabolism
POS00806	gamma-Glutamylvaline	0.633586538			383.626	247.1284534	Organic acids and derivatives	forward	4566.767826	4566.767826	4566.767826	4566.767826	57620.39621	4566.767826	4566.767826	4566.767826	4566.767826	4566.767826	Carboxylic acids and derivatives	2746-34-1	HMDB0011172	-	-	-	-
POS00322	(2S,4R,5S)-Muscarine	0.898126846			217.388	174.1487332	Organic oxygen compounds	forward	4566.767826	4566.767826	1835066.22	4566.767826	60062.66345	4566.767826	4566.767826	4566.767826	4566.767826	4566.767826	Organooxygen compounds	300-54-9	HMDB0029936	-	-	-	-
POS00048	3-Formyl-6-hydroxyindole	0.995786308			67.8379	162.0548115	Organoheterocyclic compounds	forward	4566.767826	394197.8609	83130.45227	4566.767826	60128.80562	35287.94782	4566.767826	2159950.917	303548.1106	4566.767826	Indoles and derivatives	192184-71-7	HMDB0031172	-	-	-	-
POS00440	DHAP(18:0e)	0.833110538			374.9905	423.2839153	Organic oxygen compounds	forward	4566.767826	4566.767826	4566.767826	4566.767826	60210.29458	4566.767826	4566.767826	4566.767826	4566.767826	4566.767826	Organooxygen compounds	-	HMDB0011142	-	-	-	-
POS00414	1-(beta-D-Ribofuranosyl)-1,4-dihydronicotinamide	0.848212615			167.9835	257.112541	Organic oxygen compounds	forward	4566.767826	4566.767826	4566.767826	4566.767826	61797.58496	4566.767826	4566.767826	4566.767826	4566.767826	4566.767826	--	--	--	-	-	-	-
POS00297	Dimethylethanolamine	0.906063231			284.323	90.09173697	Organonitrogen compounds	forward	4566.767826	4566.767826	174064.9374	61596.37361	64660.69957	4566.767826	4566.767826	4566.767826	4566.767826	4566.767826	Amines	108-01-0	HMDB0032231	C04308	ko01100//Metabolic pathways;ko01110//Biosynthesis of secondary metabolites;ko00564//Glycerophospholipid metabolism	Global and overview maps;Lipid metabolism	Metabolism
POS00211	Squamolone	0.949127615			75.20565	129.0658443	Organoheterocyclic compounds	forward	4566.767826	412307.7569	93121.47717	445588.7141	65028.591	159256.4198	4566.767826	38303.5053	702485.2801	793234.3958	Pyrrolidines	40451-67-0	HMDB0029874	-	-	-	-
POS00028	Pyrrolidine	0.998825154			421.485	72.08131135	Organoheterocyclic compounds	forward	4566.767826	561457.5068	27446.53629	101045.8022	65053.00957	184657.5607	4566.767826	2753535.99	287909.6901	4566.767826	Pyrrolidines	123-75-1	HMDB0031641	-	-	-	-
POS00186	Pyrimidine	0.957415923			330.407	81.04519188	Organoheterocyclic compounds	forward	4566.767826	4566.767826	4566.767826	4566.767826	66922.53855	4566.767826	4566.767826	437243.9484	4566.767826	4566.767826	Diazines	25247-63-6	HMDB0003361	-	-	-	-
POS00057	DL-O-Phosphoserine	0.994931692			469.878	186.0161049	Organic acids and derivatives	forward	4566.767826	4566.767826	4566.767826	4566.767826	69204.13804	4566.767826	4566.767826	4566.767826	4566.767826	75909.97408	Carboxylic acids and derivatives	17885-08-4	HMDB0001721	C01005	ko01100//Metabolic pathways;ko01120//Microbial metabolism in diverse environments;ko01130//Biosynthesis of antibiotics;ko01230//Biosynthesis of amino acids;ko01200//Carbon metabolism;ko00260//Glycine, serine and threonine metabolism;ko00270//Cysteine and methionine metabolism;ko00970//Aminoacyl-tRNA biosynthesis	Amino acid metabolism;Global and overview maps;Translation	Genetic Information Processing;Metabolism
POS00229	Mesalazine	0.940563538			130.433	154.049806	Benzenoids	forward	4566.767826	4566.767826	78840.47114	31403.94668	69434.14962	4566.767826	4566.767826	78757.32418	61583.63437	4566.767826	Benzene and substituted derivatives	89-57-6	HMDB0014389	-	-	-	-
POS00836	28-Norcyclomusalenone	0.618767538			31.4912	411.3608078	Lipids and lipid-like molecules	forward	4566.767826	500301.6652	4566.767826	4566.767826	69563.95068	4566.767826	4566.767826	4566.767826	4566.767826	4566.767826	Steroids and steroid derivatives	207850-21-3	HMDB0032882	-	-	-	-
POS00847	PC(22:4(7Z,10Z,13Z,16Z)/P-18:0)	0.614002			154.7425	822.6340625	Lipids and lipid-like molecules	forward	4566.767826	4566.767826	4566.767826	4566.767826	70465.10482	4566.767826	4566.767826	216860.8744	237344.6701	4566.767826	Glycerophospholipids	-	HMDB0008653	C00157	ko01100//Metabolic pathways;ko01110//Biosynthesis of secondary metabolites;ko00564//Glycerophospholipid metabolism;ko05231//Choline metabolism in cancer;ko04723//Retrograde endocannabinoid signaling;ko00591//Linoleic acid metabolism;ko00590//Arachidonic acid metabolism;ko00592//alpha-Linolenic acid metabolism	Cancers;Global and overview maps;Lipid metabolism;Nervous system	Human Diseases;Metabolism;Organismal Systems
POS00129	4-Acetyl-2(3H)-benzoxazolone	0.980262769			221.404	178.0498096	Organoheterocyclic compounds	forward	4566.767826	4566.767826	4566.767826	4566.767826	70878.65502	77946.09081	507425.9682	290691.042	233679.0079	4566.767826	Benzoxazoles	70735-79-4	HMDB0040612	-	-	-	-
POS00842	Hexadecanedioic acid mono-L-carnitine ester	0.615392154			226.2895	430.3152248	Lipids and lipid-like molecules	forward	4566.767826	116539.339	167134.9458	53231.09584	71011.14294	4566.767826	4566.767826	4566.767826	4566.767826	297809.9665	Fatty Acyls	42150-38-9	HMDB0000712	-	-	-	-
POS00174	Aminoadipic acid	0.964185308			415.714	162.075911	Organic acids and derivatives	forward	4566.767826	4566.767826	4566.767826	4566.767826	72406.44131	4566.767826	4566.767826	4566.767826	4566.767826	4566.767826	Carboxylic acids and derivatives	542-32-5	HMDB0000510	C00956	ko01100//Metabolic pathways;ko01110//Biosynthesis of secondary metabolites;ko01130//Biosynthesis of antibiotics;ko01230//Biosynthesis of amino acids;ko01210//2-Oxocarboxylic acid metabolism;ko00310//Lysine degradation;ko00300//Lysine biosynthesis	Amino acid metabolism;Global and overview maps	Metabolism
POS00318	4-Phenyl-2-butyl acetate	0.899572385			319.22	193.122251	Benzenoids	forward	4566.767826	4566.767826	1400531.466	4566.767826	75818.08785	4566.767826	4566.767826	4566.767826	4566.767826	4566.767826	Benzene and substituted derivatives	59960-25-7	HMDB0031614	-	-	-	-
POS00422	5-Hexyltetrahydro-2-furanoctanoic acid	0.845010692			167.982	299.2569499	Lipids and lipid-like molecules	forward	4566.767826	4566.767826	4566.767826	121362.2486	79518.00539	98277.97182	119034.7222	5280981.645	63634.55667	4566.767826	Fatty Acyls	61781-98-4	HMDB0031127	-	-	-	-
POS00217	Alanyl-Tyrosine	0.943603923			40.52595	253.1176647	Organic acids and derivatives	forward	4566.767826	4566.767826	4566.767826	4566.767826	80776.42631	4566.767826	4566.767826	4566.767826	4566.767826	4566.767826	Carboxylic acids and derivatives	-	HMDB0028699	-	-	-	-
POS00164	Ampicillin	0.967489615			192.6555	350.1161716	Organoheterocyclic compounds	forward	4566.767826	96955.91889	56325.98697	4566.767826	80839.18474	51652.32558	4566.767826	68129.49329	159222.6165	545774.2425	Lactams	69-53-4	HMDB0014559	-	-	-	-
POS00496	Acetylcholine	0.800027769			55.2351	182.0922129	Organic nitrogen compounds	forward	4566.767826	4566.767826	4566.767826	4566.767826	82486.3981	4566.767826	4566.767826	4566.767826	4566.767826	4566.767826	--	--	--	C01996	ko00564//Glycerophospholipid metabolism;ko04976//Bile secretion;ko04080//Neuroactive ligand-receptor interaction;ko04742//Taste transduction;ko04024//cAMP signaling pathway;ko04725//Cholinergic synapse;ko04721//Synaptic vesicle cycle;ko04911//Insulin secretion;ko04970//Salivary secretion;ko04971//Gastric acid secretion;ko04972//Pancreatic secretion;ko05033//Nicotine addiction;ko04810//Regulation …	Cell motility;Digestive system;Endocrine system;Lipid metabolism;Nervous system;Sensory system;Signal transduction;Signaling molecules and interaction;Substance dependence	Cellular Processes;Environmental Information Processing;Human Diseases;Metabolism;Organismal Systems
POS00329	L-Cyclo(alanylglycyl)	0.893157077			116.714	129.0658462	Organoheterocyclic compounds	forward	4566.767826	4566.767826	4566.767826	73235.42719	84676.1044	43815.75139	55863.66483	4566.767826	4566.767826	4566.767826	Diazinanes	4526-77-6	HMDB0031547	-	-	-	-
POS00858	PC(18:2(9Z,12Z)/20:0)	0.610352231			31.34625	814.6368986	Lipids and lipid-like molecules	forward	4566.767826	4566.767826	243527.6531	4566.767826	84808.64042	76240.32019	4566.767826	4566.767826	113377.2254	68085.99779	Glycerophospholipids	-	HMDB0008143	C00157	ko01100//Metabolic pathways;ko01110//Biosynthesis of secondary metabolites;ko00564//Glycerophospholipid metabolism;ko05231//Choline metabolism in cancer;ko04723//Retrograde endocannabinoid signaling;ko00591//Linoleic acid metabolism;ko00590//Arachidonic acid metabolism;ko00592//alpha-Linolenic acid metabolism	Cancers;Global and overview maps;Lipid metabolism;Nervous system	Human Diseases;Metabolism;Organismal Systems
POS00386	Butyrylcarnitine	0.863246769			382.8795	232.1538027	Lipids and lipid-like molecules	forward	4566.767826	4566.767826	4566.767826	4566.767826	85154.85502	4566.767826	47264.46847	1443629.331	4566.767826	484300.3822	Fatty Acyls	25576-40-3	HMDB0002013	-	-	-	-
POS00149	Deoxyguanosine	0.973542923			272.199	268.1035171	Nucleosides, nucleotides, and analogues	forward	4566.767826	4566.767826	4566.767826	4566.767826	87572.07187	4566.767826	4566.767826	4566.767826	4566.767826	4566.767826	Purine nucleosides	961-07-9	HMDB0000085	C00330	ko01100//Metabolic pathways;ko00230//Purine metabolism	Global and overview maps;Nucleotide metabolism	Metabolism
POS00206	Tyramine	0.949922			245.29	138.0912899	Benzenoids	forward	4566.767826	4566.767826	4566.767826	4566.767826	87839.22926	4566.767826	4566.767826	57521.31737	4566.767826	4566.767826	Benzene and substituted derivatives	-	HMDB0062629	C00483	ko01110//Biosynthesis of secondary metabolites;ko04974//Protein digestion and absorption;ko04080//Neuroactive ligand-receptor interaction;ko00350//Tyrosine metabolism	Amino acid metabolism;Digestive system;Global and overview maps;Signaling molecules and interaction	Environmental Information Processing;Metabolism;Organismal Systems
POS00245	2-Aminoisobutyric acid	0.932205308			314.796	104.0708527	Organic acids and derivatives	forward	4566.767826	4566.767826	4566.767826	42178.39284	89426.0443	4566.767826	146174.2127	92885.46896	4566.767826	4566.767826	Carboxylic acids and derivatives	62-57-7	HMDB0001906	-	-	-	-
POS00333	Hydroxytyrosol 1-O-glucoside	0.888942			318.344	317.1195193	Organic oxygen compounds	forward	4566.767826	4566.767826	4566.767826	108670.0006	89970.66457	79363.33919	54731.72439	50654.41616	4566.767826	4566.767826	Organooxygen compounds	76873-99-9	HMDB0041024	-	-	-	-
POS00432	Americanin D	0.837357692			93.4602	329.1009697	Phenylpropanoids and polyketides	forward	4566.767826	150252.8054	4566.767826	4566.767826	92882.61479	44950.99944	4566.767826	4566.767826	139777.5487	94302.66921	2-arylbenzofuran flavonoids	77053-45-3	HMDB0039601	-	-	-	-
POS00327	NAD	0.894710308			443.897	664.1148325	Nucleosides, nucleotides, and analogues	forward	4566.767826	4566.767826	4566.767826	4566.767826	95726.41051	4566.767826	22525.35602	4566.767826	4566.767826	4566.767826	(5'->5')-dinucleotides	58-68-4	HMDB0001487	C00003	ko01100//Metabolic pathways;ko00983//Drug metabolism - other enzymes;ko00760//Nicotinate and nicotinamide metabolism;ko04977//Vitamin digestion and absorption;ko00730//Thiamine metabolism;ko04152//AMPK signaling pathway;ko00190//Oxidative phosphorylation;ko04925//Aldosterone synthesis and secretion;ko04211//Longevity regulating pathway - mammal;ko04212//Longevity regulating pathway - worm	Aging;Digestive system;Endocrine system;Energy metabolism;Global and overview maps;Metabolism of cofactors and vitamins;Signal transduction;Xenobiotics biodegradation and metabolism	Environmental Information Processing;Metabolism;Organismal Systems
POS00433	Leonoside A	0.836308308			483.743	771.2619717	Organic oxygen compounds	forward	4566.767826	4566.767826	4566.767826	4566.767826	96115.71823	196271.3176	844542.8661	70720.26719	4566.767826	4566.767826	Organooxygen compounds	140147-66-6	HMDB0040342	-	-	-	-
POS00294	Valyl-Tyrosine	0.910551615			236.912	281.1488894	Organic acids and derivatives	forward	4566.767826	4566.767826	62226.81806	4566.767826	96326.29619	4566.767826	4566.767826	38936.33331	4566.767826	4566.767826	Carboxylic acids and derivatives	-	HMDB0029139	-	-	-	-
POS00573	(3b,4b,11b,14b)-11-Ethoxy-3,4-epoxy-14-hydroxy-12-cyathen-15-al 14-xyloside	0.759390769			263.3745	495.2955091	Lipids and lipid-like molecules	forward	4566.767826	817404.1531	90231.9054	4566.767826	97421.78287	129836.7995	119081.4259	620291.538	490484.1808	120077.7421	Prenol lipids	178120-49-5	HMDB0034617	-	-	-	-
POS00171	LysoPE(16:1(9Z)/0:0)	0.965265462			224.413	452.2767174	Lipids and lipid-like molecules	forward	4566.767826	97160.80955	106295.9658	492636.5028	97536.41957	2268509.121	3657345.281	172512.4532	295502.3043	180131.6331	Glycerophospholipids	-	HMDB0011504	-	-	-	-
POS00035	3-Amino-2-piperidone	0.997300462			527.8415	115.0867351	Organic acids and derivatives	forward	4566.767826	654773.6099	500060.1617	635429.2414	104213.2809	1349142.397	905296.3301	4566.767826	4566.767826	253875.1257	Carboxylic acids and derivatives	1892-22-4	HMDB0000323	-	-	-	-
POS00406	N5-Acetyl-N2-gamma-L-glutamyl-L-ornithine	0.853459231			409.315	304.1605949	Organic acids and derivatives	forward	4566.767826	4566.767826	4566.767826	66835.56965	107308.1633	4566.767826	4566.767826	231584.8696	62308.82016	4566.767826	Carboxylic acids and derivatives	102148-92-5	HMDB0039423	-	-	-	-
POS00295	Dieporeticenin	0.907477615			168.027	573.486704	Lipids and lipid-like molecules	forward	4566.767826	4566.767826	89768.3481	4566.767826	107890.1862	4566.767826	4566.767826	27128.93359	4566.767826	4566.767826	Fatty Acyls	160544-67-2	HMDB0029792	-	-	-	-
POS00054	Deoxyadenosine	0.995315231			103.38	252.1087274	Nucleosides, nucleotides, and analogues	forward	4566.767826	568333.022	220256.8324	116731.591	108990.936	4566.767826	175608.253	335174.7897	261181.9327	174250.0433	Purine nucleosides	958-09-8	HMDB0000101	C00559	ko01100//Metabolic pathways;ko00230//Purine metabolism	Global and overview maps;Nucleotide metabolism	Metabolism
POS00540	Polysorbate 60	0.777337615			267.206	435.2959493	Lipids and lipid-like molecules	forward	4566.767826	4566.767826	4566.767826	4566.767826	109089.227	4566.767826	4566.767826	4566.767826	4566.767826	4566.767826	Fatty Acyls	9005-67-8	HMDB0037183	-	-	-	-
POS00720	Ophthalmic acid	0.673462154			471.8815	290.1340979	Organic acids and derivatives	forward	4566.767826	4566.767826	89879.56081	109192.8856	109649.6671	4566.767826	4566.767826	295618.6123	207858.3934	441870.3014	Carboxylic acids and derivatives	495-27-2	HMDB0005765	-	-	-	-
POS00241	L-Acetylcarnitine	0.933619615			323.3315	204.1226778	Lipids and lipid-like molecules	forward	4566.767826	4566.767826	4566.767826	4566.767826	113623.3753	29631.98996	37027.7102	769935.119	161600.2917	4566.767826	Fatty Acyls	3040-38-8	HMDB0000201	C02571	ko04931//Insulin resistance	Endocrine and metabolic diseases	Human Diseases
POS00117	Methylpyrazine	0.983243			456.366	95.06071892	Organoheterocyclic compounds	forward	4566.767826	4566.767826	4566.767826	4566.767826	114167.7773	4566.767826	4566.767826	4566.767826	4566.767826	4566.767826	Diazines	109-08-0	HMDB0033112	-	-	-	-
POS00670	2-Amino-3-methylbenzoate	0.706281615			146.1015	152.0703818	Benzenoids	forward	4566.767826	4566.767826	4566.767826	4566.767826	115371.2051	4566.767826	4566.767826	161245.2863	100160.9995	4566.767826	Benzene and substituted derivatives	-	HMDB0060680	C16571	ko00982//Drug metabolism - cytochrome P450	Xenobiotics biodegradation and metabolism	Metabolism
POS00240	Gibberellin A51	0.934175462			515.265	333.1586807	Lipids and lipid-like molecules	forward	4566.767826	4566.767826	4566.767826	216520.9392	118135.2202	164012.4539	4566.767826	77607.59742	4566.767826	4566.767826	Prenol lipids	56978-14-4	HMDB0035041	C11865	ko01110//Biosynthesis of secondary metabolites	Global and overview maps	Metabolism
POS00022	Niacinamide	0.999418077			508.057	123.0553483	Organoheterocyclic compounds	forward	4566.767826	4566.767826	5132521.192	1139088.17	119853.3895	310951.7236	835898.3363	308820.666	4566.767826	1437844.229	Pyridines and derivatives	98-92-0	HMDB0001406	C00153	ko01100//Metabolic pathways;ko00760//Nicotinate and nicotinamide metabolism;ko04977//Vitamin digestion and absorption;ko04212//Longevity regulating pathway - worm	Aging;Digestive system;Global and overview maps;Metabolism of cofactors and vitamins	Metabolism;Organismal Systems
POS00641	2-Amino-1,7,9-trimethylimidazo[4,5-g]quinoxaline	0.725667231			69.2862	228.122713	Organoheterocyclic compounds	forward	4566.767826	4566.767826	4566.767826	126417.5032	120984.5992	4566.767826	4566.767826	443802.7183	4566.767826	96909.0495	Diazanaphthalenes	-	HMDB0040300	-	-	-	-
POS00549	Prulaurasin	0.772509692			416.445	313.1386321	Organooxygen compounds	forward	4566.767826	77607.28648	124666.0673	4566.767826	126185.718	4566.767826	4566.767826	4566.767826	4566.767826	4566.767826	Carbohydrates and carbohydrate conjugates	138-53-4	HMDB0035022	-	-	-	-
POS00303	1-Methylhistidine	0.904255538			427.166	170.0923637	Organic acids and derivatives	forward	4566.767826	4566.767826	864104.3149	4566.767826	128626.8572	4566.767826	4566.767826	25295.20825	4566.767826	4566.767826	Carboxylic acids and derivatives	332-80-9	HMDB0000001	C01152	ko00340//Histidine metabolism	Amino acid metabolism	Metabolism
POS00734	PC(20:4(8Z,11Z,14Z,17Z)/P-18:0)	0.666200077			36.49245	794.6048851	Lipids and lipid-like molecules	forward	4566.767826	464041.7171	85068.97621	4566.767826	131299.5531	4566.767826	4566.767826	4566.767826	675570.2066	722099.0498	Glycerophospholipids	-	HMDB0008489	C00157	ko01100//Metabolic pathways;ko01110//Biosynthesis of secondary metabolites;ko00564//Glycerophospholipid metabolism;ko05231//Choline metabolism in cancer;ko04723//Retrograde endocannabinoid signaling;ko00591//Linoleic acid metabolism;ko00590//Arachidonic acid metabolism;ko00592//alpha-Linolenic acid metabolism	Cancers;Global and overview maps;Lipid metabolism;Nervous system	Human Diseases;Metabolism;Organismal Systems
POS00465	(3xi,6xi)-Cyclo(alanylvalyl)	0.818589923			275.716	171.112695	Organic acids and derivatives	forward	4566.767826	43074.1534	69208.78003	4566.767826	132382.3479	4566.767826	4566.767826	4566.767826	4566.767826	889810.1388	Carboxylic acids and derivatives	-	HMDB0033926	-	-	-	-
POS00326	N-(5-Methyl-3-oxohexyl)alanine	0.896219462			362.713	202.1436263	Organic acids and derivatives	forward	4566.767826	4566.767826	4566.767826	70083.23219	132853.4089	4566.767826	85632.73211	4566.767826	4566.767826	4566.767826	Carboxylic acids and derivatives	-	HMDB0041540	-	-	-	-
POS00607	2-Ethylacrylic acid	0.744648385			402.962	101.0600316	Lipids and lipid-like molecules	forward	4566.767826	263370.7734	206497.2937	4566.767826	133424.3496	4566.767826	4566.767826	4566.767826	4566.767826	4566.767826	Fatty Acyls	3586-58-1	HMDB0001862	-	-	-	-
POS00818	PC(22:6(4Z,7Z,10Z,13Z,16Z,19Z)/16:1(9Z))	0.626989692			159.357	804.5514782	Lipids and lipid-like molecules	forward	4566.767826	63718.88767	368273.4469	1020081.502	134374.5479	66250.87268	248484.2268	276240.2921	94854.76244	4566.767826	Glycerophospholipids	-	HMDB0008726	C00157	ko01100//Metabolic pathways;ko01110//Biosynthesis of secondary metabolites;ko00564//Glycerophospholipid metabolism;ko05231//Choline metabolism in cancer;ko04723//Retrograde endocannabinoid signaling;ko00591//Linoleic acid metabolism;ko00590//Arachidonic acid metabolism;ko00592//alpha-Linolenic acid metabolism	Cancers;Global and overview maps;Lipid metabolism;Nervous system	Human Diseases;Metabolism;Organismal Systems
POS00864	6,10,14-Trimethyl-5,9,13-pentadecatrien-2-one	0.606067769			64.08685	263.240582	Lipids and lipid-like molecules	forward	4566.767826	4566.767826	156051.5158	215124.6534	135970.6222	82081.88991	4566.767826	4566.767826	157971.8174	677065.8929	Prenol lipids	762-29-8	HMDB0034495	-	-	-	-
POS00648	6-Chloro-N-(1-methylethyl)-1,3,5-triazine-2,4-diamine	0.720791846			279.632	188.0703871	Organoheterocyclic compounds	forward	4566.767826	605936.7736	460265.3774	4566.767826	143591.0704	683199.6963	280603.064	1778797.625	4566.767826	1243338.828	Triazines	6190-65-4	HMDB0033249	C06559	ko01120//Microbial metabolism in diverse environments	Global and overview maps	Metabolism
POS00744	Nnal-N-oxide	0.662457308			321.699	226.1184246	Organoheterocyclic compounds	forward	4566.767826	4566.767826	59822.09894	375925.2645	148621.306	710229.8246	172835.6496	484782.1999	4566.767826	4566.767826	Pyridines and derivatives	85352-99-4	HMDB0041953	C19603	ko00980//Metabolism of xenobiotics by cytochrome P450;ko05204//Chemical carcinogenesis	Cancers;Xenobiotics biodegradation and metabolism	Human Diseases;Metabolism
POS00253	7-Hydroxymethyl-12-methylbenz[a]anthracene sulfate	0.93051			379.81	353.0839046	Benzenoids	forward	4566.767826	1524794.096	4566.767826	89094.43399	149758.5173	318554.4473	262710.4747	784980.8683	62850.93781	4566.767826	Phenanthrenes and derivatives	-	HMDB0060420	C19562	ko00980//Metabolism of xenobiotics by cytochrome P450;ko05204//Chemical carcinogenesis	Cancers;Xenobiotics biodegradation and metabolism	Human Diseases;Metabolism
POS00793	Taurocholic acid	0.638314692			211.1745	516.2985382	Lipids and lipid-like molecules	forward	4566.767826	61172.76117	4566.767826	124835.9342	150759.782	196047.8279	102048.9609	43929.55675	4566.767826	588215.8173	Steroids and steroid derivatives	81-24-3	HMDB0000036	C05122	ko01100//Metabolic pathways;ko04976//Bile secretion;ko00430//Taurine and hypotaurine metabolism;ko00120//Primary bile acid biosynthesis	Digestive system;Global and overview maps;Lipid metabolism;Metabolism of other amino acids	Metabolism;Organismal Systems
POS00685	Arginyl-Arginine	0.700430308			420.716	331.2215927	Organic acids and derivatives	forward	4566.767826	4566.767826	4566.767826	4566.767826	151464.8269	4566.767826	92379.90613	580850.1147	423179.1165	405047.2141	Carboxylic acids and derivatives	-	HMDB0028703	-	-	-	-
POS00761	Nor-psi-tropine	0.654891462			337.74	128.107002	Alkaloids and derivatives	forward	4566.767826	200608.1665	1154489.142	910818.0444	155875.458	375910.4362	434794.868	159097.4706	3268401.1	139039.31	Tropane alkaloids	501-33-7	HMDB0031667	-	-	-	-
POS00024	Inosine	0.999043308			229.2025	269.0871497	Nucleosides, nucleotides, and analogues	forward	4566.767826	4566.767826	4566.767826	4566.767826	160355.7343	69433.5774	4566.767826	4566.767826	1631777.865	4566.767826	Purine nucleosides	58-63-9	HMDB0000195	C00294	ko01100//Metabolic pathways;ko00230//Purine metabolism	Global and overview maps;Nucleotide metabolism	Metabolism
POS00008	Piperidine	0.999922			286.065	86.09684184	Organoheterocyclic compounds	forward	4566.767826	2958379.106	4566.767826	182522.932	163815.8424	343055.4765	802199.6827	4566.767826	288050.0614	606908.8925	Piperidines	110-89-4	HMDB0034301	C01746	ko04974//Protein digestion and absorption	Digestive system	Organismal Systems
POS00027	Adenosine	0.998861692			178.223	268.1031441	Nucleosides, nucleotides, and analogues	forward	4566.767826	4566.767826	4566.767826	4566.767826	164806.5455	4566.767826	4566.767826	4566.767826	4566.767826	4566.767826	Purine nucleosides	58-61-7	HMDB0000050	C00212	ko01100//Metabolic pathways;ko00230//Purine metabolism;ko04080//Neuroactive ligand-receptor interaction;ko05012//Parkinson disease;ko04071//Sphingolipid signaling pathway;ko04024//cAMP signaling pathway;ko05034//Alcoholism;ko04022//cGMP - PKG signaling pathway;ko04924//Renin secretion;ko05032//Morphine addiction;ko04923//Regulation of lipolysis in adipocyte;ko04270//Vascular smooth muscle contrac…	Circulatory system;Endocrine system;Global and overview maps;Neurodegenerative diseases;Nucleotide metabolism;Signal transduction;Signaling molecules and interaction;Substance dependence	Environmental Information Processing;Human Diseases;Metabolism;Organismal Systems
POS00381	7,8-Dihydroneopterin	0.865113077			258.588	256.1035812	Organoheterocyclic compounds	forward	4566.767826	4566.767826	4566.767826	106181.0954	165111.0749	125941.3037	177391.0953	4566.767826	4566.767826	85532.00443	Pteridines and derivatives	1218-98-0	HMDB0002275	C04874	ko01100//Metabolic pathways;ko00790//Folate biosynthesis	Global and overview maps;Metabolism of cofactors and vitamins	Metabolism
POS00711	(Â±)-3-(4-Hydroxyphenyl)-1,2-propanediol 4&apos;-O-glucoside	0.678261385			303.276	331.1488529	Organic oxygen compounds	forward	4566.767826	257796.8935	107929.5495	4566.767826	165320.2069	4566.767826	4566.767826	4566.767826	4566.767826	344461.3936	--	--	--	-	-	-	-
POS00233	L-Tyrosine	0.936789692			318.319	182.0811338	Organic acids and derivatives	forward	4566.767826	45302.17762	57943.99253	4566.767826	167167.5876	37181.21248	4566.767826	4566.767826	180859.4445	4566.767826	Carboxylic acids and derivatives	60-18-4	HMDB0000158	C00082	ko01100//Metabolic pathways;ko01110//Biosynthesis of secondary metabolites;ko01130//Biosynthesis of antibiotics;ko01230//Biosynthesis of amino acids;ko01210//2-Oxocarboxylic acid metabolism;ko05230//Central carbon metabolism in cancer;ko00970//Aminoacyl-tRNA biosynthesis;ko04974//Protein digestion and absorption;ko00400//Phenylalanine, tyrosine and tryptophan biosynthesis;ko00360//Phenylalanine m…	Amino acid metabolism;Biosynthesis of other secondary metabolites;Cancers;Digestive system;Endocrine system;Global and overview maps;Metabolism of cofactors and vitamins;Metabolism of other amino acids;Nervous system;Neurodegenerative diseases;Substance dependence;Translation	Genetic Information Processing;Human Diseases;Metabolism;Organismal Systems
POS00187	1,3-Dimethyluracil	0.956730462			191.2545	141.0657563	Organoheterocyclic compounds	forward	4566.767826	4566.767826	88797.56844	180534.4048	169244.9106	1222950.996	4566.767826	4566.767826	1160981.502	691463.3296	Diazines	874-14-6	HMDB0002144	-	-	-	-
POS00434	Mammeigin	0.836032			384.7955	405.1648056	Phenylpropanoids and polyketides	forward	4566.767826	4566.767826	4566.767826	4566.767826	170406.5059	4566.767826	4566.767826	4566.767826	624149.1905	123477.1933	Neoflavonoids	142389	HMDB0030785	-	-	-	-
POS00380	5,9:6,9-Diepoxy-4-megastigmene	0.865332308			572.3045	209.1533251	Organoheterocyclic compounds	forward	4566.767826	4566.767826	4566.767826	131101.8199	171291.812	128268.7661	4566.767826	416826.1118	4566.767826	4566.767826	Oxepanes	133661-30-0	HMDB0038529	-	-	-	-
POS00819	N-Ornithyl-L-taurine	0.626180385			403.9415	240.0975018	Organic acids and derivatives	forward	4566.767826	172229.615	121988.1771	4566.767826	172365.8272	72689.36428	4566.767826	338954.6231	398792.0086	464601.7399	Carboxylic acids and derivatives	98349-67-8	HMDB0033519	-	-	-	-
POS00716	Mangiferdesmethylursanone	0.676067692			27.8935	429.3724495	Organic oxygen compounds	forward	4566.767826	4566.767826	4566.767826	136993.2655	180527.6379	4566.767826	4566.767826	122253.3931	4566.767826	4566.767826	Organooxygen compounds	259144-62-2	HMDB0036018	-	-	-	-
POS00344	Kinetin-7-N-glucoside	0.883254692			229.223	378.1477854	Organic oxygen compounds	forward	4566.767826	145029.4666	4566.767826	4566.767826	197815.0765	4566.767826	97861.67448	187866.787	640638.4745	4566.767826	Organooxygen compounds	-	HMDB0012243	-	-	-	-
POS00213	(Â±)-erythro-Isoleucine	0.946560231			285.6645	132.1018216	Organic acids and derivatives	forward	4566.767826	4566.767826	126269.1815	111256.0713	205888.9947	85821.48716	4566.767826	4566.767826	119349.5517	4566.767826	--	--	--	-	-	-	-
POS00227	Valyl-Proline	0.940669615			345.828	215.1387779	Organic acids and derivatives	forward	4566.767826	185564.5434	476011.3177	803672.0554	208533.5565	476210.3866	4566.767826	1456418.217	238005.5838	4566.767826	Carboxylic acids and derivatives	-	HMDB0029135	-	-	-	-
POS00423	xi-2-Mercapto-3-methyl-1-butanol	0.844155308			366.325	121.0690675	Organosulfur compounds	forward	4566.767826	4566.767826	234100.2358	51136.06333	210441.4268	364042.1027	835077.7641	1138888.56	191607.1421	117906.0957	Thiols	-	HMDB0039781	-	-	-	-
POS00079	Kynurenic acid	0.991218231			53.43905	190.0497676	Organoheterocyclic compounds	forward	4566.767826	109840.2116	367314.4171	4566.767826	211536.4002	81086.23452	73890.13018	4566.767826	176888.9422	4566.767826	Quinolines and derivatives	492-27-3	HMDB0000715	C01717	ko01100//Metabolic pathways;ko00380//Tryptophan metabolism	Amino acid metabolism;Global and overview maps	Metabolism
POS00614	Ornithine	0.740467615			527.7175	133.097115	Organic acids and derivatives	forward	4566.767826	151011.1234	259928.3945	186352.6011	216551.9876	4566.767826	391902.211	728935.7558	867730.8045	4566.767826	Carboxylic acids and derivatives	348-66-3	HMDB0003374	-	-	-	-
POS00299	Fragransin B2	0.904763385			483.2095	405.1861018	Lignans, neolignans and related compounds	forward	4566.767826	4566.767826	112542.2638	4566.767826	222471.2811	4566.767826	4566.767826	4566.767826	4566.767826	4566.767826	Furanoid lignans	112572-55-1	HMDB0038953	-	-	-	-
POS00690	Epidermin	0.693806154			409.35	262.1277859	Organic oxygen compounds	forward	4566.767826	4566.767826	4566.767826	4566.767826	222869.0692	4566.767826	4566.767826	1073425.507	62236.75292	4566.767826	Organooxygen compounds	126050-09-7	HMDB0034777	-	-	-	-
POS00044	4,6-Dihydroxyquinoline	0.996018077			114.8545	162.0659279	Organoheterocyclic compounds	forward	4566.767826	4566.767826	4566.767826	202691.0194	239067.271	1034479.272	428416.4638	12990524.28	4566.767826	4566.767826	Quinolines and derivatives	3517-61-1	HMDB0004077	C05639	ko00380//Tryptophan metabolism	Amino acid metabolism	Metabolism
POS00597	Capsiate	0.746703923			312.0845	307.1897119	Benzenoids	forward	4566.767826	4566.767826	100824.316	112550.2728	240953.6877	4566.767826	4566.767826	202173.0864	4566.767826	4566.767826	Phenols	-	HMDB0034781	-	-	-	-
POS00792	Phlorisobutyrophenone 2-glucoside	0.638341923			87.47435	359.1338095	Organic oxygen compounds	forward	4566.767826	4566.767826	70365.92475	193330.1561	241552.9949	161647.1082	4566.767826	489330.9495	152351.9937	1442579.047	Organooxygen compounds	17004-75-0	HMDB0029651	-	-	-	-
POS00162	Isovalerylglucuronide	0.968393538			356.4755	279.1099136	Organic oxygen compounds	forward	4566.767826	4566.767826	159500.5582	372254.9809	248311.4881	3319323.655	245252.3984	4566.767826	3365635.826	1142490.797	Organooxygen compounds	88070-93-3	HMDB0002091	-	-	-	-
POS00550	N1,N10-Dicoumaroylspermidine	0.772358077			273.521	438.2374617	Phenylpropanoids and polyketides	forward	4566.767826	245660.7585	236940.3307	1368203.21	256360.1599	3960786.054	5657564.683	4566.767826	153237.9925	1641972.503	Cinnamic acids and derivatives	65715-79-9	HMDB0033469	-	-	-	-
POS00862	PC(20:5(5Z,8Z,11Z,14Z,17Z)/14:0)	0.607101154			167.154	752.5213898	Lipids and lipid-like molecules	forward	4566.767826	352381.9105	254521.1938	4566.767826	274690.3065	109327.0871	4566.767826	88057.47524	4566.767826	224451.738	Glycerophospholipids	-	HMDB0008492	C00157	ko01100//Metabolic pathways;ko01110//Biosynthesis of secondary metabolites;ko00564//Glycerophospholipid metabolism;ko05231//Choline metabolism in cancer;ko04723//Retrograde endocannabinoid signaling;ko00591//Linoleic acid metabolism;ko00590//Arachidonic acid metabolism;ko00592//alpha-Linolenic acid metabolism	Cancers;Global and overview maps;Lipid metabolism;Nervous system	Human Diseases;Metabolism;Organismal Systems
POS00337	2-Acetylpyrrolidine	0.886692846			42.91535	114.0914589	Organoheterocyclic compounds	forward	4566.767826	4566.767826	4566.767826	143479.1769	275983.3083	289511.8338	201588.6684	4566.767826	4566.767826	4566.767826	Pyrrolidines	60026-20-2	HMDB0037293	-	-	-	-
POS00321	Phytosphingosine	0.898157846			67.54315	318.2990934	Organic nitrogen compounds	forward	4566.767826	4566.767826	2703621.023	4566.767826	282099.9482	4566.767826	67127.99618	4566.767826	4566.767826	4566.767826	Organonitrogen compounds	554-62-1	HMDB0004610	C12144	ko01100//Metabolic pathways;ko00600//Sphingolipid metabolism	Global and overview maps;Lipid metabolism	Metabolism
POS00272	Ethoxyquin	0.922171615			30.6719	218.1538408	Organoheterocyclic compounds	forward	4566.767826	4566.767826	496943.2466	4566.767826	289745.5711	4566.767826	4566.767826	4566.767826	4566.767826	330508.6451	Quinolines and derivatives	91-53-2	HMDB0039531	C07475	ko01110//Biosynthesis of secondary metabolites	Global and overview maps	Metabolism
POS00243	N-Ethylglycine	0.933050385			174.69	104.0708513	Organic acids and derivatives	forward	4566.767826	4566.767826	4566.767826	292892.385	297077.3168	310732.8242	318237.2171	178404.5648	311636.2619	267079.2863	Carboxylic acids and derivatives	627-01-0	HMDB0041945	-	-	-	-
POS00235	3,3,5-triiodo-L-thyronine-beta-D-glucuronoside	0.935074077			351.1145	132.1019154	Organic acids and derivatives	forward	4566.767826	4566.767826	4566.767826	106244.998	306888.9147	108331.841	116113.1107	267054.1775	8602965.814	5242306.072	Carboxylic acids and derivatives	328-39-2	HMDB0062203	-	-	-	-
POS00328	D-1-Piperideine-2-carboxylic acid	0.894020077			379.987	128.0706005	Organoheterocyclic compounds	forward	4566.767826	4566.767826	4566.767826	86592.88939	315501.3252	127393.9072	164855.4031	230836.4622	4566.767826	4566.767826	Pyridines and derivatives	2756-89-0	HMDB0001084	C04092	ko01100//Metabolic pathways;ko00310//Lysine degradation	Amino acid metabolism;Global and overview maps	Metabolism
POS00332	Trimethylaminoacetone	0.889507692			235.0965	116.1071066	Organic oxygen compounds	forward	4566.767826	4566.767826	4566.767826	4566.767826	319167.8265	4566.767826	84144.83237	1324701.933	4566.767826	383313.931	Organooxygen compounds	13429-97-5	HMDB0012296	-	-	-	-
POS00574	4-(2-Nitroethyl)phenyl primeveroside	0.758784308			385.1985	462.1622383	Organic oxygen compounds	forward	4566.767826	4566.767826	4566.767826	4566.767826	325151.993	4566.767826	4566.767826	4566.767826	4566.767826	4566.767826	Organooxygen compounds	-	HMDB0031742	-	-	-	-
POS00334	Cytokinin B	0.888728538			363.269	226.1069188	Organoheterocyclic compounds	forward	4566.767826	4566.767826	4566.767826	4566.767826	325389.2946	96376.38988	101930.6778	4566.767826	4566.767826	4566.767826	Imidazopyrimidines	1214-39-7	HMDB0039238	-	-	-	-
POS00246	Cytidine monophosphate	0.931803077			466.1225	324.0582453	Nucleosides, nucleotides, and analogues	forward	4566.767826	4566.767826	4566.767826	515552.9	328566.4858	620095.2093	4566.767826	4566.767826	813916.3676	822006.231	Pyrimidine nucleotides	63-37-6	HMDB0000095	C00055	ko01100//Metabolic pathways;ko00240//Pyrimidine metabolism	Global and overview maps;Nucleotide metabolism	Metabolism
POS00471	2-Azetidinecarboxylic acid	0.815352923			366.313	102.0552378	Organic acids and derivatives	forward	4566.767826	4566.767826	4566.767826	4566.767826	337945.1711	4566.767826	4566.767826	2149940.754	4566.767826	372894.9937	--	--	--	-	-	-	-
POS00739	Schidigeragenin B	0.664208385			279.818	429.2950443	Lipids and lipid-like molecules	forward	4566.767826	466599.7859	165224.0276	206422.5915	342876.8079	517656.7582	657026.2399	551630.1653	4566.767826	80000.85473	Prenol lipids	267003-21-4	HMDB0035506	-	-	-	-
POS00338	L-2-Amino-3-methylenehexanoic acid	0.886491769			322.842	144.1018564	Organic acids and derivatives	forward	4566.767826	4566.767826	4566.767826	74100.93557	349729.6595	328693.2321	270524.5553	197926.2591	218188.7702	4566.767826	Carboxylic acids and derivatives	29784-96-1	HMDB0030410	-	-	-	-
POS00610	Annoglabasin C	0.742710692			344.459	407.239484	Lipids and lipid-like molecules	forward	4566.767826	4566.767826	676081.6149	289649.7601	355539.8894	122856.7187	124798.5377	4566.767826	4566.767826	159365.105	Prenol lipids	288627-09-8	HMDB0036263	-	-	-	-
POS00275	Cysteine-S-sulfate	0.921448769			312.961	201.983692	Organic acids and derivatives	forward	4566.767826	4566.767826	647595.49	119556.2329	358124.3934	207698.9528	98197.23731	4566.767826	4566.767826	85842.25527	Carboxylic acids and derivatives	1637-71-4	HMDB0000731	C05824	ko01100//Metabolic pathways;ko01230//Biosynthesis of amino acids;ko00270//Cysteine and methionine metabolism	Amino acid metabolism;Global and overview maps	Metabolism
POS00300	Benzaldehyde	0.904717692			239.752	107.0493619	Benzenoids	forward	4566.767826	4566.767826	545244.042	4566.767826	361033.3464	4566.767826	44403.87129	22990.20098	4566.767826	4566.767826	Benzene and substituted derivatives	100-52-7	HMDB0006115	C00261	ko01120//Microbial metabolism in diverse environments;ko01220//Degradation of aromatic compounds	Global and overview maps	Metabolism
POS00869	PC(14:0/15:0)	0.602886231			169.94	692.5213744	Lipids and lipid-like molecules	forward	4566.767826	99908.13515	54223.79265	47250.24468	363791.9516	379697.0692	352770.3056	3041982.811	1816249.197	922786.813	Glycerophospholipids	-	HMDB0007868	C00157	ko01100//Metabolic pathways;ko01110//Biosynthesis of secondary metabolites;ko00564//Glycerophospholipid metabolism;ko05231//Choline metabolism in cancer;ko04723//Retrograde endocannabinoid signaling;ko00591//Linoleic acid metabolism;ko00590//Arachidonic acid metabolism;ko00592//alpha-Linolenic acid metabolism	Cancers;Global and overview maps;Lipid metabolism;Nervous system	Human Diseases;Metabolism;Organismal Systems
POS00843	Lysyl-Aspartate	0.614858615			482.81	262.1388354	Organic acids and derivatives	forward	4566.767826	4566.767826	4566.767826	4566.767826	390959.6934	4566.767826	69894.0179	73871.53942	4566.767826	4566.767826	Carboxylic acids and derivatives	-	HMDB0028947	-	-	-	-
POS00366	Phenylalanyl-Isoleucine	0.871220462			185.607	279.169881	Organic acids and derivatives	forward	4566.767826	316824.7095	552050.5379	562707.0502	414755.8134	258625.8594	4566.767826	4566.767826	278432.1911	923547.3961	Carboxylic acids and derivatives	-	HMDB0028998	-	-	-	-
POS00347	3-Hydroxy-4,6-heptadiyne-1-yl 1-glucoside	0.880680077			83.9799	287.1133864	Lipids and lipid-like molecules	forward	4566.767826	4566.767826	751754.4665	709987.0867	421238.1466	1446798.805	1982788.563	1612645.762	2555347.186	1505190.8	Fatty Acyls	-	HMDB0038964	-	-	-	-
POS00504	(Â±)-Aegeline	0.797237			167.33	298.1429167	Phenylpropanoids and polyketides	forward	4566.767826	393940.0223	4566.767826	132750.1699	423880.3644	4566.767826	4566.767826	4566.767826	4566.767826	122423.1632	--	--	--	-	-	-	-
POS00411	3alpha,4,5,7alpha-Tetrahydro-5-hydroxy-1H-isoindole-1,3(2H)-dione	0.849591692			375.2405	168.0653325	Organoheterocyclic compounds	forward	4566.767826	322416.8128	468864.0166	1942669.947	425224.1422	2226243.419	1665008.911	6582190.106	1816642.007	998823.0746	Isoindoles and derivatives	-	HMDB0034887	-	-	-	-
POS00317	Thyrotropin releasing hormone	0.899714			514.4315	363.1756363	Organic acids and derivatives	forward	4566.767826	4566.767826	265827.1206	4566.767826	432938.3645	4566.767826	4566.767826	91563.77576	4566.767826	4566.767826	Carboxylic acids and derivatives	-	HMDB0060080	C03958	ko04080//Neuroactive ligand-receptor interaction	Signaling molecules and interaction	Environmental Information Processing
POS00277	7-Methylinosine	0.919949462			148.146	283.1029128	Nucleosides, nucleotides, and analogues	forward	4566.767826	1329863.491	367330.7636	414198.4787	452499.5951	4566.767826	4566.767826	322325.0029	4566.767826	4566.767826	Purine nucleosides	20245-33-4	HMDB0003950	-	-	-	-
POS00481	Imidazoleacetic acid riboside	0.809588923			359.9955	259.0920669	Nucleosides, nucleotides, and analogues	forward	4566.767826	10417506.94	2197996.286	327302.1186	466428.3645	327347.5517	631131.7955	229696.9293	4566.767826	367472.2342	Imidazole ribonucleosides and ribonucleotides	29605-99-0	HMDB0002331	C05131	ko00340//Histidine metabolism	Amino acid metabolism	Metabolism
POS00507	5-O-Methylembelin	0.796305308			280.645	309.2052372	Organooxygen compounds	forward	4566.767826	4566.767826	544522.1746	693279.2827	477644.5044	732474.1364	373956.8493	432930.498	1357460.656	212278.8524	Carbonyl compounds	56005-10-8	HMDB0040867	-	-	-	-
POS00835	PC(16:1(9Z)/14:0)	0.619531308			168.864	704.519353	Lipids and lipid-like molecules	forward	4566.767826	77191.31143	246247.1369	295449.0979	479759.38	372475.1194	56670.74538	189810.2664	4566.767826	1002720.096	Glycerophospholipids	-	HMDB0007998	C00157	ko01100//Metabolic pathways;ko01110//Biosynthesis of secondary metabolites;ko00564//Glycerophospholipid metabolism;ko05231//Choline metabolism in cancer;ko04723//Retrograde endocannabinoid signaling;ko00591//Linoleic acid metabolism;ko00590//Arachidonic acid metabolism;ko00592//alpha-Linolenic acid metabolism	Cancers;Global and overview maps;Lipid metabolism;Nervous system	Human Diseases;Metabolism;Organismal Systems
POS00738	Glycitein 4&apos;-O-glucuronide	0.665641231			316.475	461.1074096	Phenylpropanoids and polyketides	forward	4566.767826	89761.05959	114312.6945	152316.0051	487459.9125	370305.7581	1291761.809	687985.7844	4566.767826	587235.1606	--	--	--	-	-	-	-
POS00305	Adenosine 3&apos;,5&apos;-diphosphate	0.903944615			481.6875	428.0358301	Nucleosides, nucleotides, and analogues	forward	4566.767826	4566.767826	126386.1245	4566.767826	491948.1173	4566.767826	4566.767826	21263.87889	4566.767826	4566.767826	--	--	--	-	-	-	-
POS00316	Glucoemodin	0.899738077			209.996	433.1124175		forward	4566.767826	213997.2886	474159.7732	4566.767826	493787.1479	306684.2938	4566.767826	948918.8722	311301.6244	356272.9183	-	34298-85-6	HMDB0038887	-	-	-	-
POS00865	PC(18:0/P-18:0)	0.605762308			161.4265	774.6320545	Lipids and lipid-like molecules	forward	4566.767826	4566.767826	155316.9925	405955.824	494944.5334	84494.11404	467796.8108	90187.11719	191413.7365	100754.9476	Glycerophospholipids	-	HMDB0008061	C00157	ko01100//Metabolic pathways;ko01110//Biosynthesis of secondary metabolites;ko00564//Glycerophospholipid metabolism;ko05231//Choline metabolism in cancer;ko04723//Retrograde endocannabinoid signaling;ko00591//Linoleic acid metabolism;ko00590//Arachidonic acid metabolism;ko00592//alpha-Linolenic acid metabolism	Cancers;Global and overview maps;Lipid metabolism;Nervous system	Human Diseases;Metabolism;Organismal Systems
POS00081	Cytarabine	0.990439923			254.0765	244.0924709	Nucleosides, nucleotides, and analogues	forward	4566.767826	94310.91407	4566.767826	232656.5396	506200.5527	411836.4735	315482.1794	112351.0445	515058.5924	643854.5237	Pyrimidine nucleosides	147-94-4	HMDB0015122	-	-	-	-
POS00635	Ebastine	0.727936462			384.036	470.308182	Benzenoids	forward	4566.767826	1049257.96	4566.767826	4566.767826	514152.5363	4566.767826	4566.767826	1588188.563	4566.767826	4566.767826	Benzene and substituted derivatives	90729-43-4	HMDB0060159	-	-	-	-
POS00462	Ethylbenzene	0.819761615			31.3932	107.0857612	Benzenoids	forward	4566.767826	91581.83463	254708.128	4566.767826	520471.8317	4566.767826	81108.26874	342918.2932	4566.767826	96090.26381	Benzene and substituted derivatives	-	HMDB0059905	C07111	ko01100//Metabolic pathways;ko01120//Microbial metabolism in diverse environments;ko01220//Degradation of aromatic compounds	Global and overview maps	Metabolism
POS00180	4-Aminophenol	0.960372154			45.6183	110.0602727	Benzenoids	forward	4566.767826	416018.6866	127634.2228	4566.767826	530560.7691	4566.767826	4566.767826	4566.767826	4566.767826	4566.767826	Benzene and substituted derivatives	123-30-8	HMDB0001169	C02372	ko01120//Microbial metabolism in diverse environments	Global and overview maps	Metabolism
POS00200	Indole-3-propionic acid	0.951427538			36.1059	190.086177	Organoheterocyclic compounds	forward	4566.767826	572520.3111	662350.8206	410120.6074	535248.3611	4566.767826	4566.767826	300708.1222	4566.767826	4566.767826	Indoles and derivatives	830-96-6	HMDB0002302	-	-	-	-
POS00279	Citicoline	0.919130308			452.118	489.1134917	Nucleosides, nucleotides, and analogues	forward	4566.767826	4566.767826	300236.1721	282139.2202	574634.8392	183227.4107	238241.3537	4566.767826	2353217.862	1946320.496	Pyrimidine nucleotides	987-78-0	HMDB0001413	C00307	ko01100//Metabolic pathways;ko00564//Glycerophospholipid metabolism;ko05231//Choline metabolism in cancer	Cancers;Global and overview maps;Lipid metabolism	Human Diseases;Metabolism
POS00359	(1a,5b,6a)-7-Protoilludene-1,5,6,14-tetrol 14-(2,4-dihydroxy-6-methylbenzoic acid)	0.875602769			496.926	419.2015233	Lipids and lipid-like molecules	forward	4566.767826	4566.767826	4566.767826	814772.0224	575516.4019	551017.7321	2096183.308	451999.996	4566.767826	219134.4722	Prenol lipids	189342-41-4	HMDB0031368	-	-	-	-
POS00232	Isoleucyl-Tyrosine	0.939575385			416.557	295.1643911	Organic acids and derivatives	forward	4566.767826	4566.767826	104577.1651	297350.6399	585267.2893	87260.30899	88820.76773	1363304.827	4566.767826	434258.3703	Carboxylic acids and derivatives	-	HMDB0028919	-	-	-	-
POS00313	Licoagroside B	0.901182923			268.529	433.1326961	Lipids and lipid-like molecules	forward	4566.767826	4566.767826	3434265.485	4566.767826	597208.4156	4566.767826	4566.767826	4566.767826	4566.767826	4566.767826	Saccharolipids	-	HMDB0036523	-	-	-	-
POS00666	Mangiferic acid	0.709840308			79.6053	281.2471439	Lipids and lipid-like molecules	forward	4566.767826	4566.767826	306715.4254	254851.776	598120.344	99571.03622	122972.3396	4566.767826	4566.767826	175381.0918	Fatty Acyls	18402-92-1	HMDB0029800	-	-	-	-
POS00548	Apiin	0.773491538			201.0855	565.1537676	Phenylpropanoids and polyketides	forward	4566.767826	4566.767826	4566.767826	1523543.941	606957.825	4566.767826	695918.8353	166691.5663	4566.767826	4566.767826	Flavonoids	26544-34-3	HMDB0030843	-	-	-	-
POS00307	Lysyl-Leucine	0.903234231			564.2635	260.1960631	Organic acids and derivatives	forward	4566.767826	4566.767826	2311454.235	4566.767826	615241.2676	4566.767826	4566.767826	30667.78687	4566.767826	4566.767826	Carboxylic acids and derivatives	-	HMDB0028955	-	-	-	-
POS00257	Dedimethylchlorpromazine	0.929639692			387.6225	293.090454	Organoheterocyclic compounds	forward	4566.767826	4566.767826	1091065.492	915797.6644	627284.3453	4566.767826	4566.767826	4566.767826	482582.5126	397824.4206	Benzothiazines	-	HMDB0061134	-	-	-	-
POS00733	PC(20:3(8Z,11Z,14Z)/14:0)	0.666885769			36.335	756.550276	Lipids and lipid-like molecules	forward	4566.767826	1134997.313	92484.19065	1435548.759	631834.4573	1818589.36	2530241.085	2437127.892	4566.767826	4566.767826	Glycerophospholipids	-	HMDB0008394	C00157	ko01100//Metabolic pathways;ko01110//Biosynthesis of secondary metabolites;ko00564//Glycerophospholipid metabolism;ko05231//Choline metabolism in cancer;ko04723//Retrograde endocannabinoid signaling;ko00591//Linoleic acid metabolism;ko00590//Arachidonic acid metabolism;ko00592//alpha-Linolenic acid metabolism	Cancers;Global and overview maps;Lipid metabolism;Nervous system	Human Diseases;Metabolism;Organismal Systems
POS00225	Indoleacetaldehyde	0.941202154			262.8595	160.075641	Organoheterocyclic compounds	forward	4566.767826	79599.01031	156358.993	4566.767826	643501.8054	1055722.609	297884.4575	170124.4528	4566.767826	4566.767826	Indoles and derivatives	2591-98-2	HMDB0001190	C00637	ko01100//Metabolic pathways;ko00380//Tryptophan metabolism	Amino acid metabolism;Global and overview maps	Metabolism
POS00052	L-Lysine	0.995534			544.893	147.1126227	Organic acids and derivatives	forward	4566.767826	4566.767826	1006835.585	708313.1918	649630.4981	778589.8733	701032.346	203487.7504	658843.0817	242296.353	Carboxylic acids and derivatives	-	HMDB0062809	C00047	ko01100//Metabolic pathways;ko01110//Biosynthesis of secondary metabolites;ko01120//Microbial metabolism in diverse environments;ko01130//Biosynthesis of antibiotics;ko01230//Biosynthesis of amino acids;ko02010//ABC transporters;ko01210//2-Oxocarboxylic acid metabolism;ko00970//Aminoacyl-tRNA biosynthesis;ko00310//Lysine degradation;ko04974//Protein digestion and absorption;ko00300//Lysine biosyn…	Amino acid metabolism;Digestive system;Global and overview maps;Membrane transport;Metabolism of cofactors and vitamins;Translation	Environmental Information Processing;Genetic Information Processing;Metabolism;Organismal Systems
POS00824	PC(18:4(6Z,9Z,12Z,15Z)/18:1(11Z))	0.622861615			36.544	780.5502909	Lipids and lipid-like molecules	forward	4566.767826	680418.3094	667831.9519	599153.7346	652303.9499	2395763.351	518817.1337	1336440.491	1034128.73	1658995.984	Glycerophospholipids	-	HMDB0008235	C00157	ko01100//Metabolic pathways;ko01110//Biosynthesis of secondary metabolites;ko00564//Glycerophospholipid metabolism;ko05231//Choline metabolism in cancer;ko04723//Retrograde endocannabinoid signaling;ko00591//Linoleic acid metabolism;ko00590//Arachidonic acid metabolism;ko00592//alpha-Linolenic acid metabolism	Cancers;Global and overview maps;Lipid metabolism;Nervous system	Human Diseases;Metabolism;Organismal Systems
POS00650	gamma-Glutamylleucine	0.719777231			469.904	261.14394	Organic acids and derivatives	forward	4566.767826	4566.767826	4566.767826	4566.767826	664529.253	4566.767826	4566.767826	4566.767826	4566.767826	4566.767826	Carboxylic acids and derivatives	2566-39-4	HMDB0011171	-	-	-	-
POS00430	4-Trimethylammoniobutanoic acid	0.839667692			265.8445	146.117397	Lipids and lipid-like molecules	forward	4566.767826	4566.767826	869311.9384	58462.99484	666945.8623	182278.6068	4566.767826	2692218.107	58571.65158	4566.767826	Fatty Acyls	407-64-7	HMDB0001161	C01181	ko02010//ABC transporters;ko00310//Lysine degradation	Amino acid metabolism;Membrane transport	Environmental Information Processing;Metabolism
POS00461	CPA(18:0/0:0)	0.820395769			262.0055	421.270915	Lipids and lipid-like molecules	forward	4566.767826	187791.1304	507273.9286	4496370.073	679733.884	3554192.427	2182859.132	2546595.331	3686973.882	1543079.521	Glycerophospholipids	-	HMDB0007004	-	-	-	-
POS00457	Pyridoxamine	0.824291846			304.981	169.0969897	Organoheterocyclic compounds	forward	4566.767826	4566.767826	257971.3182	4566.767826	686493.7141	4566.767826	772194.3032	2559422.47	4566.767826	1265678.874	Pyridines and derivatives	-	HMDB0062696	C00534	ko01100//Metabolic pathways;ko01120//Microbial metabolism in diverse environments;ko04977//Vitamin digestion and absorption;ko00750//Vitamin B6 metabolism	Digestive system;Global and overview maps;Metabolism of cofactors and vitamins	Metabolism;Organismal Systems
POS00469	1-Methylguanosine	0.817571154			208.642	298.1137858	Nucleosides, nucleotides, and analogues	forward	4566.767826	62548.9042	4566.767826	4566.767826	687475.966	43523.03001	433856.5078	1204260.356	60303.50934	238331.8506	Purine nucleosides	2140-65-0	HMDB0001563	-	-	-	-
POS00350	N-Jasmonoylisoleucine	0.878946615			307.649	324.2163916	Organic acids and derivatives	forward	4566.767826	12260821.5	9238163.029	1632111.71	704671.0448	397554.1776	264354.687	136407.9489	4566.767826	4566.767826	Carboxylic acids and derivatives	28838-58-6	HMDB0029391	-	-	-	-
POS00358	Isothankunic acid	0.875986154			60.7669	505.3515774	Lipids and lipid-like molecules	forward	4566.767826	91605.01965	1143818.221	837425.7483	724350.9876	4566.767826	608956.4365	4566.767826	4566.767826	57200.67168	Prenol lipids	22882-19-5	HMDB0040772	-	-	-	-
POS00319	Tyrosyl-Serine	0.898688385			304.053	269.1127987	Organic acids and derivatives	forward	4566.767826	4566.767826	4566.767826	1055933.737	730198.9748	545359.885	1670885.892	2741977.603	4566.767826	4566.767826	Carboxylic acids and derivatives	-	HMDB0029114	-	-	-	-
POS00244	Rosmic acid	0.932369615			476.428	391.1705022	Lipids and lipid-like molecules	forward	4566.767826	141561.7786	4566.767826	1897805.831	763626.6325	1921025.403	5595089.905	627287.5928	7156823.037	595215.7939	Prenol lipids	197799-63-6	HMDB0032082	-	-	-	-
POS00298	N-Acetylleucine	0.905075077			321.7705	174.1123943	Organic acids and derivatives	forward	4566.767826	4566.767826	2207561.165	4566.767826	779706.2515	4566.767826	46826.57186	52793.17545	4566.767826	4566.767826	Carboxylic acids and derivatives	1188-21-2	HMDB0011756	-	-	-	-
POS00662	1-Cyano-2-hydroxy-3-butene	0.711938308			89.93015	98.07154176	Organic oxygen compounds	forward	4566.767826	365532.2277	337355.6103	4566.767826	793647.0828	461476.9479	293392.0821	8099728.858	560679.9705	416183.9391	Organooxygen compounds	7451-85-6	HMDB0031339	-	-	-	-
POS00782	Withaperuvin D	0.642385			278.087	521.2758511	Lipids and lipid-like molecules	forward	4566.767826	1786168.658	858480.5516	2450625.506	793729.3355	566068.683	1024709.358	100935.006	531533.6197	1078698.697	Steroids and steroid derivatives	87749-17-5	HMDB0030116	-	-	-	-
POS00189	Pseudouridine 5&apos;-phosphate	0.956086538			447.4125	325.0425466	Organic oxygen compounds	forward	4566.767826	4566.767826	4566.767826	244941.4499	799077.5339	4566.767826	4566.767826	4566.767826	4566.767826	237787.3851	--	--	--	-	-	-	-
POS00510	4-O-alpha-D-Galactopyranosylcalystegine B2	0.795392385			453.9615	338.1438291	Organic oxygen compounds	forward	4566.767826	19857734.44	547569.1444	4566.767826	802931.6418	3982423.87	8047512.197	9810476.118	4566.767826	4566.767826	Organooxygen compounds	-	HMDB0038228	-	-	-	-
POS00644	Apimaysin	0.724687			234.373	561.1594357	Phenylpropanoids and polyketides	forward	4566.767826	93271.98062	4566.767826	4566.767826	821950.2105	122642.7758	4566.767826	260237.9677	4566.767826	4566.767826	Flavonoids	74158-04-6	HMDB0037421	-	-	-	-
POS00601	Aminoparathion	0.745805615			272.099	262.0681749	Organic acids and derivatives	forward	4566.767826	3500893.563	4566.767826	2208550.062	837685.6225	136988.9999	4664052.828	378500.1143	4566.767826	4566.767826	Organic thiophosphoric acids and derivatives	670222	HMDB0001504	-	-	-	-
POS00132	Amygdalin	0.979046			260.1655	480.1471197	Organic oxygen compounds	forward	4566.767826	4566.767826	29051.97006	149990.7274	913725.0848	102161.9243	4566.767826	496080.8058	115365.0992	4566.767826	Organooxygen compounds	29883-15-6	HMDB0035030	C08325	ko01110//Biosynthesis of secondary metabolites;ko00460//Cyanoamino acid metabolism	Global and overview maps;Metabolism of other amino acids	Metabolism
POS00172	L-Theanine	0.964886			305.8545	175.1078853	Organic acids and derivatives	forward	4566.767826	4566.767826	4566.767826	933120.6697	917812.7518	115575.1465	4566.767826	4566.767826	210255.4906	3205512.789	Carboxylic acids and derivatives	3081-61-6	HMDB0034365	-	-	-	-
POS00139	Samin	0.977807769			23.5196	251.091155	Organoheterocyclic compounds	forward	4566.767826	70178.45409	4566.767826	2050175.812	918118.4966	1315462.075	4566.767826	459542.6553	4566.767826	6204026.063	Benzodioxoles	-	HMDB0038926	-	-	-	-
POS00494	Glycine	0.801522769			379.794	76.03984299	Organic acids and derivatives	forward	4566.767826	4566.767826	4566.767826	4566.767826	926967.0812	4566.767826	4566.767826	53862.27849	4566.767826	465343.1364	Carboxylic acids and derivatives	56-40-6	HMDB0000123	C00037	ko01100//Metabolic pathways;ko01110//Biosynthesis of secondary metabolites;ko01120//Microbial metabolism in diverse environments;ko01130//Biosynthesis of antibiotics;ko01230//Biosynthesis of amino acids;ko01200//Carbon metabolism;ko00230//Purine metabolism;ko02010//ABC transporters;ko00260//Glycine, serine and threonine metabolism;ko05230//Central carbon metabolism in cancer;ko00630//Glyoxylate a…	Amino acid metabolism;Cancers;Carbohydrate metabolism;Digestive system;Global and overview maps;Lipid metabolism;Membrane transport;Metabolism of cofactors and vitamins;Metabolism of other amino acids;Nervous system;Nucleotide metabolism;Signaling molecules and interaction;Translation	Environmental Information Processing;Genetic Information Processing;Human Diseases;Metabolism;Organismal Systems
POS00604	Tryptophyl-Hydroxyproline	0.745515462			255.7385	318.1441967	Organic acids and derivatives	forward	4566.767826	104764.6068	97418.59653	606557.5324	943752.1631	97322.53685	4566.767826	83437.34693	901483.0041	253785.1675	Carboxylic acids and derivatives	-	HMDB0029084	-	-	-	-
POS00502	gamma-Glutamylalanine	0.797585308			417.484	219.0972585	Organic acids and derivatives	forward	4566.767826	84079.11883	104013.9147	465456.8883	948446.1239	357379.0934	135122.5905	121681.7812	1190475.153	383047.5941	Carboxylic acids and derivatives	5875-41-2	HMDB0006248	C03740	ko01100//Metabolic pathways;ko00480//Glutathione metabolism	Global and overview maps;Metabolism of other amino acids	Metabolism
POS00560	beta-Sitosterol	0.766654923			69.0183	397.3822009	Lipids and lipid-like molecules	forward	4566.767826	4566.767826	4566.767826	2104326.013	951147.8876	4566.767826	288353.7983	4566.767826	2116955.769	7340081.375	Steroids and steroid derivatives	83-46-5	HMDB0000852	C01753	ko01110//Biosynthesis of secondary metabolites;ko00100//Steroid biosynthesis	Global and overview maps;Lipid metabolism	Metabolism
POS00345	3&apos;-N&apos;-Acetylfusarochromanone	0.883020538			451.654	335.1553583	Organoheterocyclic compounds	forward	4566.767826	4566.767826	2465831.308	672445.6565	999998.8408	4566.767826	832180.4394	2094978.263	4566.767826	4566.767826	--	--	--	-	-	-	-
POS00768	PC(20:3(8Z,11Z,14Z)/P-18:0)	0.651177846			156.755	796.6175793	Lipids and lipid-like molecules	forward	4566.767826	4574952.173	1608112.86	2473177.433	1105899.813	835346.0842	435861.0662	328397.7075	4566.767826	1291985.297	Glycerophospholipids	-	HMDB0008423	C00157	ko01100//Metabolic pathways;ko01110//Biosynthesis of secondary metabolites;ko00564//Glycerophospholipid metabolism;ko05231//Choline metabolism in cancer;ko04723//Retrograde endocannabinoid signaling;ko00591//Linoleic acid metabolism;ko00590//Arachidonic acid metabolism;ko00592//alpha-Linolenic acid metabolism	Cancers;Global and overview maps;Lipid metabolism;Nervous system	Human Diseases;Metabolism;Organismal Systems
POS00169	Pyridoxine	0.965479462			95.379	170.0809885	Organoheterocyclic compounds	forward	4566.767826	1391590.174	1272930.703	1350170.987	1147311.978	93920.11403	4566.767826	63364.71865	719920.2402	1172649.806	Pyridines and derivatives	65-23-6	HMDB0000239	C00314	ko01100//Metabolic pathways;ko01120//Microbial metabolism in diverse environments;ko00750//Vitamin B6 metabolism	Global and overview maps;Metabolism of cofactors and vitamins	Metabolism
POS00306	Isovalerylalanine	0.903723			235.08	174.1025035	Organic acids and derivatives	forward	4566.767826	4566.767826	4566.767826	4566.767826	1152729.54	4566.767826	4566.767826	4566.767826	4566.767826	4566.767826	Carboxylic acids and derivatives	68219-63-6	HMDB0000747	-	-	-	-
POS00182	Vinylacetylglycine	0.959534077			315.597	144.0654802	Organic acids and derivatives	forward	4566.767826	369637.8467	4566.767826	1193080.72	1173634.474	1304348.037	2189276.14	2475134.705	4566.767826	2258265.193	Carboxylic acids and derivatives	73122-61-9	HMDB0000894	-	-	-	-
POS00051	9-Hydroxy-4-methoxypsoralen 9-glucoside	0.995613462			397.549	395.0941931	Phenylpropanoids and polyketides	forward	4566.767826	351479.9936	333871.7401	1907773.997	1191798.366	1513611.231	3286515.472	300060.3381	962827.3928	1513694.116	Coumarins and derivatives	115356-06-4	HMDB0039047	-	-	-	-
POS00063	D-Glutamine	0.993823769			387.538	147.076261	Organic acids and derivatives	forward	4566.767826	487099.7289	927040.4322	1299575.858	1206113.954	1354532.313	183430.4434	709460.1666	71926.02477	3339681.161	Carboxylic acids and derivatives	5959-95-5	HMDB0003423	C00819	ko01100//Metabolic pathways;ko00471//D-Glutamine and D-glutamate metabolism	Global and overview maps;Metabolism of other amino acids	Metabolism
POS00016	Cellobiose	0.999673231			404.8255	365.104376	Organic oxygen compounds	forward	4566.767826	1007418.246	1049490.841	4566.767826	1215130.734	4566.767826	4566.767826	1455290.474	4566.767826	4566.767826	Organooxygen compounds	528-50-7	HMDB0000055	C00185	ko01100//Metabolic pathways;ko02010//ABC transporters;ko00500//Starch and sucrose metabolism	Carbohydrate metabolism;Global and overview maps;Membrane transport	Environmental Information Processing;Metabolism
POS00470	Ergothioneine	0.816773538			342.857	230.0955239	Organic acids and derivatives	forward	4566.767826	4566.767826	4566.767826	4566.767826	1225980.561	4566.767826	4566.767826	8939419.118	4566.767826	4566.767826	Carboxylic acids and derivatives	497-30-3	HMDB0003045	C05570	ko00340//Histidine metabolism	Amino acid metabolism	Metabolism
POS00270	L-Targinine	0.923220692			529.664	189.1345402	Organic acids and derivatives	forward	4566.767826	4566.767826	4566.767826	4566.767826	1246796.964	4566.767826	4566.767826	4566.767826	4566.767826	4566.767826	Carboxylic acids and derivatives	17035-90-4	HMDB0029416	-	-	-	-
POS00349	Valyl-Leucine	0.879591231			211.1385	231.1699136	Organic acids and derivatives	forward	4566.767826	55880177.66	4566.767826	3717872.026	1305712.272	3245589.825	18164928.48	490861.2053	4566.767826	643257.7322	Carboxylic acids and derivatives	-	HMDB0029131	-	-	-	-
POS00741	Glutamyllysine	0.663508			469.954	276.1545789	Organic acids and derivatives	forward	4566.767826	110684.0314	435897.689	867088.0853	1371671.805	1355150.438	1318532.663	1075126.813	160901.829	146377.9436	Carboxylic acids and derivatives	5891-53-2	HMDB0004207	-	-	-	-
POS00151	Riboflavin	0.973361385			229.694	377.1449927	Organoheterocyclic compounds	forward	4566.767826	34815.91656	4566.767826	11062529.33	1381027.512	2775141.787	4566.767826	439176.9584	4566.767826	8484400.526	Flavin nucleotides	146-17-8	HMDB0001520	C00255	ko01100//Metabolic pathways;ko01110//Biosynthesis of secondary metabolites;ko04977//Vitamin digestion and absorption;ko00740//Riboflavin metabolism	Digestive system;Global and overview maps;Metabolism of cofactors and vitamins	Metabolism;Organismal Systems
POS00834	Aldosine	0.619920692			304.054	255.1335623	Organic acids and derivatives	forward	4566.767826	89712.22068	618632.7448	14268721.74	1438908.97	2582968.962	123050.4699	314907.8677	4566.767826	6323874.519	Carboxylic acids and derivatives	142759-11-3	HMDB0037817	-	-	-	-
POS00577	Dehydrophytosphingosine	0.75831			160.891	316.2840658	Organic nitrogen compounds	forward	4566.767826	745858.5196	184314.5148	4566.767826	1464339.781	1937098.395	1751286.622	1324653.636	1631235.646	11418722.38	Organonitrogen compounds	3687-54-5	HMDB0038057	-	-	-	-
POS00068	Taurine	0.993343077			309.417	126.0219022	Organic acids and derivatives	forward	4566.767826	4566.767826	4566.767826	4566.767826	1499489.526	4566.767826	4566.767826	493663.2218	742217.32	2065446.482	Organic sulfonic acids and derivatives	107-35-7	HMDB0000251	C00245	ko01100//Metabolic pathways;ko02010//ABC transporters;ko04080//Neuroactive ligand-receptor interaction;ko00430//Taurine and hypotaurine metabolism;ko00120//Primary bile acid biosynthesis;ko00920//Sulfur metabolism	Energy metabolism;Global and overview maps;Lipid metabolism;Membrane transport;Metabolism of other amino acids;Signaling molecules and interaction	Environmental Information Processing;Metabolism
POS00320	N1-Acetylspermidine	0.898621846			584.291	188.1755916	Organic acids and derivatives	forward	4566.767826	4566.767826	3386455.969	4566.767826	1508118.671	4566.767826	4566.767826	4566.767826	4566.767826	4566.767826	Carboximidic acids and derivatives	14278-49-0	HMDB0001276	-	-	-	-
POS00579	L-alpha-Aspartyl-L-hydroxyproline	0.758016923			335.05	247.0929841	Organic acids and derivatives	forward	4566.767826	4566.767826	178082.2044	4566.767826	1526528.945	4566.767826	333915.4742	288110.5804	4566.767826	4566.767826	--	--	--	-	-	-	-
POS00302	Thiamine monophosphate	0.90445			515.055	345.0772568	Organoheterocyclic compounds	forward	4566.767826	4566.767826	331966.2796	4566.767826	1565685.814	4566.767826	4566.767826	4566.767826	4566.767826	4566.767826	Diazines	495-23-8	HMDB0002666	C01081	ko01100//Metabolic pathways;ko00730//Thiamine metabolism	Global and overview maps;Metabolism of cofactors and vitamins	Metabolism
POS00498	Arginyl-Valine	0.799021923			375.706	274.1868146	Organic acids and derivatives	forward	4566.767826	647062.4533	793318.4647	4566.767826	1684539.203	4566.767826	4566.767826	4566.767826	4566.767826	4566.767826	Carboxylic acids and derivatives	-	HMDB0028722	-	-	-	-
POS00335	Dukunolide A	0.888112692			332.01	483.1621153	Organoheterocyclic compounds	forward	4566.767826	177742.9816	4566.767826	904847.4861	1763105.236	141428.5882	675235.644	2163352.513	1632004.442	4566.767826	Naphthopyrans	97804-04-1	HMDB0035683	-	-	-	-
POS00856	Valyl-Threonine	0.610906462			49.9707	219.1335963	Organic acids and derivatives	forward	4566.767826	483201.0944	1695787.638	2248610.928	1811211.121	2102538.918	2528853.384	849785.1222	2109382.982	1211392.033	Carboxylic acids and derivatives	-	HMDB0029137	-	-	-	-
POS00562	alpha-Methylstyrene	0.765915615			30.795	119.0856508	Benzenoids	forward	4566.767826	329936.7404	4566.767826	6438334.214	1999804.531	1323328.366	1671582.234	4566.767826	13823199.33	41081231.19	Benzene and substituted derivatives	-	HMDB0059899	-	-	-	-
POS00192	Pantothenic acid	0.954258923			276.4065	220.1175577	Organooxygen compounds	forward	4566.767826	4566.767826	4566.767826	1910623.819	2013273.404	4566.767826	4566.767826	19796545.55	4566.767826	4566.767826	Alcohols and polyols	79-83-4	HMDB0000210	C00864	ko01100//Metabolic pathways;ko01110//Biosynthesis of secondary metabolites;ko04977//Vitamin digestion and absorption;ko00770//Pantothenate and CoA biosynthesis;ko00410//beta-Alanine metabolism	Digestive system;Global and overview maps;Metabolism of cofactors and vitamins;Metabolism of other amino acids	Metabolism;Organismal Systems
POS00166	LysoPE(16:0/0:0)	0.967172923			223.546	454.2921876	Lipids and lipid-like molecules	forward	4566.767826	53562.6964	88600.99616	535990.2988	2021041.154	58436.40448	4566.767826	50186.70247	84851.49809	82358.09607	Glycerophospholipids	-	HMDB0011503	-	-	-	-
POS00145	Anserine	0.975634385			430.283	241.1290541	Organic acids and derivatives	forward	4566.767826	480907.6962	164659.9676	5164336.881	2195119.305	4049807.524	4566.767826	1002857.801	4566.767826	25930868.36	Peptidomimetics	584-85-0	HMDB0000194	C01262	ko01100//Metabolic pathways;ko00340//Histidine metabolism;ko00410//beta-Alanine metabolism	Amino acid metabolism;Global and overview maps;Metabolism of other amino acids	Metabolism
POS00301	Phenylalanyl-Arginine	0.904686308			305.149	322.1859726	Organic acids and derivatives	forward	4566.767826	4566.767826	1961203.293	4566.767826	2201650.111	4566.767826	4566.767826	4566.767826	4566.767826	4566.767826	Carboxylic acids and derivatives	-	HMDB0028989	-	-	-	-
POS00817	Fagomine	0.627775462			375.219	148.0965928	Organoheterocyclic compounds	forward	4566.767826	250719.029	2400006.113	2667538.067	2304019.204	549678.9876	1070646.041	349733.3316	4566.767826	1329198.473	Piperidines	53185-12-9	HMDB0033453	-	-	-	-
POS00800	4-Hydroxyproline galactoside	0.635411615			366.2475	294.1208756	Lipids and lipid-like molecules	forward	4566.767826	4566.767826	1042848.657	1458929.967	2589675.937	188400.7008	1038541.932	1901852.942	760912.64	2237224.723	Fatty Acyls	80185-44-0	HMDB0029354	-	-	-	-
POS00029	Quinoline-4,8-diol	0.998751846			184.6585	162.0548998	Organoheterocyclic compounds	forward	4566.767826	2323278.87	4566.767826	3228429.47	2645758.693	3433676.31	2560984.008	1288122.553	4110965.845	8782961.378	Quinolines and derivatives	-	HMDB0060289	C05637	ko00380//Tryptophan metabolism	Amino acid metabolism	Metabolism
POS00630	(R)-3-Hydroxy-5-phenylpentanoic acid	0.730881154			160.807	195.107124	Organic acids and derivatives	forward	4566.767826	4566.767826	1527771.206	4566.767826	2681591.074	4566.767826	3182847.629	4566.767826	4566.767826	4566.767826	Hydroxy acids and derivatives	21080-41-1	HMDB0031517	-	-	-	-
POS00790	Serylserine	0.638480154			360.934	193.081829	Organic acids and derivatives	forward	4566.767826	4566.767826	207644.5888	3945927.893	2686056.755	2587605.14	4566.767826	1334689.75	4566.767826	7331175.211	Carboxylic acids and derivatives	-	HMDB0029048	-	-	-	-
POS00479	Nicotinic acid mononucleotide	0.809993			340.195	256.0809975	Organic oxygen compounds	forward	4566.767826	4566.767826	4566.767826	9196526.515	2747376.501	4566.767826	2893501.749	4522490.523	9038843.752	4566.767826	Organooxygen compounds	321-02-8	HMDB0001132	C01185	ko01100//Metabolic pathways;ko00760//Nicotinate and nicotinamide metabolism	Global and overview maps;Metabolism of cofactors and vitamins	Metabolism
POS00439	Linoleoyl ethanolamide	0.833680769			33.243	324.2888165	Organic nitrogen compounds	forward	4566.767826	4566.767826	9676750.166	770979.5621	2826287.685	4566.767826	4566.767826	802786.1872	4633334.363	2933852.745	Organonitrogen compounds	-	HMDB0013624	-	-	-	-
POS00103	Questinol	0.985992308			26.2832	301.0700872	Benzenoids	forward	4566.767826	7611861.266	2418251.9	5726806.274	3168423.627	2289873.662	3080164.599	1168229.265	1733196.609	7646062.293	Anthracenes	35688-09-6	HMDB0034443	-	-	-	-
POS00589	Palmitoylethanolamide	0.753251615			36.3564	300.2890556	Organic acids and derivatives	forward	4566.767826	1527153.285	1085861.984	2118300.957	3442494.394	559413.424	3818766.014	6420090.307	1164040.956	521023.4026	Carboximidic acids and derivatives	544-31-0	HMDB0002100	-	-	-	-
POS00168	7-Aminomethyl-7-carbaguanine	0.965919308			142.035	180.0878262	Organoheterocyclic compounds	forward	4566.767826	257453.2852	477079.8768	1177475.794	3863693.981	4934057.877	68824.57055	2130175.045	1745442.214	4881099.095	Pyrrolopyrimidines	-	HMDB0011690	C16675	ko01100//Metabolic pathways;ko00790//Folate biosynthesis	Global and overview maps;Metabolism of cofactors and vitamins	Metabolism
POS00385	1,2,3,4,Tetrahydro-1,5,7-trimethylnapthalene	0.863309615			29.2775	175.1480607	Benzenoids	forward	4566.767826	420101.7415	940497.0974	4828432.868	3911703.936	765817.6516	4391385.756	1246386.777	5590010.377	1902467.718	Tetralins	-	HMDB0059696	-	-	-	-
POS00519	Alanyl-Arginine	0.788274769			436.499	246.1556412	Organic acids and derivatives	forward	4566.767826	4566.767826	1018236.823	1227366.174	4700482.49	1915577.016	1956849.17	664619.1914	2189066.602	6175804.349	Carboxylic acids and derivatives	-	HMDB0028681	-	-	-	-
POS00260	Phenylalanyl-Serine	0.927174077			245.4465	253.1177046	Organic acids and derivatives	forward	4566.767826	200812.0622	1739829.916	3451438.865	4866700.196	1201958.095	1270837.807	535522.3152	333514.1264	2003536.696	Carboxylic acids and derivatives	-	HMDB0029004	-	-	-	-
POS00513	N-[(4-Hydroxy-3-methoxyphenyl)methyl]octanamide	0.793344231			538.7365	280.2009937	Benzenoids	forward	4566.767826	806842.1225	2784582.101	4005685.384	4930970.596	5671061.249	11481233.22	3092367.904	4566.767826	3387553.44	Benzene and substituted derivatives	58493-47-3	HMDB0036326	-	-	-	-
POS00410	Isoleucyl-Alanine	0.849742923			413.3355	203.1388629	Organic acids and derivatives	forward	4566.767826	4194916.49	5028682.27	4171966.779	5222079.216	3582553.034	2384940.741	4395689.229	4316156.972	6312990.07	Carboxylic acids and derivatives	-	HMDB0028900	-	-	-	-
POS00142	Pyroglutamic acid	0.976645385			432.958	130.0499307	Organic acids and derivatives	forward	4566.767826	81162.92235	1203974.236	8744602.945	5393997.055	6016288.035	201253.9043	5376561.791	4566.767826	10331040.89	Carboxylic acids and derivatives	-	HMDB0060262	C01879	ko01100//Metabolic pathways;ko00480//Glutathione metabolism	Global and overview maps;Metabolism of other amino acids	Metabolism
POS00047	Cinncassiol C1 19-glucoside	0.995866154			220.781	543.240302	Lipids and lipid-like molecules	forward	4566.767826	746464.9028	1255869.969	5763790.672	5452566.162	3085849.181	1804411.956	1102712.315	4566.767826	6593370.349	Prenol lipids	-	HMDB0035167	-	-	-	-
POS00452	Acetylvalerenolic acid	0.828800538			422.742	315.1547731	Lipids and lipid-like molecules	forward	4566.767826	4566.767826	4566.767826	4566.767826	5848953.081	105580.7025	4566.767826	4566.767826	4566.767826	4566.767826	Prenol lipids	81397-67-3	HMDB0035687	-	-	-	-
POS00093	Glycitin	0.987861231			153.265	447.1272065	Phenylpropanoids and polyketides	forward	4566.767826	5983304.62	5051807.894	2229074.871	6070670.89	4746964.258	3210832.646	2918124.461	10430983.92	1732522.981	Isoflavonoids	-	HMDB0002219	-	-	-	-
POS00403	2-Pyrrolidineacetic acid	0.854377846			255.553	130.0862396	Organoheterocyclic compounds	forward	4566.767826	4566.767826	99248.81948	4566.767826	6166748.519	4566.767826	4566.767826	278935.4654	4566.767826	4566.767826	Pyrrolidines	-	HMDB0029444	-	-	-	-
POS00483	Acutilobin	0.807921			314.608	329.1332467	Phenylpropanoids and polyketides	forward	4566.767826	815765.4318	968237.7892	3399078.503	6506260.453	18413326.94	21685620	5813824.362	34026006.48	4513026.656	Coumarins and derivatives	130848-06-5	HMDB0040670	-	-	-	-
POS00038	Pyrrolidonecarboxylic acid	0.996938154			403.785	130.0498491	Organic acids and derivatives	forward	4566.767826	4566.767826	981732.6522	5977708.242	6791523.599	2933463.216	4566.767826	2908112.848	4566.767826	12938778.75	Carboxylic acids and derivatives	4042-36-8	HMDB0000805	C02237	ko00471//D-Glutamine and D-glutamate metabolism	Metabolism of other amino acids	Metabolism
POS00004	D-Proline	0.999999			325.4335	116.0706685	Organic acids and derivatives	forward	4566.767826	2570443.248	911992.8975	927548.9087	7192810.552	13502156.69	2085770.76	4566.767826	4566.767826	44710791.76	Carboxylic acids and derivatives	344-25-2	HMDB0003411	C00763	ko01100//Metabolic pathways;ko00330//Arginine and proline metabolism	Amino acid metabolism;Global and overview maps	Metabolism
POS00355	Benzyl cinnamate	0.877710231			590.413	239.1057906	Phenylpropanoids and polyketides	forward	4566.767826	4566.767826	4566.767826	12650311.13	7510112.68	13503556.01	20320548.9	5878922.66	2201768.621	5851135.815	Cinnamic acids and derivatives	103-41-3	HMDB0040286	-	-	-	-
POS00264	Sphingosine	0.925467692			87.512	300.2891182	Organic nitrogen compounds	forward	4566.767826	4566.767826	7099061.572	19755377.67	8363560.339	3968736.615	4205154.246	2452387.81	10634751.81	7661713.399	Organonitrogen compounds	123-78-4	HMDB0000252	C00319	ko01100//Metabolic pathways;ko00600//Sphingolipid metabolism;ko04071//Sphingolipid signaling pathway;ko04210//Apoptosis	Cell growth and death;Global and overview maps;Lipid metabolism;Signal transduction	Cellular Processes;Environmental Information Processing;Metabolism
POS00551	N1-Methyl-4-pyridone-3-carboxamide	0.772288385			71.7166	153.0657006	Organoheterocyclic compounds	forward	4566.767826	4566.767826	4566.767826	4566.767826	9334058.621	146717645.2	138592683.1	21008006.09	34867613.34	124644239.2	Pyridines and derivatives	769-49-3	HMDB0004194	C05843	ko01100//Metabolic pathways;ko00760//Nicotinate and nicotinamide metabolism	Global and overview maps;Metabolism of cofactors and vitamins	Metabolism
POS00130	4-Guanidinobutanoic acid	0.979968154			375.9625	146.092231	Organic acids and derivatives	forward	4566.767826	4029893.378	5736188.077	10656199.39	11471664.36	3457433.947	3757992.767	3162020.867	15883337.21	4600367.854	Stilbenes	500-65-2	HMDB0031842	C01035	ko01100//Metabolic pathways;ko00330//Arginine and proline metabolism	Amino acid metabolism;Global and overview maps	Metabolism
POS00340	5-Methyldeoxycytidine	0.885522385			331.002	242.1130416	Nucleosides, nucleotides, and analogues	forward	4566.767826	4566.767826	13956595.11	8794716.275	12435175.54	8779377.164	247372.1457	2302220.876	8795892.977	18101250.43	Pyrimidine nucleosides	838-07-3	HMDB0002224	-	-	-	-
POS00718	Hydroxyprolyl-Hydroxyproline	0.673935692			421.75	245.1127408	Organic acids and derivatives	forward	4566.767826	4566.767826	4566.767826	4895129.392	12948204.18	4566.767826	53570008.44	29505587.41	4566.767826	6011170.11	Carboxylic acids and derivatives	-	HMDB0028864	-	-	-	-
POS00342	N-Hydroxy-L-tyrosine	0.883791615			522.639	198.0757254		forward	4566.767826	12570883.51	4644058.149	22396648.81	13232661.58	34315650.13	18920875.15	10174094.59	25469611.31	7069929.433	-	64448-49-3	HMDB0038750	C03004	ko01110//Biosynthesis of secondary metabolites;ko00460//Cyanoamino acid metabolism	Global and overview maps;Metabolism of other amino acids	Metabolism
POS00524	Gamma-glutamyl-L-putrescine	0.786550308			549.611	218.1495572	Organic acids and derivatives	forward	4566.767826	4566.767826	2491522.353	8869948.841	14020859.28	11457825.7	9321134.84	5889340.59	8661372.951	25289461.3	Carboxylic acids and derivatives	-	HMDB0012230	C15699	ko01100//Metabolic pathways;ko00330//Arginine and proline metabolism	Amino acid metabolism;Global and overview maps	Metabolism
POS00341	Pyridoxal	0.885244308			35.8529	168.0653361	Organoheterocyclic compounds	forward	4566.767826	4566.767826	1468603.19	12253621.39	15657392.49	9831389.581	4976245.325	1892914.4	7231237.063	14857411.48	Pyridines and derivatives	66-72-8	HMDB0001545	C00250	ko01100//Metabolic pathways;ko01120//Microbial metabolism in diverse environments;ko04977//Vitamin digestion and absorption;ko00750//Vitamin B6 metabolism	Digestive system;Global and overview maps;Metabolism of cofactors and vitamins	Metabolism;Organismal Systems
POS00503	Alanyl-Proline	0.797315			272.78	187.107552	Organic acids and derivatives	forward	4566.767826	10393831.3	13813878.18	15637341.99	17451394.26	33126427.79	11401251.77	5704088.623	20744957.24	35725035.39	Carboxylic acids and derivatives	-	HMDB0028695	-	-	-	-
POS00049	2&apos;-Hydroxy-5&apos;-methylacetophenone	0.99576			237.1525	151.0753566	Benzenoids	forward	4566.767826	413960.273	2519260.015	30812625.29	20442019.41	18831121.07	2455264.826	7594928.477	4566.767826	41579037.14	--	--	--	-	-	-	-
POS00231	Theaspirone A	0.939585308			595.203	209.1533229	Organic oxygen compounds	forward	4566.767826	65256.27788	4194486.034	32791156.12	23767569.99	23247602.59	74158.33465	15613766.69	4566.767826	58763552.78	Organooxygen compounds	24399-19-7	HMDB0035228	-	-	-	-
POS00218	beta-Thujaplicin	0.943135308			30.7806	165.0909401	Hydrocarbon derivatives	forward	4566.767826	4566.767826	18673602.72	19551924.8	26104930	16324573.54	13861986.4	4566.767826	8820171.679	21979474.03	Tropones	499-44-5	HMDB0035213	-	-	-	-
POS00046	N6-Methyladenosine	0.995936462			304.921	282.1191881	Nucleosides, nucleotides, and analogues	forward	4566.767826	4566.767826	4566.767826	67712976.61	64849054.43	19072666.37	22868563.03	1858171.934	1768468.33	52733243.81	Purine nucleosides	1867-73-8	HMDB0004044	-	-	-	-
POS02444			Myricetin 3,3&apos;-digalactoside	7.550641923	28.7206	643.528428			222441.6379	4566.767826	4566.767826	4566.767826	4566.767826	4566.767826	4566.767826	577088.6505	57565.58476	457721.9904	--	--	--	-	-	-	-
POS02457			Kaempferol 3-(6&apos;-acetylgalactoside) 7-rhamnoside	-4.697399636	28.9195	637.5590864			225152.3545	4566.767826	4566.767826	4566.767826	4566.767826	4566.767826	4566.767826	4566.767826	587197.7807	4566.767826	--	--	--	-	-	-	-
POS02467			2-Hydroxy-6-oxono-2,4-diene-1,9-dioate	-1.345779259	29.4872	215.1790884			230082.1743	4566.767826	4566.767826	4566.767826	4566.767826	4566.767826	4566.767826	4566.767826	4566.767826	47038.18102	--	--	--	-	-	-	-
POS02473			6-Deoxy-6-sulfo-D-glucono-1,5-lactone	-2.574003587	29.719	243.2104532			231209.4614	4566.767826	4566.767826	4566.767826	4566.767826	4566.767826	4566.767826	4566.767826	4566.767826	4566.767826	--	--	--	-	-	-	-
POS02484			Pipobroman	9.803616393	29.7756	357.0649672			234616.6822	4566.767826	4566.767826	4566.767826	4566.767826	4566.767826	4566.767826	1245233.115	4566.767826	4566.767826	Diazinanes	54-91-1	HMDB0014381	-	-	-	-
POS02575			Pinocembrin 7-rhamnosylglucoside	-7.448796612	32.3643	565.5382715			272430.3781	4566.767826	4566.767826	4566.767826	4566.767826	117202.1486	4566.767826	1407262.758	54834.94393	4566.767826	--	--	--	-	-	-	-
POS02666			3,4,5-trihydroxy-6-({5-hydroxy-4-oxo-6-[3,4,5-trihydroxy-6-(hydroxymethyl)oxan-2-yl]-8-(3,4,5-trihydroxyoxan-2-yl)-2-(2,4,5-trihydroxyphenyl)-4H-chromen-7-yl}oxy)oxane-2-carboxylic acid	-1.605991496	36.8291	773.6240358			308202.9058	4566.767826	4566.767826	4566.767826	4566.767826	4566.767826	4566.767826	25792.6381	363898.4353	116038.8966	Flavonoids	-	HMDB0126902	-	-	-	-
POS02681			Ferrichrome	-5.532246146	37.0881	741.5236799			312636.8038	4566.767826	4566.767826	4566.767826	4566.767826	4566.767826	4566.767826	4566.767826	4566.767826	4566.767826	--	--	--	C06228	ko02010//ABC transporters	Membrane transport	Environmental Information Processing
POS02780			cis-4-Carboxymethylenebut-2-en-4-olide	8.526606661	50.6174	141.1020711			349777.8187	4566.767826	4566.767826	4566.767826	4566.767826	4566.767826	4566.767826	222127.3282	4566.767826	4566.767826	Dihydrofurans	-	HMDB0060459	C04431	ko01120//Microbial metabolism in diverse environments	Global and overview maps	Metabolism
POS02887			3-Sulfopyruvate	4.4845666	58.0079	169.1333306			396157.3783	4566.767826	4566.767826	4566.767826	4566.767826	4566.767826	40536.56199	181824.4374	4566.767826	4566.767826	Keto acids and derivatives	98022-26-5	HMDB0004045	C05528	ko01120//Microbial metabolism in diverse environments;ko00270//Cysteine and methionine metabolism	Amino acid metabolism;Global and overview maps	Metabolism
POS02929			Phloretin	2.811055144	61.49055	275.2767476			416071.3672	4566.767826	4566.767826	4566.767826	4566.767826	4566.767826	4566.767826	600564.7152	4566.767826	4566.767826	Linear 1,3-diarylpropanoids	60-82-2	HMDB0003306	C00774	ko01110//Biosynthesis of secondary metabolites	Global and overview maps	Metabolism
POS03065			Bowdichione	8.970913662	78.7344	299.2569521			473039.8722	4566.767826	4566.767826	4566.767826	4566.767826	4566.767826	4566.767826	338993.9119	4566.767826	4566.767826	--	--	--	-	-	-	-
POS03164			Glyphosine	-2.879083703	88.98905	264.0861192			529053.2157	4566.767826	4566.767826	4566.767826	4566.767826	4566.767826	113840.2347	129683.3406	4566.767826	4566.767826	--	--	--	-	-	-	-
POS03770			4-Ketocyclophosphamide	-9.733538728	149.9505	276.0740992			841439.2386	4566.767826	4566.767826	4566.767826	4566.767826	4566.767826	4566.767826	1817019.366	4566.767826	117300.9963	Organonitrogen compounds	-	HMDB0060686	C07644	ko00982//Drug metabolism - cytochrome P450	Xenobiotics biodegradation and metabolism	Metabolism
POS05129			Fosetyl	-6.466069302	229.645	111.055465			1968336.852	4566.767826	4566.767826	4566.767826	4566.767826	4566.767826	4566.767826	4566.767826	4566.767826	4566.767826	--	--	--	-	-	-	-
POS03155			3-Oxohexobarbital	8.896952008	87.693	252.268012			524848.5666	19396.65682	4566.767826	4566.767826	4566.767826	4566.767826	4566.767826	4566.767826	4566.767826	4566.767826	--	--	--	-	-	-	-
POS02954			Debromohymenialdisine	-9.415927708	65.586	246.2422675			428448.6834	118380.5059	4566.767826	4566.767826	4566.767826	4566.767826	4566.767826	4566.767826	27094.44059	4566.767826	--	--	--	-	-	-	-
POS02546			Sulfite	1.073088942	31.45905	81.07036251			261438.3352	129957.9448	4566.767826	4566.767826	4566.767826	4566.767826	69704.67447	4566.767826	629779.1293	4566.767826	Non-metal oxoanionic compounds	7782-99-2	HMDB0034829	C00094	ko01100//Metabolic pathways;ko01120//Microbial metabolism in diverse environments;ko00270//Cysteine and methionine metabolism;ko00430//Taurine and hypotaurine metabolism;ko00920//Sulfur metabolism	Amino acid metabolism;Energy metabolism;Global and overview maps;Metabolism of other amino acids	Metabolism
POS04348			[Nitrilotris(methylene)]trisphosphonic acid	9.862738716	186.2085	300.0602261			1261498.125	261133.6501	4566.767826	4566.767826	4566.767826	4566.767826	4566.767826	116930.3307	4566.767826	4566.767826	Organic phosphonic acids and derivatives	6419-19-8	HMDB0029807	-	-	-	-
POS03948			3,4,5-trihydroxy-6-({5-hydroxy-4-oxo-6-[3,4,5-trihydroxy-6-(hydroxymethyl)oxan-2-yl]-8-(3,4,5-trihydroxyoxan-2-yl)-2-(2,4,5-trihydroxyphenyl)-4H-chromen-7-yl}oxy)oxane-2-carboxylic acid	-1.810205127	161.637	773.623878			953586.262	434606.96	4566.767826	4566.767826	4566.767826	4566.767826	4566.767826	584429.7895	2171415.045	427523.0888	Flavonoids	-	HMDB0126902	-	-	-	-
POS03883			PG(18:2(9Z,12Z)/22:6(4Z,7Z,10Z,13Z,16Z,19Z))	7.168243085	157.48	820.0686478			913579.7486	579809.2572	4566.767826	4566.767826	4566.767826	71679.37473	4566.767826	4566.767826	436105.5623	4566.767826	Glycerophospholipids	-	HMDB0010659	-	-	-	-
POS04054			Mizoribine	-6.845481579	167.941	260.2215021			1032317.011	595049.0977	4566.767826	4566.767826	4566.767826	182374.2113	84218.61268	95506.71776	249856.5421	85979.37221	Imidazole ribonucleosides and ribonucleotides	50924-49-7	HMDB0041934	-	-	-	-
POS02970			Se-Propenylselenocysteine Se-oxide	-2.521668276	67.79375	225.1231115			434919.1485	616149.7742	4566.767826	4566.767826	4566.767826	983013.2333	4566.767826	995682.7195	4566.767826	4566.767826	--	--	--	-	-	-	-
POS02591			fluvoxamino acid	-0.833810072	32.71975	319.2986112			276881.3137	834959.2619	4566.767826	4566.767826	4566.767826	4566.767826	4566.767826	4566.767826	117882.8208	4566.767826	Benzene and substituted derivatives	88699-91-6	HMDB0060950	-	-	-	-
POS03263			Pyrimidine nucleoside	-6.745231736	95.6406	214.2163384			572840.9722	1261333.919	4566.767826	4566.767826	4566.767826	4566.767826	4566.767826	4566.767826	4566.767826	4566.767826	--	--	--	-	-	-	-
POS04968			Diloxanide furoate	0.317105923	220.712	329.1547807			1792760.218	1648505.13	4566.767826	4566.767826	4566.767826	4566.767826	4566.767826	4566.767826	338911.3511	469583.4505	Phenol esters	3736-81-0	HMDB0015684	-	-	-	-
POS02415			[Gallocatechin(4alpha-&gt;8)]2catechin	9.645141663	28.03655	899.7871454			211325.5177	1656319.095	4566.767826	4566.767826	4566.767826	4566.767826	4566.767826	4566.767826	4566.767826	4566.767826	--	--	--	-	-	-	-
POS02946			Pyrimidine nucleoside	-6.748211795	64.08685	214.2163378			424272.393	3995216.443	4566.767826	4566.767826	4566.767826	4566.767826	4566.767826	4566.767826	4566.767826	1244669.33	--	--	--	-	-	-	-
POS03523			Barban	-2.487607291	130.495	259.1073345			702853.4971	43257219.8	4566.767826	4566.767826	4566.767826	943592.4935	139604.3187	4566.767826	774499.222	4566.767826	--	--	--	-	-	-	-
POS02390			Bicalutamide	2.667045166	26.3965	431.3818244			202996.321	94294.28299	46968.73307	4566.767826	4566.767826	93478.44153	4566.767826	71936.3832	4566.767826	89389.32907	Benzene and substituted derivatives	90357-06-5	HMDB0015260	-	-	-	-
POS02510			{[4-(7-methoxy-2-oxo-2H-chromen-6-yl)-2-oxobut-3-en-1-yl]oxy}sulfonic acid	-9.960018346	30.2818	341.3038872			247082.5566	4566.767826	159323.1775	4566.767826	4566.767826	4566.767826	4566.767826	1159963.104	102670.3806	4566.767826	Coumarins and derivatives	-	HMDB0128972	-	-	-	-
POS02319			Boc-Asn-OPhNO2	3.264384932	6.07012	354.33573			182684.4462	665950.5445	361016.8598	4566.767826	4566.767826	4566.767826	4566.767826	346123.9585	1066306.669	4566.767826	--	--	--	-	-	-	-
POS03016			Bromisovalum	6.360853718	74.2535	224.0763955			453057.7072	1733901.605	553271.8192	4566.767826	4566.767826	267719.5302	175130.7385	4566.767826	120649.284	4566.767826	Organic carbonic acids and derivatives	57-13-6	HMDB0000294	-	-	-	-
POS02664			2&apos;-Carboxy-4-[bis(2-chloroethyl)amino]-2-methylazobenzene	-4.830406999	36.7722	381.2738397			307427.6172	331459.7421	1432899.07	4566.767826	4566.767826	143996.6771	619630.5599	1005377.326	321045.9965	165687.7165	--	--	--	-	-	-	-
POS07170			Methyl methylthio selenide	1.049376462	368.1265	142.0974247			6065445.017	4566.767826	4288132.959	4566.767826	4566.767826	726232.225	1338335.916	4566.767826	4566.767826	243513.4672	Thioselenides	41884-42-8	HMDB0030879	-	-	-	-
POS08896			Azaserine	4.846845278	476.466	174.1349157			26015164.73	6550244.756	43084226.78	4566.767826	4566.767826	36206575.34	1994352.726	2051811.131	4566.767826	4566.767826	--	--	--	-	-	-	-
POS09266			TG(14:1(9Z)/18:4(6Z,9Z,12Z,15Z)/20:5(5Z,8Z,11Z,14Z,17Z))	-5.036998221	516.572	844.290029			48858876.89	4566.767826	46835722.74	4566.767826	4566.767826	23105430.69	4566.767826	4566.767826	4566.767826	4566.767826	Glycerolipids	-	HMDB0048295	-	-	-	-
POS09766			Phosphoagmatine	7.640312702	601.437	211.1802824			239914371.6	1926045311	58001671.81	4566.767826	4566.767826	208961513.3	43694418.19	1531025132	95705492.21	121458551.6	--	--	--	-	-	-	-
POS03096			Betagarin	1.394922849	81.6153	329.3237346			488549.0728	293597.6314	4677107.62	86805.91703	4566.767826	98927.49436	61839.94206	37386.33822	62311.74975	4566.767826	Flavonoids	60132-69-6	HMDB0030727	-	-	-	-
POS03638			2-Hydroxy-6-oxono-2,4-diene-1,9-dioate	-1.53189521	140.929	215.1790485			764879.3367	4566.767826	237154.8817	137294.0634	4566.767826	113232.0282	4566.767826	120946.2024	367200.4471	140023.2945	--	--	--	-	-	-	-
POS02359			3-Carboxy-cis,cis-mucote	0.598516744	22.2361	187.126288			194106.3448	575514.2773	90564.86302	193364.3784	4566.767826	164084.7994	29338.44945	4566.767826	132838.2418	53208.08468	--	--	--	-	-	-	-
POS02913			(��)-Furilazole	-9.875094067	58.9397	279.13653			410021.8283	4566.767826	244944.2846	227885.2779	4566.767826	503235.7139	234120.7625	716991.1053	4566.767826	4566.767826	--	--	--	-	-	-	-
POS02452			2-Methylhexanoyl-CoA	4.919732956	28.90305	880.7156045			223899.743	4566.767826	30301.91641	260486.5012	4566.767826	72090.01885	4566.767826	4566.767826	4566.767826	38131.90878	Fatty Acyls	-	HMDB0011660	-	-	-	-
POS02880			Ferrichrome	-4.981075515	57.6673	741.524088			393787.7759	1945327.901	66780.27494	302510.5824	4566.767826	8144248.615	2124419.396	2270317.479	120764.8893	353396.5797	--	--	--	C06228	ko02010//ABC transporters	Membrane transport	Environmental Information Processing
POS02507			2-Maleylacetate	3.930558552	30.1356	159.1166981			246202.4637	778460.063	158035.155	303819.3858	4566.767826	154072.1382	116463.3632	4566.767826	158718.9602	96035.2362	Keto acids and derivatives	-	HMDB0060348	C02222	ko01100//Metabolic pathways;ko01120//Microbial metabolism in diverse environments;ko01220//Degradation of aromatic compounds	Global and overview maps	Metabolism
POS06022			3-Iodo-4-hydroxyphenylpyruvate	1.41710209	296.29	307.0617103			3138227.663	22996376.44	59491823.3	383856.7124	4566.767826	1642981.941	2188378.084	3522279.722	35187738.77	11690773.26	--	--	--	-	-	-	-
POS03510			Ditalimfos	-3.081696844	129.3715	300.2889543			695536.9925	4566.767826	4484222.968	898291.7094	4566.767826	388821.595	711760.9312	5847215.372	221420.3108	4566.767826	--	--	--	-	-	-	-
POS08013			4-[2,2-Dichloro-1-(4-methoxyphenyl)ethenyl]phenol	1.538195223	417.263	296.1683306			10667271.35	7213148.678	1198979.862	1201142.086	4566.767826	1233969.643	1441068.561	1116442.427	2399231.908	748890.4773	--	--	--	-	-	-	-
POS04704			Cyanotriphenylborate	0.077183072	204.875	292.1371991			1550264.548	164679916.5	886233.4674	1599081.317	4566.767826	1272412.364	10077903.63	1130513.312	1221858.209	4566.767826	--	--	--	-	-	-	-
POS08126			p-Chloromercuribenzoate	-9.678440857	424.81	358.1602199			11715600.02	11568757.02	9636829.057	2354474.747	4566.767826	3962756.362	4566.767826	4566.767826	14058696.19	10337235.89	--	--	--	-	-	-	-
POS03454			Deoxyviolaceinic acid	-5.952148362	122.269	358.3672495			668751.7197	24864976.03	5320704.251	2897623.197	4566.767826	20093704.7	20494254.65	4566.767826	4071220.664	336187.7423	--	--	--	C21132	ko01130//Biosynthesis of antibiotics	Global and overview maps	Metabolism
POS02508			2-Bromo-1H-indole-3-carboxaldehyde	-4.821562918	30.2069	225.0601963			246260.1512	660749.1383	443227.9185	119907.962	30770.48592	55946.1269	58214.19257	18810.21336	186815.5087	56748.82134	Indoles and derivatives	119910-45-1	HMDB0040147	-	-	-	-
POS03210			Serylglutamic acid	-0.034447861	92.72975	234.2058686			548468.1701	2057951.19	164803.2262	71427.5345	34463.74043	184930.7228	63637.64154	89081.96503	430959.5214	114725.5555	Carboxylic acids and derivatives	-	HMDB0029038	-	-	-	-
POS02505			Sulfoquinovose	-4.580947917	30.0675	245.2258578			244364.9609	442907.4904	30228.76524	4566.767826	41088.43816	4566.767826	4566.767826	4566.767826	303381.2115	96296.52809	--	--	--	-	-	-	-
POS03402			4-Ketocyclophosphamide	-7.566990081	115.967	276.0746952			638371.9618	139242.2684	4566.767826	195253.4604	52213.50723	714831.9919	596177.9419	1811359.767	2950361.672	618094.4453	Organonitrogen compounds	-	HMDB0060686	C07644	ko00982//Drug metabolism - cytochrome P450	Xenobiotics biodegradation and metabolism	Metabolism
POS05232			4-Nitro-6-oxohepta-2,4-dienedioate	-7.258116217	235.99	216.1228153			2066236.06	4566.767826	4566.767826	4566.767826	55294.83924	4566.767826	4566.767826	4566.767826	111238.044	4566.767826	--	--	--	-	-	-	-
POS03591			5-FU	7.687032201	138.4045	131.0854765			736105.6213	20384.31002	4566.767826	4566.767826	61196.54257	16647.40666	4566.767826	163089.5055	4566.767826	4566.767826	Diazines	51-21-8	HMDB0014684	C07649	ko04976//Bile secretion;ko00983//Drug metabolism - other enzymes	Digestive system;Xenobiotics biodegradation and metabolism	Metabolism;Organismal Systems
POS02745			Methylselenocysteine Se-oxide	-0.668629185	45.4773	199.0863442			337770.3469	969525.232	525216.4958	4566.767826	62019.11504	4566.767826	42017.20673	4566.767826	202473.532	36489.27324	--	--	--	C18905	ko00450//Selenocompound metabolism	Metabolism of other amino acids	Metabolism
POS07964			D-Glucono-1,5-lactone 6-phosphate	4.055758967	413.0535	259.1282235			10329180.25	4566.767826	4566.767826	4566.767826	65116.88826	61272.78623	1680644.158	1627447.881	227074.4777	103419.2363	Organooxygen compounds	2641-81-8	HMDB0001127	C01236	ko01100//Metabolic pathways;ko01110//Biosynthesis of secondary metabolites;ko01120//Microbial metabolism in diverse environments;ko01130//Biosynthesis of antibiotics;ko01200//Carbon metabolism;ko00030//Pentose phosphate pathway	Carbohydrate metabolism;Global and overview maps	Metabolism
POS02487			3&apos;,5&apos;-Diiodo-L-thyronine-beta-D-glucuronoside	3.170659842	29.7756	702.2105999			235555.1185	334900.4564	4566.767826	139145.1968	65338.14145	4566.767826	26265.40988	187986.5218	4566.767826	25452.95367	--	--	--	-	-	-	-
POS05468			2-Hydroxymucote semialdehyde	8.234982169	255.241	143.1178469			2341829.091	2314429.934	31403.22169	85819.78654	66103.15287	188075.5172	26328.86928	4566.767826	586967.72	63505.4983	--	--	--	-	-	-	-
POS02616			Xanthurenate-8-O-beta-D-glucoside	0.064135894	33.3182	368.3148002			286140.4176	82560.66607	973747.0318	3644683.172	69532.16759	1293563.627	170021.9991	82262.47111	918470.994	465127.6884	Organooxygen compounds	97451-32-6	HMDB0013118	-	-	-	-
POS05104			Lead arsete	7.45666169	228.3415	348.136965			1935896.449	1182109.018	4566.767826	4566.767826	71555.4467	4566.767826	4566.767826	4566.767826	4566.767826	109968.6098	--	--	--	-	-	-	-
POS02585			Glutaminylhistidine	-3.906086442	32.4249	284.2941701			275021.1345	542203.1226	259338.4167	4566.767826	90682.17591	4566.767826	480927.7725	4566.767826	414049.1227	335998.6831	Carboxylic acids and derivatives	104018-08-8	HMDB0028799	-	-	-	-
POS04165			Salviaflaside methyl ester	-3.421628793	171.1565	537.487441			1112635.333	163352.6236	173345.7409	223165.9791	95032.63711	234479.3842	83728.74118	92732.95742	287611.0267	236404.6415	Organooxygen compounds	178860-70-3	HMDB0033706	-	-	-	-
POS02295			Chlorobenzilate	4.851693634	3.96806	326.1954543			175428.4844	466787.6274	70423.84014	152782.661	95101.99617	522737.3473	464022.7889	223271.8302	261460.3924	177590.0425	--	--	--	-	-	-	-
POS02389			Glyphosate	4.414910586	26.2999	170.081123			202892.3222	698279.0275	36662.47915	209581.65	116846.1906	173373.2773	87598.63681	200715.444	272256.0853	440761.7525	Carboxylic acids and derivatives	5652-28-8	HMDB0000370	-	-	-	-
POS05430			Chlorobenzilate	5.60494807	253.704	326.1956993			2294830.153	13995247.94	115500.4762	4566.767826	120090.5679	4566.767826	75914.45002	3966035.319	3266414.378	3637584.808	--	--	--	-	-	-	-
POS02600			Betagarin	0.814655177	33.2005	329.3235441			279464.2303	967524.8604	154652.9819	358389.2661	120283.5703	284801.4299	165478.7876	73337.15324	848110.0482	469233.5873	Flavonoids	60132-69-6	HMDB0030727	-	-	-	-
POS05235			2-(2,3-dihydroxy-4-methoxyphenyl)-3,5,7-trihydroxy-6-methoxy-3,4-dihydro-2H-1-benzopyran-4-one	6.552755516	236.4845	365.3156638			2069016.184	4566.767826	198208.131	192457.6768	122840.0206	193653.4861	312501.7053	4566.767826	153918.927	251781.5572	-	-	HMDB0130278	-	-	-	-
POS02528			Acarbose	-0.71596281	30.9221	646.6116144			253543.7284	1835749.321	231173.1885	451034.4536	123413.6889	442688.9068	156670.3218	166373.6786	335510.2804	128588.149	Organooxygen compounds	56180-94-0	HMDB0014429	C06802	ko01130//Biosynthesis of antibiotics	Global and overview maps	Metabolism
POS02379			Tetrachlorosalicylanilide	0.317561632	24.5957	352.0195881			199875.5884	4566.767826	4566.767826	4566.767826	127512.9386	4566.767826	4566.767826	1723664.625	4566.767826	4566.767826	--	--	--	-	-	-	-
POS02623			Dihydropteroate	4.013404079	34.1416	315.307938			289373.8516	145705.2567	1439583.084	710391.3837	127604.8309	2578404.36	2141873.619	8242740.683	2146872.904	809761.9173	Pteridines and derivatives	2134-76-1	HMDB0001412	C00921	ko01100//Metabolic pathways;ko00790//Folate biosynthesis	Global and overview maps;Metabolism of cofactors and vitamins	Metabolism
POS05868			N-Acetyl-L-aspartate	2.477069614	281.528	176.1471104			2900466.185	1045523.878	1959126.191	1207138.919	130505.2531	318345.4849	635914.6432	1914262.03	1597388.764	1376846.745	Carboxylic acids and derivatives	997-55-7	HMDB0000812	C01042	ko01100//Metabolic pathways;ko00250//Alanine, aspartate and glutamate metabolism	Amino acid metabolism;Global and overview maps	Metabolism
POS03108			Prusin	-3.761121248	84.2978	296.294066			494364.1093	1805238.997	219068.5173	223770.0061	133729.6559	150073.4865	19406.80439	45357.5275	197087.4195	871602.8498	--	--	--	-	-	-	-
POS05205			Acetyl-maltose	2.902394914	233.3745	385.3415921			2046117.944	4566.767826	228528.2963	4566.767826	137745.1687	4566.767826	4566.767826	6021070.567	4566.767826	4566.767826	--	--	--	-	-	-	-
POS02344			Chlorobenzilate	4.766639339	18.2631	326.1954266			189585.0915	149499.5413	4566.767826	393139.3704	145224.1588	402125.6541	4566.767826	264595.944	432756.3374	275751.8263	--	--	--	-	-	-	-
POS03811			Serylglutamic acid	0.51182565	152.154	234.205996			866383.6764	127275.8053	123914.5623	4566.767826	153020.4158	4566.767826	183206.7165	4566.767826	4566.767826	77778.75096	Carboxylic acids and derivatives	-	HMDB0029038	-	-	-	-
POS03922			1,4-Bis(chloromethoxymethyl)benzene	-7.508600093	159.6325	236.1126113			939086.2183	817940.3473	572972.1198	1824315.779	153629.6359	51156.95714	72934.72689	156770.3257	1018557.078	725247.2521	--	--	--	-	-	-	-
POS03278			2-Dehydro-3-deoxy-D-arabino-heptote 7-phosphate	2.15143182	96.8023	289.1537965			581658.746	4566.767826	95742.78991	4566.767826	158142.4078	110560.8324	4566.767826	1616617.819	4566.767826	4566.767826	--	--	--	-	-	-	-
POS03524			lamotrigine-2-N-glucuronide	-0.068788599	130.672	432.2582469			702864.9733	127685.3933	703164.7347	585308.3034	165656.2674	318559.2708	4566.767826	404937.4612	141079.0564	904999.2004	Organooxygen compounds	-	HMDB0061103	-	-	-	-
POS03393			Procymidone	-5.136713071	115.036	285.1437171			633461.2116	4566.767826	241179.096	4566.767826	178250.9919	69962.73876	4566.767826	958044.3581	4566.767826	4566.767826	--	--	--	-	-	-	-
POS02416			({5-[(2-{[5,7-dihydroxy-2-(4-hydroxyphenyl)-4-oxo-4H-chromen-3-yl]oxy}-4,5-dihydroxy-6-(hydroxymethyl)oxan-3-yl)oxy]-3,4-dihydroxyoxolan-3-yl}methoxy)sulfonic acid	2.703726844	28.1105	661.5590625			211630.5036	198153.5416	381265.6989	150189.3083	197820.8061	299559.0602	184254.5597	198769.0236	445796.9869	420309.8878	Flavonoids	-	HMDB0127453	-	-	-	-
POS04691			Isoimide	8.110810764	203.914	307.1643598			1544254.608	138429.8297	219820.806	2606525.287	198005.0452	3968049.473	3826075.808	16413493.51	38428703.4	2835188.347	--	--	--	-	-	-	-
POS06446			3-oxobrimonidine	7.110008328	321.399	311.1594818			3936084.711	689497.1832	363905.9746	485103.0968	215210.3378	1282470.422	498345.617	2546313.071	2098957.13	260880.5328	Diazanaphthalenes	-	HMDB0061102	-	-	-	-
POS02888			Dihydrostreptomycin 3&apos;alpha,6-bisphosphate	-5.759173459	58.0432	744.5526944			396293.6721	368316.3385	160858.8452	156804.3608	217306.3043	232031.0469	52487.45934	382796.7977	141642.9966	642834.6327	--	--	--	-	-	-	-
POS06636			Flupropate	-3.01355757	337.759	147.0472365			4422446.433	273772.4233	4566.767826	93260.29454	217727.9919	1435294.685	179872.8424	912742.1374	318475.7112	282976.3317	--	--	--	-	-	-	-
POS02903			Benoxacor	8.269202734	58.5886	261.1259276			405047.7681	339006.9633	344900.3293	4566.767826	218533.906	4566.767826	456293.7543	304572.3087	703299.7694	352523.2272	--	--	--	-	-	-	-
POS02772			Debromohymenialdisine	-9.474863359	49.83735	246.242253			347291.3872	354552.879	636474.5267	662933.8679	222813.8791	4566.767826	4566.767826	58706.25183	363556.6581	615424.674	--	--	--	-	-	-	-
POS03867			PG(18:1(11Z)/22:6(4Z,7Z,10Z,13Z,16Z,19Z))	6.03204198	155.8435	822.0835293			901394.4317	195454.5246	186525.9122	394711.786	223319.1505	1160436.82	277654.6326	584789.8783	510343.7115	176616.6834	Glycerophospholipids	-	HMDB0010629	-	-	-	-
POS03231			Selenohomocystine	8.492661751	94.4071	363.1539522			557139.5113	808177.2611	259376.1362	374230.4357	228905.5019	275168.4187	93530.46654	61794.21194	486070.3132	516062.2429	--	--	--	-	-	-	-
POS03559			Sulfamethoxazole	-4.666519207	134.335	254.2836947			719416.9684	336262.0926	16462227.52	14287705.15	230215.3298	54099022.55	31510287.71	14502178.57	13926999.25	57932781.98	Benzene and substituted derivatives	723-46-6	HMDB0015150	-	-	-	-
POS02795			Se-Propenylselenocysteine Se-oxide	-2.749244674	51.8191	225.1230604			357262.8503	207834.9622	32323.43977	149623.6234	237349.3046	557539.0453	25549.39594	2650372.585	158191.4858	149134.6641	--	--	--	-	-	-	-
POS02928			2-(Formamido)-N1-(5&apos;-phosphoribosyl)acetamidine	-7.949286003	60.95565	314.2064869			414289.0781	4566.767826	4566.767826	4566.767826	240364.5074	4566.767826	4566.767826	27065.38926	4566.767826	4566.767826	--	--	--	-	-	-	-
POS02859			Proanthocyanidin A2	9.435218139	55.9613	577.517116			386328.2586	123040.221	330626.2251	249124.7808	245702.8531	317664.3287	178487.6228	85815.33097	782112.1439	548747.4904	Flavonoids	41743-41-3	HMDB0037655	-	-	-	-
POS02542			3-Oxohexobarbital	8.780640006	31.3932	252.2679828			259777.4054	812034.7613	415481.4406	283036.0027	251241.3961	246822.7758	4566.767826	4566.767826	95469.15739	804103.0971	--	--	--	-	-	-	-
POS02663			2&apos;,3&apos;,6&apos;-Tris-O-(3,4,5-trihydroxybenzoyl)-3&apos;-Glucosyl-2&apos;,4&apos;,6&apos;-trihydroxyacetophenone	-7.089897677	36.75975	787.6017997			306157.3041	620801.9934	4566.767826	406559.202	252653.4492	16653186.18	5621709.37	6079544.148	1753383.515	2162688.681	--	--	--	-	-	-	-
POS02440			2-O-p-Coumaroyltartronic acid	-1.915142447	28.6305	267.2103668			221371.5339	136480.4824	357668.1741	326041.3378	259992.9363	216208.8001	52527.49691	4566.767826	182515.9743	637714.8415	Cinnamic acids and derivatives	95519-23-6	HMDB0032956	-	-	-	-
POS02942			N&apos;-Phosphoguanidinoethyl methyl phosphate	-2.200507442	63.721	278.1160668			421768.9016	414336.8742	337087.1189	234602.6766	261685.5782	249892.9871	163502.3941	256752.3681	626065.5332	1263440.44	--	--	--	-	-	-	-
POS06860			Sodium salicylate	8.907060672	351.1415	161.1113026			5059891.37	4347650.752	64451.12002	375273.3905	263313.3257	2218326.151	967210.0731	4969091.734	3160291.733	1411864.392	Flavonoids	5689-38-3	HMDB0036411	-	-	-	-
POS02427			cis-(Homo)3-aconitate	-2.554989273	28.368	217.1947242			214135.3902	843337.9174	165286.5265	153964.2181	270887.6462	528270.7619	1076477.324	1116202.671	71390.38774	4566.767826	--	--	--	C20582	ko01120//Microbial metabolism in diverse environments;ko01210//2-Oxocarboxylic acid metabolism	Global and overview maps	Metabolism
POS03230			Bromisovalum	5.754274209	94.29455	224.0762602			556628.2155	1697439.942	449426.5509	736186.941	281488.2195	2020182.636	158637.1932	279036.6065	255203.5609	923444.7415	Organic carbonic acids and derivatives	57-13-6	HMDB0000294	-	-	-	-
POS06184			Desflurane	-5.892112543	309.416	169.0440865			3421178.773	2192260.577	649063.1042	371695.1689	286095.0698	1890981.392	743088.5817	3220659.677	2834327.474	3403846.256	Organofluorides	57041-67-5	HMDB0015320	-	-	-	-
POS03013			gamma-L-Glutamyl-D-alanine	0.090094937	74.06675	219.2144963			451362.4136	259737.9429	159392.8721	484537.4407	286721.0067	346512.7944	292662.5673	216000.4153	738234.1512	480918.1421	--	--	--	-	-	-	-
POS03551			{2-methoxy-4-[(5-oxooxolan-2-yl)methyl]phenyl}oxidanesulfonic acid	2.088822494	133.801	303.3079081			714848.5619	328472.7575	688259.978	339437.4654	286885.5208	513125.5827	324321.0728	3045828.335	593965.0159	792749.7746	Organic sulfuric acids and derivatives	-	HMDB0127769	-	-	-	-
POS07350			4-Nitro-6-oxohepta-2,4-dienedioate	-6.567555861	381.358	216.1229638			6749187.72	4566.767826	4566.767826	6633556.086	299541.6652	4566.767826	196941.2018	8001569.382	4950895.962	5938205.863	--	--	--	-	-	-	-
POS03329			L-3,4-Dihydroxybutan-2-one 4-phosphate	1.321211553	105.972	185.0919198			605776.6799	5155133.705	1072196.799	647050.8552	306285.1817	6457732.949	4791644.897	535534.2793	1215861.449	10434690.09	--	--	--	C15556	ko01100//Metabolic pathways;ko01110//Biosynthesis of secondary metabolites;ko00740//Riboflavin metabolism	Global and overview maps;Metabolism of cofactors and vitamins	Metabolism
POS05515			Aluminum acetoacetate	-2.622449065	257.922	331.2300106			2401380.466	814879.7825	4566.767826	4566.767826	306547.7898	4566.767826	103733.696	1053182.292	3649558.615	85420.19574	--	--	--	-	-	-	-
POS02964			3-Oxalomalate	-9.01379009	67.3703	207.1124188			432909.0919	356577.9833	86932.12378	4566.767826	306759.3357	110665.2894	157502.9033	348784.3119	60865.15575	4566.767826	--	--	--	C01990	ko00630//Glyoxylate and dicarboxylate metabolism	Carbohydrate metabolism	Metabolism
POS02534			Sulfazecin	3.288913641	31.0517	397.3821802			255216.3408	720226.1773	413094.7966	163399.0697	308029.4937	350713.3149	57816.8681	460640.848	437933.1062	1735289.442	--	--	--	C20927	ko01130//Biosynthesis of antibiotics;ko00261//Monobactam biosynthesis	Biosynthesis of other secondary metabolites;Global and overview maps	Metabolism
POS04267			Bronopol	5.66466574	181.1465	200.9964095			1200958.6	48548.04247	280943.5104	126531.7777	309564.3905	165898.1154	65827.82197	39867.05727	208852.4337	579192.0141	--	--	--	-	-	-	-
POS02506			2,5-Furandicarboxylate	5.131909291	30.0687	157.1010777			246052.6702	4566.767826	1668588.234	1135770.727	320468.1489	311869.9095	128801.1609	381578.4719	4566.767826	1225346.565	Furans	3238-40-2	HMDB0004812	C20450	ko01120//Microbial metabolism in diverse environments	Global and overview maps	Metabolism
POS04809			Glutathioselenol	-4.840404392	210.9275	387.2889068			1650920.475	2008276.738	4566.767826	272249.5314	335010.1818	244835.4269	1522796.783	200456.6581	3585737.408	2618837.186	--	--	--	C18871	ko00450//Selenocompound metabolism	Metabolism of other amino acids	Metabolism
POS02346			TG(10:0/10:0/18:0)	-3.151188318	18.8504	668.0741745			189879.1872	2068153.297	521795.0114	202563.8327	341375.5006	371634.4692	1148953.236	50338.64675	26346.64384	1010050.456	Glycerolipids	-	HMDB0071703	-	-	-	-
POS03298			Neoacrimarine J	2.989782128	100.46445	518.4923238			589736.6287	451493.8204	483331.9942	253493.1453	354693.1089	320919.7934	195656.7025	594822.5747	669327.4306	242805.5393	Quinolines and derivatives	217199-08-1	HMDB0034787	-	-	-	-
POS04156			Norbadione A	-9.888595011	170.743	679.5089671			1106118.949	180312.253	169540.5121	247692.0501	356488.6275	229387.3771	29190.5689	1212301.166	316962.471	261722.2901	Carboxylic acids and derivatives	-	HMDB0034350	-	-	-	-
POS03057			Fezaflor	-6.781353077	77.58525	376.1342327			468217.6431	1153964.646	615533.6076	751456.7756	375660.3796	628967.508	231635.1622	470244.165	643493.0215	1476747.399	--	--	--	-	-	-	-
POS03299			3&apos;,5&apos;-Cyclic IMP	-4.166491112	100.619	331.1966009			590093.2855	4566.767826	4566.767826	741775.2125	392473.6621	371304.6385	225021.8586	527963.3911	1212182.716	72485.47476	--	--	--	-	-	-	-
POS03031			N-Phospho-D-lombricine	-7.183413543	75.4818	351.1649613			460300.1398	94554.36636	52818.86574	1249405.498	397860.6364	84859.20863	937607.2937	97123.26841	4566.767826	259031.7609	--	--	--	C02855	ko00260//Glycine, serine and threonine metabolism	Amino acid metabolism	Metabolism
POS02801			Glyphosate	3.439096077	52.3554	170.0809581			360195.6999	279712.3554	492521.1709	297792.1755	400029.019	283306.426	275711.6951	279819.699	393209.3524	368910.3453	Carboxylic acids and derivatives	5652-28-8	HMDB0000370	-	-	-	-
POS02410			6-({3-[2-(3,4-dihydroxyphenyl)-5-hydroxy-4-oxo-7-{[3,4,5-trihydroxy-6-(hydroxymethyl)oxan-2-yl]oxy}-3,4-dihydro-2H-1-benzopyran-8-yl]-5-hydroxy-2-(4-hydroxyphenyl)-4-oxo-3,4-dihydro-2H-1-benzopyran-7-yl}oxy)-3,4,5-trihydroxyoxane-2-carboxylic acid	2.70067352	27.9517	897.7696985			210157.6806	622572.0004	493693.7165	522270.2962	403926.0584	398408.426	57028.79236	316098.3063	1486117.223	1754772.826	Flavonoids	-	HMDB0129208	-	-	-	-
POS07071			2-Oxoclopidogrel	7.571377339	360.818	338.8308344			5697105.124	1369388.694	84325.91163	4566.767826	406475.0482	188626.5678	1219176.247	4368025.102	6680607.025	93771.18034	-	-	HMDB0013929	-	-	-	-
POS02552			5,6-Dihydro-5-fluorouracil	6.046378531	31.5554	133.1011753			264228.0882	41222.74066	457626.4944	48052.64597	406710.4622	377172.1237	1505323.363	598352.4958	294910.5203	698084.7802	Diazines	-	HMDB0060402	C16630	ko00983//Drug metabolism - other enzymes	Xenobiotics biodegradation and metabolism	Metabolism
POS05234			Bikaverin	-3.990816964	236.194	383.3261508			2067394.882	789762.003	130653.7595	4566.767826	410134.3024	70611.00483	93158.77965	819696.536	2532948.857	318495.6815	--	--	--	-	-	-	-
POS04790			Lorazepam glucuronide	-2.246724303	210.224	498.2881593			1633773.66	499265.1268	1671324.573	1204320.508	423079.8087	742291.5563	2067211.764	615892.2711	2723568.604	1270692.138	Organooxygen compounds	32781-79-6	HMDB0041917	-	-	-	-
POS05904			TG(14:0/18:2(9Z,12Z)/24:1(15Z))	1.427159912	282.715	914.5155803			2955642.482	5462291.084	2062464.956	4566.767826	428724.1098	5759777.179	4370098.386	2944905.839	5374260.226	653236.5047	Glycerolipids	-	HMDB0042525	-	-	-	-
POS03911			Capensinidin	0.34584685	159.18	346.330796			934355.411	471769.0189	178910.5821	117022.2925	429350.719	135290.5866	63555.83389	313737.6897	307059.0608	836757.1947	--	--	--	-	-	-	-
POS02953			Oxolinic acid	-1.533225566	65.45815	262.2369761			427180.4466	399213.0437	478223.1504	397543.9502	431656.2561	289644.2184	378396.36	908649.173	533218.6193	4566.767826	--	--	--	-	-	-	-
POS04252			Metamitron	-1.168729842	180.05	203.2196403			1189300.518	523544.5629	323940.9819	4566.767826	442478.4726	300394.7861	265898.556	827646.7371	1640258.154	349904.8054	--	--	--	-	-	-	-
POS03044			Phosphocreatinine	-8.071699181	76.229	194.103518			462658.8661	565881.8895	196543.8484	75695.10173	443300.9203	566399.3407	4566.767826	329818.6794	125393.7339	4566.767826	Azolidines	-	HMDB0041624	-	-	-	-
POS04961			Diclocymet	8.038794156	220.12	314.2319945			1783818.831	389893.3077	333191.2266	626156.6842	443904.6842	1200227.675	349758.506	1312774.067	310120.9339	411422.4534	--	--	--	-	-	-	-
POS02704			Dihydrostreptomycin 3&apos;alpha,6-bisphosphate	-6.051912932	37.6895	744.5524767			321555.0842	1373136.464	1000390.313	4566.767826	445251.7323	367555.082	41753.33577	987300.5276	25478.58332	1812870.233	--	--	--	-	-	-	-
POS05466			3-(Phosphoacetylamido)-L-alanine	9.793208495	255.177	243.1334478			2339424.197	4566.767826	32133.14004	427908.6052	450143.9212	626725.4272	193365.2078	403712.8661	518241.0719	39092.95563	--	--	--	-	-	-	-
POS03030			Fosetyl	-6.742731776	75.42215	111.0554346			459985.4404	302099.0514	378569.0142	356896.9972	450262.1956	263347.0011	232968.1204	246341.5459	397537.7806	359405.7024	--	--	--	-	-	-	-
POS05290			N-Formimino-L-aspartate	6.867117625	242.309	161.1363762			2126583.954	627237.5806	2220469.357	4566.767826	458454.0098	4566.767826	4566.767826	4566.767826	1347534.872	4566.767826	--	--	--	C03409	ko00340//Histidine metabolism	Amino acid metabolism	Metabolism
POS04614			({6-[(2-{3-[(6-carboxy-3,4,5-trihydroxyoxan-2-yl)oxy]-4-hydroxyphenyl}-7-hydroxy-5-oxo-5H-chromen-3-yl)oxy]-3,4,5-trihydroxyoxan-2-yl}methyl)[3-(3,4-dihydroxyphenyl)-1-hydroxyprop-2-en-1-ylidene]oxidanium	8.10414975	200.0785	788.6686599			1479769.729	144452.7581	406930.2476	4566.767826	460750.1832	4566.767826	4566.767826	1813192.01	80095.83	185900.5364	Flavonoids	-	HMDB0125189	-	-	-	-
POS05244			Chlormerodrin	-3.21855936	237.222	368.2060947			2079196.638	336418.6691	299243.4637	372009.7217	465196.3678	544112.081	233942.7685	190101.5783	201049.2474	1348191.3	Carboximidic acids and derivatives	62-37-3	HMDB0014674	-	-	-	-
POS02767			2-Hydroxymucote semialdehyde	7.543399444	48.69205	143.1177486			345427.3262	1341839.908	1073340.024	255366.5055	467751.5061	71382.74443	107868.6515	4566.767826	184338.9297	668145.7843	--	--	--	-	-	-	-
POS04365			5,6-Dihydro-5-fluorouracil	5.388494501	187.3455	133.1010884			1273313.89	139877.1278	4566.767826	635585.6246	483670.8923	995933.4001	563528.8385	312107.7208	228151.6874	997582.4191	Diazines	-	HMDB0060402	C16630	ko00983//Drug metabolism - other enzymes	Xenobiotics biodegradation and metabolism	Metabolism
POS03316			Filiforminol	9.099757007	103.576	312.2243086			598818.0242	1743828.309	1392690.565	919601.5956	489471.8487	791669.1292	521878.5513	254854.7099	893752.841	1068055.649	--	--	--	-	-	-	-
POS03404			beta-Snyderol	-3.817747565	116.087	302.2685265			640911.3409	653036.3728	461308.5378	573536.1637	492547.8664	653830.8922	496922.4331	370057.9158	889283.2598	4566.767826	--	--	--	-	-	-	-
POS03496			Oxolinic acid	-1.146403251	127.546	262.2370771			687638.5162	304506.1291	389503.0424	129915.5579	494734.925	722699.2262	553251.7302	1238842.537	4848605.643	703817.2169	--	--	--	-	-	-	-
POS02632			Calcium hydroxide	4.449973644	35.3644	75.10030631			292738.9212	344123.3216	574723.4344	871858.6104	498581.8871	412203.5285	798849.6443	878484.1928	1077974.306	1306380.708	--	--	--	-	-	-	-
POS03448			N-Phospho-D-lombricine	-6.854301465	121.929	351.1650765			666020.144	384650.8074	560999.2763	421982.1186	498851.3174	317978.6052	354920.3604	414958.8478	455586.0064	397310.2693	--	--	--	C02855	ko00260//Glycine, serine and threonine metabolism	Amino acid metabolism	Metabolism
POS02566			2-Carboxy-2-hydroxy-8-carboxychromene	-1.081390915	32.3458	237.1846212			268347.7108	326131.9362	94273.05351	316412.9712	500553.7908	70255.87115	546882.0476	128137.0161	1011305.793	170494.5762	--	--	--	C14094	ko01120//Microbial metabolism in diverse environments	Global and overview maps	Metabolism
POS05156			Nitrofurantoin	-1.282150292	230.322	239.1639712			1995993.469	314239.3822	183679.2846	1260923.066	507706.3345	252113.0954	261197.9616	19607790.1	1588519.872	1700626.066	Azolidines	67-20-9	HMDB0014836	-	-	-	-
POS03317			norsertraline	1.496482671	103.832	293.2107139			598979.2935	547645.4862	645240.6561	417805.3524	523035.4869	366097.8458	416396.8986	474637.6581	658361.1706	1216415.727	Tetralins	-	HMDB0061002	-	-	-	-
POS03707			beta-Cotonefuran	2.263095819	146.038	305.3025652			806868.2573	1370184.852	1874400.826	744160.0248	523900.9959	4995778.631	4566.767826	2717127.032	986412.1399	1630336.841	--	--	--	-	-	-	-
POS03665			Maculosine	8.636421001	142.6155	332.330138			782547.2181	2874321.461	365413.4393	449203.5186	543893.3797	425417.0159	170828.3768	252103.1534	1256335.107	904662.4897	--	--	--	-	-	-	-
POS02776			trans-Nochlor	1.90563345	49.95895	445.2318231			347930.4213	302677.5679	709614.2063	295308.161	558697.6918	2778873.948	5756946.372	770182.0185	16920176.75	991618.561	--	--	--	-	-	-	-
POS06112			N-Carbamoyl-L-aspartate	-0.901499318	304.082	177.1345178			3313313.929	4566.767826	1513969.646	1551243.199	559118.707	334733.5988	4566.767826	345706.0503	92837.89406	87282.23123	Carboxylic acids and derivatives	13184-27-5	HMDB0000828	C00438	ko01100//Metabolic pathways;ko00240//Pyrimidine metabolism;ko00250//Alanine, aspartate and glutamate metabolism	Amino acid metabolism;Global and overview maps;Nucleotide metabolism	Metabolism
POS05537			Dinitrosopentamethylenetetramine	6.069100664	260.013	187.1803065			2430411.057	125667.2529	133986.5497	586468.3118	566126.3713	3447507.641	2755416.267	43181540.75	25479909.82	4072054.305	Prenol lipids	73599-13-0	HMDB0036855	-	-	-	-
POS02933			D-Glucosamine 6-phosphate	6.225130931	62.1338	260.1598898			417170.0596	415126.052	539684.2186	413845.2352	578503.93	308599.2825	319783.9349	1021872.295	577074.3895	479076.2599	Organooxygen compounds	3616-42-0	HMDB0001254	C00352	ko01100//Metabolic pathways;ko01130//Biosynthesis of antibiotics;ko00250//Alanine, aspartate and glutamate metabolism;ko00520//Amino sugar and nucleotide sugar metabolism;ko04931//Insulin resistance	Amino acid metabolism;Carbohydrate metabolism;Endocrine and metabolic diseases;Global and overview maps	Human Diseases;Metabolism
POS05524			2-Oxobutanoate	-9.15042612	258.825	103.0949424			2409340.072	377473.1724	433887.3765	1025902.106	596536.8382	1198953.715	1086855.273	650998.9094	479832.6457	1110084.205	Keto acids and derivatives	600-18-0	HMDB0000005	C00109	ko01100//Metabolic pathways;ko01110//Biosynthesis of secondary metabolites;ko01130//Biosynthesis of antibiotics;ko01230//Biosynthesis of amino acids;ko00260//Glycine, serine and threonine metabolism;ko01210//2-Oxocarboxylic acid metabolism;ko00270//Cysteine and methionine metabolism;ko00290//Valine, leucine and isoleucine biosynthesis;ko00640//Propanoate metabolism;ko00660//C5-Branched dibasic ac…	Amino acid metabolism;Carbohydrate metabolism;Global and overview maps	Metabolism
POS02422			N-Amidino-L-aspartate	7.733191026	28.32215	176.151331			212433.1967	573454.0533	984909.489	847504.2626	620053.5205	480331.5747	24353.93163	1192608.471	261456.8909	580410.9553	Carboxylic acids and derivatives	6133-30-8	HMDB0003157	-	-	-	-
POS03314			Urate	-7.103503158	103.364	169.1163824			596675.3659	161190.8488	262450.9489	117164.9283	623735.1433	337068.1084	4566.767826	780281.0422	63340.69845	835310.4652	Imidazopyrimidines	69-93-2	HMDB0000289	C00366	ko01100//Metabolic pathways;ko01120//Microbial metabolism in diverse environments;ko00230//Purine metabolism;ko04976//Bile secretion	Digestive system;Global and overview maps;Nucleotide metabolism	Metabolism;Organismal Systems
POS04330			Isoimide	7.325238523	184.678	307.1641193			1245138.633	1334544.564	1883087.625	2215477.018	626328.6589	10959711.2	5463013.985	2045560.298	4217800.907	1073213.031	--	--	--	-	-	-	-
POS03142			Flutriafol	-8.171185593	87.10175	302.2955147			514823.2074	667985.396	327390.6443	4566.767826	627018.3282	293218.5963	1975362.858	204885.3387	637200.5758	363232.9825	--	--	--	-	-	-	-
POS08154			Pyridoxine phosphate	-1.263348277	426.278	250.1646618			11932496.31	2645095.456	189629.1892	111937.5471	637386.0785	211327.571	849161.0211	1551426.55	6776952.524	4712537.057	Pyridines and derivatives	447-05-2	HMDB0001319	C00627	ko01100//Metabolic pathways;ko00750//Vitamin B6 metabolism	Global and overview maps;Metabolism of cofactors and vitamins	Metabolism
POS02798			(2E)-Butenoyl-CoA	1.779489656	51.9491	832.5847564			357684.692	1390406.182	275936.3173	163922.124	642404.6662	4566.767826	296390.0275	760441.7904	1116784.08	1098865.138	Fatty Acyls	-	HMDB0062466	-	-	-	-
POS02342			Phenolic phosphate	-3.81054896	18.0708	175.0977132			189091.9181	1565905.228	1017366.361	712880.0486	655793.0827	1061316.966	2847670.457	79867.62154	355862.9042	813500.5832	--	--	--	C02734	ko01120//Microbial metabolism in diverse environments	Global and overview maps	Metabolism
POS05983			(3E)-4-(2-Carboxyphenyl)-2-oxobut-3-enoate	0.784478322	291.506	221.1856493			3077912.572	4566.767826	4566.767826	4566.767826	656353.2792	4566.767826	4566.767826	7943655.651	692817.9994	4566.767826	--	--	--	-	-	-	-
POS03135			Boscalid	7.891160499	86.42605	344.2166849			512073.4105	596892.07	712624.6076	992356.5599	657150.871	1009059.978	374128.1094	4319164.084	1271050.84	408757.4088	--	--	--	-	-	-	-
POS03478			Dichlorphemide	-2.670585508	125.697	306.1652616			682815.1295	410181.801	282476.4396	553217.1538	657809.435	481022.4082	169135.0276	351678.3266	129962.3374	1051830.169	--	--	--	-	-	-	-
POS02328			Endothal-disodium	7.912835989	14.4428	231.1347975			185047.0135	4566.767826	464892.0205	301434.6853	660255.4932	268049.6242	181663.0079	2272222.136	4566.767826	305559.9376	--	--	--	-	-	-	-
POS03984			Ferrichrome	-5.213931649	164.067	741.5239156			978267.2422	3273145.156	696254.4357	354719.9366	668036.7074	817224.1251	335245.045	660333.951	569041.2092	795375.1901	--	--	--	C06228	ko02010//ABC transporters	Membrane transport	Environmental Information Processing
POS02644			Crotonoyl-CoA	-5.550399382	36.1927	836.6107386			297468.9752	457641.6478	342918.7068	1547079.831	701858.3372	663235.3662	1191083.519	1120988.597	391886.9884	688410.4378	Fatty Acyls	102680-35-3	HMDB0002009	C00877	ko01100//Metabolic pathways;ko01120//Microbial metabolism in diverse environments;ko01130//Biosynthesis of antibiotics;ko01200//Carbon metabolism;ko00630//Glyoxylate and dicarboxylate metabolism;ko00310//Lysine degradation;ko00380//Tryptophan metabolism;ko00650//Butanoate metabolism;ko00071//Fatty acid degradation;ko01212//Fatty acid metabolism	Amino acid metabolism;Carbohydrate metabolism;Global and overview maps;Lipid metabolism	Metabolism
POS03449			Serylglutamic acid	0.072756483	121.991	234.2058936			667080.3262	2610289.307	1400718.761	862940.9399	719384.2394	1833439.959	4252094.097	982792.4293	1380845.291	3145302.668	Carboxylic acids and derivatives	-	HMDB0029038	-	-	-	-
POS02493			(2-{[2-(3,4-dihydroxyphenyl)-5,7-dihydroxy-4-oxo-4H-chromen-3-yl]oxy}-4-hydroxy-5-(hydroxymethyl)oxolan-3-yl)oxidanesulfonic acid	-8.625537309	29.7887	515.4128395			238029.6071	3174109.42	783460.2365	2329009.938	731460.6547	3549973.221	1557472.882	328166.7787	31602999.97	1228281.187	Flavonoids	-	HMDB0132731	-	-	-	-
POS03694			Trimethylselenonium	0.925292729	144.633	125.0709914			800041.9915	3172704.383	1596841.34	4632686.326	731792.3936	4606780.592	1760087.142	516753.9811	1414022.643	1078965.797	Organometalloid compounds	25930-79-4	HMDB0042052	C18872	ko00450//Selenocompound metabolism	Metabolism of other amino acids	Metabolism
POS02545			Gravacridonetriol glucoside	4.590710954	31.4062	520.5075615			260886.0461	678866.8283	761074.3008	678784.5542	733744.4266	749786.2358	225869.1345	2592950.42	631101.409	360541.154	Glycerolipids	59086-96-3	HMDB0029331	-	-	-	-
POS05307			Rebeccamycin	-6.869608814	244.528	571.3808583			2146206.641	546523.5388	1457159.284	2455402.223	748664.3503	631323.3051	4566.767826	3745289.997	9512349.847	518265.9446	--	--	--	C19701	ko01130//Biosynthesis of antibiotics	Global and overview maps	Metabolism
POS06650			Aminoethoxyacetic acid	-3.379936526	338.821	119.1180774			4468380.26	4566.767826	4566.767826	4566.767826	761685.8549	322560.5436	117764.5171	4566.767826	684302.8669	4566.767826	Carboxylic acids and derivatives	-	HMDB0060587	-	-	-	-
POS04819			Aminopyrrolnitrin	1.091738316	211.119	228.0974245			1664535.784	569215.9533	2495908.609	588612.8984	763044.4269	559255.129	541839.6367	976545.9296	811919.4295	821575.1661	--	--	--	C21109	ko01130//Biosynthesis of antibiotics	Global and overview maps	Metabolism
POS03487			Betagarin	1.029002382	126.75	329.3236144			685276.8094	434585.5929	875537.4934	394593.2965	774683.1435	385512.9085	348973.3995	305492.6418	492614.1241	711533.5966	Flavonoids	60132-69-6	HMDB0030727	-	-	-	-
POS03154			(E)-Avenanthramide D	-2.749475058	87.6025	284.2851977			524704.5849	3020904.57	1472206.841	1969991.046	778728.1842	934710.3559	941916.7819	422721.9859	974741.7323	1517857.043	Cinnamic acids and derivatives	-	HMDB0038943	-	-	-	-
POS03450			(R)-(Homo)3-citrate	-4.524594726	122.059	235.2095169			667271.8296	1180328.882	653686.5121	484934.5073	778733.6089	4566.767826	244735.7186	195373.1412	1353071.515	4566.767826	--	--	--	C16598	ko01120//Microbial metabolism in diverse environments;ko01210//2-Oxocarboxylic acid metabolism	Global and overview maps	Metabolism
POS02808			3-Bromo-tyrosine	-8.501793786	52.6322	261.0896654			362962.0673	834071.405	838273.0419	809497.6687	779871.0551	1976851.742	1640625.809	734635.3287	3317458.95	3558346.445	Carboxylic acids and derivatives	54788-30-6	HMDB0005874	-	-	-	-
POS03555			2&apos;,3&apos;,6&apos;-Tris-O-(3,4,5-trihydroxybenzoyl)-3&apos;-Glucosyl-2&apos;,4&apos;,6&apos;-trihydroxyacetophenone	-5.120775257	133.94	787.6033486			718896.2459	536889.6232	820141.5291	568615.2707	780923.9246	370203.6759	588166.3735	256268.4485	549442.0007	843649.0654	--	--	--	-	-	-	-
POS04168			Glycerone phosphate	-0.605236043	171.459	171.0649737			1114294.353	252676.6548	471391.8181	586664.4087	784347.6155	793234.7438	822909.9185	2526393.658	1536364.594	1014257.014	Organooxygen compounds	20915	HMDB0001473	C00111	ko01100//Metabolic pathways;ko01110//Biosynthesis of secondary metabolites;ko01120//Microbial metabolism in diverse environments;ko01130//Biosynthesis of antibiotics;ko01230//Biosynthesis of amino acids;ko00564//Glycerophospholipid metabolism;ko01200//Carbon metabolism;ko00760//Nicotinate and nicotinamide metabolism;ko00010//Glycolysis / Gluconeogenesis;ko00052//Galactose metabolism;ko00640//Prop…	Carbohydrate metabolism;Global and overview maps;Lipid metabolism;Metabolism of cofactors and vitamins	Metabolism
POS06959			Janthitrem C	1.80949297	357.301	570.7817076			5323103.836	1729756.937	312949.7656	4566.767826	791034.3597	359471.1894	728599.2424	2257871.954	5508216.738	796579.6021	Naphthopyrans	73561-91-8	HMDB0040684	-	-	-	-
POS04221			4-Bromophenylacetate	-9.137932312	176.519	216.0493115			1159979.29	440993.1685	1288027.332	810643.7267	797958.5202	588186.635	679774.4709	699072.0415	947686.0164	920136.104	--	--	--	-	-	-	-
POS09127			Perfluorononanoic acid	0.43014692	498.361	465.0833762			37825114.68	20658010.4	4366116.438	891036.2918	801112.6164	12172302.29	3653961.082	11246434.55	66311468.42	11814917.66	Alkyl halides	-	HMDB0061739	-	-	-	-
POS05190			3-(Phosphoacetylamido)-L-alanine	9.768784432	232.106	243.1334419			2025041.979	11075598.89	1441332.038	2236310.462	815245.9841	13025427.19	11076202.74	8071398.471	1483310.616	13103649.33	--	--	--	-	-	-	-
POS03652			Disul	4.556238249	141.2035	288.1256848			776659.276	1505485.538	874837.3283	739593.8135	824930.9509	1493064.6	691813.978	492107.9987	853561.0057	847968.4979	--	--	--	-	-	-	-
POS02918			Hydroxymalote	5.969936932	59.71455	121.0688934			411579.1248	443074.4333	793568.2398	1639190.849	828639.3605	495767.8458	268258.2909	435543.6166	935614.207	4566.767826	--	--	--	-	-	-	-
POS03428			Dichlormid	-2.500998558	118.9685	209.0917562			656080.1686	997215.3612	458116.4329	752492.263	853900.1567	552026.7709	510822.6546	243187.3116	1383257.756	539767.3332	--	--	--	-	-	-	-
POS02458			1D-1-Guanidino-3-amino-1,3-dideoxy-scyllo-inositol 4-phosphate	7.330635793	28.9235	301.2156773			228088.3523	369389.87	540053.3582	1443455.565	873596.1115	2149842.762	1810579.749	1687171.235	2381894.826	1318244.537	--	--	--	-	-	-	-
POS02779			Succinic anhydride	-8.01557686	50.4743	101.0792745			349639.4546	250423.3813	460590.5171	837171.9481	904447.9578	885070.5447	412343.9864	296553.8494	973612.6754	790223.3043	Oxolanes	108-30-5	HMDB0032523	-	-	-	-
POS02701			3&apos;-Deoxydihydrostreptomycin 6,3&apos;&apos;-bis-phosphate	1.058558021	37.64455	728.5583468			320032.6251	11876909.98	4420268.394	1153383.936	920368.8714	3636007.003	2400871.718	600303.0324	3714477.42	4904506.153	--	--	--	-	-	-	-
POS03204			Fosetyl	-6.790726586	92.3489	111.0554293			542558.5192	287798.8293	404213.5997	192985.9582	923451.605	239517.5034	752524.9558	1071662.784	1160591.131	2563159.36	--	--	--	-	-	-	-
POS03767			Cyclic 2,3-bisphospho-D-glycerate	-5.958421333	149.6765	249.0276988			840561.8408	820755.3681	1014707.518	764346.5369	933516.6629	917318.2387	610381.1075	679995.4513	935504.1454	1311504.241	--	--	--	-	-	-	-
POS06601			3-oxobrimonidine	6.821856682	334.514	311.1593924			4322782.05	7772940.431	460838.7625	940315.2673	933706.5794	5113191.235	3337926.647	90194.80094	706118.0545	2348034.725	Diazanaphthalenes	-	HMDB0061102	-	-	-	-
POS03372			3&apos;,5&apos;-Cyclic CMP	0.43979501	112.161	306.1886108			624007.4394	651238.7833	455516.4611	1293804.293	936332.1887	585817.1684	593355.1508	668989.4162	325895.6491	782342.0648	--	--	--	-	-	-	-
POS03386			(��)11(12)-EET Ethanolamide	-2.643122085	114.107	364.2836605			631013.3769	6679944.048	641800.4702	4566.767826	938139.9871	544989.9872	3006018.466	84060.72132	181805.8465	252586.7121	--	--	--	-	-	-	-
POS04008			alpha,alpha&apos;-Trehalose 6-phosphate	0.659166048	166.084	423.283955			996066.8292	1678254.54	1340956.128	1418141.466	941956.1406	1662842.668	425218.8716	187514.1269	746559.747	236085.0639	--	--	--	-	-	-	-
POS03250			CGP 28-392	1.657038509	95.2542	366.335982			565391.2197	4566.767826	482193.5854	656492.676	952684.6906	4566.767826	4566.767826	4566.767826	66855.58175	153283.878	--	--	--	-	-	-	-
POS04052			IMP	-6.734257058	167.909	349.2109317			1029731.383	596125.2827	491911.1846	461538.278	957570.7133	731859.7272	374577.5716	744754.7606	153659.7462	630831.1585	Lactams	74431-23-5	HMDB0015536	C00130	ko01100//Metabolic pathways;ko01110//Biosynthesis of secondary metabolites;ko01130//Biosynthesis of antibiotics;ko00230//Purine metabolism;ko04742//Taste transduction	Global and overview maps;Nucleotide metabolism;Sensory system	Metabolism;Organismal Systems
POS04782			Carbamoyl phosphate	-6.08767881	209.5535	142.0263181			1621954.898	4566.767826	1470617.787	4566.767826	963288.4428	4566.767826	4566.767826	462379.1129	1713585.307	310573.6188	Organic phosphoric acids and derivatives	590-55-6	HMDB0001096	C00169	ko01100//Metabolic pathways;ko01120//Microbial metabolism in diverse environments;ko01230//Biosynthesis of amino acids;ko01200//Carbon metabolism;ko00230//Purine metabolism;ko00240//Pyrimidine metabolism;ko00250//Alanine, aspartate and glutamate metabolism;ko00220//Arginine biosynthesis;ko00910//Nitrogen metabolism	Amino acid metabolism;Energy metabolism;Global and overview maps;Nucleotide metabolism	Metabolism
POS02308			3-Carboxy-cis,cis-mucote	0.227294944	4.92113	187.1262189			180307.5898	4566.767826	4566.767826	1982456.952	979174.1804	887451.3447	1469964.796	2534393.355	4566.767826	107694.8329	--	--	--	-	-	-	-
POS03074			Sulfoquinovose	-4.506420305	79.5863	245.225876			477730.3051	489490.9701	846314.5607	1475261.535	982579.9596	948378.0094	242801.5651	470522.1597	329678.6912	2084872.591	--	--	--	-	-	-	-
POS03758			Fosetyl	-6.602521988	149.281	111.05545			836818.6152	497784.4887	847608.2424	1257494.492	983794.533	952147.3904	658694.0315	445605.0779	1037593.772	1429728.656	--	--	--	-	-	-	-
POS03212			TG(22:1(13Z)/19:2n6/22:6(4Z,7Z,10Z,13Z,16Z,19Z))	-7.738103171	92.7487	1000.599542			550288.318	1102235.266	1358329.112	1146779.834	988669.9401	901635.7307	1280673.99	517833.9709	1032351.263	342375.1676	Glycerolipids	-	HMDB0051712	-	-	-	-
POS03187			D-Glucosamine 6-phosphate	6.241040617	91.15915	260.159894			538020.2507	553824.7356	407590.0843	758196.2701	997358.2377	2835387.083	1762104.16	2794219.299	1976340.292	2140931.525	Organooxygen compounds	3616-42-0	HMDB0001254	C00352	ko01100//Metabolic pathways;ko01130//Biosynthesis of antibiotics;ko00250//Alanine, aspartate and glutamate metabolism;ko00520//Amino sugar and nucleotide sugar metabolism;ko04931//Insulin resistance	Amino acid metabolism;Carbohydrate metabolism;Endocrine and metabolic diseases;Global and overview maps	Human Diseases;Metabolism
POS06192			CDP-DG(16:1(9Z)/20:4(5Z,8Z,11Z,14Z))	3.149941687	309.416	1001.124427			3434527.652	632352.8651	443680.9353	602644.9701	1009628.292	1077902.642	98630.19189	826419.3191	552342.1214	707419.5142	Glycerophospholipids	-	HMDB0115953	-	-	-	-
POS03081			N-Benzoylanthranilate	-7.479706382	79.8891	242.2474722			481670.758	284626.1744	175954.2749	1316307.718	1010616.956	224140.8974	4566.767826	64984.34536	215078.2122	707285.3423	Benzene and substituted derivatives	579-93-1	HMDB0032175	-	-	-	-
POS04312			Chlorthiophos	0.82901691	184.03	362.2523761			1236318.229	438765.174	1447576.296	857191.0924	1016184.97	414252.9198	81671.344	852755.7027	1388768.752	695232.8647	--	--	--	-	-	-	-
POS04607			3-Iodo-4-hydroxyphenylpyruvate	1.340196511	199.721	307.0616868			1470742.284	663028.4118	710058.5628	1000895.32	1028542.354	728437.0094	963432.2046	1048930.737	1406384.717	804524.3446	--	--	--	-	-	-	-
POS04271			NTP	1.147397417	181.497	389.1045219			1204077.287	1971383.091	964538.1322	1513761.122	1033775.747	1041228.768	956814.0839	235165.4395	901420.7467	1347727.632	Organooxygen compounds	-	HMDB0060500	-	-	-	-
POS02941			2-Amino-1,2-bis(p-chlorophenyl)ethanol	6.716362371	63.5978	283.1742717			421045.2644	231096.8947	570825.9305	2063633.141	1049165.516	739326.3563	184133.286	794054.9278	1085950.442	1872879.011	--	--	--	-	-	-	-
POS04427			Dianthalexin	-6.820821929	191.613	240.2318449			1318330.369	1180120.686	1890820.312	1443808.192	1054933.666	1145511.309	1459811.666	1517663.096	1380311.178	2097603.737	--	--	--	-	-	-	-
POS03556			(2-benzyl-3-oxopropoxy)sulfonic acid	-4.138764055	133.96	245.2662657			719090.9165	2031666.537	1093726.119	1094902.127	1068008.819	1173203.166	355640.4837	2379784.947	1271264.038	8338242.889	Benzene and substituted derivatives	-	HMDB0133637	-	-	-	-
POS03277			2&apos;,3&apos;,6&apos;-Tris-O-(3,4,5-trihydroxybenzoyl)-3&apos;-Glucosyl-2&apos;,4&apos;,6&apos;-trihydroxyacetophenone	-6.418633083	96.48235	787.6023277			580004.8549	3170151.916	283270.8042	836430.3497	1074758.96	684302.8174	88139.31298	1197453.588	782252.7022	350879.8939	--	--	--	-	-	-	-
POS03213			5,6-Dihydro-5-fluorouracil	5.148389939	92.8563	133.1010567			550288.3344	149987.5902	567634.7062	803203.8696	1094113.459	1459339.296	990832.8795	2069069.611	1334569.617	1912605.009	Diazines	-	HMDB0060402	C16630	ko00983//Drug metabolism - other enzymes	Xenobiotics biodegradation and metabolism	Metabolism
POS02633			Delphinidin 3-O-(6-caffeoyl-beta-D-glucoside)	5.030500293	35.3987	628.5368334			292819.5538	391321.1298	613041.553	619269.1603	1113215.508	627453.2516	747530.1557	133749.0063	865409.9726	938062.9593	--	--	--	-	-	-	-
POS03220			(R)-(Homo)3-citrate	-4.649878798	93.5124	235.2094876			552179.329	1227422.143	951149.9937	666780.2404	1114902.735	628942.0815	354377.4631	112179.2368	413441.3979	1204187.871	--	--	--	C16598	ko01120//Microbial metabolism in diverse environments;ko01210//2-Oxocarboxylic acid metabolism	Global and overview maps	Metabolism
POS05897			cis-(Homo)3-aconitate	-3.074413127	282.532	217.1946119			2947748.479	1579653.676	1641147.093	1269408.945	1125137.823	859121.8311	459655.2631	1440768.059	1258175.64	2032264.595	--	--	--	C20582	ko01120//Microbial metabolism in diverse environments;ko01210//2-Oxocarboxylic acid metabolism	Global and overview maps	Metabolism
POS04625			Oolongtheanin	9.375359205	200.543	733.611445			1487765.686	1565330.55	1576408.667	1679240.438	1125578.183	1401994.505	1213549.458	546863.6271	2560508.48	1311716.999	-	116310-05-5	HMDB0038858	-	-	-	-
POS04480			dTDP-3-methyl-4-oxo-2,6-dideoxy-L-allose	-9.755486881	193.328	545.3428663			1364788.596	467480.9061	322599.4303	89542.57893	1149175.346	1148883.375	791458.7123	10266562.99	1787696.368	443430.2424	--	--	--	C11915	ko01130//Biosynthesis of antibiotics;ko00523//Polyketide sugar unit biosynthesis	Global and overview maps;Metabolism of terpenoids and polyketides	Metabolism
POS07017			TG(18:0/24:0/o-18:0)	-1.830758806	357.37	962.685516			5495548.824	2279250.991	614833.6345	4566.767826	1153181.973	438354.1274	858683.9152	2397478.072	5804356.703	909994.8779	Glycerolipids	-	HMDB0044856	-	-	-	-
POS03095			(5-Formylfuran-3-yl)methyl phosphate	0.573516601	81.5045	207.0972948			488084.6997	999973.5601	1084529.122	1287103.176	1153191.2	986477.9887	256930.6237	1427386.622	1584145.144	3666158.809	--	--	--	-	-	-	-
POS04824			N-Phosphohypotaurocyamine	-5.955330449	211.125	232.1732999			1668657.198	15088352.27	2799394.425	3714186.119	1162745.532	8952622.98	856753.4082	1119518.178	2439632.856	1739848.087	--	--	--	-	-	-	-
POS02728			Phloretin	3.344302368	41.9652	275.2768938			332812.0752	1003767.243	2603388.498	1302445.113	1171285.732	615227.5012	1075464.693	211403.1668	435027.1782	2119121.669	Linear 1,3-diarylpropanoids	60-82-2	HMDB0003306	C00774	ko01110//Biosynthesis of secondary metabolites	Global and overview maps	Metabolism
POS02573			Premithramycin A1	0.081167654	32.3643	545.5113208			272194.5629	2403007.705	1476232.598	926478.7047	1187135.389	1872095.28	3077372.811	1213306.437	281624.3158	4563703.613	--	--	--	C12384	ko01130//Biosynthesis of antibiotics	Global and overview maps	Metabolism
POS07760			PE(22:0/P-18:1(11Z))	2.935180359	401.665	787.1660841			8894247.663	12936438.6	2980078.543	1567992.207	1219516.971	1032067.996	136439.4662	112600.6615	2351030.745	2438055.263	Glycerophospholipids	-	HMDB0009512	C00350	ko01100//Metabolic pathways;ko01110//Biosynthesis of secondary metabolites;ko00564//Glycerophospholipid metabolism;ko04723//Retrograde endocannabinoid signaling;ko00563//Glycosylphosphatidylinositol(GPI)-anchor biosynthesis;ko04140//Autophagy - animal;ko05130//Pathogenic Escherichia coli infection	Global and overview maps;Glycan biosynthesis and metabolism;Infectious diseases;Lipid metabolism;Nervous system;Transport and catabolism	Cellular Processes;Human Diseases;Metabolism;Organismal Systems
POS06874			Azacozole	7.144001171	352.916	301.1500208			5091778.445	2974538.122	2094319.413	2038316.815	1227121.694	2381662.001	1728042	382473.9975	4404571.532	1631323.784	--	--	--	-	-	-	-
POS06832			Chlorfenprop-methyl	-1.983190751	349.105	234.0980143			4981493.294	2175903.013	1227604.707	2549074.525	1254424.007	4940051.658	6273104.383	6066665.438	1625975.505	4566.767826	--	--	--	-	-	-	-
POS06572			Acetyl citrate	-9.822922691	331.726	233.1492963			4249982.428	2138399.548	302206.4209	4566.767826	1254811.505	377907.8463	751047.5412	1977838.248	4519547.951	824444.2849	Carboxylic acids and derivatives	-	HMDB0059808	-	-	-	-
POS05021			UDP-D-xylose	3.803177768	223.669	537.2851162			1852121.876	387990.8578	772345.2527	2723169.473	1270012.449	873800.9697	193080.2627	800860.661	650610.2441	1413391.182	Pyrimidine nucleotides	626915	HMDB0001018	C00190	ko01100//Metabolic pathways;ko00520//Amino sugar and nucleotide sugar metabolism	Carbohydrate metabolism;Global and overview maps	Metabolism
POS03137			Nitrofurazone	2.314521016	86.5973	199.1439352			513488.6441	3047303.903	1918118.547	3714077.714	1282818.359	2175591.378	1801109.995	1152162.361	10386099.83	3673067.342	Furans	59-87-0	HMDB0014480	-	-	-	-
POS02411			3,4,5-trihydroxy-6-(2-hydroxy-4-{3,5,7-trihydroxy-4-[3,5,7-trihydroxy-2-(3-hydroxyphenyl)-3,4-dihydro-2H-1-benzopyran-8-yl]-6-[3,4,5-trihydroxy-6-(hydroxymethyl)oxan-2-yl]-3,4-dihydro-2H-1-benzopyran-2-yl}phenoxy)oxane-2-carboxylic acid	5.024895295	27.9906	901.803803			210400.2586	4566.767826	273464.7353	2801597.495	1289363.812	79046.7985	4566.767826	667124.1069	65975.85908	136516.7496	Flavonoids	-	HMDB0126778	-	-	-	-
POS03618			Fosfomycin calcium	-6.663772624	140.319	177.127303			752479.1379	827441.6776	696442.5199	1075700.657	1291727.105	742024.6667	2372759.551	1581020.653	1939507.633	1180688.396	--	--	--	-	-	-	-
POS04007			Lettowianthine	-9.272218737	166.084	318.2992346			994918.539	1373145.289	387050.3668	2415811.708	1298825.714	935724.5005	1004796.543	3923764.651	1105494.281	508611.1495	Aporphines	-	HMDB0034923	-	-	-	-
POS03261			Oxolinic acid	-1.735715911	95.41015	262.2369232			570999.207	975043.7348	900217.581	1111172.866	1317567.035	1203215.017	494592.5346	212079.1923	1249757.774	2709672.579	--	--	--	-	-	-	-
POS03742			dCMP	-0.60339621	148.247	308.2041912			826764.211	7325664.912	1131314.528	515914.5238	1332036.982	1330643.17	1636686.383	1463572.686	1580939.408	124629.4453	Pyrimidine nucleotides	1032-65-1	HMDB0001202	C00239	ko01100//Metabolic pathways;ko00240//Pyrimidine metabolism	Global and overview maps;Nucleotide metabolism	Metabolism
POS03141			4&apos;-O-Methylisoflavone	-2.427667946	87.0925	253.2713642			514417.0191	748269.5649	1046371.23	898361.436	1337125.433	874341.118	2703022.748	1089497.794	628202.2181	334667.0258	--	--	--	-	-	-	-
POS05813			Molybdoenzyme molybdenum cofactor	-7.773184668	278.072	522.2779246			2820865.169	3453205.911	3973643.344	2197830.384	1356358.774	2226230.523	1280256.038	2514208.197	2115621.778	13396861.13	--	--	--	C18237	ko01100//Metabolic pathways;ko00790//Folate biosynthesis;ko04122//Sulfur relay system	Folding, sorting and degradation;Global and overview maps;Metabolism of cofactors and vitamins	Genetic Information Processing;Metabolism
POS04038			Proanthocyanidin A2	9.648616576	167.1005	577.5172391			1019851.954	4255141.363	1277454.521	1187648.139	1357624.985	1111001.41	1058532.808	452955.2766	879855.2431	1311365.088	Flavonoids	41743-41-3	HMDB0037655	-	-	-	-
POS02650			(2E)-Butenoyl-CoA	1.148503825	36.26845	832.5842317			300231.1186	4566.767826	398266.7875	1617048.43	1370059.258	218127.5603	175854.3798	464451.4791	4566.767826	395279.8895	Fatty Acyls	-	HMDB0062466	-	-	-	-
POS02886			Arsenobetaine	9.433272032	57.913	179.0701563			396105.52	666149.0825	870818.3916	1124960.978	1383764.674	981439.6749	676841.0625	546623.5012	377303.3659	2953414.361	Organometalloid compounds	64436-13-1	HMDB0033206	-	-	-	-
POS03963			2&apos;,3&apos;,6&apos;-Tris-O-(3,4,5-trihydroxybenzoyl)-3&apos;-Glucosyl-2&apos;,4&apos;,6&apos;-trihydroxyacetophenone	-8.019069785	162.216	787.6010688			965338.9447	1236170.543	1008212.612	1386817.729	1384202.553	1370875.238	700882.962	288445.575	1413983.457	2239785.814	--	--	--	-	-	-	-
POS03701			2&apos;-Carboxy-4-[bis(2-chloroethyl)amino]-2-methylazobenzene	-4.265770224	145.4005	381.2740545			804105.5364	425887.953	911098.6288	1297175.062	1387525.708	1253671.979	1039255.698	865419.8748	2088121.659	2331915.301	--	--	--	-	-	-	-
POS03069			a-Methyldopa mono-O-sulfate	-6.843611868	78.8219	324.3250639			475713.9367	4198925.118	4212977.802	6815555.119	1395084.751	6888303.266	4705677.519	2208221.18	458261.0376	11347423.04	--	--	--	-	-	-	-
POS06702			Chloranocryl	4.589159883	342.965	231.0989325			4593547.868	6511720.671	1059569.651	1111808.923	1401511.209	1419821.435	706032.7371	822547.3973	2458818.27	564383.0002	--	--	--	-	-	-	-
POS02812			Butanoyl-CoA	-5.468073934	53.4302	838.6266964			366338.3746	1485180.565	1067435.849	1500924.927	1425623.935	530701.369	421975.2361	1291560.904	950214.569	713053.4705	Fatty Acyls	2140-48-9	HMDB0001088	C00136	ko01100//Metabolic pathways;ko01120//Microbial metabolism in diverse environments;ko01130//Biosynthesis of antibiotics;ko01200//Carbon metabolism;ko00630//Glyoxylate and dicarboxylate metabolism;ko00310//Lysine degradation;ko00650//Butanoate metabolism;ko00071//Fatty acid degradation;ko01212//Fatty acid metabolism;ko00062//Fatty acid elongation	Amino acid metabolism;Carbohydrate metabolism;Global and overview maps;Lipid metabolism	Metabolism
POS02527			2,2&apos;,4,4&apos;,5,5&apos;-Hexabromodiphenyl ether	7.416247547	30.9221	644.5956496			253043.0676	4242188.753	2358746.96	2290593.784	1430065.973	1897218.865	1057760.79	1064480.457	1422182.344	7790127.751	--	--	--	-	-	-	-
POS04543			Nitrogen mustard	-0.224659171	197.8065	157.0607415			1422780.086	1355061.623	1098890.525	1155044.015	1431237.9	302308.1598	544616.0561	627819.9503	353233.071	801122.2116	Organonitrogen compounds	51-75-2	HMDB0015025	-	-	-	-
POS02979			3-(Phosphoacetylamido)-L-alanine	9.101693357	68.8256	243.1332803			438221.2921	1527911.386	1358688.014	1002342.468	1447561.034	789045.9947	63283.85916	2240855.239	1026923.927	492965.2735	--	--	--	-	-	-	-
POS08553			Isocil	1.83939899	451.115	248.0968311			17226801.46	133862696	11040929.97	152843080.2	1471965.042	140918934.6	195919824.3	4332892.158	2229170.289	56675455.58	--	--	--	-	-	-	-
POS04053			norsertraline	1.154137233	167.913	293.2106138			1029880.322	2097178.85	679590.88	2711740.488	1472441.344	1058221.342	3570348.64	1131210.499	296714.0676	466964.7386	Tetralins	-	HMDB0061002	-	-	-	-
POS03643			5,6-Dihydro-5-fluorouracil	5.830652631	141.0245	133.1011468			770821.508	4566.767826	564740.7441	1934310.173	1483825.412	4566.767826	336911.1931	12531784.05	112643.8172	456710.2253	Diazines	-	HMDB0060402	C16630	ko00983//Drug metabolism - other enzymes	Xenobiotics biodegradation and metabolism	Metabolism
POS03953			Nitrogen mustard	-0.883789841	161.773	157.0606387			957519.2903	162677.1606	719682.7893	338488.2444	1487292.935	519150.6997	345847.6777	975350.5486	1123086.265	3092587.498	Organonitrogen compounds	51-75-2	HMDB0015025	-	-	-	-
POS05250			4-(4-Deoxy-beta-D-gluc-4-enuronosyl)-D-galacturote	-5.579635669	237.4455	353.2535112			2087995.15	156054.2823	1217553.05	2748107.725	1499725.741	1621923.224	944640.702	1767607.82	705656.8957	1327206.335	--	--	--	-	-	-	-
POS04426			Clomeprop	6.664317906	191.5725	325.2112372			1318251.162	1100499.921	1855007.107	2972095.05	1501300.598	1232378.215	1894429.631	1008310.114	1712897.549	2089846.586	--	--	--	-	-	-	-
POS06726			2-epi-5-epi-Valiolone 7-phosphate	4.649473214	343.985	273.1550419			4663245.339	2607959.515	3537229.982	6525673.912	1506283.615	2221881.789	3143706.753	3249153.944	11136798.44	6590319.576	--	--	--	C17692	ko01130//Biosynthesis of antibiotics	Global and overview maps	Metabolism
POS06492			Flurochloridone	4.167740811	324.977	313.1236774			4055197.002	667522.1857	1649633.272	229694.0853	1515267.403	4566.767826	261143.5117	6609516.595	4566.767826	1751132.801	--	--	--	-	-	-	-
POS04559			4-Demethylpremithramycinone	5.243276986	198.339	401.3449757			1434533.295	1518362.226	2782436.175	3975374.809	1530504.646	547598.0665	2560511.2	119185.8765	4566.767826	9864672.444	--	--	--	C12382	ko01130//Biosynthesis of antibiotics	Global and overview maps	Metabolism
POS04722			3,3&apos;-Biflaviolin	-5.234049498	205.987	411.2925291			1562942.456	1381109.451	884442.4508	1259776.064	1537669.591	337348.9926	793321.2135	1295504.909	1935351.914	297078.1367	--	--	--	-	-	-	-
POS02583			Flavanone 7-O-[alpha-L-rhamnosyl-(1-&gt;2)-beta-D-glucoside]	1.043185212	32.3972	549.5436488			274409.9577	2305979.906	1793963.245	1398466.44	1561712.375	1686799.728	2304787.99	834038.35	1242253.133	2298979.809	--	--	--	-	-	-	-
POS05359			Dichlormid	-1.593281351	247.0745	209.0919451			2200430.632	159665.0276	12415388.93	115749.7574	1566514.799	4566.767826	176092.6231	4566.767826	915213.814	1070048.683	--	--	--	-	-	-	-
POS08192			Se-Propenylselenocysteine Se-oxide	-1.700716516	428.618	225.1232954			12317739.26	4935960.001	418473.4944	4566.767826	1583660.269	592181.8192	1674576.178	6049975.7	16241872.52	1354298.573	--	--	--	-	-	-	-
POS04600			4-Nitro-6-oxohepta-2,4-dienedioate	-7.720351674	199.603	216.1227158			1466472.887	1717541.687	2345961.649	1966386.321	1590464.603	1295369.499	787428.4073	316423.294	2118841.196	2533256.766	--	--	--	-	-	-	-
POS03507			3&apos;,5&apos;-Cyclic IMP	-3.218159724	129.215	331.196914			693457.3698	1114536.399	1017648.834	1660292.871	1597843.896	1501361.467	957287.945	1190474.929	3956119.778	1895572.765	--	--	--	-	-	-	-
POS04898			Chloramphenicol	0.622456883	215.522	324.1368777			1731385.834	1312072.653	1978528.431	2463120.255	1599754.203	985486.0839	1217013.144	4566.767826	3513457.63	1604833.62	Benzene and substituted derivatives	56-75-7	HMDB0014589	-	-	-	-
POS03828			Cyanidin	4.69822034	153.355	288.2528261			876657.0113	1374799.274	1706088.731	2035941.442	1610377.094	1489427.687	1478444.088	662279.7602	5062707.58	2185241.098	--	--	--	C05905	ko01110//Biosynthesis of secondary metabolites	Global and overview maps	Metabolism
POS05111			5-FU	7.492510917	228.991	131.0854512			1944726.299	1915332.793	783947.1698	3858474.215	1615844.913	1290642.094	670731.7086	697927.6553	2133959.936	2993331.605	Diazines	51-21-8	HMDB0014684	C07649	ko04976//Bile secretion;ko00983//Drug metabolism - other enzymes	Digestive system;Xenobiotics biodegradation and metabolism	Metabolism;Organismal Systems
POS04331			Dinicozole	-2.799608017	184.678	327.2273633			1245929.999	3504072.314	2039864.05	1903576.058	1629795.304	2909255.137	1322784.481	885915.6313	2567255.287	8311777.093	--	--	--	-	-	-	-
POS07396			1,4-Bis(chloromethoxymethyl)benzene	-7.34663584	384.1075	236.1126494			6920194.29	3120231.59	3633486.712	765366.5391	1651493.422	2497982.398	618299.7025	1470232.96	777922.2754	4566.767826	--	--	--	-	-	-	-
POS05001			Dihydroneopterin phosphate	-5.182352158	222.773	336.2160394			1834488.911	1392032.242	651187.1627	3371136.681	1659283.746	1822693.483	2301817.86	1473365.549	680917.2935	401792.4075	Pteridines and derivatives	-	HMDB0006824	C05925	ko01100//Metabolic pathways;ko00790//Folate biosynthesis	Global and overview maps;Metabolism of cofactors and vitamins	Metabolism
POS04264			Tetrachlorobisphenol A	3.924923014	180.8865	367.0753134			1199174.537	2753040.962	1433758.022	1883988.516	1670963.76	816568.1635	814809.4914	692159.3829	143536.4737	2394757.454	--	--	--	-	-	-	-
POS04817			3,4,5-trihydroxy-6-({7-oxo-7H-furo[3,2-g]chromen-4-yl}oxy)oxane-2-carboxylic acid	-3.283253179	211.118	379.2950346			1663649.254	346469.1801	1567278.303	2139246.199	1672311.864	1857929.838	1944127.518	8124393.222	2903970.782	2344905.527	Organooxygen compounds	-	HMDB0129424	-	-	-	-
POS06692			Guabenz	9.014449518	342.78	232.0912597			4572034.438	4566.767826	664622.3668	1725901.12	1675424.762	1570642.383	433836.6185	353104.1032	1459204.064	199516.191	--	--	--	-	-	-	-
POS03442			Fosetyl	-6.712465068	120.348	111.0554379			663280.3529	2333672.211	244350.9692	7029029.137	1706885.342	2281768.988	4171210.153	733745.1551	1243753.41	1153643.086	--	--	--	-	-	-	-
POS03653			Glyphosate	3.977498171	141.404	170.0810491			776694.5384	787154.8066	1219165.714	1102704.695	1718824.47	1028090.713	1161012.649	324116.9981	1432907.76	1772674.929	Carboxylic acids and derivatives	5652-28-8	HMDB0000370	-	-	-	-
POS04921			3,4,5-trihydroxy-6-{3,4,8,9,10-pentahydroxy-6-oxo-6H-benzo[c]chromene-1-carbonyloxy}oxane-2-carboxylic acid	5.056278009	217.675	497.3427862			1745645.163	1371503.4	1734017.956	956935.599	1719488.326	798996.1162	807110.6641	826614.2025	3950380.468	2658240.398	Tannins	-	HMDB0126671	-	-	-	-
POS03586			Bronopol	5.707021641	137.941	200.9964179			733894.8567	2192398.827	1039177.022	1141724.329	1759498.585	1028568.914	948762.6382	674624.4612	924977.9091	3250181.206	--	--	--	-	-	-	-
POS05281			Bifenox	2.031041823	240.62	343.1389715			2115310.547	5387551.39	4610699.533	167619.5143	1773302.082	1625375.623	88499.76916	3839330.477	1481728.41	3836357.653	--	--	--	-	-	-	-
POS02876			Barban	-3.535468428	57.17005	259.1070641			393003.2673	1229648.265	693616.8356	839907.1078	1797860.029	899998.5282	315174.5338	1799245.637	659171.1754	1206206.689	--	--	--	-	-	-	-
POS03639			TG(22:1(13Z)/19:2n6/22:6(4Z,7Z,10Z,13Z,16Z,19Z))	-7.47524929	140.957	1000.599804			765434.0511	498923.171	578357.6476	739662.4805	1798083.742	140486.271	1125879.42	2596207.421	614037.5646	972813.7467	Glycerolipids	-	HMDB0051712	-	-	-	-
POS04050			3,3&apos;-Dichloro-4,4&apos;-diaminodiphenyl ether	-3.781936802	167.877	270.1328588			1028763.569	927499.4061	1953983.076	3267901.318	1809910.123	1038839.257	768671.4021	4566.767826	2054653.811	750108.386	--	--	--	-	-	-	-
POS06237			D-Fructose 6-phosphate	3.162049833	309.423	261.1438992			3508716.767	1587612.553	5300784.159	4101780.511	1830071.646	1851873.962	5930343.903	946361.2036	14470176.89	1609535.469	Organooxygen compounds	643-13-0	HMDB0000124	C00085	ko01100//Metabolic pathways;ko01120//Microbial metabolism in diverse environments;ko01200//Carbon metabolism;ko05230//Central carbon metabolism in cancer;ko04922//Glucagon signaling pathway;ko04931//Insulin resistance;ko00052//Galactose metabolism;ko04152//AMPK signaling pathway;ko00500//Starch and sucrose metabolism	Cancers;Carbohydrate metabolism;Endocrine and metabolic diseases;Endocrine system;Global and overview maps;Signal transduction	Environmental Information Processing;Human Diseases;Metabolism;Organismal Systems
POS06312			Vinclozolin	-5.555986384	313.845	287.116487			3641825.312	508104.6822	304172.5998	665982.3564	1854145.814	6149911.33	4746522.212	13935761.01	35191869.57	14873042.82	--	--	--	-	-	-	-
POS04564			Delphinidin 3-O-(6-caffeoyl-beta-D-glucoside)	5.852902013	198.544	628.5373495			1439671.631	37496100.5	1048683.161	4435977.062	1864987.242	1866133.799	1331533.362	1386224.966	1352590.811	322960.5299	--	--	--	-	-	-	-
POS03590			2-Oxoadipate	2.509522934	138.0085	161.1323784			735838.762	1908203.538	1248581.217	1308066.765	1866299.18	847291.3737	330889.2972	635163.2734	7699432.694	2851896.662	Keto acids and derivatives	3184-35-8	HMDB0000225	C00322	ko01100//Metabolic pathways;ko01120//Microbial metabolism in diverse environments;ko01130//Biosynthesis of antibiotics;ko01230//Biosynthesis of amino acids;ko01210//2-Oxocarboxylic acid metabolism;ko00310//Lysine degradation;ko00380//Tryptophan metabolism;ko00300//Lysine biosynthesis	Amino acid metabolism;Global and overview maps	Metabolism
POS07337			Endothal-disodium	2.920576976	380.296	231.1336487			6714198.266	364868.5228	666269.0032	398418.4408	1875739.857	2142783.479	690835.8386	740014.4694	1391979.972	1221800.923	--	--	--	-	-	-	-
POS05163			Nicotite D-ribonucleotide	1.024339234	230.6605	337.219521			2000669.192	960211.4173	2527119.628	1298319.865	1875830.344	1195848.821	876308.9951	1303678.107	1631746.302	12674037.41	--	--	--	-	-	-	-
POS03129			5-Carboxy-2-oxohept-3-enedioate	9.208340858	85.851	217.1541669			509664.6317	1036151.517	1711303.024	2691279.509	1907701.914	1849588.867	2074530.489	1720093.132	2563747.964	1962027.633	--	--	--	C04052	ko01120//Microbial metabolism in diverse environments;ko01220//Degradation of aromatic compounds;ko00350//Tyrosine metabolism	Amino acid metabolism;Global and overview maps	Metabolism
POS04354			rcobarbital	-9.356506615	186.447	304.1568402			1266146.704	1078293.768	1586650.606	1878458.135	1932773.643	1100466.676	1106058.608	820790.4102	1380103.779	3235078.743	--	--	--	-	-	-	-
POS02965			1,4-Bis(chloromethoxymethyl)benzene	-9.270010591	67.3739	236.1121972			433485.7671	1110619.688	1544355.461	1695846.66	1953691.655	1100684.524	750129.1067	1363001.157	1230152.5	1237787.483	--	--	--	-	-	-	-
POS05911			2-Oxoadipate	2.679081834	283.33	161.1324056			2978995.015	1019819.398	1593519.756	2282829.669	1957164.845	1001064.246	1050450.823	1636301.997	2053251.495	2099856.907	Keto acids and derivatives	3184-35-8	HMDB0000225	C00322	ko01100//Metabolic pathways;ko01120//Microbial metabolism in diverse environments;ko01130//Biosynthesis of antibiotics;ko01230//Biosynthesis of amino acids;ko01210//2-Oxocarboxylic acid metabolism;ko00310//Lysine degradation;ko00380//Tryptophan metabolism;ko00300//Lysine biosynthesis	Amino acid metabolism;Global and overview maps	Metabolism
POS04922			Chlorozotocin	0.886399455	217.886	314.6997547			1746196.658	1167037.77	1842448.799	1477151.89	1975841.331	1224166.956	1393557.5	1244108.816	1879070.605	1742118.663	--	--	--	-	-	-	-
POS07109			D-Fructose 6-phosphate	3.002675402	362.729	261.1438577			5845112.497	5781856.372	5962920.826	6787800.021	2017210.321	1796099.823	1538621.31	1615807.985	3851099.234	3835833.894	Organooxygen compounds	643-13-0	HMDB0000124	C00085	ko01100//Metabolic pathways;ko01120//Microbial metabolism in diverse environments;ko01200//Carbon metabolism;ko05230//Central carbon metabolism in cancer;ko04922//Glucagon signaling pathway;ko04931//Insulin resistance;ko00052//Galactose metabolism;ko04152//AMPK signaling pathway;ko00500//Starch and sucrose metabolism	Cancers;Carbohydrate metabolism;Endocrine and metabolic diseases;Endocrine system;Global and overview maps;Signal transduction	Environmental Information Processing;Human Diseases;Metabolism;Organismal Systems
POS02865			2&apos;,3&apos;,6&apos;-Tris-O-(3,4,5-trihydroxybenzoyl)-3&apos;-Glucosyl-2&apos;,4&apos;,6&apos;-trihydroxyacetophenone	-6.317633372	56.1658	787.6024071			389452.2371	315442.746	1137788.135	813936.3976	2032666.735	1416345.537	696645.6141	2161988.687	2607813.879	1595961.341	--	--	--	-	-	-	-
POS05331			Transfluthrin	7.5997278	245.6205	372.1642973			2173530.419	1836786.446	3026415.53	1675186.86	2047108.904	1477142.929	883196.8499	1730144.874	4566.767826	2962610.095	--	--	--	-	-	-	-
POS03064			2-hydroxy-3-[4-(sulfooxy)phenyl]propanoic acid	-4.778653976	78.6814	263.2360235			472509.9331	1142793.109	2240571.45	2067425.218	2064104.572	336450.0003	3883587.799	1373213.988	10202336.72	3683231.493	Organic sulfuric acids and derivatives	-	HMDB0132291	-	-	-	-
POS05912			Tizoxanide glucuronide	-2.216609556	283.33	442.3752983			2979104.36	5385441.649	2677496.904	2109380.247	2071697.214	3777565.735	2624600.049	1345585.552	13559361.91	2756798.138	Organooxygen compounds	-	HMDB0060643	-	-	-	-
POS06099			Carboxyphosphamide	2.714643748	302.799	294.0928722			3280661.936	3086241.293	6603765.396	2108118.306	2079053.191	4212235.386	2407370.275	1268969.638	4944296.179	2401150.112	Organonitrogen compounds	-	HMDB0060449	C07646	ko00982//Drug metabolism - cytochrome P450	Xenobiotics biodegradation and metabolism	Metabolism
POS06092			Selenohomocystine	-8.134143765	301.475	363.1479309			3271509.675	1608497.389	1537911.8	1158868.303	2082250.77	1186534.216	2836475.245	2266119.438	1131566.894	932452.0044	--	--	--	-	-	-	-
POS03928			Cefonicid sodium	4.486008797	160.0365	587.5395078			942754.0342	833646.7856	1000031.943	1873275.897	2094891.863	2711391.759	1609716.952	558756.9976	2741495.234	2099801.928	--	--	--	-	-	-	-
POS07867			Nitrogen mustard	-0.532094179	407.3405	157.0606936			9638612.139	19736035.19	3632347.642	4913469.942	2148613.856	20254018.06	17611183.73	16610121.75	5931959.554	13389299.2	Organonitrogen compounds	51-75-2	HMDB0015025	-	-	-	-
POS05448			Molybdoenzyme molybdenum cofactor	-0.809416381	254.189	522.2815547			2323434.08	3943577.778	2032457.862	1386494.443	2149884.093	2380028.999	2358152.357	2363779.559	2409821.2	3598393.278	--	--	--	C18237	ko01100//Metabolic pathways;ko00790//Folate biosynthesis;ko04122//Sulfur relay system	Folding, sorting and degradation;Global and overview maps;Metabolism of cofactors and vitamins	Genetic Information Processing;Metabolism
POS07538			DG(16:0e/18:0/0:0)	2.385970382	391.7795	583.9897676			7623027.529	4566.767826	671218.0621	3646122.467	2196652.274	1953194.227	1521584.676	2204396.824	4566.767826	4566.767826	Glycerolipids	-	HMDB0011146	-	-	-	-
POS04442			3&apos;,5&apos;-Cyclic CMP	0.080892689	192.4475	306.1885013			1335050.988	2895897.703	2483716.94	3377947.999	2223526.961	3727334.131	2786414.129	2440547.26	5256656.68	4700736.2	--	--	--	-	-	-	-
POS03890			Ridogrel	-6.300871204	158.025	367.3393684			919089.5558	4829298.101	1674158.889	1778893.714	2252817.943	969288.2113	1652410.422	714522.5807	425093.4746	2390398.706	Benzene and substituted derivatives	110140-89-1	HMDB0015338	-	-	-	-
POS09628			Chloropropylate	3.400132297	571.267	340.22153			125886937.6	510462.4467	89478741.58	123045.9365	2257097.75	319334.0233	133104.2011	13869212.26	2200633.556	2107086.274	--	--	--	-	-	-	-
POS07864			Propane-1,2-diol 1-phosphate	-9.535928324	407.1775	157.0800883			9630827.743	1457273.998	342593.1902	1815041.479	2257840.797	3425681.425	924388.6034	6454766.339	3011611.953	1694117.693	--	--	--	-	-	-	-
POS03879			Butanoyl-CoA	-5.155038704	156.9895	838.6269586			910731.9759	178311.801	1792434.943	1494996.015	2265297.974	62821.30381	381392.0692	455475.9534	153606.8573	164456.1708	Fatty Acyls	2140-48-9	HMDB0001088	C00136	ko01100//Metabolic pathways;ko01120//Microbial metabolism in diverse environments;ko01130//Biosynthesis of antibiotics;ko01200//Carbon metabolism;ko00630//Glyoxylate and dicarboxylate metabolism;ko00310//Lysine degradation;ko00650//Butanoate metabolism;ko00071//Fatty acid degradation;ko01212//Fatty acid metabolism;ko00062//Fatty acid elongation	Amino acid metabolism;Carbohydrate metabolism;Global and overview maps;Lipid metabolism	Metabolism
POS06158			3-Methyleneoxindole	-1.437096219	305.9625	146.165068			3375781.335	5553217.189	4702640.134	3460281.767	2279706.346	2958938.79	2817620.968	6617312.04	5870679.966	683335.9293	--	--	--	-	-	-	-
POS03889			CGP 28-392	1.350921467	157.98	366.3358701			918619.1336	630578.4126	1773919.646	1830988.569	2294197.606	573661.9932	1309442.349	217858.5542	1588467.851	2335296.007	--	--	--	-	-	-	-
POS06510			2-Hydroxymucote semialdehyde	8.218406995	326.5625	143.1178445			4097759.48	10424957.85	2472446.125	22321610.13	2311097.706	25714996.39	20398595.09	7744225.691	11143249.37	6762098.517	--	--	--	-	-	-	-
POS06148			Adenosine 5-O-(3-thiodiphophate)	7.964494055	305.837	444.277507			3361089.78	1125431.689	403030.6523	249210.3243	2388121.582	1067571.377	1234611.151	25861233.23	383267.8877	581858.985	--	--	--	-	-	-	-
POS02851			Deoxyviolaceinic acid	-6.075855302	55.55045	358.3672053			383247.218	1016590.012	1410914.768	1995393.623	2393123.542	1159923.518	1110841.51	560310.6942	860776.0894	2739361.473	--	--	--	C21132	ko01130//Biosynthesis of antibiotics	Global and overview maps	Metabolism
POS04428			IAA-94	-7.805417906	191.639	358.2328883			1319013.965	531984.5732	1402623.513	212754.4594	2416985.926	711004.919	769020.5397	713461.6981	1691704.421	1643932.61	--	--	--	-	-	-	-
POS04624			Procymidone	-4.666940384	200.4705	285.1438505			1486354.398	1136150.54	1906855.554	1883732.025	2457859.606	1037623.389	1047790.369	1505763.631	1894195.098	4880244.098	--	--	--	-	-	-	-
POS03520			D-Ribose 5-diphosphate	3.287867172	130.344	311.0979961			701731.462	879142.3024	444329.939	3408675.433	2482460.131	4566.767826	52210.81544	123159.269	947598.4802	4566.767826	--	--	--	-	-	-	-
POS03990			Letrozole	-1.407986265	164.414	286.3095749			982248.2344	15390042.86	928314.9259	75676.93928	2499393.011	342083.2405	2385781.665	1175349.696	6377339.19	38164072.63	Benzene and substituted derivatives	112809-51-5	HMDB0015141	-	-	-	-
POS05133			3,4,5-trihydroxy-6-{[2-oxo-3-(2,3,4,5-tetrahydroxyphenyl)propanoyl]oxy}oxane-2-carboxylic acid	-5.753305701	229.7	405.2849507			1973443.637	4342501.387	4545907.073	2749215.004	2556536.754	3749905.591	2714709.819	2339599.998	1777083.708	7217495.193	Organooxygen compounds	-	HMDB0125350	-	-	-	-
POS05245			Lormetazepam	-8.405825201	237.3415	336.1894591			2080230.944	1098404.912	4273955.947	2073424.252	2635609.859	3635421.18	2049945.119	2367761.079	3236151.176	3813158.973	Benzodiazepines	848-75-9	HMDB0041919	-	-	-	-
POS06263			Aminopyrrolnitrin	1.796577184	312.014	228.0975846			3548914.156	3516926.682	3425014.786	1588001.614	2654416.454	2038120.324	1772283.963	1944094.779	3057768.249	1105008.863	--	--	--	C21109	ko01130//Biosynthesis of antibiotics	Global and overview maps	Metabolism
POS07990			N-Glycolyl-D-mannosamine 6-phosphate	5.679492703	415.183	318.1961781			10544739.2	1625409.177	2074477.767	3327403.637	2656033.394	5104266.608	2446491.778	5355063.188	5399802.768	2859139.702	--	--	--	-	-	-	-
POS02948			Gravacridonetriol glucoside	4.871765511	64.1953	520.5077075			424923.6134	643490.0479	1755608.914	2923600.994	2661440.76	1549734.81	1629727.576	1104224.03	1021750.884	5419688.116	Glycerolipids	59086-96-3	HMDB0029331	-	-	-	-
POS04520			{5-hydroxy-11-methoxy-16,18-dioxo-6,8,19-trioxapentacyclo[10.7.0.0nonadeca-1(12),2(9),10,13(17)-tetraen-14-yl}oxidanesulfonic acid	5.741239639	195.89	427.3597244			1404762.824	3134100.552	2620773.404	2047385.432	2674085.82	2448595.982	1552589.955	1201258.404	2524987.184	7547256.08	--	--	--	-	-	-	-
POS06396			3-Iodo-4-hydroxyphenylpyruvate	2.962242428	319.034	307.0621832			3814843.43	3659295.598	4160085.081	2805353.95	2725132.941	7104850.06	6691711.67	3291018.571	4558007.569	2070639.181	--	--	--	-	-	-	-
POS05582			Isoimide	8.004435886	262.791	307.1643272			2503493.415	1129809.619	2533643.326	4342633.177	2729872.694	7664825.211	3723485.437	29237908.78	1944322.53	4863856.16	--	--	--	-	-	-	-
POS04988			Tetrahydroxypteridine	2.588541508	221.871	197.1281843			1819769.504	2768727.252	3884268.955	2374773.716	2742208.168	2430317.499	3016688.598	2016837.819	1862423.427	4885115.598	--	--	--	-	-	-	-
POS05923			N-Nitrosomethylvinylamine	4.699208996	285.1855	87.10018117			2998209.781	5870995.062	3336579.428	6700610.119	2755521.032	4564389.259	5555904.875	1693883.162	4683211.513	9233790.053	--	--	--	-	-	-	-
POS06217			DG(16:1n7/0:0/22:2n6)	5.044430435	309.4185	648.0485405			3476762.623	1944609.108	3051251.48	1059025.402	2756561.281	1693126.761	1904470.206	16750163.51	1364470.301	1156431.08	Glycerolipids	-	HMDB0056168	-	-	-	-
POS06380			norsertraline	0.850455358	318.2455	293.2105251			3783745.882	3409583.85	2782399.744	4543083.425	2763327.575	4074915.045	3357489.334	2473582.859	6339984.292	3518762.817	Tetralins	-	HMDB0061002	-	-	-	-
POS05440			Dichlozoline	-7.03931432	253.953	275.1054471			2316379.421	4609467.236	4450800.102	4028871.797	2775052.234	1354855.751	4268136.898	1277355.189	3649524.556	4811433.842	--	--	--	-	-	-	-
POS04476			2&apos;,3&apos;,6&apos;-Tris-O-(3,4,5-trihydroxybenzoyl)-3&apos;-Glucosyl-2&apos;,4&apos;,6&apos;-trihydroxyacetophenone	-5.659134697	193.0765	787.6029251			1362282.963	2635333.288	2804881.367	2972812.47	2778035.52	1795499.893	2397568.647	1568801.648	2560781.392	2945321.593	--	--	--	-	-	-	-
POS05425			norsertraline	1.191770642	252.903	293.2106248			2288490.864	1949784.612	2615040.995	1956269.172	2783948.099	1635673.697	1732228.209	1561198.62	2708043.696	2103325.136	Tetralins	-	HMDB0061002	-	-	-	-
POS07816			5-Carboxy-2-oxohept-3-enedioate	9.595931285	404.65	217.1542507			9287891.163	945093.0229	922955.7936	3103810.668	2833619.512	2213474.099	835412.6839	3260426.141	3438124.453	4566.767826	--	--	--	C04052	ko01120//Microbial metabolism in diverse environments;ko01220//Degradation of aromatic compounds;ko00350//Tyrosine metabolism	Amino acid metabolism;Global and overview maps	Metabolism
POS05011			1-(5&apos;-Phosphoribosyl)-5-amino-4-(N-succinocarboxamide)-imidazole	9.183436631	223.531	455.2947485			1844077.033	5296931.145	1629548.521	2460448.019	2842909.792	2182313.083	5585753.113	2303707.413	1753125.71	2331520.154	--	--	--	-	-	-	-
POS03927			Delphinidin 3-O-(6-caffeoyl-beta-D-glucoside)	5.410448807	160.029	628.5370718			942288.2961	714503.7779	2894355.441	2899108.952	2858747.193	3759820.371	1942564.501	591449.1639	2194412.577	2584267.047	--	--	--	-	-	-	-
POS05251			Endothal-disodium	2.346652821	237.478	231.1335166			2089050.686	1771982.097	2458942.608	3083673.149	2892741.878	1648149.631	4932856.674	3027905.991	1679360.755	1604322.396	--	--	--	-	-	-	-
POS06933			Niguldipine	-3.518069946	356.786	610.7165316			5253719.966	6685851.797	3370449.698	3076576.879	2896237.905	2009866.088	4687584.776	2127583.883	6800278.559	8738529.837	--	--	--	-	-	-	-
POS06398			para-Trifluoromethylphenol	-5.145994632	319.1445	163.1156424			3819050.199	3389243.199	4991551.904	1714164.08	2907792.36	1348123.974	3575076.441	2030738.932	7436771.721	1907314.975	Benzene and substituted derivatives	-	HMDB0014023	-	-	-	-
POS07019			Cobalt-sirohydrochlorin	-3.833373911	357.371	920.7529509			5502398.166	2604831.059	1527475.64	2781819.853	2910568.128	5140275.29	4291298.316	648138.3478	3389089.64	3547571.764	--	--	--	C11538	ko01100//Metabolic pathways;ko00860//Porphyrin and chlorophyll metabolism	Global and overview maps;Metabolism of cofactors and vitamins	Metabolism
POS04838			2-Oxoadipate	2.854965574	212.106	161.1324338			1676350.566	2329309.151	2174032.739	1984274.46	2911092.663	1377007.698	1331188.835	538163.3648	2893009.688	2619255.446	Keto acids and derivatives	3184-35-8	HMDB0000225	C00322	ko01100//Metabolic pathways;ko01120//Microbial metabolism in diverse environments;ko01130//Biosynthesis of antibiotics;ko01230//Biosynthesis of amino acids;ko01210//2-Oxocarboxylic acid metabolism;ko00310//Lysine degradation;ko00380//Tryptophan metabolism;ko00300//Lysine biosynthesis	Amino acid metabolism;Global and overview maps	Metabolism
POS04056			SM C16:1	8.04889543	167.952	717.05984			1032893.252	4204200.509	3863390.061	2593747.301	2912789.295	3662273.415	4717112.528	2436018.845	1769024.402	7081739.978	Organonitrogen compounds	-	HMDB0029216	-	-	-	-
POS08893			ADP-ribose 1&apos;&apos;,2&apos;&apos;-phosphate	2.017131998	476.419	622.0359293			25886230.62	5573128.944	5160487.753	4645508.672	2923349.173	4461304.396	2550282.688	4569020.934	4562333.711	3142622.67	--	--	--	-	-	-	-
POS07205			Ferimol	8.656146055	370.804	332.2061435			6175004.274	4692611.773	7413500.907	4429367.883	2953683.752	1501721.686	1838522.6	1135681.598	4566.767826	4566.767826	--	--	--	-	-	-	-
POS06873			Aminoethoxyacetic acid	-3.766573077	352.912	119.1180317			5088879.817	2923402.14	3351008.028	2814430.272	2965448.647	2768352.702	4655972.313	2615582.703	8128069.513	4825221.238	Carboxylic acids and derivatives	-	HMDB0060587	-	-	-	-
POS03783			Dinicozole	-2.840774171	150.666	327.2273499			852557.5788	918067.4308	1047862.14	3234044.141	2977718.015	4566.767826	147111.575	4566.767826	505537.8658	4566.767826	--	--	--	-	-	-	-
POS04816			CDP-abequose	3.83238387	211.117	534.3275205			1663304	1564143.401	2639143.815	2075644.19	2989214.813	770621.7658	2538180.85	4947037.641	1184899.652	6352058.78	--	--	--	C01788	ko00520//Amino sugar and nucleotide sugar metabolism	Carbohydrate metabolism	Metabolism
POS06153			4-Carboxy-4-hydroxy-2-oxoadipate	-5.914138719	305.868	221.1395747			3366091.973	2589404.555	2896462.65	2836740.218	3040255.219	2105268.726	1986071.316	1155625.148	475897.6907	3985548.847	--	--	--	C04115	ko01120//Microbial metabolism in diverse environments	Global and overview maps	Metabolism
POS05372			3-Iodo-4-hydroxyphenylpyruvate	1.420802375	248.546	307.0617114			2222290.471	2392713.471	3534034.156	2299040.563	3042343.086	1970902.083	1183632.949	1147745.403	2322487.616	2970976.696	--	--	--	-	-	-	-
POS03505			Flumetsulam	9.913213819	128.554	326.3045013			692795.5295	4222155.092	462426.0835	1832040.262	3102575.774	2122736.034	3367605.15	611789.0272	1083653.189	843922.5631	--	--	--	-	-	-	-
POS06891			norcisapride	-1.069444805	355.609	314.786941			5134820.04	6947029.684	2871531.427	2700855.125	3130163.929	3075486.013	1909378.953	3126094.558	3027175.11	5952598.491	Benzene and substituted derivatives	-	HMDB0061018	-	-	-	-
POS03610			D-Glucosamine 6-phosphate	6.316514414	139.991	260.1599135			746949.6298	1748304.995	1459499.307	1230028.035	3162904.825	1625342.642	495685.5136	1113369.547	1764712.182	930989.291	Organooxygen compounds	3616-42-0	HMDB0001254	C00352	ko01100//Metabolic pathways;ko01130//Biosynthesis of antibiotics;ko00250//Alanine, aspartate and glutamate metabolism;ko00520//Amino sugar and nucleotide sugar metabolism;ko04931//Insulin resistance	Amino acid metabolism;Carbohydrate metabolism;Endocrine and metabolic diseases;Global and overview maps	Human Diseases;Metabolism
POS03925			2-(3,4-dihydroxy-5-methoxyphenyl)-3,5,7-trihydroxy-1chromen-1-ylium	2.339966269	159.919	318.278219			940948.4747	2476911.619	1832868.067	7137857.102	3184112.72	3722151.34	4748409.767	1988139.272	3555025.94	7652306.272	--	--	--	-	-	-	-
POS05173			Transfluthrin	7.647772228	230.782	372.1643151			2010711.639	5957801.812	3369221.306	2478802.592	3240341.284	5719995.072	2316297.488	1623093.617	1530660.431	4502151.206	--	--	--	-	-	-	-
POS06660			Endothal-disodium	2.362135746	340.188	231.1335202			4494540.355	11086374.07	2632223.887	3494080.582	3300852.822	1808986.772	1444362.716	1603476.176	2615236.943	4025751.045	--	--	--	-	-	-	-
POS03623			S-(4-Bromophenyl)-mercaptopyruvate	-1.391706392	140.551	276.1259937			756269.0345	411683.2483	1188084.174	3049244.597	3312943.585	2063241.657	294965.6289	1083968.878	663565.8469	5600545.023	--	--	--	-	-	-	-
POS04916			Styraxin	5.536973952	217.366	371.3620272			1742858.107	1812046.952	2592938.017	2939213.085	3342405.526	1860788.24	1752625.25	531294.405	2523954.006	2511991.793	--	--	--	-	-	-	-
POS05007			Clorgyline	9.300593265	223.2965	273.1801079			1840978	4459528.873	1924780.945	1091546.695	3373771.967	1759780.159	1438383.316	1594734.415	1349720.177	2818745.854	--	--	--	-	-	-	-
POS05644			N-(3,5-Dichlorophenyl)succinimide	3.278288081	267.423	245.0821767			2579410.79	2741642.288	3302715.403	7152656.516	3424312.566	2513496.27	3229320.245	3805547.402	3402549.848	6903031.211	--	--	--	-	-	-	-
POS05690			Diclofec	-6.217159207	271.204	297.1540354			2632408.75	638924.3131	3580646.273	308502.7911	3427008.594	3249523.565	2674195.831	2135172.424	3838796.263	3935453.131	--	--	--	-	-	-	-
POS04808			dTDP-4-oxo-2,6-dideoxy-L-allose	6.888064225	210.896	531.3252294			1650876.96	4566.767826	761787.5155	2079594.272	3428345.5	10045165.12	10478910	9439236.151	54896466.23	9842781.861	--	--	--	-	-	-	-
POS04573			Glycyrol	-9.777024446	198.718	367.3676947			1445456.217	281325.1795	336037.7927	166454.0912	3455730.992	181251.9531	96818.32365	231737.9502	2987842.79	1692093.406	Isoflavonoids	23013-84-5	HMDB0033882	-	-	-	-
POS05718			Gravacridonetriol glucoside	5.148646232	273.806	520.5078513			2687998.386	2311774.026	1853150.472	2844841.209	3493543.548	2973653.569	6139567.299	2654738.821	1220631.376	1933836.397	Glycerolipids	59086-96-3	HMDB0029331	-	-	-	-
POS07139			Oxaloacetate	8.456292708	365.4	133.0799934			5948379.617	9444234.59	16310988.44	8925811.724	3563182.873	17856658.51	10719658.11	7189363.802	1678964.013	10237306.24	Keto acids and derivatives	328-42-7	HMDB0000223	C00036	ko01100//Metabolic pathways;ko01110//Biosynthesis of secondary metabolites;ko01120//Microbial metabolism in diverse environments;ko01130//Biosynthesis of antibiotics;ko01230//Biosynthesis of amino acids;ko01200//Carbon metabolism;ko01210//2-Oxocarboxylic acid metabolism;ko05230//Central carbon metabolism in cancer;ko00630//Glyoxylate and dicarboxylate metabolism;ko00250//Alanine, aspartate and gl…	Amino acid metabolism;Cancers;Carbohydrate metabolism;Endocrine system;Excretory system;Global and overview maps	Human Diseases;Metabolism;Organismal Systems
POS05002			3-Iodo-4-hydroxyphenylpyruvate	1.158107847	222.788	307.061631			1834546.212	3207022.391	4473510.052	5570217.988	3603586.08	21897762.38	13700471.68	2264046.759	9735811.718	5040808.138	--	--	--	-	-	-	-
POS06195			6-[2,3-dihydroxy-5-({[3-hydroxy-6-(hydroxymethyl)-2,5-bis(3,4,5-trihydroxybenzoyloxy)oxan-4-yl]oxy}carbonyl)phenoxy]-3,4,5-trihydroxyoxane-2-carboxylic acid	-0.812645628	309.4165	813.6016162			3441363.964	4566.767826	3597080.756	4352606.927	3642714.133	3115069.954	1993405.363	378616.0005	2000691.772	3207252.329	Tannins	-	HMDB0133120	-	-	-	-
POS04290			Trimethylselenonium	1.104871848	182.8175	125.0710137			1221741.327	3905954.83	1206381.494	442439.2499	3653341.035	2794753.236	1219699.548	97439.80107	864186.2926	2871011.793	Organometalloid compounds	25930-79-4	HMDB0042052	C18872	ko00450//Selenocompound metabolism	Metabolism of other amino acids	Metabolism
POS05631			3-Iodo-4-hydroxyphenylpyruvate	1.255371562	267.205	307.0616608			2567081.678	2756409.234	5282208.215	4494218.243	3659238.207	3099578.375	2592870.979	1345794.246	3643502.905	6332296.028	--	--	--	-	-	-	-
POS07207			Succinic anhydride	-7.324649715	370.887	101.0793436			6178453.947	5795951.002	1997324.881	2845809.849	3683804.462	5826749.184	4033467.18	4967092.126	6900814.762	4132396.882	Oxolanes	108-30-5	HMDB0032523	-	-	-	-
POS02530			5-FU	8.171447517	30.9588	131.0855395			253914.3036	1061994.218	1330296.744	3261013.804	3748597.341	774186.299	1096916.767	673407.3351	290097.6899	4992528.642	Diazines	51-21-8	HMDB0014684	C07649	ko04976//Bile secretion;ko00983//Drug metabolism - other enzymes	Digestive system;Xenobiotics biodegradation and metabolism	Metabolism;Organismal Systems
POS08611			Endothal-disodium	3.066425228	455.465	231.1336823			18517994.72	21111.57408	69339.1392	267536.5004	3828482.431	1664615.84	723356.3638	247589.8569	3233794.792	371780.8797	--	--	--	-	-	-	-
POS07336			Acetyl citrate	-9.766026558	380.167	233.1493095			6706597.301	2999173.49	6369608.656	3819832.478	3873645.695	3301167.164	3572112.608	3145374.846	5650316.018	3545498.269	Carboxylic acids and derivatives	-	HMDB0059808	-	-	-	-
POS06594			Sedoheptulose 7-phosphate	2.604728358	334.072	291.1698324			4302077.212	4498276.681	4591460.697	1119580.8	3943977.075	5356710.238	4406647.413	6177524.336	4941350.279	4420817.61	Organic oxygen compounds	-	HMDB0062754	C05382	ko01100//Metabolic pathways;ko01110//Biosynthesis of secondary metabolites;ko01120//Microbial metabolism in diverse environments;ko01130//Biosynthesis of antibiotics;ko01230//Biosynthesis of amino acids;ko01200//Carbon metabolism;ko00030//Pentose phosphate pathway	Carbohydrate metabolism;Global and overview maps	Metabolism
POS04317			Grixazone B	7.53831025	184.2775	418.403023			1238529.671	2314596.543	3560566.605	3655047.293	3951195.994	2526864.824	2887980.118	1513584.304	1352400.965	5054999.532	--	--	--	-	-	-	-
POS04707			6-{[6,12-bis(3,4-dihydroxyphenyl)-13-hydroxy-4-oxo-3,11-dioxatricyclo[8.4.0.0,]tetradeca-1,7,9-trien-8-yl]oxy}-3,4,5-trihydroxyoxane-2-carboxylic acid	0.250551988	205.007	629.5464341			1551573.113	504410.0557	2657648.231	11092426.55	3969853.877	3600710.041	2136572.844	559214.7493	3804311.234	3019248.239	--	--	--	-	-	-	-
POS09011			D-Glucono-1,5-lactone 6-phosphate	4.918728606	487.572	259.1284462			31465451.93	11500236.52	4385505.839	10583766.8	3970086.145	17203869.83	17709728.02	33222906.68	22733360.22	9015723.641	Organooxygen compounds	2641-81-8	HMDB0001127	C01236	ko01100//Metabolic pathways;ko01110//Biosynthesis of secondary metabolites;ko01120//Microbial metabolism in diverse environments;ko01130//Biosynthesis of antibiotics;ko01200//Carbon metabolism;ko00030//Pentose phosphate pathway	Carbohydrate metabolism;Global and overview maps	Metabolism
POS06342			Calcium peroxide	7.930998982	315.584	73.08464824			3699265.761	4620144.999	3632475.95	3064359.301	3978441.342	1775262.088	616485.7332	1403077.533	3281753.197	1036812.64	--	--	--	-	-	-	-
POS06172			AminoDAHP	6.498146953	308.205	288.1702426			3400559.63	3238143.138	5962229.656	3932424.379	3988515.484	3456234.266	3960977.317	3261575.616	3251239.146	6411278.609	--	--	--	C12106	ko01130//Biosynthesis of antibiotics	Global and overview maps	Metabolism
POS07438			3,5-Dinitroguaiacol	-4.382652038	386.841	215.1386381			7099433.022	1819358.114	6681829.995	3904751.004	4016261.483	3535054.807	2407229.809	2383734.317	6867301.883	2848104.312	--	--	--	-	-	-	-
POS08777			Bisphenol A bis(chloroformate)	-6.835075475	467.841	354.2015625			22263563.77	15185131.15	2816209.794	4566.767826	4068544.648	8963105.183	7308082.237	38639366.71	13257257.89	7506397.104	--	--	--	-	-	-	-
POS08368			Procymidone	-4.91859956	438.751	285.143779			14293734.5	5975369.336	1455939.314	3937291.24	4078660.834	4016399.667	2349092.142	2578624.608	23956823.69	5953573.45	--	--	--	-	-	-	-
POS06584			9-Carboxymethoxymethylguanine	0.450941133	333.221	240.1955845			4285301.908	4507716.642	5108374.398	3881277.413	4100661.791	3842184.442	4166999.873	2971837.526	7862157.57	4969445.299	Imidazopyrimidines	-	HMDB0060805	-	-	-	-
POS04806			Proanthocyanidin A2	9.752588773	210.6865	577.517299			1648020.839	1718079.616	1265688.404	6269600.677	4192796.074	4505703.277	10954982.65	5871655.317	38492461.11	10000522.72	Flavonoids	41743-41-3	HMDB0037655	-	-	-	-
POS06403			5,6-Dihydro-5-fluorouracil	5.778218332	319.277	133.1011399			3835978.429	16856224.49	5247973.92	824698.9592	4238583.424	2074685.172	9613559.934	6058940.381	4113870.708	934627.7472	Diazines	-	HMDB0060402	C16630	ko00983//Drug metabolism - other enzymes	Xenobiotics biodegradation and metabolism	Metabolism
POS06104			Trimethylselenonium	1.379497863	303.2615	125.0710477			3291669.473	4150081.561	5820161.921	5098300.308	4280286.479	2157424.882	1141660.685	837235.6666	7858694.793	3225357.187	Organometalloid compounds	25930-79-4	HMDB0042052	C18872	ko00450//Selenocompound metabolism	Metabolism of other amino acids	Metabolism
POS04882			Citreovirone	6.880523826	214.728	294.1522936			1716479.46	1344428.454	1664325.457	4143694.136	4319810.219	3081487.008	4058027.553	1742432.994	9854952.469	9896462.121	Phenols	103955-67-5	HMDB0033516	-	-	-	-
POS04429			Chlorfenprop-methyl	-1.665283691	191.67	234.0980884			1320693.166	11548428.84	2418001.276	4604881.795	4335656.5	6243613.99	11872456.84	1930014.378	1942116.1	6505056.298	--	--	--	-	-	-	-
POS05696			Tetrabromophenol blue	1.212454764	271.928	986.5533715			2644839.684	2491161.783	4951634.788	3923678.567	4366958.884	3468948.056	2813629.916	1949013.306	4652677.511	9105402.132	--	--	--	-	-	-	-
POS07055			(+)-1,18-Nonacosanediol	-6.915255613	360.0255	441.7897285			5653177.185	314409167.5	3227442.843	3143017.19	4415380.859	772673.4809	3004450.682	1019126.717	1081719.028	2461414.866	Fatty Acyls	151454-22-7	HMDB0041004	-	-	-	-
POS06144			N-(3,5-Dichlorophenyl)succinimide	3.730903549	305.5045	245.0822872			3358264.933	20910545.88	2278979.847	6155540.905	4425065.124	1838495.691	2132600.584	2809750.013	3651987.092	7406021.691	--	--	--	-	-	-	-
POS06858			Isoimide	8.107661812	351.091	307.1643588			5059193.891	2914423.752	4474104.978	3124695.743	4440649.491	2832557.862	2045227.781	1676471.753	5377331.514	2609366.045	--	--	--	-	-	-	-
POS06346			Ethanolamine phosphate	-8.583342691	315.6455	142.0690658			3703292.014	3081186.568	4721230.241	3458467.277	4450443.37	2572017.396	1971312.797	989073.4124	2210743.583	3710419.099	Organic phosphoric acids and derivatives	1071-23-4	HMDB0000224	C00346	ko01100//Metabolic pathways;ko00564//Glycerophospholipid metabolism;ko00600//Sphingolipid metabolism;ko04071//Sphingolipid signaling pathway	Global and overview maps;Lipid metabolism;Signal transduction	Environmental Information Processing;Metabolism
POS03535			Genistein 4&apos;,7-O-diglucuronide	7.694610006	131.159	623.4971664			710638.4109	4783674.847	3171781.453	3514146.449	4484736.145	6022753.812	5314327.843	3438753.836	5940122.148	13664963.04	--	--	--	-	-	-	-
POS05181			2-Caffeoylisocitrate	-8.263037254	231.2525	355.2700493			2017737.536	1864503.484	2516690.55	2795938.667	4516696.337	1919636.671	2234509.396	616311.4174	14659306.19	10502215.79	--	--	--	-	-	-	-
POS05023			2-Galloyl-1,4-galactarolactone methyl ester	-1.364099403	223.676	359.2611879			1853606.135	2166235.737	1565236.16	9395101.274	4604491	8683338.329	6384805.212	2755364.771	1847148.707	7312423.143	Benzene and substituted derivatives	-	HMDB0037200	-	-	-	-
POS06789			L-3,4-Dihydroxybutan-2-one 4-phosphate	4.757555849	347.29	185.0925524			4847495.776	4413922.994	4751679.066	2975906.481	4674091.982	2666243.259	2308457.171	2765183.351	3949006.996	4142162.772	--	--	--	C15556	ko01100//Metabolic pathways;ko01110//Biosynthesis of secondary metabolites;ko00740//Riboflavin metabolism	Global and overview maps;Metabolism of cofactors and vitamins	Metabolism
POS05688			N-Acetyl-D-glucosamine 6-phosphate	1.644269909	271.199	302.1954718			2631137.547	111875883.1	33166018.82	4817551.173	4698010.719	31849015.8	83225715.18	5425454.453	15823739.11	13744376.25	Organooxygen compounds	18191-20-3	HMDB0001062	C00357	ko01100//Metabolic pathways;ko01130//Biosynthesis of antibiotics;ko00520//Amino sugar and nucleotide sugar metabolism	Carbohydrate metabolism;Global and overview maps	Metabolism
POS05966			1-piperideine-2-carboxylate	-4.395565929	287.889	127.1427222			3063497.753	4643215.625	4561096.649	4204751.269	4710395.466	4001550.961	3653602.493	3461244.365	4993608.98	6831651.406	Pyridines and derivatives	-	HMDB0062778	C04092	ko01100//Metabolic pathways;ko00310//Lysine degradation	Amino acid metabolism;Global and overview maps	Metabolism
POS05891			4-Nitro-6-oxohepta-2,4-dienedioate	-7.792977132	282.409	216.1227002			2941721.826	3406739.731	3879578.893	6865739.392	4717199.725	2737857.096	3291864.853	3018685.031	6915003.268	5830826.66	--	--	--	-	-	-	-
POS06433			Glyphosate	4.230859196	320.981	170.0810919			3910175.588	3985171.539	5934327.706	3423433.926	4737638.736	3454535.367	3692276.195	3884387.278	4093957.553	4707736.43	Carboxylic acids and derivatives	5652-28-8	HMDB0000370	-	-	-	-
POS07650			Tetrabromobisphenol A	5.545847248	392.457	544.8808928			8200310.185	12590983.81	5249185.019	7779123.859	4738204.181	4307911.168	5714395.974	1917056.63	14870363.47	11759738.32	--	--	--	C13620	ko01120//Microbial metabolism in diverse environments	Global and overview maps	Metabolism
POS05819			1-Carboxyvinyl carboxyphosphote	-0.973492638	279.058	197.0591857			2826417.786	886894.4783	8335800.526	3895008.095	4742469.395	3669771.328	1825574.449	2935336.647	3473141.689	9940077.696	--	--	--	-	-	-	-
POS04913			UDP-N-acetyl-alpha-D-glucosamine	-0.713919946	217.17	608.360543			1741473.987	5087557.096	1537823.801	4068191.667	4743652.88	3694518.695	4068233.005	1057946.226	3898995.186	8662905.843	--	--	--	C00043	ko01100//Metabolic pathways;ko01130//Biosynthesis of antibiotics;ko00520//Amino sugar and nucleotide sugar metabolism;ko04931//Insulin resistance;ko00524//Neomycin, kanamycin and gentamicin biosynthesis	Biosynthesis of other secondary metabolites;Carbohydrate metabolism;Endocrine and metabolic diseases;Global and overview maps	Human Diseases;Metabolism
POS05837			Chlorobenzilate	-5.393943004	280.236	326.1921226			2843454.891	3758912.465	3634493.201	5210754.355	4805258.336	3648107.208	2801500.654	1536424.129	4675246.112	4031679.218	--	--	--	-	-	-	-
POS08817			Ellagic acid	6.042701257	469.159	303.2017027			23485475.07	11427277.53	2530594.267	12932801.42	4851548.609	10981353.64	5098378.807	12130217.71	17419554.96	5854318.528	Tannins	113963-57-8	HMDB0041397	-	-	-	-
POS04812			Pyridoxalphosphate-6-azophenyl-2&apos;,4&apos;-disulfonic acid	2.601855856	211.088	512.3862071			1654062.303	4614522.016	3586122.098	1723675.502	4874603.863	5387337.167	2293289.159	1564418.126	1718807.115	1317311.848	--	--	--	-	-	-	-
POS04930			5-Hydroxymethyldeoxycytidylate	4.545646621	218.2985	338.2319095			1753704.173	4566.767826	1087847.31	5735304.565	4900475.299	5269836.296	5252416.378	3446519.471	12109030.88	8387301.892	--	--	--	C03997	ko00240//Pyrimidine metabolism	Nucleotide metabolism	Metabolism
POS04864			WIN54954	-7.204385199	213.756	384.2735154			1700854.79	6400005.161	1817844.13	6062652.7	4930699.882	4371888.774	8879318.812	1936083.882	1273216.875	2141188.362	--	--	--	-	-	-	-
POS07241			S-(4-Bromophenyl)-mercaptopyruvate	-0.638094767	375.227	276.126201			6298444.08	2952633.209	5844581.816	3016299.35	4960793.529	3660237.127	2091314.04	3439237.691	3796816.881	3642902.659	--	--	--	-	-	-	-
POS08388			Hydroxytriphenylstannane	-5.517675176	439.8555	371.0552348			14559315.87	4566.767826	4566.767826	2454159.084	4962157.112	4460375.552	252418.7254	8423583.636	6687189.492	24403465.5	--	--	--	-	-	-	-
POS07131			Methyl viologen	1.790315416	364.5685	258.166737			5932025.639	3961838.751	9741674.715	3880734.217	4970538.612	830365.8824	3694331.949	4099033.839	36555450.05	60326334.32	Organoheterocyclic compounds	1910-42-5	HMDB0033121	-	-	-	-
POS05517			Fenoxanil	-6.196111088	258.094	330.2268367			2403420.133	1284118.675	2959309.574	599078.9367	5025510.526	847751.5419	2088571.112	1086944.441	5438924.889	2035816.518	--	--	--	-	-	-	-
POS08637			Histamine Phosphate	6.314992176	457.3125	308.1446162			18918624.93	10371564.02	18946694.58	14173014.58	5063863.063	11035766.99	8065007.244	9334838.593	18508123.13	33387041.7	--	--	--	-	-	-	-
POS05709			Adefovir	-7.756272243	272.944	274.1908577			2670012.733	2649455.688	3935753.934	3752674.506	5069945.972	2178033.274	8903345.952	2419208.148	13963694.31	5322431.806	Imidazopyrimidines	142340-99-6	HMDB0014856	C11277	ko04976//Bile secretion	Digestive system	Organismal Systems
POS05805			Bortezomib	-1.744056168	277.488	385.2436065			2807212.036	3154120.099	4358851.642	4994121.203	5086898.805	3470814.752	3077765.039	1006873.82	6404207.664	5641649.503	Carboxylic acids and derivatives	179324-69-7	HMDB0014334	-	-	-	-
POS08716			rcobarbital	2.438895714	463.388	304.160416			20680490.08	11527744.69	5763003.138	7118089.543	5089311.997	9220806.294	4901503.023	10066391.79	21762778.56	29329332.52	--	--	--	-	-	-	-
POS05601			Phosphocreatinine	-8.218663159	265.753	194.1034896			2529653.263	3120699.926	4019549.043	5070960.427	5148796.565	3826563.878	4338502.696	1979826.239	5403069.141	5599774.414	Azolidines	-	HMDB0041624	-	-	-	-
POS03796			Bronopol	5.854394749	151.172	200.9964474			859022.9404	111991.9103	1571858.373	2165193.18	5198333.257	690477.9234	989932.6849	551450.4728	1597273.43	1138666.45	--	--	--	-	-	-	-
POS08352			L-Glutamyl 5-phosphate	1.350228586	437.604	228.1167832			14022005.5	11361268.62	3650843.751	819419.9837	5217474.488	9770009.704	9149606.016	96777123.5	9160868.864	6893481.797	Carboxylic acids and derivatives	13254-53-0	HMDB0001228	C03287	ko01100//Metabolic pathways;ko01110//Biosynthesis of secondary metabolites;ko01130//Biosynthesis of antibiotics;ko01230//Biosynthesis of amino acids;ko00330//Arginine and proline metabolism	Amino acid metabolism;Global and overview maps	Metabolism
POS05870			N-Acetyl-L-glutamate 5-phosphate	-2.159046034	281.564	270.1524955			2901799.319	4508440.41	5513396.621	2378742.237	5256321.912	4274537.892	4869145.238	3952935.24	7171401.316	6367348.263	Carboxylic acids and derivatives	15383-57-0	HMDB0006456	C04133	ko01100//Metabolic pathways;ko01110//Biosynthesis of secondary metabolites;ko01130//Biosynthesis of antibiotics;ko01230//Biosynthesis of amino acids;ko01210//2-Oxocarboxylic acid metabolism;ko00220//Arginine biosynthesis	Amino acid metabolism;Global and overview maps	Metabolism
POS05878			N,N&apos;-Dimethylurea	-0.415078464	281.6535	89.11564003			2927523.465	3082225.681	2504363.556	5438282.891	5257840.688	9823353.693	7489173.483	6020961.985	17356259.66	14912417.17	--	--	--	-	-	-	-
POS07137			Gold	7.030315211	365.377	197.9752613			5946167.637	7389245.196	8741949.364	10771666.64	5260358.761	11177925.16	8915751.37	5581385.186	17908868.57	17949090.81	Homogeneous transition metal compounds	7440-57-5	HMDB0004138	-	-	-	-
POS09786			Flaviolin	0.079645115	625.3005	207.158893			273933084.1	653448.1827	183126878.1	1850030.112	5272434.598	217104533.9	3540306.089	5497321.428	1815343.241	2306747.707	--	--	--	-	-	-	-
POS07252			Ascorbate	-0.768598187	375.6305	177.1312412			6329961.56	6067602.649	5521387.341	5736492.44	5285845.717	6675071.521	5034850.336	9836858.074	12857244.82	5825779.134	Dihydrofurans	50-81-7	HMDB0000044	C00072	ko01100//Metabolic pathways;ko01110//Biosynthesis of secondary metabolites;ko01120//Microbial metabolism in diverse environments;ko04977//Vitamin digestion and absorption;ko00480//Glutathione metabolism;ko00053//Ascorbate and aldarate metabolism;ko04066//HIF-1 signaling pathway	Carbohydrate metabolism;Digestive system;Global and overview maps;Metabolism of other amino acids;Signal transduction	Environmental Information Processing;Metabolism;Organismal Systems
POS05689			Ellagic acid	-2.593194635	271.2015	303.199093			2632309.602	1893013.073	6118026.182	5149131.662	5293698.208	2144762.145	2240642.556	1795378.595	2760490.317	6354044.937	Tannins	113963-57-8	HMDB0041397	-	-	-	-
POS04984			MC-5127	-4.124320313	221.5645	357.1633077			1808972.143	2432073.567	4941522.679	5735812.078	5306817.782	4253116.213	2576585.909	2092879.772	4613033.534	5887612.639	--	--	--	-	-	-	-
POS04123			Bismuth	-3.212154743	169.682	209.9870053			1078542.243	2787967.739	3563265.97	5340058.012	5316250.871	2146463.089	4403460.257	1732818.092	593232.6224	8054746.188	-	14882-18-9	HMDB0015408	-	-	-	-
POS05693			Meclofemate sodium	-3.045572873	271.57	319.1368077			2637608.611	449854.7852	3398293.846	9318165.999	5331737.962	7255599.328	8936364.433	866367.0029	1120867.362	6044012.144	--	--	--	-	-	-	-
POS05159			Lead nitrate	0.15327868	230.5515	332.2171274			1999537.227	3250927.289	5002602.428	5863595.057	5355669.407	3899475.226	3695064.254	1967624.764	4291540.075	8456049.284	--	--	--	-	-	-	-
POS03131			L-3,4-Dihydroxybutan-2-one 4-phosphate	0.802781208	86.0115	185.0918244			510358.1373	5458318.823	7205964.175	11161937.49	5365006.184	4324221.839	3951656.519	4983259.058	15667796.74	5375944.468	--	--	--	C15556	ko01100//Metabolic pathways;ko01110//Biosynthesis of secondary metabolites;ko00740//Riboflavin metabolism	Global and overview maps;Metabolism of cofactors and vitamins	Metabolism
POS06456			L-3,4-Dihydroxybutan-2-one 4-phosphate	1.411459852	321.955	185.0919364			3960120.049	98951380.19	5429102.521	7618478.486	5390985.164	6349322.79	2843669.322	1812907.721	2613148.223	3545290.589	--	--	--	C15556	ko01100//Metabolic pathways;ko01110//Biosynthesis of secondary metabolites;ko00740//Riboflavin metabolism	Global and overview maps;Metabolism of cofactors and vitamins	Metabolism
POS06904			JSTX-3	-9.48986497	356.4835	566.7073081			5162957.923	3982086.849	6841756.764	6143450.606	5449776.963	4976466.572	3709660.966	6015179.001	7144872.431	6665490.051	--	--	--	-	-	-	-
POS04687			Ferrichrome	3.503755032	203.503	741.5303712			1543278.447	1522890.611	3198596.231	4636697.869	5495035.121	3814875.337	5843310.347	1035815.202	1436975.733	3468030.335	--	--	--	C06228	ko02010//ABC transporters	Membrane transport	Environmental Information Processing
POS06212			THF-L-glutamate	8.50142507	309.4175	575.555361			3469767.888	1677459.793	4041748.311	4679274.748	5503773.908	4088676.541	2569369.765	1517328.813	2551521.317	7613939.749	Pteridines and derivatives	-	HMDB0006825	C09332	ko00790//Folate biosynthesis	Metabolism of cofactors and vitamins	Metabolism
POS05697			Dichlofluanid	-1.406395891	272.094	334.2370079			2645424.017	2193383.688	4375646.615	4656555.518	5565817.957	1461981.97	2005502.995	1212548.017	3866340.371	5182309.811	--	--	--	-	-	-	-
POS02529			2-Oxoadipate	2.2327988	30.9478	161.1323341			253584.4333	1520643.531	743412.1983	7375564.426	5577901.534	4269297.113	1100586.781	1526636.757	1008786.931	9035929.703	Keto acids and derivatives	3184-35-8	HMDB0000225	C00322	ko01100//Metabolic pathways;ko01120//Microbial metabolism in diverse environments;ko01130//Biosynthesis of antibiotics;ko01230//Biosynthesis of amino acids;ko01210//2-Oxocarboxylic acid metabolism;ko00310//Lysine degradation;ko00380//Tryptophan metabolism;ko00300//Lysine biosynthesis	Amino acid metabolism;Global and overview maps	Metabolism
POS05392			Cyanotriphenylborate	-0.193559459	250.38	292.1371202			2251533.444	1984139.65	4617878.321	3911875.394	5579186.547	2635593.379	1869644.372	740519.056	2549927.854	5096884.719	--	--	--	-	-	-	-
POS05992			Methylphosphote	-9.169758623	293.05	97.0287961			3086900.108	4264507.261	4047395.908	2721563.636	5581683.656	3092863.458	3341090.063	1617643.482	4211748.999	10233050.33	--	--	--	-	-	-	-
POS06751			3,5-Dichloro-L-tyrosine	4.56134534	345.101	251.0871173			4736896.988	898789.8828	1914986.163	4389764.448	5583238.55	4842739.877	9209184.513	6590389.577	7095717.773	5147759.323	--	--	--	-	-	-	-
POS04792			2-AminoAMP	-6.219875478	210.237	347.2416231			1635221.446	2665296.403	3075293.039	5443273.229	5591004.103	4064250.938	2768470.596	1977446.589	221243.2849	8607161.246	--	--	--	-	-	-	-
POS06358			1,4-Bis(chloromethoxymethyl)benzene	-8.106006918	316.485	236.1124708			3735575.254	13158162.68	11180085.75	6461806.071	5609064.978	16126527.79	27580684.85	8929787.243	20676947.66	16925899.27	--	--	--	-	-	-	-
POS08136			Urate D-ribonucleotide	0.333238108	425.242	381.2122033			11777434.76	19906245.62	10605006.96	2190567.922	5615654.102	5477481.01	13423569.24	2385600.257	24986384.71	7029144.197	--	--	--	-	-	-	-
POS03493			Samaderin A	0.642432681	127.4	331.3393888			687117.9879	2647454.719	2421933.208	1018703.545	5649436.575	4673107.908	637849.0939	1748297.885	87777.81067	9165110.69	--	--	--	-	-	-	-
POS04983			4-[2,2-Dichloro-1-(4-methoxyphenyl)ethenyl]phenol	1.088730403	221.552	296.168198			1808055.67	1131521.775	4794039.511	3272917.547	5876688.12	4024790.01	2195428.72	1521332.412	1950678.698	7365437.203	--	--	--	-	-	-	-
POS06808			D-Fructose 6-phosphate	3.017759628	348.17	261.1438616			4921235.143	1709367.957	2359746.9	1945387.707	5956538.096	1630907.956	2066796.714	3340635.722	5553155.252	2262484.926	Organooxygen compounds	643-13-0	HMDB0000124	C00085	ko01100//Metabolic pathways;ko01120//Microbial metabolism in diverse environments;ko01200//Carbon metabolism;ko05230//Central carbon metabolism in cancer;ko04922//Glucagon signaling pathway;ko04931//Insulin resistance;ko00052//Galactose metabolism;ko04152//AMPK signaling pathway;ko00500//Starch and sucrose metabolism	Cancers;Carbohydrate metabolism;Endocrine and metabolic diseases;Endocrine system;Global and overview maps;Signal transduction	Environmental Information Processing;Human Diseases;Metabolism;Organismal Systems
POS06965			Barbinine	-5.925853941	357.3015	667.7611255			5332516.326	4069589.802	2630419.794	6285432.871	5956744.121	33129261.44	17148806.68	103160281.2	54833327.67	6022809.576	--	--	--	-	-	-	-
POS06881			Methazole	-1.808277283	354.701	262.0683045			5108619.177	3809331.623	8325986.48	11244804.26	5967161.058	7736199.865	8613085.357	3397583.488	10781632.47	7073821.877	--	--	--	-	-	-	-
POS06963			Gentisyl-CoA	-4.999646997	357.301	904.6417587			5330393.06	5022018.605	2809730.583	3299164.547	5986967.078	8311609.308	26401196.88	3765280.148	5929170.62	2071104.605	--	--	--	-	-	-	-
POS05520			N-Phosphotaurocyamine	4.952384264	258.4035	248.1753007			2406171.326	5327539.929	16429780	2861097.744	6001620.212	5518269.878	5880819.54	4551248.879	6579022.418	7575943.624	--	--	--	C03149	ko00430//Taurine and hypotaurine metabolism	Metabolism of other amino acids	Metabolism
POS05913			Validoxylamine A 7&apos;-phosphate	-2.906724507	283.385	416.3361693			2979142.049	3189059.946	4999034.291	5128572.808	6017161.943	3658106.689	10421585.79	9451456.668	7978221.412	8385130.71	--	--	--	-	-	-	-
POS06531			Isocil	-3.198555371	328.0265	248.0955863			4142640.489	3709813.209	5231241.67	5189662.227	6090723.491	4683232.84	3547337.665	2275647.683	7743964.551	24866272.72	--	--	--	-	-	-	-
POS07130			DCI	-3.471629723	364.5685	249.1553151			5921482.087	6277974.393	2638920.896	149556.5092	6141172.179	2611860.455	6810266.642	5048555.038	7028340.729	2408380.075	--	--	--	-	-	-	-
POS06298			Cisplatin	6.47637376	313.7515	301.0602198			3610645.662	3505959.782	5261429.775	4597403.219	6184625.36	4824825.454	3107136.234	1108099.483	6299778.432	8079169.325	Transition metal salts	15663-27-1	HMDB0014656	-	-	-	-
POS05268			Alendronic acid	-1.894632483	239.293	250.1028047			2103045.785	4373513.896	4198012.253	4312602.165	6186778.565	3952695.81	3887589.664	2030813.398	2426669.491	13014910.24	Organic phosphonic acids and derivatives	66376-36-1	HMDB0001915	-	-	-	-
POS05152			norsertraline	1.334195402	230.041	293.2106665			1989098.844	4374600.247	7598233.94	4609013.535	6202796.163	3164005.453	2365562.633	1607438.633	6837969.355	5651572.55	Tetralins	-	HMDB0061002	-	-	-	-
POS05674			5&apos;-Phosphoribosyl-N-formylglycimide	-9.164446063	269.909	315.1908973			2611343.224	25987264.33	1620605.483	1037385.77	6218198.616	997417.2858	1460325.528	303683.9363	4566.767826	4566.767826	--	--	--	-	-	-	-
POS08906			Se-Propenylselenocysteine Se-oxide	-2.114475143	477.315	225.1232027			26346925.23	14366773.46	41010560.81	6370949.669	6245179.464	5718982.988	4335219.376	6318319.197	32210166.54	5824156.133	--	--	--	-	-	-	-
POS04803			dTDP-L-mycarose	-9.812960458	210.61	547.3586152			1644064.86	1815605.484	3936833.045	4766282.745	6279824.558	16823950.38	2734677.695	1750396.658	3129525.722	7076320.659	--	--	--	C11916	ko01130//Biosynthesis of antibiotics;ko00523//Polyketide sugar unit biosynthesis	Global and overview maps;Metabolism of terpenoids and polyketides	Metabolism
POS05806			Nitrofen	0.219303511	277.732	285.1022389			2808064.301	6328773.165	4281489.988	6907573.017	6287136.429	5232134.126	4284386.096	2570058.209	6420749.125	11008896.9	Benzene and substituted derivatives	1836-75-5	HMDB0041951	-	-	-	-
POS04281			3-Iodo-4-hydroxyphenylpyruvate	1.457487316	182.017	307.0617227			1211899.548	3786302.551	4566.767826	1427809.111	6289393.973	2864575.997	5478070.778	2550862.334	4566.767826	4566.767826	--	--	--	-	-	-	-
POS06482			Uracil mustard	-9.30560659	323.7535	253.1027307			4025239.663	2938448.694	5041496.806	5087292.307	6291573.037	2419070	2925608.634	1574666.233	4329859.512	5073412.895	Organonitrogen compounds	66-75-1	HMDB0014929	-	-	-	-
POS03553			6-Thioinosinic acid	-5.784855015	133.8515	285.297632			717122.1629	3068055.738	1301175.365	5890015.239	6297954.029	3678955.407	2934647.396	1847204.677	5754519.908	18889145.76	Purine nucleosides	-	HMDB0060791	-	-	-	-
POS04874			Benoxacor	-4.291752884	214.675	261.1226602			1707862.055	10505064.14	3754866.358	1292014.465	6324587.067	8880063.522	17340508.06	592143.7761	4327819.425	9855423.797	--	--	--	-	-	-	-
POS07305			Se-Propenylselenocysteine Se-oxide	-1.357267728	378.868	225.1233724			6562566.428	4148941.213	4819845.63	6513081.541	6349068.861	6921061.495	4699819.161	14912309.56	9257232.72	7700930.309	--	--	--	-	-	-	-
POS05338			2-Iodo-6-methoxyphenol	8.940116376	245.851	251.0433119			2179009.783	5688563.035	5592775.706	7213322.293	6357353.489	6796047.455	6007039.137	668931.7032	5500227.46	10917673.72	--	--	--	-	-	-	-
POS08099			3-(Phosphoacetylamido)-L-alanine	9.971346026	423.516	243.1334909			11411673.62	6869026.555	974842.7249	1167058.341	6518151.186	5709703.47	1370224.252	10167861.62	2953507.5	148210.1283	--	--	--	-	-	-	-
POS04762			dTDP-3-methyl-4-oxo-2,6-dideoxy-L-allose	-9.987758469	208.379	545.3427399			1601188.784	5515362.056	8505592.403	5201021.871	6551759.815	6467021.585	2136559.39	1670871.686	1007571.091	9955938.763	--	--	--	C11915	ko01130//Biosynthesis of antibiotics;ko00523//Polyketide sugar unit biosynthesis	Global and overview maps;Metabolism of terpenoids and polyketides	Metabolism
POS03935			3,4,5-trihydroxy-6-(3-{5,6,7-trihydroxy-4-oxo-8-[3,4,5-trihydroxy-6-(hydroxymethyl)oxan-2-yl]-4H-chromen-2-yl}phenoxy)oxane-2-carboxylic acid	7.538672451	160.565	625.5159845			949204.6248	34841766.07	3599153.404	5517946.123	6585668.915	4307434.39	522865.6226	963491.7159	5598234.9	9019466.8	Flavonoids	-	HMDB0129322	-	-	-	-
POS06468			3,5-Dinitroguaiacol	-4.075572644	323.105	215.1387039			3990745.427	3190972.869	5816588.834	9038722.477	6623564.797	11932726.26	9468850.291	4493757.474	3590427.643	17801079.56	--	--	--	-	-	-	-
POS09079			Mazaticol hydrochloride	9.608066745	493.96	443.0464237			35318246.61	8444233.259	8062236.498	34233779.15	6706083.097	4627582.317	7850286.266	5161205.11	12360754.44	32167991.61	--	--	--	-	-	-	-
POS04635			3,8-Diglucosyldiosmetin	-3.552513188	201.2895	625.5491579			1493862.707	1730252.444	5588803.249	8498978.628	6918853.409	7601734.236	3810969.334	3876207.389	2389492.458	16033259.44	Flavonoids	97218-32-1	HMDB0037409	-	-	-	-
POS06800			Nitrogen mustard	-0.483100373	347.547	157.0607012			4900069.217	7029205.901	8423283.325	6414133.271	6958986.312	5939924.485	7651141.677	5020786.037	5606719.712	11863863.13	Organonitrogen compounds	51-75-2	HMDB0015025	-	-	-	-
POS05069			1-Carboxyvinyl carboxyphosphote	-1.413724954	226.3055	197.0590994			1903038.475	5175051.775	2091948.474	7631885.954	7017789.467	7592609.002	6419274.442	4172834.224	4566.767826	11180931.42	--	--	--	-	-	-	-
POS06700			Ascorbate	0.081764296	342.902	177.131391			4591203.748	3538118.921	8990920.802	9687561.999	7021891.5	3027116.277	3381244.101	3770330.542	21970356.13	1767310.961	Dihydrofurans	50-81-7	HMDB0000044	C00072	ko01100//Metabolic pathways;ko01110//Biosynthesis of secondary metabolites;ko01120//Microbial metabolism in diverse environments;ko04977//Vitamin digestion and absorption;ko00480//Glutathione metabolism;ko00053//Ascorbate and aldarate metabolism;ko04066//HIF-1 signaling pathway	Carbohydrate metabolism;Digestive system;Global and overview maps;Metabolism of other amino acids;Signal transduction	Environmental Information Processing;Metabolism;Organismal Systems
POS07138			Thioxanthine monophosphate	-6.367922744	365.3975	263.1456073			5946838.098	5726124.906	7758594.527	6213172.281	7032275.794	5199596.757	5770453.135	5560543.625	7676709.018	7336819.46	Imidazopyrimidines	-	HMDB0060876	-	-	-	-
POS05325			4-Bromocatechol	-7.45527912	245.4465	190.0125675			2168673.021	11229260.79	1372137.842	6127847.859	7058765.838	4477815.85	690979.0077	3866180.021	944931.5823	948873.6153	Phenols	17345-77-6	HMDB0062396	C14843	ko00980//Metabolism of xenobiotics by cytochrome P450	Xenobiotics biodegradation and metabolism	Metabolism
POS09656			Delphinidin	-4.592836808	579.693	304.2494839			138175766.9	19529831.49	74120938.82	10347671.81	7106999.016	17025746.67	10617161.55	7971329.96	28800397.56	49393177.91	--	--	--	C05908	ko01110//Biosynthesis of secondary metabolites	Global and overview maps	Metabolism
POS09096			PE-NMe2(16:0/24:0)	1.624554707	494.9905	833.2506286			36238083.96	16030512.96	15203590.79	22726694.58	7124232.516	8628023.851	6582854.592	4413687.818	23144024.1	22218344.17	Glycerophospholipids	-	HMDB0113960	-	-	-	-
POS06228			Bismuth subnitrate	3.031656322	309.419	398.0194802			3489548.617	5096771.755	5449989.192	9476066.57	7328704.774	5416095.911	5024791.152	1013969.562	9957165.28	11001076.82	--	--	--	-	-	-	-
POS07567			PE-NMe2(18:4(6Z,9Z,12Z,15Z)/18:4(6Z,9Z,12Z,15Z))	3.532952858	392	761.0159617			7749982.644	4265499.905	4378010.44	5217781.451	7413714.445	13264728.63	10894375.68	54778884.74	5246778.204	7289328.275	Glycerophospholipids	-	HMDB0114163	-	-	-	-
POS04131			2,6-Dichlorophenol-4-(1,4-phthoquinone imine)	8.06178051	169.8075	321.1798577			1085492.973	1526467.094	2298498.724	4623309.252	7570892.835	1928172.678	1217519.686	742494.2456	1446136.975	3327135.863	--	--	--	-	-	-	-
POS08285			3-Iodo-L-tyrosine	-5.79018856	432.762	308.0905985			13323057.45	10584611.29	8338400.563	6003329.539	7598234.371	5805263	4933107.647	8228578.809	10207387.81	7105016.017	Carboxylic acids and derivatives	70-78-0	HMDB0000021	C02515	ko01100//Metabolic pathways;ko00350//Tyrosine metabolism;ko04918//Thyroid hormone synthesis	Amino acid metabolism;Endocrine system;Global and overview maps	Metabolism;Organismal Systems
POS07766			N-Formimino-L-aspartate	6.524261422	402.5835	161.1363213			8915494.854	4928161.534	7206129.231	6198077.051	7705559.969	4482945.165	5099820.287	2493191.509	7169595.662	6638126.762	--	--	--	C03409	ko00340//Histidine metabolism	Amino acid metabolism	Metabolism
POS06357			Risedronic acid	6.178729723	316.4595	284.1213259			3731174.882	4442131.79	5156051.382	9839394.337	7788466.833	9848471.895	11480085.15	2510335.538	10818191.95	11712273.37	Organic phosphonic acids and derivatives	105462-24-6	HMDB0015022	-	-	-	-
POS07588			4-Bromo-3,5-cyclohexadiene-1,2-dione	2.73477947	392.146	187.998588			7845741.804	7092934.603	12203927.33	8631460.725	7821429.243	4821157.849	3575068.581	639465.719	2337846.861	5985200.464	Organooxygen compounds	-	HMDB0062395	C14846	ko00980//Metabolism of xenobiotics by cytochrome P450	Xenobiotics biodegradation and metabolism	Metabolism
POS08544			Deoxyribose triphosphate	8.839728936	450.369	375.0807833			17154765.06	6444563.477	5009132.178	13207459.98	7836280.775	11612861.24	8296722.409	31796738.53	11766897.36	12793802.04	--	--	--	-	-	-	-
POS06045			2-Hydroxymucote semialdehyde	8.40329734	298.5875	143.1178708			3177290.474	4521638.547	4331683.874	8320421.313	7920523.283	6755952.166	5614466.845	3558985.948	5530996.256	8415590.814	--	--	--	-	-	-	-
POS09072			Isocil	1.700572725	493.046	248.0967968			34861300.64	12041731.85	10696351.3	9031981.364	7934962.361	19468722.17	16991056.12	35800130.66	52776051.1	20674217.99	--	--	--	-	-	-	-
POS06592			thymidine 3&apos;-monophosphate	-7.824644563	333.911	321.1997712			4293993.577	6863923.718	9074799.547	6122977.085	7986618.745	6469074.395	7730855.155	4949514.385	5760774.467	9187544.761	--	--	--	-	-	-	-
POS06434			4-Nitro-6-oxohepta-2,4-dienedioate	-7.90023153	320.9815	216.1226771			3910429.729	2769394.494	3995451.212	6079567.424	7997166.612	6371440.905	9316425.533	2453481.544	6369523.377	9358801.622	--	--	--	-	-	-	-
POS08300			Erythromycin B	-5.47367523	433.817	718.9307469			13451929.95	14030710.53	26870368.2	16828084.68	8089065.63	20592248.1	11319702.19	20363937.89	8790002.509	18608626.38	--	--	--	C06653	ko01130//Biosynthesis of antibiotics	Global and overview maps	Metabolism
POS07427			(1S,3R)-3-(2,2-Dichloroethenyl)-2,2-dimethylcyclopropanecarboxylate	-7.312531432	386.124	210.0755478			7072551.589	13132987.89	9019432.073	7836630.364	8136177.304	5971149.009	4349423.277	3284683.629	5985415.568	6706728.753	--	--	--	-	-	-	-
POS04524			5,12-Dihydroxanthommatin	3.860016791	196.127	426.3573185			1408575.545	760060.4738	3613961.152	2378400.176	8176012.434	2861488.89	4164242.163	1322985.583	3189091.803	3594357.129	--	--	--	-	-	-	-
POS06291			4-(N-Maleimido)phenyltrimethylammonium iodide	-4.752548051	312.972	359.1804744			3596844.067	11438174.1	11036059.88	7017935.133	8209634.761	9367961.259	12976098.25	5897509.412	4024897.614	21505723.97	--	--	--	-	-	-	-
POS06651			Aminopyrrolnitrin	1.563986725	339.107	228.0975318			4472364.268	6320787.116	3393564.713	5439539.767	8346460.29	4699515.681	30772028.68	1931426.77	1042116.885	2130830.248	--	--	--	C21109	ko01130//Biosynthesis of antibiotics	Global and overview maps	Metabolism
POS06179			L-Selenocystathionine	-2.434467595	308.5555	270.1637213			3409246.391	727309.9607	4031753.504	8685523.857	8416694.61	3905513.102	3483964.233	1973626.149	4909100.971	11878713.85	Carboxylic acids and derivatives	-	HMDB0062527	C05699	ko00450//Selenocompound metabolism	Metabolism of other amino acids	Metabolism
POS05762			Nitrogen mustard	-0.556890336	275.513	157.0606897			2745539.518	1771467.519	17674302.93	5906510.542	8448604.996	8536363.372	7447716.342	1333126.001	14444438.08	11624430.31	Organonitrogen compounds	51-75-2	HMDB0015025	-	-	-	-
POS08176			TG(22:5(4Z,7Z,10Z,13Z,16Z)/o-18:0/22:5(4Z,7Z,10Z,13Z,16Z))	-2.402583637	427.385	970.5549472			12124963.54	8326052.453	8653863.209	9367242.889	8481358.22	5709703.823	6776878.607	1203980.395	10219008.6	12275797.91	Glycerolipids	-	HMDB0055141	-	-	-	-
POS06409			Streptamine phosphate	8.587365129	320.0215	259.1757936			3859370.194	1911176.444	4258196.033	3321905.081	8507443.633	1887693.357	2679942.354	1353496.74	1690537.671	3007318.224	--	--	--	-	-	-	-
POS04265			Fosetyl	-6.624761747	180.935	111.0554476			1199997.376	1276242.189	13067135.42	17296624.65	8706714.664	3333487.055	1519284.959	2523678.376	224569.9404	4699696.787	--	--	--	-	-	-	-
POS07188			Glyphosine	9.293538237	369.905	264.0893215			6125686.653	5761701.668	8069377.125	6702111.21	8722642.522	5951264.193	6409948.564	4190695.607	8949478.497	7417275.249	--	--	--	-	-	-	-
POS07565			CE(14:0)	-4.439643662	392	598.0138261			7747826.887	9848080.816	13093912.68	8228168.368	8894080.936	8776574.427	9922635.061	6536494.302	7726761.29	17070926.8	Steroids and steroid derivatives	1989-52-2	HMDB0006725	-	-	-	-
POS02856			Se-Methylselenomethionine	3.638996139	55.9299	212.1489449			384752.8475	2767012.426	2072421.421	17482218.12	9033807.341	7480301.602	17940524.96	2393203.164	24170705.46	16423524.24	--	--	--	C05690	ko00450//Selenocompound metabolism	Metabolism of other amino acids	Metabolism
POS05790			3,5-Dinitroguaiacol	-4.351018174	276.204	215.1386449			2783086.986	3685265.115	8712818.968	10797783	9077159.108	11934368.01	10955344.41	3723328.722	4566.767826	15337977.46	--	--	--	-	-	-	-
POS05027			5-Carboxy-2-oxohept-3-enedioate	9.639191237	223.9235	217.1542601			1858175.131	2287749.541	10688835.26	7526303.319	9187562.312	1704716.542	4234566.18	2693406.623	4203509.011	4696322.12	--	--	--	C04052	ko01120//Microbial metabolism in diverse environments;ko01220//Degradation of aromatic compounds;ko00350//Tyrosine metabolism	Amino acid metabolism;Global and overview maps	Metabolism
POS08001			4,6-Dichloro-3-methylcatechol	-9.747116848	415.9655	194.0326951			10608542.26	1898725.287	7649218.454	7707269.131	9318691.493	6292869.191	13623242.79	5703840.658	11215820.48	3543927.597	--	--	--	C18302	ko01120//Microbial metabolism in diverse environments;ko01220//Degradation of aromatic compounds	Global and overview maps	Metabolism
POS07622			20-O-Methyl-19-chloroproansamitocin	2.145354711	392.208	493.0126321			8026455.27	6013859.923	8764878.325	3133370.711	9332280.47	3268349.355	3132669.178	2070076.682	7842518.158	6726442.952	--	--	--	C20135	ko01130//Biosynthesis of antibiotics	Global and overview maps	Metabolism
POS08110			Bis(glycerophospho)-glycerol	-9.711062543	424.101	401.2140901			11514789.96	8383232.69	13944212.09	9939420.811	9565742.117	8474989.446	9608726.133	8846464.214	10708846.89	14668510.45	--	--	--	-	-	-	-
POS08830			2-Iodo-6-methoxyphenol	-4.679431049	469.777	251.0399066			23721287.6	3313533.073	4411223.58	10041784.03	9628811.214	10855347.01	8738594.246	57758473.64	32220304.71	14108809.62	--	--	--	-	-	-	-
POS08120			Bis(2-chloro-1-methylethyl)ether	-3.380211674	424.493	172.0715984			11673221.49	32786265.21	19712120.65	8745745.957	9723794.923	9413153.437	9337287.123	10816324.23	12943835.28	19291043.41	--	--	--	-	-	-	-
POS07190			para-Trifluoromethylphenol	-5.506757969	369.925	163.1155839			6127598.341	7094130.277	6096736.048	1388398.737	9730848.408	3470640.308	10311578.7	7514902.788	9715422.085	4746632.295	Benzene and substituted derivatives	-	HMDB0014023	-	-	-	-
POS07885			3,5-Dichloro-4-hydroxy-2-methoxy-6-methylbenzoic acid	8.947797111	408.685	252.0725231			9700720.467	5449386.098	649027.7651	4566.767826	9782982.178	847790.1578	1778860.409	17719967.95	22984548.17	1550775.988	Benzene and substituted derivatives	4101-80-8	HMDB0033822	-	-	-	-
POS07902			2-Hydroxymucote semialdehyde	8.193064977	409.249	143.1178409			9837027.042	6451542.039	9543321.751	7713284.231	9883518.38	6344818.172	6824787.955	7208414.657	9565901.278	9615309.64	--	--	--	-	-	-	-
POS07277			Ellagic acid	-3.357651855	377.339	303.1988619			6409693.085	14374826.48	10330372.88	11712429.42	9987809.94	7229257.819	10818239.13	4785735.954	14899497.58	13570090.57	Tannins	113963-57-8	HMDB0041397	-	-	-	-
POS06520			Chloramphenicol	0.782832135	328.012	324.1369296			4121434.958	2553065.901	7507706.741	10343049.03	10004547.17	4734205.237	3562797.402	1772562.153	2772246.438	156753953.8	Benzene and substituted derivatives	56-75-7	HMDB0014589	-	-	-	-
POS06455			2-Oxoadipate	1.906861727	321.955	161.1322819			3957561.174	4660375.764	7506723.577	6792761.155	10006828.31	4907595.417	11429128.32	4254562.23	17289336.3	26802923.06	Keto acids and derivatives	3184-35-8	HMDB0000225	C00322	ko01100//Metabolic pathways;ko01120//Microbial metabolism in diverse environments;ko01130//Biosynthesis of antibiotics;ko01230//Biosynthesis of amino acids;ko01210//2-Oxocarboxylic acid metabolism;ko00310//Lysine degradation;ko00380//Tryptophan metabolism;ko00300//Lysine biosynthesis	Amino acid metabolism;Global and overview maps	Metabolism
POS08183			Fenpiclonil	-0.482705316	428.116	238.0918622			12251559.17	9894272.447	8495415.985	9884575.657	10124204.7	6389572.043	7729555.497	3193195.076	22447234.65	8455392.245	--	--	--	-	-	-	-
POS08018			Goyaglycoside c	8.181447792	417.674	663.9062			10712786.31	5596395.407	9058205.936	6649203.821	10245220.96	4289134.553	5437347.974	751748.5774	6883772.499	8190666.826	Steroids and steroid derivatives	333332-49-3	HMDB0038349	-	-	-	-
POS03113			Dichlormid	-3.476631814	84.8541	209.0915532			499246.5931	1617973.128	5994161.596	9294080.511	10253782	6212477.071	2383840.428	4099976.462	192571.0985	12681182.32	--	--	--	-	-	-	-
POS05942			2-Chlorobenzoate	-4.610831123	287.413	157.5729547			3029408.302	4022203.694	6342256.225	3645337.33	10457367.1	3615978.987	4645602.32	2435532.89	10496066.17	11164904.38	--	--	--	C02357	ko01120//Microbial metabolism in diverse environments;ko01220//Degradation of aromatic compounds	Global and overview maps	Metabolism
POS06745			3-(Phosphoacetylamido)-L-alanine	9.348257437	344.883	243.13334			4704085.068	8450911.463	716406.0086	13897996.07	10523146.05	45017622.84	31354859.07	120519851.8	90241207.5	9701313.24	--	--	--	-	-	-	-
POS09311			Lorazepam glucuronide	3.763850964	525.409	498.2911483			54266248.59	27587985.99	15219347.14	7852664.977	10559729.05	12305419.54	4499839.485	8880933.753	5919979.291	8686558.143	Organooxygen compounds	32781-79-6	HMDB0041917	-	-	-	-
POS04620			3,5-Dinitroguaiacol	-4.244522377	200.4285	215.1386677			1484455.578	2505143.667	8036944.634	8555606.644	10589822.4	5648747.857	6215338.028	4743415.773	1527928.195	13339157.24	--	--	--	-	-	-	-
POS03672			L-Ascorbate 6-phosphate	5.569413328	142.851	257.1127029			784434.3344	128338.2994	5136701.895	16121042.87	10621837.72	4591970.772	3954245.646	7060920.653	27590128.76	8972510.68	--	--	--	C16186	ko01100//Metabolic pathways;ko01120//Microbial metabolism in diverse environments;ko00053//Ascorbate and aldarate metabolism	Carbohydrate metabolism;Global and overview maps	Metabolism
POS08235			Nitrogen mustard	-0.243912626	431.688	157.0607385			12734529.43	6473799.519	1838569.306	7388112.89	10643723.53	10858950.2	6760192.924	87628434.32	23291598.13	6816210.478	Organonitrogen compounds	51-75-2	HMDB0015025	-	-	-	-
POS07353			3-Sulfopyruvate	5.57116679	381.418	169.1335133			6774601.794	5767665.67	10375221.79	8051947.733	10645637.91	6325195.098	6804447.272	6540991.346	9982224.186	9671104.949	Keto acids and derivatives	98022-26-5	HMDB0004045	C05528	ko01120//Microbial metabolism in diverse environments;ko00270//Cysteine and methionine metabolism	Amino acid metabolism;Global and overview maps	Metabolism
POS07762			Dichlormid	-2.200471293	402.0775	209.0918187			8899500.068	3278840.486	23186295.63	10570756.05	10684865.07	18501564.75	19065012.34	89138208.23	16444147.15	11783481.52	--	--	--	-	-	-	-
POS07666			3,5-Dibromo-4-hydroxybenzoate	-8.840806954	393.431	296.9175605			8253424.729	16665803.68	17365954.33	7943385.835	10745451.23	11136707.78	12667752.63	4951276.631	28213690.1	8650240.761	--	--	--	C03925	ko01120//Microbial metabolism in diverse environments	Global and overview maps	Metabolism
POS09748			Flonicamid	8.927571844	597.104	230.1680224			203707506.2	440903604.5	71836997.02	13859952.6	10894093.17	87463614.62	17317530.84	62803160.27	28847224.73	61083529.56	--	--	--	-	-	-	-
POS08342			Phosphotyrosine	-0.686860217	436.738	262.1754972			13951156.28	14436254.15	7668555.335	7980626.7	10904791.08	11056175.67	7235309.297	24676454.43	12722081.35	12055941.48	Carboxylic acids and derivatives	-	HMDB0006049	-	-	-	-
POS06706			2-Oxobutanoate	-8.752317722	343.054	103.0949831			4597658.991	7079277.398	9450284.488	7247828.999	10918694.43	6508290.737	6620564.074	9952212.098	9703001.754	9271490.037	Keto acids and derivatives	600-18-0	HMDB0000005	C00109	ko01100//Metabolic pathways;ko01110//Biosynthesis of secondary metabolites;ko01130//Biosynthesis of antibiotics;ko01230//Biosynthesis of amino acids;ko00260//Glycine, serine and threonine metabolism;ko01210//2-Oxocarboxylic acid metabolism;ko00270//Cysteine and methionine metabolism;ko00290//Valine, leucine and isoleucine biosynthesis;ko00640//Propanoate metabolism;ko00660//C5-Branched dibasic ac…	Amino acid metabolism;Carbohydrate metabolism;Global and overview maps	Metabolism
POS08129			L-3,4-Dihydroxybutan-2-one 4-phosphate	1.826950176	424.96	185.0920129			11725891.82	15327597.54	19302768.73	7496023.977	11252002.27	10230945.5	11447179.17	3936820.217	11561355.14	27988931.83	--	--	--	C15556	ko01100//Metabolic pathways;ko01110//Biosynthesis of secondary metabolites;ko00740//Riboflavin metabolism	Global and overview maps;Metabolism of cofactors and vitamins	Metabolism
POS07254			Lormetazepam	-3.494148578	375.844	336.1911054			6344193.447	4489595.012	35642346.62	2883618.473	11271094.79	4338769.876	3969916.044	1815323.987	10359860.17	8093073.73	Benzodiazepines	848-75-9	HMDB0041919	-	-	-	-
POS07355			N-Acetyl-L-glutamate 5-phosphate	8.024611088	381.492	270.1552364			6775893.004	16720353.19	6378305.791	8587030.17	11333052.82	5704370.797	15522108.35	7565386.214	24778200.04	5389068.536	Carboxylic acids and derivatives	15383-57-0	HMDB0006456	C04133	ko01100//Metabolic pathways;ko01110//Biosynthesis of secondary metabolites;ko01130//Biosynthesis of antibiotics;ko01230//Biosynthesis of amino acids;ko01210//2-Oxocarboxylic acid metabolism;ko00220//Arginine biosynthesis	Amino acid metabolism;Global and overview maps	Metabolism
POS07557			PE-NMe(14:0/18:2(9Z,12Z))	0.208643154	391.985	702.9744231			7715247.226	10615310.98	11179271.48	33599697.51	11376658.96	4939845.398	10897087.49	7923441.623	20312313.17	6322365.844	Glycerophospholipids	-	HMDB0112979	-	-	-	-
POS07195			dTMP	2.45056721	369.9475	323.2165662			6153445.698	11457484.89	10759143.22	11066110.46	11456457.56	12104479.78	8570326.975	4278534.996	12286778.91	15301543.77	Pyrimidine nucleotides	365-07-1	HMDB0001227	C00364	ko01100//Metabolic pathways;ko00240//Pyrimidine metabolism	Global and overview maps;Nucleotide metabolism	Metabolism
POS08141			4-Nitro-6-oxohepta-2,4-dienedioate	-7.107932052	425.7865	216.1228476			11833411.46	266200.4553	1187602.301	31152267.71	11651929.4	13663892.26	16295191.53	25716302.2	7451760.06	145919043.5	--	--	--	-	-	-	-
POS07737			3,4,5-trihydroxy-6-(6-hydroxy-2H-1,3-benzodioxole-5-carbonyloxy)oxane-2-carboxylic acid	5.964219319	399.287	359.2644133			8753276.879	11041551.78	6671194.603	6606546.631	11654525.52	5625713.59	5767138.762	5496721.872	6901593.895	12607403.04	Tannins	-	HMDB0129403	-	-	-	-
POS07987			MC-5127	0.858825166	415.052	357.1650825			10508715.74	8246793.263	12160596.68	29990485.33	12553444.97	39949806.3	12008050.97	9103308.035	14289432.47	20936652.13	--	--	--	-	-	-	-
POS07969			2,3-diketogulonate	-1.409774357	413.596	192.1230072			10368729.63	1234260.666	23752635.07	14782324.38	12564039.36	62777577.13	26981773.35	7404962.807	34149841.55	9240885.335	Organooxygen compounds	-	HMDB0062803	-	-	-	-
POS07274			Benoxacor	9.068786228	377.1985	261.1261355			6398570.445	11581963.98	18777283.28	9141091.184	12564940.97	7946248.298	3897192.526	6847060.185	4719081.828	9077647.059	--	--	--	-	-	-	-
POS05668			D-Fructose 6-phosphate	2.435085324	269.5675	261.1437101			2601965.08	4340592.996	8327261.286	17949355.04	12639339.58	9107444.486	17136372.78	5972115.719	4527429.934	10721361.23	Organooxygen compounds	643-13-0	HMDB0000124	C00085	ko01100//Metabolic pathways;ko01120//Microbial metabolism in diverse environments;ko01200//Carbon metabolism;ko05230//Central carbon metabolism in cancer;ko04922//Glucagon signaling pathway;ko04931//Insulin resistance;ko00052//Galactose metabolism;ko04152//AMPK signaling pathway;ko00500//Starch and sucrose metabolism	Cancers;Carbohydrate metabolism;Endocrine and metabolic diseases;Endocrine system;Global and overview maps;Signal transduction	Environmental Information Processing;Human Diseases;Metabolism;Organismal Systems
POS08217			Chlorfenprop-methyl	-6.610392392	430.897	234.0969358			12605603.29	492345.2263	1216477.339	4566.767826	12645928.7	4566.767826	4566.767826	5017403.929	583378.723	4566.767826	--	--	--	-	-	-	-
POS08500			PS(14:0/14:0)	-6.727410352	446.633	680.8757028			16397005.89	6895646.196	15755701.08	7935480.87	12820300.54	5384072.804	6296899.475	10479077.61	10819765.26	6064723.246	Glycerophospholipids	-	HMDB0012330	-	-	-	-
POS05085			Dimefox	-8.553642649	227.1805	155.1289583			1915118.184	1356975.139	4390690.561	18601630.37	12891819.89	2790240.272	2083365.813	4835064.413	64845641.57	4011580.995	--	--	--	-	-	-	-
POS09316			Dichlofenthion	-0.315482372	525.994	316.1603772			54588846.91	8572723.591	4566.767826	10568378.07	12913239.98	4388056.758	5734594.726	27032506.44	17305640.48	4566.767826	--	--	--	-	-	-	-
POS05757			Calcium glycerophosphate	2.865568509	275.4245	211.1436788			2740134.696	3397949.305	4193382.377	4103592.187	13010446.97	2198005.72	10087508.72	1987122.901	69171302.87	10143507.87	--	--	--	-	-	-	-
POS07591			Cephalomannine	-9.394668093	392.146	832.9000612			7872282.259	8235344.853	20067799.87	26451916.85	13164008.98	9563525.001	13172625.52	7833519.571	22813508.59	13902323.25	--	--	--	-	-	-	-
POS07410			1-Deoxy-D-altro-heptulose 7-phosphate	3.454503331	385.132	275.1706237			7005685.566	9976463.405	11967464.03	12715142.76	13214353.19	6807862.553	7951892.089	7092246.638	15442693.89	5488463.34	--	--	--	-	-	-	-
POS07977			Endothal-disodium	2.869325173	414.47	231.1336369			10408065.85	11948877.01	13635622.37	10910766.25	13398747.04	9373582.035	7613491.515	9251052.831	10983144.3	11304973.12	--	--	--	-	-	-	-
POS07997			Tolclofos-methyl	0.987621021	415.526	302.134174			10584702.5	2504263.112	4180616.999	1854460.383	13917354.24	14846270.3	5203208.346	78651758.64	15283992.01	1547541.784	--	--	--	-	-	-	-
POS08124			UK-47265	-4.156260116	424.7275	340.1858669			11702863.72	5925060.93	1849922.952	8019657.694	14130673.31	9113059.275	13383739.5	11172116.97	2814606.749	3723524.407	--	--	--	-	-	-	-
POS07270			3&apos;,5&apos;-Cyclic CMP	5.623141291	377.06	306.1901927			6387960.32	5023893.165	12759079.66	17096178.69	14170314.02	9706472.694	6475217.258	6495398.815	14116759.21	25873337.24	--	--	--	-	-	-	-
POS09288			Eicosanoic acid, trimethylsilyl ester	-5.49481113	519.855	385.7251626			51360619.63	20537039.42	16261691.3	26535668.84	14303001.26	45414975.94	34609252.69	50127536.71	47551251.15	20784645.81	Organometalloid compounds	-	HMDB0094686	-	-	-	-
POS07832			dUDP	-7.231805556	405.3745	389.1662695			9417864.261	10834734.96	10742462.76	8456407.259	14613438.41	5169534.346	7242285.119	4688298.468	10140709.98	9984325.711	Pyrimidine nucleotides	4208-67-7	HMDB0001000	C01346	ko01100//Metabolic pathways;ko00240//Pyrimidine metabolism	Global and overview maps;Nucleotide metabolism	Metabolism
POS08903			3-[(2,6-Dichlorobenzylidene)amino]-6H-dibenzo[b,d]pyran-6-one	9.290119029	477.243	369.2234973			26206527.39	17723181.31	15448008.56	6664771.873	14676284.52	37435402.02	14000456.01	109092196.6	9168749.028	15234017.34	--	--	--	-	-	-	-
POS05975			Endothal-disodium	2.89416163	289.703	231.1336426			3069257.941	8755594.847	5034012.568	17107206.99	14837300.81	41071435.07	9322434.997	2812732.065	7647734.982	218287566.6	--	--	--	-	-	-	-
POS08699			N-(3,4-Dichlorophenyl)-malomate	4.837361273	462.6	249.0712766			20359014.75	16836516.26	9511707.469	1739643.657	14907140.15	1824616.198	1577498.815	1880763.272	32496374.14	13478867.33	--	--	--	-	-	-	-
POS08526			Phosphophosphite	-7.787614222	447.8785	276.138434			16711597.32	4566.767826	5298326.459	27410286.38	14938269	11064056.06	8316455.668	12223030.97	9231989.823	9534048.009	--	--	--	-	-	-	-
POS08326			dATP	5.90889877	435.9555	492.1917789			13728510.16	715215.8759	27629262.75	12056591.2	15024974.23	20500283.95	18825977.3	102602234.7	17691256.37	12115506.73	Purine nucleotides	1927-31-7	HMDB0001532	C00131	ko01100//Metabolic pathways;ko00230//Purine metabolism	Global and overview maps;Nucleotide metabolism	Metabolism
POS08650			2&apos;-Phospho-cyclic ADP-ribose	4.712688435	459.0415	622.2906045			19258195.79	50950.1573	8710847.03	12026947.03	15025857.58	9084232.196	9282904.396	14839648.73	10564783.94	6973861.872	--	--	--	-	-	-	-
POS08853			DG(15:0/20:0/0:0)	-4.238183383	471.494	611.9958871			24369358.2	21434850.81	15560776.34	19676548.83	15121258.82	46247343.98	39806244.62	9270268.804	31694195.41	28539854.54	Glycerolipids	-	HMDB0007078	-	-	-	-
POS08012			3-Iodothyronamine	6.462112304	417.178	356.1804718			10656416.63	12566773	16740278.55	10580766.59	15125498.89	13085340.37	7799092.824	5770805.275	17090106.41	28345430.77	Benzene and substituted derivatives	-	HMDB0060524	-	-	-	-
POS08764			Phosacetim	3.067857429	467.022	376.2184277			21910664.54	17442710.24	7879888.741	6871720.178	15135185.76	6866015.918	9775651.246	5688069.858	26703733.67	17572592.38	--	--	--	-	-	-	-
POS08355			Erythrityl Tetranitrate	2.814576555	437.767	303.1181269			14064591.26	3616363.451	18294303.54	48089384.54	15151606.84	30024535.43	24446304.64	5858935.695	27206497.43	37072905.72	Organic oxoanionic compounds	7297-25-8	HMDB0015551	-	-	-	-
POS06830			(Acetyloxy)triphenylstannane	8.809815683	349.003	413.100907			4978822.447	11381939.73	22274458.56	18180697.31	15193078.8	5398045.595	6083243.325	3048643.712	3627663.143	15077134.18	Benzenoids	900-95-8	HMDB0031789	-	-	-	-
POS08411			2-epi-5-epi-Valiolone 7-phosphate	5.122462016	441.192	273.1551707			14944347.15	16019964.92	20991662.48	37031910.5	15361274.78	55929342.85	33350610.96	16634486.57	19207164.78	10300067.47	--	--	--	C17692	ko01130//Biosynthesis of antibiotics	Global and overview maps	Metabolism
POS08104			Thioguanosine 5&apos;-diphosphate	4.061957095	423.66	460.2751421			11444040.42	7472381.987	14561585.21	28735948.26	15426002.41	4943581.621	11376394.79	5433830.334	3212489.177	15142609.44	--	--	--	-	-	-	-
POS07944			Selenohomocystine	7.855547871	411.942	363.1537214			10146750.35	13859741.4	15889853.84	13465829.93	15785572.45	18248721.69	8244751.671	5743815.905	16066772.58	36742382.57	--	--	--	-	-	-	-
POS07243			2-C-Methyl-D-erythritol 2,4-cyclodiphosphate	7.235327873	375.262	279.1001887			6305014.1	4180269.16	6218732.654	11183520.2	15873502.82	5908072.719	10924697.69	3450846.581	8972848.729	15376197.16	--	--	--	C11453	ko01100//Metabolic pathways;ko01110//Biosynthesis of secondary metabolites;ko01130//Biosynthesis of antibiotics;ko00900//Terpenoid backbone biosynthesis	Global and overview maps;Metabolism of terpenoids and polyketides	Metabolism
POS09701			4,8-dihydroxy-2H-furo[2,3-h]chromen-2-one	-5.409083015	588.8255	219.1700965			164070861.7	392028887.9	51755719.53	20736435.55	15962479.2	3321029.693	21404652.97	14430457.87	805626664.9	34725297.73	Coumarins and derivatives	-	HMDB0135848	-	-	-	-
POS07750			3-Iodothyronamine	-7.730733858	400.2255	356.1754309			8844949.237	2005732.353	2813625.08	2145766.878	15987775.69	1461306.577	941031.8773	651125.8936	1397441.221	2190669.35	Benzene and substituted derivatives	-	HMDB0060524	-	-	-	-
POS04259			Hexaflumuron	-7.597156793	180.2695	462.1464732			1193095.253	241239.0384	2746170.807	12844633.77	16009626.19	1611094.175	3555479.545	2520207.082	4566.767826	1617719.088	--	--	--	-	-	-	-
POS08103			D-Fructose 6-phosphate	3.257177128	423.607	261.1439239			11437872.34	10233360.92	10375806.15	47853798.22	16124973.87	9667225.948	14069852.44	8133506.258	73500227.79	16037096.61	Organooxygen compounds	643-13-0	HMDB0000124	C00085	ko01100//Metabolic pathways;ko01120//Microbial metabolism in diverse environments;ko01200//Carbon metabolism;ko05230//Central carbon metabolism in cancer;ko04922//Glucagon signaling pathway;ko04931//Insulin resistance;ko00052//Galactose metabolism;ko04152//AMPK signaling pathway;ko00500//Starch and sucrose metabolism	Cancers;Carbohydrate metabolism;Endocrine and metabolic diseases;Endocrine system;Global and overview maps;Signal transduction	Environmental Information Processing;Human Diseases;Metabolism;Organismal Systems
POS04400			5-Amino-4-imidazolecarboxyamide	-7.204671368	190.5105	127.122968			1297967.122	1676942.796	7959479.254	9256552.549	16447946.11	19792542.4	12243924.68	1059038.851	7388724.211	23312438.14	Azoles	360-97-4	HMDB0003192	C04051	ko00230//Purine metabolism	Nucleotide metabolism	Metabolism
POS07022			7-Methyl-3-oxooctanoyl-CoA	6.002078135	357.3735	922.753209			5522436.057	177644926.3	29599799.77	38902135.92	16681809.7	60286054.04	131767039.8	30230274.88	10143792.23	38174090.85	--	--	--	-	-	-	-
POS08814			3&apos;,5&apos;-Diiodo-L-thyronine-beta-D-glucuronoside	4.645576901	469.0865	702.2116341			23298250.66	12957637.5	21709957.83	13295398.92	17018691.8	11757239.22	11249580.77	17423877.15	20517488.87	16871107.96	--	--	--	-	-	-	-
POS08800			Methylphosphote	-9.794530891	468.876	97.02873611			22939866.21	6079990.695	13233756.98	7662408.752	17076368.09	7291036.931	2085374.616	126571076.6	11395699.28	26624161.14	--	--	--	-	-	-	-
POS08721			Boscalid	-4.571455939	463.853	344.2124076			20819878.1	23353662.24	41178510.15	13034999.09	17076402.51	27267345.44	15745640.73	6246848.327	47839753.15	10323485.89	--	--	--	-	-	-	-
POS09170			rcobarbital	2.925278645	502.334	304.1605634			40089821.81	47348763.52	26649534.44	17242128.42	17332197.61	21980345.23	14041650.39	22507249.3	4229435.628	20613992.76	--	--	--	-	-	-	-
POS08563			DG(13:0/0:0/a-25:0)	2.585280397	451.6755	654.094965			17442630.59	5093511.839	18063497.09	5924367.312	17393179.97	3129054.821	10743918.23	7559609.093	6347978.041	4566.767826	Glycerolipids	-	HMDB0093316	-	-	-	-
POS08856			Canbisin C	1.516688018	471.651	611.6613028			24605472.38	14716554.58	12376701.29	10779208.41	17463041.72	8349016.4	20955060.19	17209667	10690034.51	8896142.2	--	--	--	-	-	-	-
POS09458			3,5-Dinitro-L-tyrosine	-5.662575918	544.901	272.189441			74471743.52	15395414.35	21670016.59	14733223.41	17502021.57	5807797.243	5557695.023	6620144.178	34420837.11	12065438.98	--	--	--	-	-	-	-
POS02760			Bowdichione	9.038902473	47.95115	299.2569724			343020.7025	1156843.165	3795206.76	19045584.42	17593770.52	9346205.549	1787637.933	3728439.065	421559.0963	34250580	--	--	--	-	-	-	-
POS09180			Diisodityrosine	4.341684514	504.064	719.716897			41047027.8	14991389.33	51205351.54	25145490.4	17619273.98	11854666.61	13132269.66	17894114.75	30870636.27	55149126.59	Carboxylic acids and derivatives	175889-19-7	HMDB0029798	-	-	-	-
POS07984			Cyanotriphenylborate	3.888816521	414.8195	292.1383088			10481796.76	12334214.32	16966980.61	10343666.13	17657799.95	12906642.74	7273417.17	5755035.909	17783609.23	28939418.26	--	--	--	-	-	-	-
POS08048			Zinc phosphide	8.538200453	419.32	259.1839809			10982171.64	12047036.07	106286378	10571338.95	17771555.61	6723727.071	9533582.155	144690584.2	14259927.94	23228149.16	--	--	--	-	-	-	-
POS07580			Erioglaucine A	-5.804935805	392.0765	750.8959235			7798065.189	6404471.99	9763576.923	16027264.57	17957928.52	11699236.26	6720609.173	6831371.704	9475545.056	26898182.17	Benzene and substituted derivatives	-	HMDB0036785	-	-	-	-
POS07672			Clopyralid	8.079851114	393.928	193.0083279			8267216.706	5556214.671	12209783.19	14184839.7	18062039.49	7032474.39	13637676.33	3541775.261	10841670.18	16904824.31	--	--	--	-	-	-	-
POS08790			DG(22:0/0:0/a-25:0)	-0.615115236	468.201	780.3357972			22690036.32	3067810.472	2216131.912	7777561.249	18211963.61	5683304.44	5216633.568	3452872.165	4650288.677	15867622.93	Glycerolipids	-	HMDB0094521	-	-	-	-
POS08047			3,5-Dinitroguaiacol	-4.426060034	419.3	215.1386288			10980687.02	10377874.77	23226567.95	8904756.383	18305922.89	7298718.831	11085539.89	1859489.297	11232414.87	13663077.12	--	--	--	-	-	-	-
POS08445			ADP	4.800689062	443.001	428.2104275			15452382.27	14023108.39	17879305.21	16215579.66	18556523.28	14268817.01	17199246.12	8453649.334	25025782.78	18346451.56	Purine nucleotides	58-64-0	HMDB0001341	C00008	ko01100//Metabolic pathways;ko01110//Biosynthesis of secondary metabolites;ko01130//Biosynthesis of antibiotics;ko00230//Purine metabolism;ko04080//Neuroactive ligand-receptor interaction;ko04742//Taste transduction;ko05012//Parkinson disease;ko04152//AMPK signaling pathway;ko00190//Oxidative phosphorylation;ko04924//Renin secretion;ko04611//Platelet activation;ko04068//FoxO signaling pathway;ko0…	Endocrine system;Energy metabolism;Global and overview maps;Immune system;Neurodegenerative diseases;Nucleotide metabolism;Sensory system;Signal transduction;Signaling molecules and interaction;Transport and catabolism	Cellular Processes;Environmental Information Processing;Human Diseases;Metabolism;Organismal Systems
POS02834			Trimethylselenonium	0.189012555	54.6146	125.0709			377644.9921	5338239.361	8113188.415	19005492.46	18610702.1	13585498.79	7192223.358	6736217.24	316190.8357	26603127.64	Organometalloid compounds	25930-79-4	HMDB0042052	C18872	ko00450//Selenocompound metabolism	Metabolism of other amino acids	Metabolism
POS07972			Bisphenol A bis(chloroformate)	-8.311490665	413.729	354.201041			10384557.36	12047251.27	6266906.768	44473093.56	18979956.11	16943381.72	17740205.99	4019483.15	27565853.88	23241419.35	--	--	--	-	-	-	-
POS08040			Quinoxyfen	6.39225878	419.127	309.1437463			10923228.07	4045975.442	12440130.79	8199392.167	19176453.06	9593907.142	17834043.79	5915238.577	4566.767826	35545489.48	--	--	--	-	-	-	-
POS08583			TG(14:0/20:2n6/o-18:0)	-4.710943727	453.069	846.4352938			17831583.52	106438788.8	46934966.65	53848187.22	19893049.55	47517102.66	17029364.44	12727356.95	16072749.26	10434609.65	Glycerolipids	-	HMDB0042600	-	-	-	-
POS07036			Vadium pentoxide	5.079507032	359.141	182.8882005			5581466.979	8268418.46	12796647.08	24185214.28	20192327.82	11600545.01	3336216.445	6931219.324	5395087.218	51867195.1	--	--	--	-	-	-	-
POS08017			m-Benzenesulfonium diazonium chloride	6.081931465	417.674	221.6421185			10698943.07	18342154.12	7030303.008	31835945.88	20517022.68	16360281.6	27580452.86	13232759.32	13126768.15	24616840.67	--	--	--	-	-	-	-
POS07537			erythro-6,8-Pentatriacontanediol	-7.741188765	391.7795	525.9482129			7621514.311	20140247.83	24094562.46	10043445.51	20684758.23	5079412.236	17051450.86	5684684.614	13889167.27	8663253.283	Fatty Acyls	155800-92-3	HMDB0041074	-	-	-	-
POS06799			Sanguisorbic acid dilactone	4.760081889	347.543	471.3058152			4899916.46	2240878.012	15420140.99	17501448.96	20812427.89	9961497.154	5741746.383	6579713.158	1678376.035	21644622.06	Tannins	-	HMDB0029274	-	-	-	-
POS07942			2-Furoate	-3.123904045	411.913	113.0904265			10132692.04	5006676.713	12126390.06	8340991.511	20833330.27	12019356.01	5714823.173	41309615.63	3923365.726	1262666.293	Furans	88-14-2	HMDB0000617	C01546	ko01120//Microbial metabolism in diverse environments	Global and overview maps	Metabolism
POS08396			Licoricesaponin C2	-9.722595617	440.264	807.9321311			14636743.93	410148106.6	23880063.72	14368663.64	21226773.66	18041669.56	22606306.29	13069206.01	12690468.3	16277892.81	Prenol lipids	118525-49-8	HMDB0038759	-	-	-	-
POS09453			3-Methyleneoxindole	-1.507385242	544.827	146.1650578			73763450.78	30609196.96	61337761.12	42038788.29	21561724.35	97539940.44	82163267.43	18152874.48	29872326.71	67249610.82	--	--	--	-	-	-	-
POS09215			TG(14:0/18:4(6Z,9Z,12Z,15Z)/20:5(5Z,8Z,11Z,14Z,17Z))	-4.681619367	508.974	846.3063192			43875351.61	34485457.61	873056.123	44558839.54	21812460.24	36712983.8	33285482.35	45443870.87	18754463.44	14828809.38	Glycerolipids	-	HMDB0042807	-	-	-	-
POS08712			3&apos;,5&apos;-Cyclic IMP	-2.84566128	463.335	331.197037			20641219.45	21215204.35	31335220.69	21547082.1	23068652.35	18783741.66	26262165.25	18589907.72	21961663.93	38463150.79	--	--	--	-	-	-	-
POS08776			4-Ketomyxol	-8.91622553	467.809	599.8563371			22238531.8	1942766.8	11004577.51	29398642.1	23541868.94	15907720.34	17393055.46	18148751.71	13426976.98	14068509.96	--	--	--	-	-	-	-
POS09130			D-Glucosamine 6-phosphate	6.381101697	498.584	260.1599303			38110287.16	41083031.36	82587111.78	81368111.13	23943835.96	141810498.8	119185801.4	50459874.42	39377330.62	9418758.81	Organooxygen compounds	3616-42-0	HMDB0001254	C00352	ko01100//Metabolic pathways;ko01130//Biosynthesis of antibiotics;ko00250//Alanine, aspartate and glutamate metabolism;ko00520//Amino sugar and nucleotide sugar metabolism;ko04931//Insulin resistance	Amino acid metabolism;Carbohydrate metabolism;Endocrine and metabolic diseases;Global and overview maps	Human Diseases;Metabolism
POS08205			(1S,3R)-3-(2,2-Dichloroethenyl)-2,2-dimethylcyclopropanecarboxylate	-5.772587126	430.3195	210.0758697			12468058.83	6025000.368	13643748.92	5169455.818	24171633.95	2756153.272	8508426.762	9363835.283	5846319.109	2776726.461	--	--	--	-	-	-	-
POS08065			3-oxobrimonidine	6.940617737	421.195	311.1594292			11168298.24	16185554.92	24942725.67	18743395.11	24334152.37	27829454.05	21296419.97	5692728.269	17619623.06	38345798.41	Diazanaphthalenes	-	HMDB0061102	-	-	-	-
POS08480			Chlorfenprop-methyl	-7.081212032	445.266	234.096826			16073968.63	9343148.811	18695911.72	25183768.96	24386724.6	11660094.04	23669593.55	15200098.55	30452575.09	15553405.74	--	--	--	-	-	-	-
POS08836			Chlorfensulphide	3.825359432	469.945	353.0750234			23876601.81	20049560.88	13454312.05	23436990.36	24672546.18	28759591.24	19163451.6	17800422.12	36322039.3	37071534.93	--	--	--	-	-	-	-
POS08431			Bromofos	-0.424111112	442.1775	367.0032214			15252077.95	3560976.216	5151810.41	3868049.098	24824634.25	3421852.877	3244102.522	13019159.61	4673300.697	4724803.104	--	--	--	-	-	-	-
POS07759			Lead arsete	-9.274258898	401.539	348.1311573			8886213.981	4858688.261	9986221.454	35539331.48	24951985.37	22383047.28	21090519.8	16463169.39	74237664.26	54024422.55	--	--	--	-	-	-	-
POS07361			Pyridoxal phosphate	-1.321324563	381.9055	248.14885			6792377.065	5062155.489	19527664.59	22328255.28	25012935.53	13513288.71	12998356.36	4615390.919	3003659.441	6221177.502	Pyridines and derivatives	54-47-7	HMDB0001491	C00018	ko01100//Metabolic pathways;ko04977//Vitamin digestion and absorption;ko00730//Thiamine metabolism;ko00750//Vitamin B6 metabolism	Digestive system;Global and overview maps;Metabolism of cofactors and vitamins	Metabolism;Organismal Systems
POS08850			Roflumilast N-oxide	-5.405024868	471.117	420.2120108			24218817.09	37340187.98	20060073.01	29279350.99	25862209.68	24999459.31	19543024.78	21235424.87	17981932.97	19981143.4	Benzene and substituted derivatives	-	HMDB0060590	-	-	-	-
POS03734			Dihydrostreptomycin 3&apos;alpha,6-bisphosphate	-5.427953229	147.907	744.5529406			821536.0841	522669.9382	1560560.956	19953158.25	26122959.94	23341487.33	5307796.597	632594.6117	1453760.712	24842807.97	--	--	--	-	-	-	-
POS07284			2-Hydroxymucote semialdehyde	8.426492667	377.871	143.1178741			6482159.835	11504741.44	21201840.8	27690499.64	26641305.74	20822790.43	21518044.92	11005457.92	17367568.75	21123734.49	--	--	--	-	-	-	-
POS09227			Eleutheroside A	-4.413550829	511.6085	577.8520307			45004897.19	10739794.32	22820755.15	28406074.06	26644827.11	13924503.16	25386987.01	58287821.56	71193664.28	18326291.32	--	--	--	-	-	-	-
POS08570			MG(0:0/a-25:0/0:0)[rac]	-7.835925021	452.0605	457.7556975			17551205.91	11163965.85	10975065.91	15569144.13	27179179.97	24091513.14	73668493.71	8852706.172	5296398.679	8307854.339	Glycerolipids	-	HMDB0072847	-	-	-	-
POS09143			PC(16:0/P-18:1(11Z))	0.16454619	500.141	745.084099			38768786.52	19204979.72	35579226.82	18833222.64	27262198.51	16902709.67	17579190.09	29278005.31	32005208.18	24538892.64	Glycerophospholipids	-	HMDB0007996	C00157	ko01100//Metabolic pathways;ko01110//Biosynthesis of secondary metabolites;ko00564//Glycerophospholipid metabolism;ko05231//Choline metabolism in cancer;ko04723//Retrograde endocannabinoid signaling;ko00591//Linoleic acid metabolism;ko00590//Arachidonic acid metabolism;ko00592//alpha-Linolenic acid metabolism	Cancers;Global and overview maps;Lipid metabolism;Nervous system	Human Diseases;Metabolism;Organismal Systems
POS05615			Quinclorac	-2.846691188	266.681	243.0647875			2547252.956	15429609.76	10243116.43	18554426.54	27752982.36	14998903.2	15447212.15	13022276.19	13802015.84	41571484.76	--	--	--	-	-	-	-
POS07414			Quinoxyfen	6.112860533	385.492	309.1436602			7015805.561	21229242.25	3676049.61	35815798.42	29353151.02	12264123.31	14122476.59	10297020.8	5264722.233	14783421	--	--	--	-	-	-	-
POS09132			Stigmastane	-2.108553064	498.7955	401.7296317			38154057.7	27549919.88	32703994.39	24962263.01	29436447.12	27754490.52	18238863.83	39660168.25	33386608.63	31111225.79	--	--	--	-	-	-	-
POS08441			D-Fructose 6-phosphate	2.967256913	442.8605	261.1438485			15388942.86	14475557.42	16125020.44	10424328.34	30689282.16	24157550.38	27782882.04	8266266.952	36103913.97	19979980.64	Organooxygen compounds	643-13-0	HMDB0000124	C00085	ko01100//Metabolic pathways;ko01120//Microbial metabolism in diverse environments;ko01200//Carbon metabolism;ko05230//Central carbon metabolism in cancer;ko04922//Glucagon signaling pathway;ko04931//Insulin resistance;ko00052//Galactose metabolism;ko04152//AMPK signaling pathway;ko00500//Starch and sucrose metabolism	Cancers;Carbohydrate metabolism;Endocrine and metabolic diseases;Endocrine system;Global and overview maps;Signal transduction	Environmental Information Processing;Human Diseases;Metabolism;Organismal Systems
POS07768			TG(16:0/15:0/16:0)	-5.241863441	402.6385	794.2967183			8923194.274	16391215.46	23808896.62	43018404.64	31090664.1	17978134.61	20868794.51	11076199.59	9169381.641	30774357.72	Glycerolipids	-	HMDB0043857	-	-	-	-
POS09360			Trimethylselenonium	1.059407949	531.1335	125.071008			59156428.76	65527823.29	50616345.33	64441168.7	32522376.58	395212372.2	147813357.5	159543029.9	106256645.7	131376467.8	Organometalloid compounds	25930-79-4	HMDB0042052	C18872	ko00450//Selenocompound metabolism	Metabolism of other amino acids	Metabolism
POS09165			dTDP-4-oxo-2,6-dideoxy-L-allose	2.099846657	501.913	531.3226902			39903228.92	28731950.14	33623332.01	29306304.42	32531865.82	26162917.83	26462989.6	29935102.02	36741752.87	32792646.18	--	--	--	-	-	-	-
POS09344			PE-NMe(14:1(9Z)/22:2(13Z,16Z))	-9.401934367	529.163	757.0591682			57709115.54	150398091	39470560.98	65023814.24	32822629.41	125778981.7	151880292.1	48418136.3	31563243.54	158757492.7	Glycerophospholipids	-	HMDB0113011	-	-	-	-
POS08140			Tienilic acid	6.347680167	425.572	332.1805788			11832837.19	11317035.08	13243899.02	29399771.6	33353012.01	27406182.49	20798501.62	17653249.72	47646242.46	44418890.52	--	--	--	-	-	-	-
POS09163			Proscillaridin	-1.260964271	501.864	531.6563075			39841435.83	23674285.17	36119211.83	29082214.94	33957346.27	30359771.87	22970571.69	24211913.41	28232383.91	30723366.46	--	--	--	-	-	-	-
POS09307			1-Hexacosene	6.187628445	524.796	365.7006332			53667984.83	67039545.14	46549938.85	50614055.16	34492411.57	47169769.97	36480605.65	30886881.52	56784328.6	53557880.83	Olefins	18835-33-1	HMDB0040527	-	-	-	-
POS09774			Xenognosin A	-4.411602364	607.0885	257.3025459			246770885	275717606.6	134822078.9	156359842	34784569.09	121656064.7	311202656.4	166252244.7	437772580.6	114295802.1	Linear 1,3-diarylpropanoids	76907-79-4	HMDB0029539	-	-	-	-
POS04963			(2,3-Dihydroxybenzoyl)adenylate	-9.209176552	220.302	484.3289256			1788706.684	1305983.633	3780344.416	25803724.14	35560109.22	8868800.011	7656181.621	6335474.982	3051863.554	50900873.23	--	--	--	-	-	-	-
POS08766			4-(N-Maleimido)benzyltrimethylammonium iodide	-5.218387809	467.051	373.2068343			21954810.97	33975764.66	39205126.41	42330355.62	38382822.5	44243404.31	33555690.11	7664370.121	38388323.01	58806831.27	--	--	--	-	-	-	-
POS09300			5-(5-Phospho-D-ribosylaminoformimino)-1-(5-phosphoribosyl)-imidazole-4-carboxamide	-2.399010169	522.872	578.3368916			52922597.87	156722767.9	32505013.62	39088888.65	38605453.11	50026866.38	34278579.58	50386495.24	106892251.3	117879930.5	--	--	--	C04896	ko01100//Metabolic pathways;ko01110//Biosynthesis of secondary metabolites;ko01230//Biosynthesis of amino acids;ko00340//Histidine metabolism	Amino acid metabolism;Global and overview maps	Metabolism
POS09370			Pelargonidin	8.477407358	533.782	307.7078766			60368189.62	14989024.77	19420749.07	12615759.8	38621671.97	27001537.47	16566281.72	138125879.5	22126274.41	7317345.189	--	--	--	C05904	ko01100//Metabolic pathways;ko01110//Biosynthesis of secondary metabolites	Global and overview maps	Metabolism
POS08887			CDP-glucose	5.15023406	475.449	566.3271881			25766003.93	14487505.43	25484135.5	24418214.48	39018727.54	17247070.36	15007735.94	8394249.647	19245827.91	13157155	Pyrimidine nucleotides	2906-23-2	HMDB0003369	C00501	ko01100//Metabolic pathways;ko00520//Amino sugar and nucleotide sugar metabolism;ko00500//Starch and sucrose metabolism	Carbohydrate metabolism;Global and overview maps	Metabolism
POS09173			2-Amino-5-phosphopentanoic acid	6.088234623	502.606	198.1346768			40334109.19	181707599.1	18367776.48	40636664.15	39509253.95	69077616.6	61666542.93	67429508.46	62750338.35	50039333.73	--	--	--	-	-	-	-
POS09302			PA(24:1(15Z)/24:1(15Z))	-6.023217485	523.2415	870.3050406			53282107.25	31388321.59	41812177.52	38245768.73	40551851.83	32949393.16	31240853.04	29430840.47	37373210.97	43069817.7	Glycerophospholipids	-	HMDB0115481	-	-	-	-
POS06775			Guanfacine	6.888471116	346.576	247.1022718			4808864.215	4265161.35	53304000.3	5657072.826	41296861.25	7243208.57	6354957.313	12692704.75	5716687.954	3984609.469	Benzene and substituted derivatives	29110-47-2	HMDB0015153	-	-	-	-
POS09436			2-Hydroxymucote semialdehyde	7.780123278	541.458	143.1177822			71169300.86	62082520.51	44976052	31459593.44	42651077.8	58681806.6	56492993.34	65331162.4	47097006.07	64631452.79	--	--	--	-	-	-	-
POS08863			Isorenieratene	1.372659822	473.602	529.8171025			24913421.66	56520189.53	47755289.64	20249397.07	44108547.3	39774294.23	56016669.26	7446089.802	60368493.73	80626327.27	--	--	--	-	-	-	-
POS09402			Monodehydroascorbate	-7.618845498	537.471	176.1221424			64419727.22	26787490.96	51481890.65	29480455.25	44662521.03	56497514.19	30449444.39	104122240.1	55759009.19	46242728.72	--	--	--	C01041	ko01100//Metabolic pathways;ko00053//Ascorbate and aldarate metabolism	Carbohydrate metabolism;Global and overview maps	Metabolism
POS09387			3,4-Dihydro-3-hydroxy-4-S-glutathionyl bromobenzene	-0.858812354	535.913	481.3376641			62244304.12	26601866.53	35102413	25315814.44	45032455.63	68692472.76	37281322.8	39062809.41	42496558.15	27500574.32	Carboxylic acids and derivatives	-	HMDB0060381	C14847	ko00980//Metabolism of xenobiotics by cytochrome P450	Xenobiotics biodegradation and metabolism	Metabolism
POS09652			Monolinuron	-7.514330744	577.009	215.6544637			136385933.8	51203907.09	123331172.6	77531852.3	47673414.04	67577496.06	81707295.1	41659456.7	173002960.2	45953001.32	--	--	--	-	-	-	-
POS09354			2&apos;,3&apos;-Cyclic UMP	8.805965845	530.53	307.1759727			58924869.77	56053769.16	55261505.42	71760442.24	48496497.2	49864651.86	64481844.37	41699846.5	59896448.16	26131870.52	--	--	--	-	-	-	-
POS08982			6-(Dibromomethylene)-17beta-hydroxyandrost-4-en-3-one	6.239259573	485.521	459.2373356			29599094.27	30621699.95	39044129.98	32102291.68	49936870.89	16890980.39	53092916.9	45330665.33	30921431.38	24890131.5	--	--	--	-	-	-	-
POS09125			Vignatic acid A	-9.884433491	498.3295	554.6484041			37544784.28	55076131.03	49352165.27	51017293.59	56665734.46	55026813.73	34146049.33	22390366.09	61502929.21	104984329.3	Carboxylic acids and derivatives	181485-19-8	HMDB0033599	-	-	-	-
POS09454			Eudistomin G	-1.00907087	544.828	315.1868596			73889541.09	2490633.243	37241983.09	45725815.78	59576441.79	36969035.69	43747412.94	63806232.99	41402221.77	25025418.42	--	--	--	-	-	-	-
POS02817			Crotonoyl-CoA	-5.249609332	53.8218	836.61099			369917.0015	3738299.323	1187866.625	29696041.11	62201572.25	22166865.18	17618566.88	11790689.59	4566.767826	54473916.43	Fatty Acyls	102680-35-3	HMDB0002009	C00877	ko01100//Metabolic pathways;ko01120//Microbial metabolism in diverse environments;ko01130//Biosynthesis of antibiotics;ko01200//Carbon metabolism;ko00630//Glyoxylate and dicarboxylate metabolism;ko00310//Lysine degradation;ko00380//Tryptophan metabolism;ko00650//Butanoate metabolism;ko00071//Fatty acid degradation;ko01212//Fatty acid metabolism	Amino acid metabolism;Carbohydrate metabolism;Global and overview maps;Lipid metabolism	Metabolism
POS09141			2-Octaprenyl-6-methoxyphenol	-4.770898142	500.129	670.0774845			38643803.53	48396725.25	123622523	37969424.96	62357900.1	37493836.15	26905522.66	37381946.09	54432414.62	29638068.64	--	--	--	C05812	ko01110//Biosynthesis of secondary metabolites;ko00130//Ubiquinone and other terpenoid-quinone biosynthesis	Global and overview maps;Metabolism of cofactors and vitamins	Metabolism
POS09280			1&apos;-Hydroxy-gamma-carotene glucoside	1.930372072	518.1695	718.0371607			49992689.39	33807626.04	37027352.81	42816705.79	63242977.31	42557960.07	77279678.43	40205278.24	22659708.55	30398397.61	--	--	--	-	-	-	-
POS09112			TG(14:0/18:0/22:5(4Z,7Z,10Z,13Z,16Z))	5.59085334	497.4345	882.4332045			36992138.73	38930317.67	33860941.16	44059602.35	63528716.7	38527885.21	70408911.99	31414354.9	56778300.86	21171822.94	Glycerolipids	-	HMDB0042173	-	-	-	-
POS08550			1-Phosphatidyl-D-myo-inositol	4.153075994	450.845	391.2433973			17193528.31	23321680.61	36529205.96	112358890.3	64559905.54	27697114.96	54739964.08	58988454.17	242230485.6	53019629.6	Glycerophospholipids	-	HMDB0006953	C01194	ko01100//Metabolic pathways;ko00564//Glycerophospholipid metabolism;ko00563//Glycosylphosphatidylinositol(GPI)-anchor biosynthesis;ko04140//Autophagy - animal;ko00562//Inositol phosphate metabolism;ko04070//Phosphatidylinositol signaling system;ko05152//Tuberculosis	Carbohydrate metabolism;Global and overview maps;Glycan biosynthesis and metabolism;Infectious diseases;Lipid metabolism;Signal transduction;Transport and catabolism	Cellular Processes;Environmental Information Processing;Human Diseases;Metabolism
POS09022			Endothal-disodium	3.947461687	488.464	231.133885			31892026.77	37099717.98	25297466.9	39894401.72	65831665.55	44238490.76	67426210.91	22627157.3	29869426.31	35662818.03	--	--	--	-	-	-	-
POS08890			Pyrrhoxanthinol	4.208210528	476.343	571.7677785			25809118.08	3362586.222	118756671.3	22484441.32	67131658.12	9681774.661	6620062.452	2812033.599	13581603.88	14909231.85	Prenol lipids	54369-11-8	HMDB0035696	-	-	-	-
POS09520			Lamotrigine	2.133742568	554.288	257.098823			90142411.72	247238781.4	79056864.15	86805204.29	67477508.32	201051915.8	209119022.9	119704990.6	64722433.02	193368114.2	Benzene and substituted derivatives	84057-84-1	HMDB0014695	-	-	-	-
POS08150			Azacozole	7.115899998	426.161	301.1500124			11913772.25	140597256.1	354435449.9	62928237.01	67992195.4	97248607.84	120509007.3	181101442.4	215975211.7	54032858.19	--	--	--	-	-	-	-
POS09639			3-Carboxy-cis,cis-mucote	-1.327509366	572.457	187.1259295			132000192.2	651381430.5	334655414.7	275913636.6	69368908.91	205824780.4	69136779.84	33423192.59	122634676.1	26807573.59	--	--	--	-	-	-	-
POS08551			Methyclothiazide	8.217218209	450.963	361.2475367			17198243.94	34682395.71	52117562.83	52387639.32	69371508.38	12066046.94	18758564.55	7346357.803	21348108.74	90178273.09	Thiadiazines	135-07-9	HMDB0014377	-	-	-	-
[truncated: 805 more rows]
