# Supplementary material for: Integrated Metabolomic and Transcriptomic Analysis Reveals Potential Gut-Liver Crosstalks in the Lipogenesis of Chicken
Source: Animals (Basel). 2023 May 17;13(10):1659. doi: 10.3390/ani13101659 (PMC10215772; doi:10.3390/ani13101659)
Supplement: Supplementary file 1 [file animals-13-01659-s001.zip › Table S2.csv]

Var ID (Primary)	Name	M3.VIP[2]	NFD-1	NFD-2	NFD-3	NFD-4	NFD-5	HFD-1	HFD-2	HFD-3	HFD-4	HFD-5	NFD_mean	HFD_mean	log2(fc)	PValue
NEG00199	(-)-Epiafzelechin	1.13967	32437312.15	17391185.14	13114608.73	26186035.57	46240147.31	90851632.55	23870712.21	88098836.34	21295924.78	89802804.33	27073857.78	62783982.04	1.2135	0.222222222
POS07055	(+)-1,18-Nonacosanediol	1.32267	772673.4809	3004450.682	1019126.717	1081719.028	2461414.866	5653177.185	314409167.5	3227442.843	3143017.19	4415380.859	1667876.955	66169637.12	5.3101	0.007936508
NEG00343	(9xi,10xi,12xi)-9,10-Dihydroxy-12-octadecenoic acid	1.22686	9110490.061	5948025.697	8780749.103	7530777.639	11515293.32	38877018.49	163986044.9	43864718.98	12748455.37	9887283.232	8577067.164	53872704.19	2.651	0.015873016
NEG04815	(R)-5-Phosphomevalote-1	1.32235	53363556.07	40193796.43	23979827.11	44740529.94	53067770.15	51849317.42	62133607.63	93039071.48	77811743.05	104986927.6	43069095.94	77964133.44	0.8562	0.031746032
NEG03889	(R)-5-Phosphomevalote-2	1.45046	4377833.024	1976215.285	622283.1215	12595823.49	4806823.511	26803465.1	2656.458708	57360240.35	70045354.25	58136939.49	4875795.686	42469731.13	3.1227	0.150793651
NEG00048	15-Methylpalmitate	6.57732	785520104.1	853475105.2	552416541.9	2828430304	2945439017	250277558.8	412630314	223987026	580988447.5	499934994.8	1593056214	393563668.2	-2.0171	0.015873016
NEG00064	16-Hydroxy hexadecanoic acid	2.17734	88041681.28	112215572.2	165171551.4	111977862.3	43122531.86	176599628.1	167928609.4	168224607.4	207393297.9	256387262.5	104105839.8	195306681.1	0.9077	0.007936508
NEG00263	16-Methylheptadecanoic acid	2.18259	30059693.74	233526400.7	35421487.79	23157373.83	38568841.88	46504046.34	30113182.72	664829256.8	444431770.1	52577555.06	72146759.59	247691162.2	1.7795	0.150793651
NEG00010	1H-Indole-3-carboxaldehyde	1.73719	24710590.21	26562115.26	10443806.08	69516974.9	20427831.56	120246620.3	98169502.75	95171107.65	69497917.91	74399154.34	30332263.6	91496860.59	1.5929	0.015873016
POS09403	2-Amino-5-phosphopentanoic acid	1.0155	1036196.734	34788690.64	111853610.4	122674576.1	107336574.9	64631085.33	9802769.807	8298304.177	9177462.941	83187929.64	75537929.75	35019510.38	-1.109	0.30952381
NEG01995	2-Aminoadenosine-1	2.12798	59269061.97	563816855.4	194461570.8	47160345.94	203127318.4	117405507.9	144412508.9	1148310934	669680124	101985756.9	213567030.5	436358966.3	1.0308	0.547619048
NEG02830	2-Aminoadenosine-2	2.26837	82612198.38	528944262.4	115318938	53911014.3	110056471.5	125017485.6	80636406.82	1482988984	434528549.4	129296784.6	178168576.9	450493642.1	1.3383	0.30952381
NEG03592	2-Aminoadenosine-3	1.11529	17947179.79	52134287.55	42678150.15	16555525.59	19554767.9	15124507.56	21932450.22	420079540	22590933.89	24919034.71	29773982.2	100929293.3	1.7612	0.841269841
NEG00017	2-Hydroxystearic acid	9.8925	202040959.3	103653180	201661202	325572914.8	83808882.08	346816641.8	14134981426	2544891168	233671535.4	139372294.9	183347427.6	3479946613	4.2464	0.095238095
NEG00086	2-Methylbenzoic acid	1.14799	15346923.7	5275119.819	76262894.93	34606242.94	15059791.07	16989821.7	237427193.6	61413232.15	59004731.86	21575140.17	29310194.49	79282023.9	1.4356	0.222222222
NEG00287	2-Oxo-4-methylthiobutanoic acid	1.34903	46201003.7	31453390.65	22684928.37	64076966.55	51203201.85	2487279.572	7907252.332	9693709.034	12533055.94	5656719.875	43123898.22	7655603.351	-2.4939	0.007936508
NEG00175	2-Pyrocatechuic acid	2.70892	132141582.9	52291555.43	138263934.7	135807857.7	55149296.31	527782874.5	277444988.9	36150461.78	193159231.9	447494710.1	102730845.4	296406453.4	1.5287	0.150793651
NEG00245	3-(3-Hydroxyphenyl)propanoic acid	5.65842	468465640.6	178007885.4	289129046.8	2656.458708	431633233.9	3341168748	2730272906	523740537.1	66468133.08	2656.458708	273447692.6	1332330596	2.2846	0.463343883
POS06745	3-(Phosphoacetylamido)-L-alanine	1.44135	45017622.84	31354859.07	120519851.8	90241207.5	9701313.24	4704085.068	8450911.463	716406.0086	13897996.07	10523146.05	59366970.89	7658508.932	-2.9545	0.031746032
POS09639	3-Carboxy-cis,cis-mucote	2.59544	205824780.4	69136779.84	33423192.59	122634676.1	26807573.59	132000192.2	651381430.5	334655414.7	275913636.6	69368908.91	91565400.5	292663916.6	1.6764	0.055555556
NEG00092	3-Hydroxybenzoic acid	2.36472	108828171.2	40789812.79	56590730.03	142608771.2	33385558.4	433888191.5	63790079.12	262219906.1	124852769.4	237823454.3	76440608.72	224514880.1	1.5544	0.055555556
NEG00012	3-Hydroxybutyric acid	1.18369	76211573.76	35449119.94	72995720.08	59985120.96	24031003.2	44357528.77	38718977.8	20073895.64	7873448.784	8733354.79	53734507.59	23951441.16	-1.1657	0.095238095
NEG00309	3-Hydroxycapric acid	1.09626	21768846.44	17703309.89	22660466.2	15751397.35	18827929.91	48152104.26	13201076.57	53724781.97	39487694.05	61718373.22	19342389.96	43256806.01	1.1612	0.150793651
NEG00098	4-Hydroxybenzoic acid	7.52842	286532370.8	484180199.7	576269228.7	848660517.4	384332036.8	1120315800	223245064.8	1356674942	1886761641	3452364856	515994870.7	1607872461	1.6397	0.150793651
NEG00169	4-Hydroxycinnamic acid	1.31592	33828691.47	31966350.75	35837575.93	53544168.83	50855779.14	16351789.09	16463243.83	5839812.558	5930983.798	6635140.643	41206513.22	10244193.98	-2.0081	0.007936508
NEG00257	4-Hydroxyphenylpyruvic acid	1.03919	43093128.33	45673797.85	48534407.25	18845472.05	116277796.2	26320295.96	8799689.544	1990644.842	39600789.61	27546535.99	54484920.34	20851591.19	-1.3857	0.055555556
NEG00049	5-Aminopentanoic acid	2.05882	440074013	318423046.7	563085976.7	280749484	199598270.5	549822647.4	155975057.1	104324687.4	163187321	107538516.3	360386158.2	216169645.8	-0.7374	0.095238095
NEG02316	5-Hydroxyisourate-1	1.14179	4342955.212	12101372.78	11092833.9	11289950.03	9851062.681	28866025.21	11915910.22	32635393.06	37661866.73	49607380.38	9735634.921	32137315.12	1.7229	0.015873016
NEG02814	5-Hydroxyisourate-2	1.68904	5164711.575	5505629.372	9517422.121	5734041.172	4864222.095	9969040.981	10050823.41	50227477.59	99073414.75	122914868	6157205.267	58447124.95	3.2468	0.007936508
NEG03025	6-(2,3-dihydroxybenzoyloxy)-3,4,5-trihydroxyoxane-2-carboxylic acid	1.67016	7702878.982	1168887.897	3568252.326	1572715.828	5120118.089	235606777.3	207390959.5	14454337.25	3552866.518	602290.4463	3826570.624	92321446.2	4.5925	0.420634921
POS09675	6-Imino-5-oxocyclohexa-1,3-dienecarboxylate	3.54164	743297940	719724186.4	283503852.9	547945766.1	435983094.1	145580496.9	355279882.3	391761853.8	316401804.1	142782646.7	546090967.9	270361336.8	-1.0143	0.055555556
NEG00363	9,10-DHOME	1.79031	20482489.64	16094041.86	17743907.84	15596096.29	21905526.53	37025900.59	474834993.3	68105057.16	31701356.65	29320985.77	18364412.43	128197658.7	2.8034	0.007936508
NEG00116	9,10-epoxyoctadecanoic acid	7.69917	118497574.6	87141963.66	122257732.3	248214486.4	136192886.2	123607288.3	7097948122	2646764360	149933612.2	111847551.9	142460928.6	2026020187	3.83	0.30952381
NEG00011	Adenine	4.88966	338245708	185840693.4	1442729509	676295714.5	366707169.7	371207585.3	4304100983	1238198131	1119766281	472300849.1	601963758.9	1501114766	1.3183	0.222222222
NEG02019	Alizarin-1	1.67154	78500462.44	463085326.6	17211583.59	238993317.8	114262610.4	19560955.73	205252992.1	22686115.09	91208235.9	50945814	182410660.2	77930822.56	-1.2269	0.420634921
NEG01446	Alizarin-2	5.38818	3465198404	3376749279	1059716809	3542387156	5136276393	1178803095	2567271640	860302977.9	3712722484	2556440792	3316065608	2175108198	-0.6084	0.30952381
NEG00111	Allantoin	1.33334	20938184.66	60241006.97	186016162.2	159731820.3	136654514.6	42968054.13	29317149.15	2656.458708	2656.458708	163660092.5	112716337.7	47190121.74	-1.2561	0.208690443
NEG00029	Alpha-Linolenic acid	5.35261	25834077.35	43934669.88	65619225.33	26919935.73	32652857.01	284081246.4	2604227607	882300942.7	237596536.6	356811910.8	38992153.06	873003648.7	4.4847	0.007936508
POS09478	Aminoimidazole ribotide	2.8314	171623087.5	76812002.64	44362238.3	29218458.58	58077778.53	78832048.76	1461620821	88515264.7	147926138.4	90811871.54	76018713.11	373541228.9	2.2968	0.095238095
POS09538	Anhydroamarouciaxanthin B	1.60042	30459666.35	57276429.08	43345618.3	60367908.76	39913990.95	94535376.59	99025733.08	83095302.62	71245250.06	133979520.6	46272722.69	96376236.59	1.0585	0.007936508
NEG00025	Arachidonic acid	2.75947	193223910	264291631.4	1962643520	174534355.9	143833632.9	190596849.3	379111845.3	133869508.6	83170731.4	201217386.2	547705410	197593264.2	-1.4709	0.547619048
NEG00242	Azelaic acid	2.89036	212164317	129842877.1	111526102	269235164.6	139794653.8	165027966.3	34481513.87	415600768.7	438440733.6	682876952.6	172512622.9	347285587	1.0094	0.30952381
POS06965	Barbinine	1.19186	33129261.44	17148806.68	103160281.2	54833327.67	6022809.576	5332516.326	4069589.802	2630419.794	6285432.871	5956744.121	42858897.31	4854940.583	-3.1421	0.015873016
NEG00044	Benzoic acid	7.57302	483031777.4	943420234.3	694950272.6	1095480321	436162686.3	1261242477	700328282.5	2852961909	3004542201	1725678479	730609058.3	1908950670	1.3856	0.031746032
NEG00232	Bovinic acid	1.26022	8685648.262	9088442.849	10270694.28	4329400.952	4002341.107	10123994.03	135825924.3	92187249.15	11816093.64	17905608.61	7275305.49	53571773.95	2.8804	0.015873016
NEG00238	Byssochlamic acid	1.88744	136299779.4	140971040.5	85374437.43	186989525.4	203891449.4	107275932.8	65623280.18	80390369.77	60296072.69	58598494.49	150705246.4	74436829.99	-1.0176	0.015873016
POS09813	Calcium hydroxide	2.6782	331832702.2	417129698.5	122579607.1	255231031.7	239404554	344283909.1	454470691	423685135.9	476453213.6	470922954.4	273235518.7	433963180.8	0.6674	0.015873016
NEG03862	Chlorfenprop-methyl	2.66375	447581042.6	224782559.4	208197097.1	170164515.8	123290179.9	60669241.5	165443396.3	44718475.23	96466065.3	23303829.65	234803079	78120201.6	-1.5877	0.015873016
POS09628	Chloropropylate	1.03343	319334.0233	133104.2011	13869212.26	2200633.556	2107086.274	125886937.6	510462.4467	89478741.58	123045.9365	2257097.75	3725874.063	43651257.06	3.5504	0.547619048
NEG00332	Cortisone	9.1617	1460489769	3191196938	793129091	1217075632	3747299770	3125218812	2234402975	2490487040	7197577044	4150200210	2081838240	3839577216	0.8831	0.222222222
NEG00016	Creatinine	1.18738	68141217	72917910.72	211029498.4	175944363.2	199067267.3	285397785.1	27463544.17	12747678.42	11789290.01	64700431.76	145420051.3	80419745.89	-0.8546	0.150793651
NEG00009	D-Alanine	2.22262	496385337	368018041	968104974.4	428213990.5	236715213.5	677109394.3	406516495.8	145427646.2	223087769.5	164988502.2	499487511.3	323425961.6	-0.627	0.222222222
NEG00082	Deoxycholic acid	5.09404	29899248.88	7887869.553	173886827.7	52051687.41	29787564.55	3267456765	21296407.91	1846279219	31070108.15	5427928.792	58702639.62	1034306086	4.1391	0.841269841
NEG00123	D-Glutamine	1.35302	108695452.9	61061317.21	343223586.4	56034226.61	58804220.37	133458033.4	73071283.78	27360158.25	24857275.83	24895972.38	125563760.7	56728544.73	-1.1463	0.30952381
NEG00036	Diacetone alcohol	2.18396	489752691.4	410036773.7	298102649.5	218254313.8	185888992.4	1124248867	181847373.3	517840669.7	324245936.8	481699413.4	320407084.2	525976452	0.7151	0.420634921
NEG00059	Dihydrojasmonic acid	5.97533	365221347.3	202255124.2	291453910.1	463178975.1	252552300.4	1465470931	587223334.5	1391708726	490101002.7	1457144913	314932331.4	1078329781	1.7757	0.007936508
POS09571	Enilcozole	1.72852	61805895.62	48448218.67	33353599.69	96641458.07	32028319.77	103232929.4	62806601.86	141356149.2	86374041.85	215064701.7	54455498.36	121766884.8	1.161	0.031746032
NEG00089	Ethyl oleate	1.64936	157616371.2	122639376.1	441841268.2	233857554.7	219580554.7	148183919.8	228387600.7	126446278.9	88963862.7	151204268.1	235107025	148637186	-0.6615	0.222222222
POS09748	Flonicamid	1.75398	87463614.62	17317530.84	62803160.27	28847224.73	61083529.56	203707506.2	440903604.5	71836997.02	13859952.6	10894093.17	51503012	148240430.7	1.5252	0.841269841
NEG00298	gamma-CEHC	2.15402	9542779.202	10665032.47	22527402.53	142677926.6	26297009.71	177419803	85892029.48	143791674.2	108453180.1	182701478.4	42342030.1	139651633	1.7217	0.031746032
POS09516	Ganoderiol C	1.66875	44142754.22	23738439.09	835903142.9	70132876.35	167356694.5	88488658.93	29511407.86	80994640.08	79662743.26	121873080.3	228254781.4	80106106.09	-1.5107	1
NEG00312	Glucosamine 6-sulfate	1.09871	76943687.7	29348628.27	40989970.05	7282586.744	5618833.9	2206955.281	3411816.507	759134.3977	1895474.454	2316217.809	32036741.33	2117919.69	-3.919	0.007936508
NEG00360	Glycerophosphocholine	1.04309	5436894.157	36214619.38	3744019.612	218180806.7	33790173.07	5736620.77	34608504.65	3766150.615	6977141.143	9751693.807	59473302.58	12168022.2	-2.2891	0.69047619
NEG00022	Hydrocinnamic acid	10.5224	7029036999	5862478067	2699973950	2098038403	1997833478	7786263091	11084142373	9107138961	3200408167	4244445439	3937472179	7084479606	0.8474	0.095238095
NEG00143	Indole-3-carbinol	1.2532	49699799.57	39995685.85	28940132.7	99079000.31	47669311.24	210632833.2	121731133.6	129396157.9	67050259.06	10059669.04	53076785.93	107774010.6	1.0219	0.222222222
NEG00239	Indole-3-propionic acid	2.19141	99940393.73	100481871.2	134647628.9	168396655.7	82171550.03	131615295.8	303257515.1	279987665.4	156180738.7	290913257.6	117127619.9	232390894.5	0.9885	0.055555556
NEG00275	Indoleacetic acid	2.08034	53967083.08	51743450.73	63056417.36	56719862.6	38943097.3	247825211.4	168227507.7	127776678.4	176584017.4	49264521.55	52885982.21	153935587.3	1.5414	0.095238095
NEG00066	Indoxyl sulfate	2.04999	67463885.56	83108000.6	157154380.7	146325036.5	88671864.9	215184637.8	14603906.21	48553097.28	393964712.7	258833833.3	108544633.7	186228037.5	0.7788	0.69047619
NEG00018	Isobutyric acid	12.4817	7384848778	5320592875	6724491865	5047758805	4033839410	17029873993	12628097172	10890735138	4165700265	6384369440	5702306347	10219755202	0.8417	0.222222222
POS00110	Kaempferol	1.05146	57167803.19	965504.4754	4566.767826	107388670.2	17966806.76	4566.767826	8524555.103	4566.767826	4566.767826	4566.767826	36698670.28	1708564.435	-4.4249	0.074639183
NEG00046	Ketoleucine	4.16188	698534726.1	808986704.2	374746365.2	1920310481	922919305.9	586967164.1	57948398.31	470518665.4	506394993.9	438833109.9	945099516.5	412132466.3	-1.1974	0.095238095
NEG00118	Kynurenic acid	1.81723	372750659.1	315924034.1	44613191.56	58145494.52	64450861.53	40763106.29	111137213	52799839.81	70147924.27	55006452.27	171176848.2	65970907.13	-1.3756	0.420634921
POS08396	Licoricesaponin C2	1.47958	18041669.56	22606306.29	13069206.01	12690468.3	16277892.81	14636743.93	410148106.6	23880063.72	14368663.64	21226773.66	16537108.59	96852070.31	2.5501	0.30952381
NEG00351	L-Iditol	4.58704	1319491511	225863162.3	201918863.3	1443935657	25234848.35	3165970.126	69919727.56	7425984.671	115017958.4	17191842.48	643288808.4	42544296.65	-3.9184	0.031746032
NEG00008	Linoleic acid	11.6529	834520946.4	1024599835	1977030613	589888830.6	474318316.5	1870356574	10591933358	6422924578	1618930848	2910134596	980071708.3	4682855991	2.2564	0.031746032
NEG00004	L-Norleucine	2.21829	345383532.1	254330863.5	554546587.1	214207456.4	153030529.5	369916514.2	125762919	69702713.94	134510386.8	78163107.14	304299793.7	155611128.2	-0.9675	0.095238095
NEG03538	Lorazepam glucuronide-1	1.75404	40222630.43	46242785.51	8280072.911	23863199.41	32141111.99	318373131.4	19516615.14	156682764.7	108087928.4	32989094.11	30149960.05	127129906.8	2.0761	0.222222222
NEG02783	Lorazepam glucuronide-2	5.31738	13134358.62	9598772.967	260868638	103876713.4	40966885.74	3173922984	596803.9399	2381618734	39036761.01	37810628.02	85689073.75	1126597182	3.7167	0.841269841
NEG00166	L-Phenylalanine	1.75777	197768305.5	149768936.7	404371162.2	171339349.1	85485716.87	245155437.8	78060320.4	40267874.42	93704613.12	45938862.46	201746694.1	100625421.6	-1.0036	0.150793651
NEG00020	L-Proline	3.46518	515391935.3	647581837.8	288224020	911160643.4	285413811.6	90415331.39	143573162.1	139603184.3	449873333	216565297.8	529554449.6	208006061.7	-1.3482	0.031746032
NEG00183	L-Serine	1.2954	40201220.62	34091961.8	357264837.8	17264196.91	21954964.45	31130581.91	26060898.18	16670284.02	14245107.01	16792339.72	94155436.32	20979842.17	-2.166	0.095238095
NEG00158	L-Threonine	1.35015	126661088.5	86470510.5	232094044.6	49754907.26	55488267.92	114064675.2	80633814.97	26578695.06	33844165.49	22299493.34	110093763.8	55484168.81	-0.9886	0.150793651
NEG00080	L-Tyrosine	1.19659	82929526.93	79491123.32	163585348.5	60659879.91	63363027.95	93281716.56	69432495.02	18351925.88	37484983.99	31891217.27	90005781.32	50088467.74	-0.8455	0.222222222
NEG00187	Mesalazine	1.42461	29350183.75	43546553.36	41912139.69	79498519.38	16319183.62	79180533.43	11942916.45	110210339.8	115585639.5	105709640.1	42125315.96	84525813.86	1.0047	0.222222222
NEG00045	Methylsuccinic acid	3.58739	297329432.2	704296845.5	273013466.8	1380205695	248133015.2	273666862.7	183728580.8	94259604.88	101439948.7	259133990.2	580595690.9	182445797.5	-1.6701	0.055555556
POS00551	N1-Methyl-4-pyridone-3-carboxamide	2.07018	146717645.2	138592683.1	21008006.09	34867613.34	124644239.2	4566.767826	4566.767826	4566.767826	4566.767826	9334058.621	93166037.39	1870465.138	-5.6383	0.009700785
NEG00328	N-acetyl-5-aminosalicylic acid	2.97284	172685646.2	121018390.4	267751531.3	11675354.28	114194984	1405340425	566160643.5	304938675.2	49810652.48	60105799.69	137465181.2	477271239.2	1.7957	0.420634921
NEG00139	N-Acetyl-L-methionine	1.1997	100678905.7	77383478.97	85105161.1	63130654.24	47362458.97	53535676.29	42606954.32	37358141.77	59061453.07	19599217.42	74732131.8	42432288.57	-0.8166	0.031746032
NEG00015	o-Cresol	1.41148	19951770.2	19913060.26	26673914.91	48885508.34	14251855.36	98164711.85	54887530.72	291717748.3	28472032.25	26829794.34	25935221.81	100014363.5	1.9472	0.031746032
NEG00120	Ortho-Hydroxyphenylacetic acid	1.05636	69095091.05	64008231.3	102771379.7	159649071	47535663.11	346427644.3	185538738.6	39134824.19	83733541.42	75681805.42	88611887.23	146103310.8	0.7214	0.547619048
NEG00296	p-Anisic acid	1.15329	5463418.361	2294078.528	21504239.06	32431543.44	24828336.14	168411171.3	9735342.398	66269993.58	67994319.07	4163996.992	17304323.11	63314964.67	1.8714	0.30952381
NEG00142	Pantothenic acid	1.09503	74069435.81	192511020.8	52823736.54	96831809.67	78254177.26	49442334.11	16993940.51	38827648.49	129116249.3	33864140.33	98898036.02	53648862.55	-0.8824	0.095238095
NEG00141	p-Toluenesulfonic acid	1.70961	103513658.3	19870004.63	127869798.4	119753489	56370514.82	49675196.11	13934892.31	14555386.87	9144571.747	13939621.11	85475493.03	20249933.63	-2.0776	0.015873016
NEG00261	Pyridoxine	1.42178	37483760.37	22638177.98	35028414.47	69548813.88	30567956.58	113014145.1	22717166.95	97177990.07	51884995.49	153991732.1	39053424.66	87757205.94	1.1681	0.150793651
NEG00013	Pyrocatechol	3.83135	290605077	117603767.5	147395549.4	84742964.27	134716280.7	1590878811	677236677.3	539574119.7	133601110.9	186821740.9	155012727.8	625622492	2.0129	0.095238095
NEG00030	Pyroglutamic acid	2.04214	272800270.1	168385593.9	268503297.4	461422272.9	147688564.1	110114029	113106228.5	108533469.5	209166142.8	165882537.3	263759999.7	141360481.4	-0.8998	0.055555556
POS08890	Pyrrhoxanthinol	1.14102	9681774.661	6620062.452	2812033.599	13581603.88	14909231.85	25809118.08	3362586.222	118756671.3	22484441.32	67131658.12	9520941.288	47508895.01	2.319	0.095238095
POS09419	Streptamine phosphate	1.22367	175664443.5	185873954.9	87558515.36	70546353.13	55535042.62	68060093.97	58208584.11	74460375.44	34321417.54	104522681.9	115035661.9	67914630.59	-0.7603	0.30952381
NEG00274	Suberic acid	1.88329	17075902.46	16538156.33	28101770.54	162079998	10131001.34	64882993.67	5397585.4	70178739.27	249226358.9	191521446.9	46785365.73	116241424.8	1.313	0.30952381
POS03559	Sulfamethoxazole	1.08383	54099022.55	31510287.71	14502178.57	13926999.25	57932781.98	719416.9684	336262.0926	16462227.52	14287705.15	230215.3298	34394254.01	6407165.412	-2.4244	0.055555556
NEG00056	Taurocholic acid	1.31562	441115.7393	1441401.522	38771576.99	5095621	1064909.565	477149176.7	2656.458708	29809554.75	455658.4808	172080.1396	9362924.963	101517825.3	3.4386	0.69047619
NEG00024	Tauroursodeoxycholic acid	2.01544	22063038.99	21246562.89	339372567.5	42833728.07	34918088.43	637561538.5	3955515.598	654594885.6	58116809.24	40768469.76	92086797.18	278999443.7	1.5992	0.420634921
NEG00052	Tetradecanedioic acid	1.14385	20796740.18	17932343.92	22273056.84	57747381.7	29022738.8	24039965.21	24428756.81	50262760.27	74929432.87	107841838.5	29554452.29	56300550.73	0.9298	0.150793651
NEG00177	Thioguanine	2.72746	814060634.3	364470002.2	323463675.1	420212338.7	320278811.1	559281162.2	342920155.7	322449398.4	18336958.11	92472615.84	448497092.3	267092058.1	-0.7478	0.30952381
NEG00302	trans-2-Octenoic acid	2.81436	2656.458708	1282256.296	2656.458708	2656.458708	2656.458708	74316984.74	25648306.18	438124118	148144685.4	243179293.4	258576.4262	185882677.5	9.4896	0.009700785
NEG00095	Traumatic acid	1.08446	15049157.17	5867920.092	8123290.116	20370209.79	14181822.24	108850244.8	59024686.8	23188147.3	20350520.46	26420891.99	12718479.88	47566898.27	1.903	0.015873016
POS09360	Trimethylselenonium	2.38418	395212372.2	147813357.5	159543029.9	106256645.7	131376467.8	59156428.76	65527823.29	50616345.33	64441168.7	32522376.58	188040374.6	54452828.53	-1.788	0.007936508
NEG00041	Uric acid	2.22042	3530880.664	86373704.18	586595117.2	246577070.8	488225221.9	29584495.84	1586877.069	2089811.555	2198118.254	413771454.3	282260398.9	89846151.4	-1.6515	0.095238095
NEG01462	Wedelolactone-1	1.88991	7934435.497	12273774.99	4166790.727	5553462.588	6314398.331	9262818.51	583551129.2	41078873.84	5264970.521	38351563.64	7248572.427	135501871.1	4.2245	0.150793651
NEG02081	Wedelolactone-2	4.37461	34202501.96	29886658.73	22292175.39	16665335.21	18178056.91	32087833.72	3444037924	84018783.6	34764449.89	35926084.65	24244945.64	726167015.2	4.9045	0.015873016
NEG00099	Xanthine	4.26785	930655577.4	2003458540	1938478948	578827932.1	1811311819	1279831584	337275724.4	679454993.1	596546008.4	1338179493	1452546563	846257560.6	-0.7794	0.222222222
NEG00196	xi-2,3-Dihydro-2-oxo-1H-indole-3-acetic acid	1.58901	75738618.78	34253784.15	43750813.77	91549580.61	45171018.63	468822863.6	213407507.9	61042732.92	31358966.34	35238697.78	58092763.19	161974153.7	1.4793	0.841269841
