# Supplementary material for: Integrated Metabolomic and Transcriptomic Analysis Reveals Potential Gut-Liver Crosstalks in the Lipogenesis of Chicken
Source: Animals (Basel). 2023 May 17;13(10):1659. doi: 10.3390/ani13101659 (PMC10215772; doi:10.3390/ani13101659)
Supplement: Supplementary file 1 [file animals-13-01659-s001.zip › Table S3.csv]

name	MS2 name	MS2 score	MS1 ppm	rtmed	mzmed	SuperClass	type	D.K1	F290904	F680506	GE5	D.K1MC	D.K2MC	D.K5MC	D.K6MC	D.K7MC	D.K9MC	F070309MC	F290904MC	F450307MC	F500707MC	F570808MC	F680506MC	F690907MC	F830206MC	GE1MC	GE3MC	GE4MC	GE5MC	GE6MC	GE7MC	KB1_1MC	KB1_2MC	KB1MC	KB3MC	HFD-1	HFD-2	HFD-3	HFD-4	HFD-5	NFD-1	NFD-2	NFD-3	NFD-4	NFD-5	Class	CAS	HMDB	C_ID
POS00723	(-)-11-Hydroxy-9,15,16-trioxooctadecanoic acid	0.672316154		464.1555	343.2077256	Lipids and lipid-like molecules	forward	12493016.1	9353642.502	5491639.969	25106145.21	596018.2075	35194674.37	636834.5319	942537.1737	393489.7622	19108949.84	816000.0562	3750726.594	827087.873	3322461.903	1313271.883	1784424.408	521734.6365	4775846.596	5951751.194	1283004.46	220021.0934	770830.8163	1490514.847	1461420.42	5873738.611	845075.2131	1954920.129	1180943.161	3002.58076	3002.58076	3002.58076	3002.58076	3002.58076	3002.58076	3002.58076	3002.58076	36126.14273	3002.58076	Fatty Acyls	38076-39-0	HMDB0038940	-
POS00699	(-)-Bornyl acetate	0.688596154		279.94	196.1444021	Lipids and lipid-like molecules	forward	50050.66476	288314.4234	151537.7328	0	2060576.493	183341.3449	1639119.853	2985258.123	1379498.908	5223411.239	2678329.201	7900857.606	1347186.668	14209610.47	1614545.672	88652471.3	2913803.039	1572198.851	2299273.176	26240216.84	6314944.919	30471425.56	28056882.26	6560697.891	4629707.222	94473858.02	93893011.69	15471157.55	3002.58076	3002.58076	3002.58076	109178.9349	3002.58076	3002.58076	3002.58076	3002.58076	3002.58076	3002.58076	Prenol lipids	5655-61-8	HMDB0040397	-
POS04614	({6-[(2-{3-[(6-carboxy-3,4,5-trihydroxyoxan-2-yl)oxy]-4-hydroxyphenyl}-7-hydroxy-5-oxo-5H-chromen-3-yl)oxy]-3,4,5-trihydroxyoxan-2-yl}methyl)[3-(3,4-dihydroxyphenyl)-1-hydroxyprop-2-en-1-ylidene]oxidanium		8.10414975	200.0785	788.6686599			2081954.63	5417337.288	2604525.835	5742701.33	0	0	0	0	0	0	0	0	0	0	0	0	0	0	0	0	0	0	0	0	0	0	0	0	3002.58076	3002.58076	86704.26002	3002.58076	179520.3618	59613.39669	41524.19221	3002.58076	3002.58076	3002.58076	Flavonoids	-	HMDB0125189	-
POS00583	(13R,14R)-8-Labdene-13,14,15-triol	0.755439462		166.1895	325.2725307	Lipids and lipid-like molecules	forward	0	0	0	0	577130.6914	0	2704806.534	485203.1681	335686.8597	0	0	0	0	9326278.208	1194539.755	13600473.71	231543.2958	0	4884741.089	3830609.247	7452675.613	9125767.924	15888483.02	10265302.18	1409085.173	12216609.59	8844813.406	13751512	3002.58076	3002.58076	3002.58076	272555.9345	3002.58076	3002.58076	3002.58076	3002.58076	102201.2816	3002.58076	Prenol lipids	-	HMDB0034957	-
POS00769	(2S,4R)-4-(9H-Pyrido[3,4-b]indol-1-yl)-1,2,4-butanetriol	0.650783077		52.7758	273.1225378	Alkaloids and derivatives	forward	0	0	0	0	1132450.063	0	1805382.429	2164367.331	1782600.864	121244.7457	79718.85836	299198.4825	121569.5527	7078800.463	220714.4086	8091108.533	583214.3691	356927.7906	6785950.161	9136826.448	14916627.13	12316552.21	7312599.602	11848775.85	1692106.81	10134390.4	7291269.35	9524319.087	3002.58076	3002.58076	3002.58076	3002.58076	19727.52892	3002.58076	3002.58076	3002.58076	3002.58076	3002.58076	Harmala alkaloids	220345-69-7	HMDB0035191	-
POS00322	(2S,4R,5S)-Muscarine	0.898126846		217.388	174.1487332	Organic oxygen compounds	forward	131927.4886	411784.969	264700.2163	1573176.628	110235151.2	37530271.3	104106370.9	53732003.23	76975785.13	45927055.19	38513213.69	55928470.8	18146846.32	1699265.904	58303951.01	1072055.034	101623586.6	42434391.4	13315568.91	14412550.36	2118110.956	6974324.796	837366.6402	621536.4434	648746.2709	1909787.888	2009093.605	1684961.54	3002.58076	3002.58076	3002.58076	107340.1823	74021.87524	141308.7364	3002.58076	69697.21205	108617.5453	94805.03427	Organooxygen compounds	300-54-9	HMDB0029936	-
POS00573	(3b,4b,11b,14b)-11-Ethoxy-3,4-epoxy-14-hydroxy-12-cyathen-15-al 14-xyloside	0.759390769		263.3745	495.2955091	Lipids and lipid-like molecules	forward	0	0	0	217112.672	10933729.59	6260424.336	3397616.619	3452205.865	2562356.528	7501112.897	2018793.943	4544702.374	5532320.149	12206767.63	9403019.832	1692912.397	10331760.88	7317228.244	120320295.5	157986748	2739727.526	21207462.82	6356433.618	709684.7992	3400481.03	3702079.36	3447409.237	5139282.853	3002.58076	24256.74018	3002.58076	356854.0927	50671.15643	50699.8099	174008.9705	25104.99908	3002.58076	3002.58076	Prenol lipids	178120-49-5	HMDB0034617	-
POS00293	(9S,10E,12Z,15Z)-9-Hydroxy-10,12,15-octadecatrienoic acid	0.911418692		321.132	277.2157073	Lipids and lipid-like molecules	forward	0	0	0	0	18174392.19	4901017.725	16214553.48	12195121.47	13332625.54	16180944.94	10334490.83	11420854.89	5240507.112	12505417.12	11227762.47	19108912.41	17250781.4	6362459.538	6300347.032	14122199.56	9198001.029	13886867.96	8951965.13	9307214.441	4807377.929	7855234.758	8019632.715	24843224.36	3002.58076	39205.49189	3002.58076	3002.58076	3002.58076	3002.58076	3002.58076	3002.58076	3002.58076	3002.58076	Lineolic acids and derivatives	89886-42-0	HMDB0031934	-
POS06830	(Acetyloxy)triphenylstannane		8.809815683	349.003	413.100907			0	0	0	0	62085.88127	0	235944.3592	122333.3621	65946.32701	0	48706.00304	73811.85581	48160.41997	4144506.984	0	3342034.414	118276.9584	52729.33454	386403.1769	786958.8223	480171.1132	392958.8253	1667540.046	599945.4181	863075.2909	3589310.116	358426.8721	2867361.972	3002.58076	3002.58076	3002.58076	3002.58076	3002.58076	3002.58076	3002.58076	3002.58076	3002.58076	28090.55478	Benzenoids	900-95-8	HMDB0031789	-
POS00642	(R)-2-Hydroxysterculic acid	0.725590923		167.8095	311.2573346	Lipids and lipid-like molecules	forward	0	0	0	0	0	841442.6625	0	0	0	1326212.767	0	0	0	10363241.79	0	5844539.722	0	0	4509519.089	2363361.736	1491964.49	2785229.651	9696659.196	5900250.405	6416013.981	8815599.422	6502787.975	8878013.448	3002.58076	3002.58076	3002.58076	20891.97054	3002.58076	3002.58076	3002.58076	3002.58076	28581.76473	3002.58076	Fatty Acyls	14602-38-1	HMDB0031060	-
POS00630	(R)-3-Hydroxy-5-phenylpentanoic acid	0.730881154		160.807	195.107124	Organic acids and derivatives	forward	0	0	0	137994.6288	10837231.53	240825.6595	3139625.601	6553709.167	9008952.897	2907595.867	8465879.363	6046085.959	5672597.182	2826165.329	11182843.44	14708174.42	6270983.268	2973582.731	4113908.693	5236583.243	7038776.862	3602629.34	6477802.742	6085631.29	2532884.988	11173273.53	9449717.099	3025395.588	3002.58076	10164.29342	3002.58076	16283.02466	3002.58076	3002.58076	3002.58076	3002.58076	3002.58076	3002.58076	Hydroxy acids and derivatives	21080-41-1	HMDB0031517	-
POS00742	(R)-Salsolinol	0.663163615		192.5635	180.1017629	Organoheterocyclic compounds	forward	0	0	0	0	3918681.546	671177.5547	4081294.082	2823161.263	1246314.199	7297868.74	7974910.277	5197516.927	9486679.553	174655026.1	0	490648554.2	4756667.277	8226655.559	105192652.6	77282759.31	202802437.6	80267025.21	290388077.9	202085285.4	123390037.3	247820025.5	69979718.69	385858562.8	3002.58076	3002.58076	3002.58076	15711.94432	3002.58076	3002.58076	3002.58076	3002.58076	3002.58076	3002.58076	Tetrahydroisoquinolines	525-72-4	HMDB0005199	-
POS00424	(x)-1,2-Propanediol 1-O-b-D-glucopyranoside	0.844072615		180.343	239.1056591	Organic oxygen compounds	forward	41018457.89	95853751.21	51841695.43	52910513.18	4599432.865	26607998.99	3655257.591	1184493.456	2027506.64	15918790.98	3085952.328	1859378.497	1080731.779	1641092.2	4640117.626	3611705.332	2377551.064	11338811.5	11228095.69	2252778.054	215002.3987	1265479.587	473963.2256	529709.4668	25036131.67	1691688.798	1458127.194	2175415.887	3002.58076	3002.58076	3002.58076	3002.58076	3002.58076	3002.58076	3002.58076	3002.58076	58115.15272	3002.58076	Organooxygen compounds	-	HMDB0033065	-
POS03386	(��)11(12)-EET Ethanolamide		-2.643122085	114.107	364.2836605			427898.4892	315502.9215	351109.5329	528460.1261	0	0	0	0	0	0	0	0	0	0	0	0	0	0	0	0	0	0	0	0	0	0	0	0	3002.58076	294470.2792	3002.58076	3002.58076	3002.58076	3002.58076	3002.58076	3002.58076	3002.58076	3002.58076	--	--	--	-
POS00711	(Â±)-3-(4-Hydroxyphenyl)-1,2-propanediol 4&apos;-O-glucoside	0.678261385		303.276	331.1488529	Organic oxygen compounds	forward	284839.4255	110394.6178	326740.0999	682232.9966	2404127.988	1565162.79	1598742.762	944072.9702	5170192.368	1745982.559	480872.8559	353346.5648	429290.9085	485832.1463	2890189.974	603520.9154	3308325.42	769066.8609	48843.17818	269587.0761	193560.4588	167699.4086	390185.1042	150714.1888	52556.39131	462919.4703	46247.2079	598075.7449	3002.58076	301683.9133	3002.58076	3002.58076	3002.58076	3002.58076	3002.58076	3002.58076	3002.58076	3002.58076	--	--	--	-
POS00504	(Â±)-Aegeline	0.797237		167.33	298.1429167	Phenylpropanoids and polyketides	forward	1375298.375	332221.8188	0	1214205.113	4408598.026	1684511.21	4035890.377	2111664.692	3105061.399	2519306.326	2577846.24	1425769.671	810219.4977	3534162.64	2079190.458	6725541.313	2585539.135	1509978.485	765040.6743	2737775.978	1834663.905	2877476.583	4554781.152	2393713.306	716118.3613	2786494	2410139.023	6408273.554	3002.58076	3002.58076	3002.58076	3002.58076	3002.58076	3002.58076	3002.58076	3002.58076	63223.13848	3002.58076	--	--	--	-
POS00213	(Â±)-erythro-Isoleucine	0.946560231		285.6645	132.1018216	Organic acids and derivatives	forward	1927442108	1732692349	1454054539	680523252	108259418.5	2364689730	955436912.1	1053814212	451791919.8	1923132947	800199996.4	843028568.2	137230779.1	978559357	189135905.8	860445972.1	275791172.2	1918744497	1605005265	1853412000	466604352	917212775.8	673076108.8	366535347.3	1030213463	734873589.3	569227564.2	368048962.5	3002.58076	770158.1948	1516038.306	3002219.709	2331916.255	881676.0262	5431194.779	3215304.23	3129144.92	3411548.776	--	--	--	-
POS00564	(Â±)-Metalaxyl	0.764922308		424.0965	280.1539596	Organic acids and derivatives	forward	0	0	78335.84019	0	0	0	0	0	0	0	0	0	0	22001298.69	0	44991596.59	0	0	4316851.348	14573338.06	17437100.87	762780.0846	19454957.11	15868712.32	8933870.364	19059420.58	1207071.723	30338379.94	3002.58076	3002.58076	3002.58076	43994.26465	3002.58076	3002.58076	3002.58076	3002.58076	3002.58076	3002.58076	--	--	--	-
POS02415	[Gallocatechin(4alpha-&gt;8)]2catechin		9.645141663	28.03655	899.7871454			185463.0771	4501330.766	863403.8033	1823083.979	1113339.828	1479155.713	1102842.601	997587.4962	277788.7029	227694.7968	0	672906.3764	3644138.898	0	3627097.819	0	7120416.872	3382580.321	0	0	1484468.176	87824.80019	0	398223.8929	27907.21684	0	0	0	3002.58076	3002.58076	3002.58076	342779.2732	22810.34224	3002.58076	3002.58076	3002.58076	3002.58076	3002.58076	--	--	--	-
POS02510	{[4-(7-methoxy-2-oxo-2H-chromen-6-yl)-2-oxobut-3-en-1-yl]oxy}sulfonic acid		-9.960018346	30.2818	341.3038872			9010944.245	7046055.482	14924034.88	10175209.06	662287.4612	2942503.734	1026083.435	935652.928	887313.0202	15394964.16	409034.1892	1003372.629	1716479.985	30838162.06	1345989.392	35466043.67	887396.2978	3135866.098	43363753.44	6713124.702	42027378.47	14738712.94	181524591	38847403.97	10247966.15	55339637.67	6925482.907	21470331.5	3002.58076	3002.58076	3002.58076	3002.58076	3002.58076	3002.58076	3002.58076	11476.1981	3002.58076	3002.58076	Coumarins and derivatives	-	HMDB0128972	-
POS03551	{2-methoxy-4-[(5-oxooxolan-2-yl)methyl]phenyl}oxidanesulfonic acid		2.088822494	133.801	303.3079081			1808731.784	2383078.815	2817877.249	2400648.81	1757169.789	1813750.169	11539357.9	13378030.7	14919492.78	12917775.05	1078580.579	5575911.501	801854.5092	8826272.413	692804.7694	12587146.36	3464104.861	5905563.623	6803528.242	104789047.5	9820046.436	16973787.38	8996363.964	12320632	11617328.91	22455860.3	30534996.68	11574292.59	3002.58076	3002.58076	3002.58076	3002.58076	54163.23659	3002.58076	64709.90654	3002.58076	3002.58076	3002.58076	Organic sulfuric acids and derivatives	-	HMDB0127769	-
POS05011	1-(5&apos;-Phosphoribosyl)-5-amino-4-(N-succinocarboxamide)-imidazole		9.183436631	223.531	455.2947485			43693059.58	6813749.763	18209609.08	7449829.47	4175648.8	20172440.9	20353393.14	15158338.71	7987137.708	46830124.74	9722859.552	20400003.47	4768276.651	143168147.1	4822758.164	86314028.68	8183965.603	6962409.92	32667251.38	192663444.7	37744070.54	34819637.36	200075701.4	94161170.65	53139846.66	230693434.8	32828037.6	82462902.12	3002.58076	3002.58076	3002.58076	3002.58076	3002.58076	3002.58076	3002.58076	130751.911	3002.58076	3002.58076	--	--	--	-
POS00414	1-(beta-D-Ribofuranosyl)-1,4-dihydronicotinamide	0.848212615		167.9835	257.112541	Organic oxygen compounds	forward	9180386.71	12571375.22	14674601.77	8878399.674	335818920.8	39681510.93	390960781.4	280031545.7	392694700.2	209152111.8	311179665.5	260278708.1	242814426.4	43152555.14	307984934.5	73878903.73	253100392.2	298965678	12858311.76	30303328.8	13792124.16	27781813.56	82419923.01	44371690.96	10584373.35	35008910.68	28668097.97	46666153.06	3002.58076	3002.58076	3002.58076	62778.2246	3002.58076	3002.58076	3002.58076	3002.58076	3002.58076	3002.58076	--	--	--	-
POS00286	1-(Hydroxymethyl)-5,5-dimethyl-2,4-imidazolidinedione	0.916240615		123.714	159.0763388	Organoheterocyclic compounds	forward	5269467.177	2951087.298	3533015.752	5420652.449	32162704.37	3274509.244	26547867.48	32399195.27	35566178.52	25266662.94	41069013.73	19404286.68	6168736.522	16920624.23	13849641.07	20253846.22	24072716.2	8898775.742	3714020.959	11544993.04	7745585.024	8884270.538	12418315.79	8601457.636	6508026.56	10786212.81	11293538.51	15712346.89	3002.58076	3002.58076	3002.58076	26339.2352	3002.58076	3002.58076	3002.58076	3002.58076	3002.58076	3002.58076	Azolidines	116-25-6	HMDB0031670	-
POS00541	1-(m-Methoxycinnamoyl)pyrrolidine	0.776547923		32.4987	232.1329284		forward	980313.774	165475.8655	261004.0731	382356.6453	9340150.258	5924788.363	4302206.008	4700946.878	6338762.551	3616148.156	5570165.846	4585283.011	3744484.968	11744820.29	9623790.571	21894645.17	10229675.66	2304387.098	14541561.48	15499141.87	19822176.85	17739785.87	11127314.48	13258647.61	4708890.432	9023433.209	12408018.27	22122924.12	3002.58076	3002.58076	3002.58076	62178.16539	26774.75233	25036.40348	17463.17645	3002.58076	3002.58076	3002.58076	-	29647-01-6	HMDB0038839	-
POS00368	1,2,3,4-Tetrahydro-2-methyl-b-carboline	0.871059154		37.67835	187.1227829	Organoheterocyclic compounds	forward	2860016.074	976849.7008	181799.1695	330419.4666	46260391.35	18279007.03	6175706.612	7866562.237	18878966.59	6837697.802	44842344.98	24532789.46	23560049.82	3066953.369	40501813.53	10017465.2	30122202.28	6773724.205	7164076.707	32521756.3	14728732.06	5599591.571	3438599.419	10716577.12	1147505.173	2840125.849	11701893.18	4577876.235	3002.58076	3002.58076	3002.58076	14775.22025	3002.58076	3002.58076	3002.58076	3002.58076	3002.58076	3002.58076	Indoles and derivatives	13100-00-0	HMDB0029836	-
POS00108	1,3,5-Trihydroxybenzene	0.984686231		157.4295	127.039031	Benzenoids	forward	0	133470.7188	688122.4032	0	148816134.7	35009835.1	62890393.6	22236064.71	117013454.2	18710965.01	151398195.5	135971133.7	161780821.2	47856470.2	128682799.6	25621665.3	117677610.9	108247091.7	2905928.502	8722435.252	3322503.537	5709172.096	15832698.93	6613825.254	5660682.489	38487336.9	10693236.4	25925498.42	3002.58076	3002.58076	225506.7327	3002.58076	3002.58076	3002.58076	261748.2991	3002.58076	145328.2903	3002.58076	Benzene and substituted derivatives	108-73-6	HMDB0013675	C02183
POS00187	1,3-Dimethyluracil	0.956730462		191.2545	141.0657563	Organoheterocyclic compounds	forward	5179500.043	11201887.19	15175180.18	13097070.65	8512655.434	4652094.008	2874513.701	8247756.878	6193827.272	17938016.15	8566858.023	10136662.84	8882432.928	1680883.603	9255946.652	8469147.51	7329084.459	7583528.948	7133000.22	10223631.77	9269666.437	8698948.861	9908895.817	7216987.552	1546820.898	7814289.29	10079769.59	18215902.76	3002.58076	3002.58076	3002.58076	3002.58076	85230.80898	3002.58076	3002.58076	96876.34392	229255.8427	3002.58076	Diazines	874-14-6	HMDB0002144	-
POS00802	1,4,5-Naphthalenetriol	0.634510923		273.9555	177.0546458	Benzenoids	forward	930389.8866	1716034.629	1321434.408	4271096.91	32260220.2	11282595.78	36660751.87	54159466.22	33399439.8	13956558.84	22180681.82	21963331.75	18585966.58	848074.8672	21987374.04	1127156.763	34475020.27	45762525.95	1273484.004	1255857.576	1034351.485	1421193.31	1257535.79	789610.3999	1024316.99	1072563.755	1407044.146	539384.3253	3002.58076	3002.58076	343583.7293	3002.58076	3002.58076	70008.99501	3002.58076	3002.58076	3002.58076	3002.58076	Naphthalenes	481-40-3	HMDB0032883	-
POS00458	1,4,6-Trihydroxy-5-methoxy-7-prenylxanthone	0.822253692		384.2485	343.1102428	Organoheterocyclic compounds	forward	0	0	0	0	132745.5813	194986.8273	673462.6021	652814.1719	728056.996	1350866.219	1785099.101	1054968.158	564196.5994	0	835169.8072	0	6360673.533	718683.0518	1082925.852	2148730.231	194827.8186	4476150.36	0	0	0	3590394.877	4937765.382	0	3002.58076	3002.58076	3002.58076	3002.58076	3002.58076	3002.58076	44513.38206	3002.58076	3002.58076	3002.58076	Benzopyrans	160623-47-2	HMDB0031289	-
POS07396	1,4-Bis(chloromethoxymethyl)benzene		-7.34663584	384.1075	236.1126494			6935874.637	2646874.15	3418908.909	2889005.427	34150199.54	11775792.9	30814870.67	16670537.73	26750675.2	14949062.99	12996982.99	14058982.21	8243064.295	6757784.266	16555213.34	4845676.328	21366526.45	13277363.93	5029675.741	14473738.33	5219907.101	17448739.13	3792386.732	4042911.175	2415252.847	3670770.073	9092502.714	5790084.031	3002.58076	3002.58076	3002.58076	3002.58076	149322.2316	58358.15232	3002.58076	3002.58076	3002.58076	3002.58076	--	--	--	-
POS00224	1,9-Nonanedithiol	0.941300462		308.539	193.1083128	Organosulfur compounds	forward	640833.5031	40590.17473	0	561317.5454	1370408.494	436150.5317	1178280.64	1091403.881	1161373.651	816921.4911	931938.098	975854.5718	1743238.956	11968255.35	1300426.263	13894232.42	1537875.915	1354761.147	2035603.063	6790278.757	4181804.546	3780665.435	12033273	6010711.269	934731.8747	11803158.39	8489215.157	11028715.03	3002.58076	3002.58076	3002.58076	3002.58076	720768.3837	3002.58076	3002.58076	3002.58076	369376.5746	3002.58076	Thiols	3489-28-9	HMDB0031710	-
POS00528	1-[(5-Amino-5-carboxypentyl)amino]-1-deoxyfructose	0.784399		494.9905	309.1651308	Organic oxygen compounds	forward	907966.8919	1177301.439	1089798.092	746927.8899	17877743	14973874.42	11497858.46	31966981.36	4219734.842	11477898.24	47309515.86	37652108.17	15802383.99	1655654.764	53733325.75	1823149.892	60783370.37	10595200.32	1275663.553	1355538.115	1414334.603	2928028.414	2383264.946	1500883.168	1200959.236	1472199.131	1624621.621	1471216.706	3002.58076	3002.58076	3002.58076	3002.58076	10413.17966	3002.58076	3002.58076	3002.58076	3002.58076	3002.58076	Organooxygen compounds	21291-40-7	HMDB0034879	-
POS00058	11-Methylgerberinol	0.994876538		396.884	379.1203239	Phenylpropanoids and polyketides	forward	25784.48604	20420.44457	0	0	12886942.13	96894127.76	6154381.535	25283097.4	8487559.904	4195800.603	56228188.22	5721073.425	142052047.1	68143.182	25281133.36	0	20751394.47	13841395.04	586671.8546	0	0	64267.40685	0	0	765610.044	0	144041.8307	0	3002.58076	3002.58076	47729.95767	3002.58076	3002.58076	3002.58076	3002.58076	3002.58076	3002.58076	3002.58076	Coumarins and derivatives	173559-76-7	HMDB0041441	-
POS00445	12,13-EpOME	0.831490154		57.6128	297.2417249	Lipids and lipid-like molecules	forward	0	0	0	0	753318.8524	0	484474.5088	629140.3446	524350.3724	425761.3842	606233.8239	433716.8229	739325.0948	8930576.006	708782.6687	16835252.47	313135.4403	563388.2568	6163041.574	437708819.7	22162092.85	18871573.78	9736379.527	15081754.19	2380641.122	12898708.04	9837842.838	17327387.78	3002.58076	3002.58076	3002.58076	3002.58076	3002.58076	3002.58076	3002.58076	35311.22994	3002.58076	49496.24148	Fatty Acyls	-	HMDB0004702	C14826
POS00010	1-Amino-propan-2-ol	0.999863615		305.091	76.07621209	Organic nitrogen compounds	forward	595798.9248	546540.2809	385667.5582	355057.7451	3028573.452	3814000.276	2430989.408	729728.9788	2543191.921	1195764.384	4775092.562	3095240.03	4808585.645	9483033.32	3795476.038	2616530.061	3642925.816	3799686.235	22925673.83	31359191.83	2911702.191	9291722.255	4614217.494	2671714.009	9569100.172	7809918.76	3236414.502	5699088.789	3002.58076	85917.66334	29022.15185	122949.0714	3002.58076	33806.42893	25934.16663	164967.783	307187.0486	24215.1548	Organonitrogen compounds	78-96-6	HMDB0012136	-
POS05819	1-Carboxyvinyl carboxyphosphote		-0.973492638	279.058	197.0591857			783798.059	978972.7736	1021289.747	1050015.013	1245401.836	213042.7301	1310509.406	1071994.054	951628.5199	2199795.013	1402074.667	1425593.816	751166.9589	2112406.754	1061253.835	7244004.756	2152279.379	1241648.99	1650040.048	2332617.935	2527630.171	2811394.328	3081702.061	3281596.551	2201442.401	8139430.701	9064217.936	3710184.638	3002.58076	35033.46595	3002.58076	3002.58076	3002.58076	3002.58076	3002.58076	3002.58076	3002.58076	3002.58076	--	--	--	-
POS00662	1-Cyano-2-hydroxy-3-butene	0.711938308		89.93015	98.07154176	Organic oxygen compounds	forward	8673897.489	3006564.278	9926245.493	10240774.68	3658218.768	3262900.507	2647104.304	7615540.445	5554536.651	3160464.191	3458820.778	3148998.671	15431930.27	11641759.17	3833682.215	4696231.105	8466347.978	7855710.379	3166891.567	14433203.68	3776007.825	16051452.88	4126185.577	21373202.26	6165321.87	2710276.718	5615554.204	4697534.096	3002.58076	3002.58076	3002.58076	12427.78337	3002.58076	3002.58076	3002.58076	3002.58076	3002.58076	3002.58076	Organooxygen compounds	7451-85-6	HMDB0031339	-
POS00056	1-dodecanoyl-glycero-3-phosphate	0.995053		295.0255	355.186513	Lipids and lipid-like molecules	forward	0	0	0	0	64418.93757	0	250947.0004	57945.01104	0	63543.8686	62866.02231	300718.4844	208305.7489	13095321.96	293815.7475	7376913.843	0	106431.242	0	2263054.274	585702.4607	0	761704.5867	4655651.644	0	1906809.715	0	31167199.28	3002.58076	1586894.735	572552.302	3002.58076	3002.58076	3002.58076	1800223.285	3002.58076	578476.7533	3002.58076	Glycerophospholipids	-	HMDB0062319	-
POS09307	1-Hexacosene		6.187628445	524.796	365.7006332			207440.7929	268662.3623	63620.21986	233677.3244	0	58780.8828	0	0	0	0	25605.39635	0	0	0	0	0	0	0	82241.33057	0	0	0	0	0	0	0	15256.05275	0	3002.58076	3002.58076	3002.58076	3002.58076	3002.58076	3002.58076	3002.58076	18061.58037	3002.58076	3002.58076	Olefins	18835-33-1	HMDB0040527	-
POS00477	1H-Imidazole-1-acetic acid	0.810812231		169.631	186.0507966	Organic acids and derivatives	forward	282477.3373	139952.9198	180224.0504	86027.63043	52551587.44	1502708.078	3381398.179	2769004.108	27442214.68	19549049.4	321776593.1	40309238.91	81924755.78	114453795.1	87404477.04	37675130.18	110189889	89105878.54	6263111.855	10325460.07	9406647.332	13876598.99	29258420.06	11095213	13958150.48	80114174.15	11698313.93	48069681.29	3002.58076	3002.58076	3002.58076	24218.92188	3002.58076	3002.58076	3002.58076	25676.43785	13899.08933	3002.58076	Carboxylic acids and derivatives	22884-10-2	HMDB0029736	-
POS00100	1H-Pyrrole-2-carboxaldehyde	0.986247692		159.218	96.04467635	Organic oxygen compounds	forward	631148.5412	288250.9044	277532.5631	605407.5355	6582785.237	1060753.775	6770097.728	5848334.461	6021254.638	1703876.477	5452287.007	5158369.698	4367870.415	193232189	5522161.214	109247833	6418644.682	4007554.92	13120329.28	27766738.11	16604223.78	25185319.25	65520305.36	28074767.19	22517842.02	155774710.3	44178753.12	108200433.5	3002.58076	3002.58076	3002.58076	69729.62445	37127.77426	3002.58076	3002.58076	3002.58076	3002.58076	46392.71631	Organooxygen compounds	1003-29-8	HMDB0036057	-
POS00661	1-Isopropyl-2,3-dimethylcyclopentane	0.712151154		348.518	285.1800208	Lipids and lipid-like molecules	forward	0	0	0	0	418603.9809	71684.16784	1038309.938	81010.5511	153558.0119	225424.3231	495249.2253	310377.7875	0	13018730.46	0	15617306.67	365767.8271	205079.1113	756486.6438	798043.3714	4955196.628	956592.964	5175230.956	1270077.922	5181885.397	2409845.125	866137.7909	411393.7871	3002.58076	3002.58076	3002.58076	26204.82319	60274.45312	3002.58076	3002.58076	3002.58076	3002.58076	3002.58076	Prenol lipids	489-20-3	HMDB0035141	-
POS00391	1-Methyl-1,3-cyclohexadiene	0.860207769		212.546	95.08586409	Hydrocarbons	forward	0	427230.2928	234514.6171	1252512.204	16977158.45	6922115.231	11707870.29	9498457.657	15740434.9	7497979.041	12605781.7	13066425.38	10590166.03	0	15178941.29	9711581.036	20041179.88	11670181.93	1953962.371	3152752.59	4005544.089	3937331.875	5127302.659	4886992.682	781736.4386	0	5172764.309	5507259.747	3002.58076	3002.58076	17542.71811	3002.58076	3002.58076	3002.58076	3002.58076	3002.58076	3002.58076	3002.58076	Olefins	1489-56-1	HMDB0031532	-
POS00303	1-Methylhistidine	0.904255538		427.166	170.0923637	Organic acids and derivatives	forward	159295454.4	39384147.66	83470443.79	62608446.09	41251392.06	26633348.9	30819769.86	24144719.26	47054586.15	35333592.04	102910919.1	174538168	94519309.98	2179618.284	182752141.6	14849820.14	34907904.91	140814554.7	14399478.3	7715126.471	2896072.026	10668781.45	7684846.921	18324910.95	39174016.44	12449410.31	18020462.95	17107117.28	3002.58076	3002.58076	3002.58076	291223.7709	3002.58076	497580.7201	3002.58076	3002.58076	3002.58076	583587.1987	Carboxylic acids and derivatives	332-80-9	HMDB0000001	C01152
POS00023	1-Methylnicotinamide	0.999272		331.6515	137.0708317	Organoheterocyclic compounds	forward	25677607.15	4238337.147	19043571.69	19152102.03	21807190.84	2483113.502	27043605.11	9773579.269	13744932.33	34478448.93	95796688.13	132982030.9	142104739.5	2085768.17	242131816.2	4652974.058	194773774.3	142547944.8	4367640.79	5440346.389	5444186.126	5214083.58	5142053.287	5086427.557	5607056.983	3010836.841	4276650.616	2952556.397	3002.58076	3002.58076	3002.58076	113835.914	3002.58076	3002.58076	3002.58076	3002.58076	3002.58076	3002.58076	Pyridines and derivatives	3106-60-3	HMDB0000699	C02918
POS00065	1-Methylpyrrole	0.993439231		371.723	82.06558538	Organoheterocyclic compounds	forward	7724196.283	6276375.373	5782779.582	8267330.388	4264982.304	3203284.523	2816596.285	4001964.81	4848990.659	2562807.334	4276911.876	2912723.069	2910827.409	1674938.345	3574848.402	1478656.559	2856028.173	3180568.26	3921808.041	2814584.799	2349003.233	2543495.938	1923444.719	1441478.95	2422062.741	1887571.4	4828320.361	1267549.232	3002.58076	3400400.904	1245191.213	6561519.22	1344698.859	3002.58076	3002.58076	3002.58076	3002.58076	3002.58076	Pyrroles	96-54-8	HMDB0033113	-
POS09401	1-Palmitoyl-2-(5-keto-6-octendioyl)-sn-glycero-3-phosphatidylcholine		0.870774447	537.47	664.7846546			835942.1775	575525.4327	505800.4377	382153.5012	0	0	0	0	0	25564.33476	0	0	0	402569.2556	0	303834.3051	0	0	30758.45899	28236.19979	28653.20722	81755.05911	406838.3072	105704.5186	0	154336.1466	414006.0954	366584.185	3002.58076	89815.24385	3002.58076	44825.14899	3002.58076	3002.58076	19481.77192	3002.58076	3002.58076	3002.58076	--	--	--	-
POS00823	1-Palmitoylglycerophosphoinositol	0.623052154		265.1905	573.3023526	Lipids and lipid-like molecules	forward	4847307.533	237201.5225	1935484.671	767477.4997	0	1141494.986	35108.33784	113435.9282	431659.6376	3072271.959	0	288993.0609	0	3021923.509	0	1413697.323	0	188068.898	1486449.773	823059.0461	250224.9287	69376.92729	2206009.287	1917005.069	1873072.209	3053379.668	1183766.79	803385.3864	3002.58076	537936.3539	832416.3185	1156314.813	3002.58076	421146.0292	1433804.098	1863984.715	661653.181	3002.58076	Glycerophospholipids	-	HMDB0061695	-
POS08550	1-Phosphatidyl-D-myo-inositol		4.153075994	450.845	391.2433973			34625.69297	23267.21633	0	0	681735.3423	450470.9606	1119003.152	504498.5907	619363.5942	549730.6223	474511.518	351812.429	171352.1776	382654.0703	465629.1994	483799.613	832808.0454	242623.7437	197178.9348	711714.7052	130411.9991	781498.9256	136600.8972	81397.51466	342317.6216	220546.8376	276067.8547	1215512.174	3002.58076	2437682.842	2978336.399	8064137.203	246868.4673	3002.58076	108749.7807	1429369.707	1038968.545	122392.6547	Glycerophospholipids	-	HMDB0006953	C01194
POS09354	2&apos;,3&apos;-Cyclic UMP		8.805965845	530.53	307.1759727			389790.0539	294699.0407	305312.0146	374227.3932	731925.4433	324563.5785	334129.1189	304424.5172	550754.8995	343991.7996	330657.1058	235132.4595	428443.272	379531.9993	587073.9496	1166323.272	325352.1528	301469.2518	269203.6615	339582.3045	372625.3992	345645.683	324106.7238	295079.0627	364994.2923	692641.9452	445645.7419	314978.6819	3002.58076	15384.85725	32066.04309	3002.58076	24483.38146	46140.15924	3002.58076	34681.49657	23152.14041	23573.91543	--	--	--	-
POS00049	2&apos;-Hydroxy-5&apos;-methylacetophenone	0.99576		237.1525	151.0753566	Benzenoids	forward	888701.9272	1017577.88	1097770.867	2206361.754	2082974.522	892607.0133	1757422.059	1306185.123	3471756.036	2139277.963	11504422.09	5543670.023	2718188.517	1113210.495	10123802.7	1549272.999	5055333.405	5173081.851	1052161.7	2429314.419	1341566.598	657994.9713	1345067.625	1394101.493	976634.3655	1371534.389	3460218.951	1042588.614	3002.58076	82614.67969	3002.58076	3002.58076	64018.23728	3002.58076	3002.58076	3002.58076	3002.58076	3002.58076	--	--	--	-
POS00687	2&apos;-O-Methyladenosine	0.698925231		441.415	282.1178833	Nucleosides, nucleotides, and analogues	forward	340470.9766	510140.369	318517.3656	1454364.091	15983967.25	7062359.964	11024562.17	9051167.182	10187656.05	9512795.123	5978723.872	6989410.127	5526958.138	1599419.987	16753954.82	1542345.002	13220226.91	5953032.014	1127949.732	1469411.066	705385.3049	2014768.851	709400.8694	845855.0648	435933.1415	1233257.091	477511.1196	1445211.882	3002.58076	3002.58076	3002.58076	3002.58076	3002.58076	750555.9608	3002.58076	306357.5208	3002.58076	3002.58076	--	--	--	-
POS03925	2-(3,4-dihydroxy-5-methoxyphenyl)-3,5,7-trihydroxy-1chromen-1-ylium		2.339966269	159.919	318.278219			0	0	0	0	963444.2085	88082.14081	1912457.557	28747904.62	1799297.681	337179.9512	0	7053990.328	493075.5687	899010.2626	0	213446.4102	13234383.59	74617.60353	664743.5534	2468153.426	510242.7004	2432737.596	311039.1774	647394.2094	355554.5795	2081178.406	530031.027	136223.9853	3002.58076	134842.5475	439222.571	3002.58076	400214.187	190711.6371	3002.58076	3002.58076	3002.58076	3002.58076	--	--	--	-
POS00698	2-(acetylamino)-1,5-anhydro-2-deoxy-3-O-b-D-galactopyranosyl-D-arabino-Hex-1-enitol	0.688604769		430.386	366.1385958	Organic oxygen compounds	forward	23777.53237	0	0	39848.00535	768858.8125	1017339.762	3348987.033	1620606.65	734019.6777	1392198.922	982897.591	2059436.976	2698382.356	4771708.524	1725962.309	7860060.985	4394366.867	3912196.485	66305.11154	89188.2263	2127498.832	414039.7871	2612407.087	2428771.215	1738094.735	0	275466.9064	7119430.622	3002.58076	3002.58076	3002.58076	13558.83792	3002.58076	3002.58076	3002.58076	3002.58076	3002.58076	3002.58076	Organooxygen compounds	868264-15-7	HMDB0002278	-
POS00473	2,3,6,7-Tetrahydrocyclopent[b]azepin-8(1H)-one	0.814885154		59.8052	150.0912574	Organoheterocyclic compounds	forward	1644149.162	972732.7122	2029027.963	1337782.628	72659574.26	1374695.059	75823697.2	32104294.78	65859414.41	25350235.93	53480222.84	32222093.97	9096378.624	5566903.07	58798944.18	4163206.915	237499496.1	56657020.42	8219041.273	6218664.302	5252559.917	10883016.09	6401718.214	4246926.645	1749548.634	6092662.227	5331960.694	3754885.853	3002.58076	3002.58076	3002.58076	38348.63633	3002.58076	3002.58076	52864.24881	3002.58076	12422.99466	100756.7515	Azepines	97826-65-8	HMDB0039662	-
POS02506	2,5-Furandicarboxylate		5.131909291	30.0687	157.1010777			1602688.424	1585761.403	2747075.63	1966082.864	2486097.779	1029254.34	2321689.263	2087199.469	2218724.271	2646585.079	1225142.958	1340102.946	895611.0096	4359712.137	1183703.569	5326228.552	763613.608	1378752.288	4107019.255	5441148.521	4172726.782	6466088.448	5147649.175	5375846.29	3019681.118	415704.6249	4226512.68	6230630.044	3002.58076	3002.58076	3002.58076	3002.58076	121107.8777	3002.58076	3002.58076	3002.58076	3002.58076	3002.58076	Furans	3238-40-2	HMDB0004812	C20450
POS04131	2,6-Dichlorophenol-4-(1,4-phthoquinone imine)		8.06178051	169.8075	321.1798577			0	0	0	0	12481935.26	506986.1472	6307183.761	13769755.26	16204024.67	6868112.111	9227407.094	24104921.59	12856167.96	1624461.946	3657479.037	6013884.632	11986446.08	1840132.55	1475729.71	1632313.673	2129572.079	2869044.193	5713835.168	4921703.913	446376.8129	3232582.825	2474567.996	5036850.578	3002.58076	3002.58076	3002.58076	3002.58076	3002.58076	3002.58076	18932.81796	39609.50492	3002.58076	3002.58076	--	--	--	-
POS00090	2,6-Dimethylpyrazine	0.989028923		373.551	109.0762579	Organoheterocyclic compounds	forward	28401279.4	30265995.2	32125335.12	16924186.51	14756421.84	3188759.398	7854962.673	16522514.92	48542590.09	11455102.19	20296899.76	30051505.98	23287020.34	4791002.462	38161795.42	9640321.787	20636131.72	17947938.27	4767942.394	9345868.616	7179580.929	6623173.096	27592123.14	7363708.612	7210210.65	9962107.389	13185281.01	4407223.142	3002.58076	3002.58076	56527.98488	3002.58076	47574.14593	3002.58076	3002.58076	3002.58076	3002.58076	3002.58076	Diazines	108-50-9	HMDB0035248	-
POS00849	2-acetyl-1-alkyl-sn-glycero-3-phosphocholine	0.613317308		214.6525	524.3701015	Lipids and lipid-like molecules	forward	1656096575	790665305.4	1366401649	1083269650	5070128.416	261929744.2	40293315.93	153749410.6	96126390.32	553839965.8	24289618.04	48857925.23	10942750	431107451.5	14543678.76	235321313.2	6805501.534	51089672.29	124936242.4	321797600.5	107231027.3	64632046.5	523268378.7	200145371.7	499507245.9	615343238.4	83235812.55	89703638.69	3002.58076	3002.58076	3002.58076	53008.48029	3002.58076	3002.58076	3002.58076	19985.78848	3002.58076	3002.58076	Glycerophospholipids	74389-68-7	HMDB0062195	C04598
POS04792	2-AminoAMP		-6.219875478	210.237	347.2416231			0	91853.65344	0	0	2847762.674	1090378.962	6508817.542	4206078.617	2894867.181	2233017.918	649073.1631	0	551929.0345	2817320.059	0	4063332.996	323291.0465	1666111.567	5860330.937	6285072.459	4345064.359	17368723.08	4239111.689	3277120.719	760902.2654	2114732.315	1757645.049	2311676.934	3002.58076	24288.40764	3002.58076	25159.32086	35939.11397	15577.14108	19216.89724	27939.13667	73516.21184	18848.58406	--	--	--	-
POS02508	2-Bromo-1H-indole-3-carboxaldehyde		-4.821562918	30.2069	225.0601963			651180.4196	387693.0873	152718.3878	1165810.323	788523.0227	378319.4458	600389.8383	681066.0181	581831.6383	514809.2095	612532.8241	811585.0392	890041.7489	483705.8434	707830.0748	185892.2289	604020.4295	653325.2148	771463.7244	1186205.304	0	277688.6106	901484.6396	805312.9475	674321.9944	406846.3569	747272.4454	159137.7851	3002.58076	151535.7691	98330.02788	162481.6079	102436.0061	379527.5272	218716.7429	213420.4758	62674.3319	226648.8222	Indoles and derivatives	119910-45-1	HMDB0040147	-
POS05181	2-Caffeoylisocitrate		-8.263037254	231.2525	355.2700493			0	40409.34317	0	0	0	0	964551.7461	1851830.499	1504638.236	1155392.264	15673634.68	14938434.49	17455121.35	872651.3043	6374229.202	109300.2788	5148298.984	21386991.83	4525171.792	307245.4513	834811.334	192106.9812	524344.3638	164517.8288	294750.0207	911755.8843	1432048.014	438249.4405	3002.58076	511946.4287	71887.96946	314912.2623	294507.4299	630015.3612	561377.9534	165861.4102	55914.46243	683939.509	--	--	--	-
POS05942	2-Chlorobenzoate		-4.610831123	287.413	157.5729547			4855359.632	2775239.245	1805634.845	2203894.084	0	815158.1402	0	0	0	197862.4668	0	0	0	77319.35016	0	0	0	0	0	0	0	0	0	0	0	0	0	0	3002.58076	69608.55211	175134.8385	221405.5581	150317.5751	3002.58076	3002.58076	184864.7138	198120.8284	194399.1365	--	--	--	C02357
POS03278	2-Dehydro-3-deoxy-D-arabino-heptote 7-phosphate		2.15143182	96.8023	289.1537965			0	0	0	0	114471.7905	82390.12406	1563496.919	444644.7687	1231900.963	156590.1961	255848.3933	1034211.607	136328.3649	9171455.049	1268855.9	18627261.86	521308.3299	50722.80647	1344355.616	2189864.308	5302311.8	3659577.83	14691037.68	8986378.426	4396486.386	5348600.095	6212231.008	14989881.79	3002.58076	3002.58076	3002.58076	1026717.209	469437.0942	618161.9589	274525.9192	290280.6416	124899.7335	854552.709	--	--	--	-
POS00831	2-Heptylbenzothiazole	0.620911538		425.4115	234.1331232	Organoheterocyclic compounds	forward	1379396.734	1419077.199	1888096.342	1645004.329	29818309.99	8023324.974	32153470.83	18559296.18	23092247.39	14412014.29	14180282.83	18195493.86	11085016.24	224437734	22293750.17	295366245.2	28247280.2	11526485.94	17615793.76	108997129.2	124399239.1	2917238.934	161170538.7	136154439.5	94430023.43	159975104.4	672926.4802	261170936.5	3002.58076	3002.58076	99175.44149	3002.58076	3002.58076	101203.5753	3002.58076	124186.4154	107156.8545	259439.4925	Benzothiazoles	69938-51-8	HMDB0040033	-
POS03064	2-hydroxy-3-[4-(sulfooxy)phenyl]propanoic acid		-4.778653976	78.6814	263.2360235			2550131.627	1109620.301	205268.1404	40446.36948	2121889.822	4443365.133	473662.3974	601218.6542	7996123.898	171894.9903	7212828.038	45193.21226	1086797.018	749391.9852	1829364.298	2559453.125	1189307.176	132910.1373	3493604.596	276810239.2	2072736.772	9316620.161	2581050.538	2857919.725	927389.72	2746666.057	702173.5656	1715814.116	3002.58076	24847.40448	3002.58076	12531.82402	3002.58076	3002.58076	3002.58076	3002.58076	3002.58076	3002.58076	Organic sulfuric acids and derivatives	-	HMDB0132291	-
POS02507	2-Maleylacetate		3.930558552	30.1356	159.1166981			2181595.475	2157640.025	3138467.131	2971724.645	3771738.356	1538320.988	2263298.726	4158052.939	4683134.799	2300494.591	2504162.044	2843940.3	1577498.761	3112135.382	1709997.865	11082926.19	1267912.311	1179054.022	10006172.49	16979022.87	9175751.049	9731965.759	12798035.58	11083817.94	4906897.59	6787517.882	8547526.221	18250886.42	3002.58076	3002.58076	3002.58076	66535.49182	98466.57715	1071810.188	177649.9258	60312.14603	178724.3641	368599.6717	Keto acids and derivatives	-	HMDB0060348	C02222
POS00061	2-Methyl-6-(2-propenyl)pyrazine	0.994053615		237.532	135.0916531	Organoheterocyclic compounds	forward	3602609.274	4657409.797	3195080.082	2989615.728	2165551.759	4545529.599	1782966.36	2416881.712	1751125.859	1921609.637	2062741.646	1961505.939	1949110.565	2902721.305	2706664.796	4265154.615	2338159.177	1929195.042	5573012.508	2984130.491	2800875.984	2844897.306	3519181.184	2997142.604	2901279.521	2823158.345	2877881.512	666670.6106	3002.58076	3002.58076	3002.58076	16459.76868	3002.58076	3002.58076	3002.58076	3002.58076	3002.58076	3002.58076	Diazines	55138-64-2	HMDB0039992	-
POS02452	2-Methylhexanoyl-CoA		4.919732956	28.90305	880.7156045			0	452816.9404	1385967.52	948917.5435	347598.0421	0	887992.1981	4269561.735	3280758.179	1785960.484	1684466.921	3528475.46	59737.68893	579265.1915	2102005.704	438826.7016	424253.9087	538315.5684	1537907.654	0	0	0	1089182.373	520834.4696	3574042.14	2261207.518	0	0	3002.58076	3002.58076	3002.58076	3002.58076	3002.58076	39941.79207	3002.58076	3002.58076	3002.58076	3002.58076	Fatty Acyls	-	HMDB0011660	-
POS00001	2-Methylpyridine	1		278.276	94.06547707	Organoheterocyclic compounds	forward	0	675846.9992	0	0	9499429.042	1288970.032	4931110.999	4942214.649	4415266.263	6199538.707	9213761.664	6755895.031	2561314.051	8406872.724	5715704.199	34293875.26	6220029.212	3269907.959	1833442.48	2836001.148	8012361.361	3428264.933	20772013.27	7010051.512	6681118.878	11206192.02	15735135.16	10687264.89	3002.58076	3002.58076	216233.8128	650508.5021	215489.7031	208814.9747	315833.0736	42472.76405	186208.1502	186911.464	Pyridines and derivatives	109-06-8	HMDB0061888	-
POS02440	2-O-p-Coumaroyltartronic acid		-1.915142447	28.6305	267.2103668			3869315.87	3542520.278	7555104.927	5533102.639	242442.2019	240100.3176	282375.6593	129575.1919	251144.8953	501369.1037	123778.977	69579.70888	0	709749.1834	108242.7067	874885.413	300028.426	173851.9486	162206.9492	1907194.986	377830.7018	1365563.859	158283.7704	275767.5911	622890.2941	678332.1403	620979.4314	882356.823	3002.58076	3002.58076	3002.58076	3002.58076	21004.21477	3002.58076	3002.58076	3002.58076	3002.58076	3002.58076	Cinnamic acids and derivatives	95519-23-6	HMDB0032956	-
POS00618	2-Phenylacetamide	0.736495077		318.339	136.0756074	Benzenoids	forward	135007895.8	116002751.6	75937065.75	213110545.1	43383327.74	119245568	85549830.42	74079795.31	43538736.37	136473031.4	70152259.78	84370520.32	35574923.47	30160393.68	24030469.14	19361204.19	31421183.44	167602967.4	30256245.38	26595047.72	9840828.873	13996204.39	14407099.11	8100540.778	48299051.15	31598791.07	20795510.58	25289687.51	3002.58076	57583.21553	161001.9345	161372.2612	3002.58076	3002.58076	3002.58076	3002.58076	3002.58076	3002.58076	Benzene and substituted derivatives	103-81-1	HMDB0010715	C02505
POS00348	2-Phenylethyl beta-D-glucopyranoside	0.879836231		314.7775	285.1306813	Organic oxygen compounds	forward	2233139.054	501139.1904	461315.0899	1576182.73	543790.8418	445557.5525	533686.1007	354905.0699	559258.4415	293311.5555	443351.9416	790666.481	2039156.221	5747391.124	2392668.077	11187431.16	1112707.007	1687121.082	852808.5689	2678894.599	998320.1639	1007604.192	4264435.139	3670566.05	378781.048	4115305.109	2549010.515	10360727.32	3002.58076	3002.58076	3002.58076	3002.58076	37896.42092	3002.58076	3002.58076	3002.58076	3002.58076	3002.58076	Organooxygen compounds	18997-54-1	HMDB0029819	-
POS00403	2-Pyrrolidineacetic acid	0.854377846		255.553	130.0862396	Organoheterocyclic compounds	forward	3129129.137	2469408.402	2822652.153	1919475.28	6568923.933	3034224.866	3302766.743	3189869.606	3379198.785	2342197.847	5675069.334	3434344.179	4865915.905	2684939.212	5638770.327	4570380.412	2991360.693	1066041.219	3144874.702	2573804.232	2152093.128	3003263.346	2311214.457	1919429.932	2380140.242	4256485.617	5276153.42	3363586.864	3679.60942	92155.03787	101465.5271	454504.5675	3679.60942	3679.60942	99864.07886	69281.26537	3679.60942	3679.60942	Pyrrolidines	-	HMDB0029444	-
POS00037	2-Pyrrolidinone	0.997115538		436.213	86.06046496	Organoheterocyclic compounds	forward	4231409.198	4806565.598	8708617.361	32384592.9	15071478.92	61267139.16	9920033.743	64066577.84	14797658.96	7487176.153	25140088.59	9799666.39	10070250	7024962.787	21882495.18	28385823.56	27719318.63	12804581.58	2971827.978	3755107.852	34233034.3	4089943.267	4645596.883	26729996.37	11550167.13	5809696.145	3710859.344	2777609.442	3679.60942	3679.60942	3679.60942	3679.60942	3679.60942	3679.60942	3679.60942	3679.60942	3679.60942	3679.60942	Pyrrolidines	616-45-5	HMDB0002039	-
POS00555	3&apos;-(2&apos;&apos;,6&apos;&apos;-Digalloylglucosyl)-phloroacetophenone	0.771045308		500.1525	635.1279122	Organooxygen compounds	forward	1769436.844	858495.9389	737061.6443	1085134.04	0	330721.1412	0	32814.40651	0	293694.711	0	0	0	0	0	0	0	22347.95146	0	0	0	0	0	0	218602.6206	0	0	0	3679.60942	3679.60942	3679.60942	3679.60942	3679.60942	3679.60942	3679.60942	3679.60942	3679.60942	3679.60942	--	--	--	-
POS00515	3&apos;,4&apos;,5&apos;-Trimethoxycinnamyl alcohol acetate	0.790955077		124.2045	267.1085114	Benzenoids	forward	788345.9981	156281.2066	637457.8397	355465.8364	1038755.031	145395.9672	675949.667	491407.466	757367.5704	822023.4235	9444523.762	9144983.685	14797492.94	806933.0016	9083039.608	1058146.313	15639803.2	17793816.58	2356333.192	1390194.906	5678375.293	2895016.255	15998557.69	13910115.29	1125151.351	1236563.978	691472.5502	1021037.094	3679.60942	3679.60942	3679.60942	3679.60942	3679.60942	3679.60942	3679.60942	3679.60942	3679.60942	3679.60942	--	--	--	-
POS04442	3&apos;,5&apos;-Cyclic CMP		0.080892689	192.4475	306.1885013			0	0	0	0	0	0	0	3228841.965	0	0	0	172050.3598	0	5938033.378	0	20506128.48	320294.6201	0	3505785.059	1637543.945	7264925.09	2804237.156	10523757.1	844233.9888	4457964.692	6700322.256	2232402.719	14907421.77	3679.60942	3679.60942	3679.60942	3679.60942	3679.60942	50376.11222	3679.60942	69309.76972	1783228.742	35173.78336	--	--	--	-
POS08712	3&apos;,5&apos;-Cyclic IMP		-2.84566128	463.335	331.197037			1225725.482	1006439.439	424643.6337	1871852.39	1159987.362	43444884.11	699649.1681	505932.9081	613091.7335	6894315.65	819820.9507	1282880.032	1043335.475	554232.794	731780.0291	3805821.551	588636.1978	2552013.158	1087518.875	2309056.67	1699675.865	1533148.108	1940873.286	2106161.474	1778634.421	1522397.016	1366600.389	2161632.156	3679.60942	3679.60942	68046.49654	3679.60942	3679.60942	3679.60942	3679.60942	3679.60942	3679.60942	3679.60942	--	--	--	-
POS02487	3&apos;,5&apos;-Diiodo-L-thyronine-beta-D-glucuronoside		3.170659842	29.7756	702.2105999			359327.8328	254829.3919	0	0	0	217510.4714	171101.7139	0	136843.0753	176176.8324	0	111948.4704	182982.6778	0	0	0	0	160176.6591	0	0	0	0	0	0	0	179197.0137	0	0	3679.60942	3679.60942	3679.60942	3679.60942	3679.60942	3679.60942	3679.60942	3679.60942	3679.60942	3679.60942	--	--	--	-
POS02701	3&apos;-Deoxydihydrostreptomycin 6,3&apos;&apos;-bis-phosphate		1.058558021	37.64455	728.5583468			0	0	0	0	18036488.69	30380934.02	21884521.97	21165719.72	18731115.77	14681264.6	26977860.45	46514886.98	49301964.59	6032807.898	49531925.35	876592.2005	46099198.39	135025399.7	10108644.01	405613.8541	3918872.092	4731559.408	708522.3215	7056750.082	26558089.12	5709485.488	6341061.614	3238288.157	3679.60942	51754.62644	3679.60942	37816.90459	60620.55432	3679.60942	3679.60942	3679.60942	3679.60942	116632.8691	--	--	--	-
POS00826	3&apos;-Methoxy-[6]-Gingerdiol 3,5-diacetate	0.622228769		301.344	412.2686119	Lipids and lipid-like molecules	forward	0	0	0	0	2112947.238	443451.0006	745708.1913	2512519.461	1227271.431	1381268.625	5392383.005	6771716.648	4367344.859	800508.329	6989271.78	1565535.312	4831034.024	2364918.445	164545.241	154092.605	322028.9281	47512.1613	1062772.473	617086.7843	559700.0224	190211.1657	882132.4852	1951872.222	3679.60942	31593.79251	3679.60942	3679.60942	3679.60942	3679.60942	3679.60942	3679.60942	3679.60942	3679.60942	--	--	--	-
POS00345	3&apos;-N&apos;-Acetylfusarochromanone	0.883020538		451.654	335.1553583	Organoheterocyclic compounds	forward	0	0	0	26033.88297	3705559.281	1614084.88	3914973.83	2415315.33	3043975.879	2588773.937	2401581.001	2621774.838	1108964.79	287567.4426	1706432.432	1105485.407	2072265.968	706584.3381	498356.8721	138400.5734	341439.5122	592776.2837	487649.8684	430847.1256	523962.744	284792.7613	438189.4183	563339.7527	3679.60942	3679.60942	3679.60942	3679.60942	3679.60942	3679.60942	3679.60942	3679.60942	3679.60942	3679.60942	--	--	--	-
POS00535	3-(2-Furanylmethyl)-1H-pyrrole	0.779618		48.1109	148.0755623	Organoheterocyclic compounds	forward	126811.112	0	97712.46189	0	293474128.4	83982.99052	495590921.9	84253436.93	303521282.5	42029350.78	722304093.4	126656996.9	75057655.34	3029824.866	127317631.7	4756559.389	621112796.5	116773675.1	1001982.316	2473370.063	4064716.139	3460813.326	3548847.784	2754588.439	478634.2158	392100.9286	2622292.953	2464131.314	3679.60942	105922.862	3679.60942	291882.8288	148504.9358	3679.60942	3679.60942	122635.7334	3679.60942	98559.41578	Pyrroles	118248-36-5	HMDB0040011	-
POS00719	3-(2-Methylpropanoyloxy)-8-(2-methylbutanoyloxy)-9,10-epoxy-p-mentha-1,3,5-triene	0.673729154		237.968	335.1836835	Benzenoids	forward	0	0	26948.43004	0	1003920.907	244824.81	576248.042	569747.441	555094.458	455685.9369	624455.2387	1433567.975	1104774.591	4553100.583	662318.6903	4203094.01	813698.4882	331897.6916	2088407.311	2761867.192	4441603.781	3091423.387	6524666.178	3189330.003	2742485.544	3931981.563	2958608.943	5114968.448	3679.60942	3679.60942	3679.60942	3679.60942	3679.60942	3679.60942	3679.60942	3679.60942	3679.60942	3679.60942	Benzene and substituted derivatives	22518-07-6	HMDB0032699	-
POS02979	3-(Phosphoacetylamido)-L-alanine		9.101693357	68.8256	243.1332803			98999.71121	0	89379.27497	148147.9849	5513493.666	549123.0441	3676851.788	2945604.44	3955497.307	2275201.577	6095489.297	3826534.991	6385622.015	4145741.397	5956939.101	6919593.33	5237050.597	4793035.961	1793281.743	3969294.148	3540827.978	3434201.355	1953426.774	3402231.099	3597110.589	4451368.11	4655153.787	4438579.689	3679.60942	3679.60942	3679.60942	3679.60942	3679.60942	3679.60942	3679.60942	3679.60942	3679.60942	3679.60942	--	--	--	-
POS04722	3,3&apos;-Biflaviolin		-5.234049498	205.987	411.2925291			0	224666.707	87117.54275	501275.8386	5775112.131	2605919.581	3245076.217	7228199.476	2557341.278	2905747.203	25429849.24	15830916.75	28484280.81	106302.0444	20395801.85	0	6811639.361	9289367.738	491588.9407	353930.1258	249890.8658	336470.7882	0	0	1085297.942	183224.5917	1307282.508	329216.1385	3679.60942	3679.60942	3679.60942	3679.60942	3679.60942	3679.60942	3679.60942	3679.60942	3679.60942	3679.60942	--	--	--	-
POS09522	3,3&apos;-Dichloro-4,4&apos;-diaminodiphenyl ether		0.971682981	554.943	270.1341381			880596.8324	113805.0904	254876.2011	243798.4577	736861.561	140452.3517	562762.8541	523246.0013	542385.7632	922657.0596	264766.2618	395593.38	396268.3352	41711.38363	629480.6358	177633.6667	798898.6794	745521.4037	0	140412.3291	95293.98815	65815.21218	59570.43804	79808.58854	99638.66372	115720.7021	104282.0014	73847.63779	3679.60942	3679.60942	63563.96343	3679.60942	3679.60942	3679.60942	3679.60942	36529.47794	29801.63452	3679.60942	--	--	--	-
POS00235	3,3,5-triiodo-L-thyronine-beta-D-glucuronoside	0.935074077		351.1145	132.1019154	Organic acids and derivatives	forward	56691541.29	35224829.46	54779686.32	53248478.44	145958372.6	210397851.9	46434043.08	61231683.01	81755587.06	60651723.09	122371431.6	151916327.9	137219017.6	52145302.9	91010870.59	46363577.31	34006630.18	139981963.9	49490740.04	48607055.94	29400759.76	36429566.97	19125726.24	32164478.32	34046746.61	25988070.56	85968428.61	27815970.99	3679.60942	3679.60942	3679.60942	3679.60942	3679.60942	3679.60942	3679.60942	3679.60942	3679.60942	163421.3027	Carboxylic acids and derivatives	328-39-2	HMDB0062203	-
POS02666	3,4,5-trihydroxy-6-({5-hydroxy-4-oxo-6-[3,4,5-trihydroxy-6-(hydroxymethyl)oxan-2-yl]-8-(3,4,5-trihydroxyoxan-2-yl)-2-(2,4,5-trihydroxyphenyl)-4H-chromen-7-yl}oxy)oxane-2-carboxylic acid		-1.605991496	36.8291	773.6240358			0	5330646.175	2175427.429	9995777.582	2929617.386	162652457.9	2947046.678	5295827.193	2825774.252	109552603.8	7909473.206	20077683.25	13085460.6	19924243.4	10424671.22	7391719.583	3238503.255	78854466.5	43651203.5	1523525.791	13950623.05	7900836.304	3800365.794	20228104.18	146219139.7	5920312.632	11239841.88	3376253.675	3679.60942	3679.60942	3679.60942	3679.60942	30248.56174	3679.60942	3679.60942	34021.73288	3679.60942	3679.60942	Flavonoids	-	HMDB0126902	-
POS04817	3,4,5-trihydroxy-6-({7-oxo-7H-furo[3,2-g]chromen-4-yl}oxy)oxane-2-carboxylic acid		-3.283253179	211.118	379.2950346			2633350.407	2119440.772	763172.5682	1387266.721	3396356.85	16062125.06	2880127.204	3764188.185	9027445.486	629428.5569	5220995.466	6744007.951	2828500.774	6472758.673	2359515.752	7618907.052	1204086.055	975422.3197	2428830.915	21466283.11	4926831.737	13484871.58	15311690.04	6356167.551	19177874.79	10981132.76	3876682.612	8467037.993	3679.60942	29951.82424	3679.60942	3679.60942	3679.60942	3679.60942	3679.60942	3679.60942	29268.93886	3679.60942	Organooxygen compounds	-	HMDB0129424	-
POS02411	3,4,5-trihydroxy-6-(2-hydroxy-4-{3,5,7-trihydroxy-4-[3,5,7-trihydroxy-2-(3-hydroxyphenyl)-3,4-dihydro-2H-1-benzopyran-8-yl]-6-[3,4,5-trihydroxy-6-(hydroxymethyl)oxan-2-yl]-3,4-dihydro-2H-1-benzopyran-2-yl}phenoxy)oxane-2-carboxylic acid		5.024895295	27.9906	901.803803			234872.539	1956038.199	988444.2553	438034.2922	803437.1894	2640068.794	1050911.161	413617.6143	181405.9449	83105.96322	0	117384.3517	629981.7723	0	255453.3761	0	1734477.054	780956.7015	0	0	554947.3301	0	0	83255.61129	23018.25249	0	0	0	3679.60942	3679.60942	3679.60942	3679.60942	3679.60942	3679.60942	3679.60942	3679.60942	67084.96224	3679.60942	Flavonoids	-	HMDB0126778	-
POS03935	3,4,5-trihydroxy-6-(3-{5,6,7-trihydroxy-4-oxo-8-[3,4,5-trihydroxy-6-(hydroxymethyl)oxan-2-yl]-4H-chromen-2-yl}phenoxy)oxane-2-carboxylic acid		7.538672451	160.565	625.5159845			3000814.175	2213405.731	2354903.567	1933014.16	0	703978.3232	0	0	0	934093.6387	0	65918.0349	0	0	0	0	0	0	0	0	0	0	0	0	781603.215	0	0	0	3679.60942	3679.60942	3679.60942	3679.60942	3679.60942	3679.60942	3679.60942	3679.60942	3679.60942	3679.60942	Flavonoids	-	HMDB0129322	-
POS07737	3,4,5-trihydroxy-6-(6-hydroxy-2H-1,3-benzodioxole-5-carbonyloxy)oxane-2-carboxylic acid		5.964219319	399.287	359.2644133			681766.7198	1133452.367	99806.2824	925327.1929	0	0	0	0	0	0	0	0	0	406564.1903	0	0	0	0	43664.99846	0	71089.42162	0	128655.8141	0	0	380299.8418	372787.1786	0	3679.60942	3679.60942	3679.60942	3679.60942	3679.60942	3679.60942	3679.60942	3679.60942	3679.60942	3679.60942	Tannins	-	HMDB0129403	-
POS05133	3,4,5-trihydroxy-6-{[2-oxo-3-(2,3,4,5-tetrahydroxyphenyl)propanoyl]oxy}oxane-2-carboxylic acid		-5.753305701	229.7	405.2849507			0	0	0	0	0	0	0	511645.0215	0	0	239541.5714	412380.7598	123997.8212	164711.995	0	0	235438.1086	304869.6324	100262.4157	461268.5899	48668.06229	81419.28887	130259.5019	219617.8045	39294.72159	101458.2365	90860.89314	165219.373	3679.60942	3679.60942	3679.60942	3679.60942	3679.60942	3679.60942	3679.60942	3679.60942	3679.60942	3679.60942	Organooxygen compounds	-	HMDB0125350	-
POS04921	3,4,5-trihydroxy-6-{3,4,8,9,10-pentahydroxy-6-oxo-6H-benzo[c]chromene-1-carbonyloxy}oxane-2-carboxylic acid		5.056278009	217.675	497.3427862			343735586.9	184561365.3	239835175.1	175866852.3	3678916.976	125566158.1	11004197.3	30368793.05	29568530.18	259696764.3	5388491.217	13099405.58	3434503.762	179763630.8	4470365.832	59279352.42	1241357.467	13111852.49	52787983.32	118330000.8	30292930.3	22471603.47	116851898	98329567.13	213337849.9	135166377.1	34444385.72	22463510.59	3679.60942	3679.60942	3679.60942	3679.60942	3679.60942	3679.60942	68787.493	3679.60942	3679.60942	3679.60942	Tannins	-	HMDB0126671	-
POS09387	3,4-Dihydro-3-hydroxy-4-S-glutathionyl bromobenzene		-0.858812354	535.913	481.3376641			0	16948.1764	0	0	1029160.136	86215.64795	970476.865	615754.536	810553.8759	466814.135	784062.106	507708.879	271531.9765	0	917973.34	0	723320.2427	227860.0878	52464.98435	216664.6583	119531.8451	174950.6809	32203.97036	0	0	0	19638.7058	0	3679.60942	3679.60942	3679.60942	1182243.106	3679.60942	225223.1431	3679.60942	1974153.679	3679.60942	3679.60942	Carboxylic acids and derivatives	-	HMDB0060381	C14847
POS07666	3,5-Dibromo-4-hydroxybenzoate		-8.840806954	393.431	296.9175605			637005.2841	913127.1367	1012634.979	476247.3564	0	204217.3697	139386.4668	0	0	103267.475	609278.0676	261658.0975	184558.0905	837916.9237	0	230875.2256	0	0	2032498.876	654906.8406	1036121.718	77819.35968	0	565722.6003	338327.7605	632213.1328	1062514.99	709366.9548	3679.60942	3679.60942	3679.60942	427109.5603	3679.60942	3679.60942	3679.60942	3679.60942	3679.60942	3679.60942	--	--	--	C03925
POS07885	3,5-Dichloro-4-hydroxy-2-methoxy-6-methylbenzoic acid		8.947797111	408.685	252.0725231			27595358.34	21312521.66	34523526.29	19245845.77	15605463.98	1970153.918	22078711.42	7539113.278	12520031.9	8620185.73	14980816.45	3690067.483	4628543.032	5586063.999	14197953.89	2960165.571	15652796.51	4989142.896	3126715.301	3110504.386	4257354.093	5272841.836	4666517.847	6247758.466	3546584.988	10459394.43	1977971.887	6599111.277	3679.60942	3679.60942	3679.60942	3679.60942	3679.60942	3679.60942	3679.60942	3679.60942	3679.60942	3679.60942	Benzene and substituted derivatives	4101-80-8	HMDB0033822	-
POS06751	3,5-Dichloro-L-tyrosine		4.56134534	345.101	251.0871173			1463400.822	346034.2147	1614967.282	440525.2168	2324616.662	1032805.692	2857108.391	2123703.623	3399931.154	2362336.983	5278325.355	4926676.76	6356686.206	4124965.177	5432024.678	4885810.968	3528817.67	3321409.684	1117925.935	2141231.668	3173557.602	2487126.963	4710257.677	3434915.288	1904488.572	2355512.474	2994446.912	4104163.428	3679.60942	3679.60942	3679.60942	3679.60942	3679.60942	3679.60942	3679.60942	3679.60942	3679.60942	3679.60942	--	--	--	-
POS06468	3,5-Dinitroguaiacol		-4.075572644	323.105	215.1387039			1932404.69	1612744.123	2259093.602	1719346.774	21803737.13	7491776.285	26595617.9	28264180.41	36749125.1	31358549.72	23955551.45	31384304.32	33682781.35	16975864.23	32068485.47	18388838.46	23387177.47	28646257.31	28367979.59	34537555.96	5579772.545	22343871.6	7195789.653	7830504.15	14672842.14	10201548.34	20291100.57	24399408.76	3679.60942	3679.60942	3679.60942	3679.60942	3679.60942	128929.0592	3679.60942	3679.60942	3679.60942	3679.60942	--	--	--	-
POS09458	3,5-Dinitro-L-tyrosine		-5.662575918	544.901	272.189441			554037.6084	608787.5959	269419.5575	740112.7169	556795.9896	1367913.013	684232.1542	413129.4667	1059580.883	926687.9185	1625292.412	636394.9277	618487.5563	303580.0528	748268.4504	429354.2103	346979.8831	577981.6915	205569.0301	516820.312	229131.482	610669.8682	312524.5965	243476.4088	103102.0186	175280.5752	430185.4483	145657.603	3679.60942	85956.33966	85079.06722	88994.92343	587783.3928	314569.9801	81809.55302	128234.1101	336693.9217	89951.83612	--	--	--	-
POS04635	3,8-Diglucosyldiosmetin		-3.552513188	201.2895	625.5491579			2288472.552	5778724.692	5564206.022	9032659.084	0	699987.0222	0	80544.02142	0	741482.6715	0	133705.3468	0	3014644.867	0	18547624.16	0	224854.5468	1379930.976	2447750.752	730981.2744	2892328.579	41877441.92	4913375.038	3409759.845	15802463.18	278539.0875	5207735.041	3679.60942	3679.60942	3679.60942	3679.60942	3679.60942	3679.60942	3679.60942	56139.84714	3679.60942	3679.60942	Flavonoids	97218-32-1	HMDB0037409	-
POS09177	3-[(2,6-Dichlorobenzylidene)amino]-6H-dibenzo[b,d]pyran-6-one		8.423581834	503.174	369.2231783			0	0	0	0	569413.4939	152647.1779	505954.9782	303120.4507	468472.4674	298243.8987	333218.9348	411486.5513	131458.1728	1010236.977	565061.463	2601221.23	522956.4649	186008.6698	450833.7483	937456.2331	1392327.281	1334061.005	1006453.037	942144.8097	468985.8301	472617.7401	775816.7361	2087258.17	3679.60942	3679.60942	3679.60942	3679.60942	3679.60942	3679.60942	3679.60942	3679.60942	3679.60942	3679.60942	--	--	--	-
POS00153	3-Acetyl-2,7-naphthyridine	0.972623923		46.4091	173.07079	Organoheterocyclic compounds	forward	9114405.9	11958833.73	13592632.7	16533599.74	49596498.66	24449640.51	59310693.8	8764183.676	63424069.99	14155856.05	49794911.4	17554803.29	21877334.11	36722360.61	15008476.99	46506618.52	72857174.95	28093568.57	37267883.23	28827240.66	21769865.94	18222762.37	59826854.25	24027135.11	62818494.57	55911759.93	22661579.1	12336867.72	3679.60942	3679.60942	3679.60942	3679.60942	3679.60942	3679.60942	3679.60942	3679.60942	3679.60942	3679.60942	Naphthyridines	73607-00-8	HMDB0037296	-
POS00411	3alpha,4,5,7alpha-Tetrahydro-5-hydroxy-1H-isoindole-1,3(2H)-dione	0.849591692		375.2405	168.0653325	Organoheterocyclic compounds	forward	1421498.639	1359631.556	1406230.236	1755186.939	9958715.59	4463390.129	5176753.363	5873175.205	7887956.186	5464039.335	9113235.747	9111037.001	6774445.898	9912374.783	8999720.536	17417067.21	14403572.25	4285471.882	8292193.082	5294770.994	8858232.22	11139687.63	11337496.65	14084313.15	9281247.11	9947809.563	13266698.13	12045177.95	3679.60942	3679.60942	3679.60942	3679.60942	3679.60942	3679.60942	3679.60942	3679.60942	3679.60942	3679.60942	Isoindoles and derivatives	-	HMDB0034887	-
POS00035	3-Amino-2-piperidone	0.997300462		527.8415	115.0867351	Organic acids and derivatives	forward	4175387.937	3580987.007	2698343.972	3632925.725	10296862.38	2656860.608	26584292.83	16927432.09	10600927.26	13675549.26	5072391.205	5885216.459	2627372.339	4261194.227	3597097.223	4234665.485	1891651.037	19711099.97	7368817.858	8990594.446	3651861.293	5150478.282	3515926.439	3564877.367	3975571.894	3412992.31	3366685.604	3435535.761	3679.60942	3679.60942	3679.60942	3679.60942	3679.60942	3679.60942	3679.60942	3679.60942	4448226.859	3679.60942	Carboxylic acids and derivatives	1892-22-4	HMDB0000323	-
POS02808	3-Bromo-tyrosine		-8.501793786	52.6322	261.0896654			1702490.117	599936.3198	1046733.534	1154815.362	9683759.272	476211.4663	9712304.466	6414960.141	15642249.71	3665075.225	12883099.89	13602638.76	17082617	6781220.467	10461995.98	4663575.315	11627931.03	10924609.75	4877560.27	493384.556	1789515.875	2417515.61	4221757.66	2495352.091	2440739.796	4438514.258	3433413.207	2280592.529	3679.60942	3679.60942	3679.60942	806377.6578	3679.60942	3679.60942	222632.564	1807829.511	3679.60942	3679.60942	Carboxylic acids and derivatives	54788-30-6	HMDB0005874	-
POS00748	3-Carboxy-2,3,4,9-tetrahydro-1H-pyrido[3,4-b]indole-1-propanoic acid	0.660735923		143.233	289.1178844	Alkaloids and derivatives	forward	0	43240.87257	0	227419.0549	17716627.55	11597845.12	1439639.9	16654002.4	4840280.161	18496883.34	201620288.3	13652726.7	149724823.4	3436699.198	171646910.1	6939405.97	1094002.173	3283237.842	68833.36856	4191108.15	1774171.758	444927.4713	1712008.557	320316.5984	1273582.254	1722227.591	10208270.51	4670121.56	3679.60942	3679.60942	3679.60942	3679.60942	3679.60942	84887.00931	3679.60942	3679.60942	3679.60942	3679.60942	Harmala alkaloids	-	HMDB0034881	-
POS02308	3-Carboxy-cis,cis-mucote		0.227294944	4.92113	187.1262189			1789303.043	1845468.1	1355200.554	1403973.064	1444555.444	1411971.4	1242792.761	1501990.839	1628030.729	1245614.141	1215876.813	1214814.883	1284959.66	1080548.581	1725919.038	1349009.613	1416425.93	1495978.848	1359535.923	1970985.803	1777677.042	1101586.7	1756714.144	2405074.465	1635592.507	1363059.217	1411381.59	1552091.349	3679.60942	124731.1089	3679.60942	79527.80426	3679.60942	131353.2454	3679.60942	492077.6497	3679.60942	3679.60942	--	--	--	-
POS00247	3-Dehydroxycarnitine	0.931799923		395.5465	146.1173545	Lipids and lipid-like molecules	forward	509073758.1	233582262.9	358545477.8	488866631	1953371688	359404062.5	1658235203	620927710.4	682138665.2	1387947915	789326685.4	1305944217	467551242.4	2787024435	1470616770	4301859419	1532135879	1118565713	2417223911	2407580940	1741331815	3132347352	6573567410	3084780511	2231244178	3518437461	4988921217	3375503848	3679.60942	3679.60942	3679.60942	3679.60942	3679.60942	3679.60942	3679.60942	3679.60942	3679.60942	3679.60942	Fatty Acyls	-	HMDB0006831	-
POS00113	3-Ethylpyridine	0.983724077		256.029	108.0810298	Organoheterocyclic compounds	forward	6292166.751	9108908.268	7061055.101	9169338.401	4029698.215	1722686.802	1863612.98	1791953.965	2772451.318	2496116.708	4477524.417	2871310.836	2651206.894	4626387.222	3236299.44	24981087.84	3242731.649	3387664.7	1690279.574	2320007.84	2839474.43	3068141.207	10168793.72	4835988.801	2415595.662	11132795.17	6477160.943	2626856.163	3679.60942	3679.60942	3679.60942	40381.69811	3679.60942	3679.60942	3679.60942	25733.37559	29952.44598	40003.55093	Pyridines and derivatives	536-78-7	HMDB0029734	-
POS00048	3-Formyl-6-hydroxyindole	0.995786308		67.8379	162.0548115	Organoheterocyclic compounds	forward	1812249.196	4459973.533	1013598.062	2716660.157	4487240.644	5265798.42	8339636.975	10892086.01	3422400.664	9858835.214	6106891.233	2536408.379	7301628.498	378982887.4	3690282.816	942051992.3	7963176.734	2922255.664	306117969	1174118629	1143868257	1659781855	362692121.4	874203097.7	375154029.2	285517380.7	624950315.9	505128740.8	3679.60942	3679.60942	3679.60942	3679.60942	3679.60942	3679.60942	3679.60942	3679.60942	3679.60942	3679.60942	Indoles and derivatives	192184-71-7	HMDB0031172	-
POS00092	3-Galloylgallocatechin	0.988178077		261.1405	459.089032	Phenylpropanoids and polyketides	forward	36682.91366	0	0	0	4187248.871	2452336.343	5450003.45	5005265.998	6314230.484	2922354.552	2263029.998	2754858.648	2990948.397	0	6023562.222	0	3763582.524	4317634.333	0	0	0	0	0	0	39634.15531	0	0	0	3679.60942	3679.60942	3679.60942	3679.60942	3679.60942	3679.60942	3679.60942	3679.60942	3679.60942	3679.60942	Flavonoids	5127-64-0	HMDB0041598	-
POS00490	3-Hydroxy-10&apos;-apo-b,y-carotenal	0.802876769		231.014	393.2742635	Lipids and lipid-like molecules	forward	0	0	0	0	43762997.92	13164641.65	43750018.85	41775929.2	26489647.54	2367050.921	25230569.42	27230468.03	21718768.88	9987285.329	33365462.89	8275450.561	27548877.76	15314348.63	1825685.783	11895343.02	6508122.936	20116532.42	9261467.567	8264316.197	11068414.52	6861919.295	13173879.16	12408103.86	3679.60942	3679.60942	3679.60942	3679.60942	3679.60942	3679.60942	3679.60942	3679.60942	3679.60942	3679.60942	--	--	--	-
POS00347	3-Hydroxy-4,6-heptadiyne-1-yl 1-glucoside	0.880680077		83.9799	287.1133864	Lipids and lipid-like molecules	forward	0	0	0	0	374756.6693	60354.91267	282778.3415	305681.7711	332521.308	64864.81376	240280.8881	521998.9015	1457686.944	16232940.69	499742.9239	6976521.972	489919.201	747730.6497	23966709.54	4430498.669	9465963.679	84045980.48	11719263.03	4729449.397	19873106.52	7630258.389	24040101.56	9877291.683	3679.60942	3679.60942	3679.60942	3679.60942	3679.60942	3679.60942	3679.60942	3679.60942	3679.60942	3679.60942	Fatty Acyls	-	HMDB0038964	-
POS00701	3-Hydroxy-carbofuran	0.686976615		382.75	238.1073681	Organoheterocyclic compounds	forward	0	0	0	0	1344658.138	425963.0347	2253103.415	1640855.3	1858666.672	1535672.938	732122.0072	1232971.169	1021505.391	19660505.96	1241061.779	3134568.274	1150790.973	1870176.315	3330229.329	8135915.703	13578983	4905026.127	18370467.28	18176008.27	9477765.946	1561368.471	3674347.29	24823544.47	3679.60942	3679.60942	3679.60942	3679.60942	3679.60942	3679.60942	3679.60942	3679.60942	3679.60942	3679.60942	Coumarans	16655-82-6	HMDB0032775	-
POS00418	3-Hydroxyisovalerylcarnitine	0.846618231		322.9125	262.1641784	Lipids and lipid-like molecules	forward	11234280.45	7768220.136	12111811.76	20772709.02	21037996.46	7526658.526	17772271.47	13784435.61	21159790.8	14556939.51	10256352.77	7342567.891	5475161.282	708928.9476	13669762.09	2582988.622	9275642.609	5813086.795	1242630.091	647762.2468	0	387896.2432	1352307.078	1159957.083	9994215.538	0	1480475.665	1870850.962	3679.60942	206251.1985	3679.60942	3679.60942	80833.2091	115009.1992	3679.60942	3679.60942	38455.4182	54518.71615	Fatty Acyls	-	HMDB0061189	-
POS00292	3-Hydroxy-N-methylcoclaurine	0.911658769		342.994	316.1538392	Organoheterocyclic compounds	forward	0	0	0	0	957154.0905	788859.3122	0	0	0	0	0	0	1068421.38	6358473.05	0	10089946.53	0	0	809144.8064	3412338.255	2002191.572	178750.1471	5286654.846	2745116.251	2188936.494	4227450.722	1414443.336	6914708.775	3679.60942	3679.60942	3679.60942	3679.60942	3679.60942	3679.60942	3679.60942	3679.60942	3679.60942	3679.60942	--	--	--	-
POS05002	3-Iodo-4-hydroxyphenylpyruvate		1.158107847	222.788	307.061631			29661131.42	9865790.021	13622718.65	4798391.069	70264855.76	5148282.801	101589024.2	166747426	122434281.4	40774225	278008167.1	84183509.58	50266410.84	21209547.6	125741774.7	5475725.052	259697467.2	77137674.66	17768933.75	15607612.11	9914554.675	13333841.36	11732575.71	22292999.07	17694397.09	36180064.57	6001569.954	6948177.783	3679.60942	3679.60942	3679.60942	3679.60942	3679.60942	3679.60942	3679.60942	1686844.932	3679.60942	3679.60942	--	--	--	-
POS08285	3-Iodo-L-tyrosine		-5.79018856	432.762	308.0905985			60383458.61	19504282.63	10098857.54	28421404.79	4029404.244	17470175.11	3464932.63	513832.6294	4202219.83	9924680.102	3705971.388	3903033.598	6029394.36	4816064.151	3739683.275	9699596.2	6070441.505	6653571.938	471100.5777	1561020.796	1575843.038	1910818.353	7382064.419	4190663.473	3496711.674	2869060.972	541544.8733	6342676.737	3679.60942	3784735.454	412207.4465	419785.4516	3679.60942	265191.7012	107632.7448	3679.60942	3679.60942	1746969.427	Carboxylic acids and derivatives	70-78-0	HMDB0000021	C02515
POS08012	3-Iodothyronamine		6.462112304	417.178	356.1804718			0	21674.6679	0	30996.09025	2833033.825	2038044.63	4219049.4	579041.7816	1406813.462	441022.9599	2991123.302	2061920.882	1679366.249	1335783.515	775697.4082	22137979.01	2817474.898	2484189.844	242619.5587	10403313.42	1059474.906	2144619.819	11396442.12	9350953.943	4146497.597	12777763.32	2236809.001	16717540.02	3679.60942	129992.5911	3679.60942	3679.60942	3679.60942	3679.60942	3679.60942	3679.60942	3679.60942	3679.60942	Benzene and substituted derivatives	-	HMDB0060524	-
POS00737	3-Methyl-5-pentyl-2-furanundecanoic acid	0.665803385		215.65	337.2726119	Lipids and lipid-like molecules	forward	19433983.81	26642901.2	12881901.33	35640943.73	1045276.334	14067301	0	0	0	7135273.045	1391842.978	345321.4849	1946376.907	4693527.712	2977439.467	0	188916.0232	3040172.965	953422.9601	3945573.949	2541445.757	1551913.483	2017168.123	1916030.377	10621313.08	1733161.26	447283.9247	642588.6043	3679.60942	3679.60942	3679.60942	3679.60942	3679.60942	3679.60942	3679.60942	3679.60942	3679.60942	3679.60942	Fatty Acyls	57818-37-8	HMDB0031005	-
POS00021	3-Methyladenine	0.999439154		252.481	150.0774119	Organoheterocyclic compounds	forward	1320960.411	768961.5839	716154.6881	2371452.506	611390160.8	192364163.2	598842159.2	395972474.1	524599529.7	517130561.5	398826386.2	353536525.9	449303179.4	1235183.454	273495630.4	13823631.96	552245632.9	528762146.1	5383717.979	4293003.29	4982141.12	7135393.593	2899308.589	6611515.675	7820985.127	2359607.467	17925611.05	9245247.636	3679.60942	3679.60942	3679.60942	45033.64617	3679.60942	3679.60942	3679.60942	3679.60942	3679.60942	3679.60942	Imidazopyrimidines	5142-23-4	HMDB0011600	-
POS00072	3-Methylcytosine	0.992860077		201.439	126.066213	Organoheterocyclic compounds	forward	6768860.276	9987719.065	15218431.02	12845881.61	637378824.3	35768920.27	417249572.4	245951719.6	650649993.3	304556712.7	968080288	666437237.1	903147340	11911733.64	431673084.9	43061180.51	376345620.9	849828493.2	68968219.64	109272437.5	22689379.21	39764069.44	18827433.7	64539001.06	88536220.02	52933392.11	110594234.2	49895287.25	3679.60942	3679.60942	3679.60942	3679.60942	3679.60942	3679.60942	3679.60942	3679.60942	3679.60942	3679.60942	--	--	--	-
POS00137	3-Methyldioxyindole	0.978392923		34.9015	164.0705406	Organoheterocyclic compounds	forward	11830729.49	819795.149	6417428.527	553946.9999	60205771.09	4337252.987	1523633.17	57090212.03	5384978.525	92589367.13	1290188.176	128517024.2	4885459.422	16960433.34	42386568.15	26265438.27	2820725.842	2208436.695	14624622.14	15166988.03	50266589.8	7933198.163	18098897.7	29948809.13	23385294.13	22919491.53	28241187.64	27664471.17	3679.60942	3679.60942	3679.60942	3679.60942	3679.60942	3679.60942	3679.60942	3679.60942	3679.60942	3679.60942	Indoles and derivatives	3040-34-4	HMDB0004186	C05834
POS09745	3-Methyleneoxindole		-0.989525531	596.359	146.165133			1197566.905	9667285.996	0	0	3871981.312	3043560.902	27694611.86	5696709.337	7958581.887	27215709.94	16735173.6	31110709.02	7600141.817	430822.0166	0	7731879.694	326409.734	0	52182463.44	0	12225561.81	9071510.254	9312006.735	0	13784414.44	5889682.735	9541726.708	9390680.546	3679.60942	3679.60942	3679.60942	3679.60942	3679.60942	3679.60942	3679.60942	3679.60942	3679.60942	3679.60942	--	--	--	-
POS00526	3-Methylglutarylcarnitine	0.786413385		270.288	290.1592405	Lipids and lipid-like molecules	forward	623653.1737	43902.69633	720299.7245	920631.5741	194127064.3	6409684.857	180925936.1	88528327.47	18972167.73	124919654.5	139860524.5	79966932.48	149994128.8	2307984.66	36234896.62	8275688.462	117708981.1	175737865.9	526312.6732	260838.0936	241298.67	260533.8723	849975.1064	458255.5646	2402171.081	1241509.722	9053494.094	2166706.807	3679.60942	3679.60942	3679.60942	3679.60942	3679.60942	3679.60942	3679.60942	3679.60942	3679.60942	3679.60942	Fatty Acyls	102673-95-0	HMDB0000552	-
POS00104	3-Methylguanine	0.985709923		165.3	166.072174	Organoheterocyclic compounds	forward	1052265.286	1309260.975	0	6431503.968	1441019421	41017719.7	246770929.2	287429244.1	1376617655	355112405.4	3136176631	881169841.9	3235093419	23646289.38	616155781.9	20503480.27	1366418936	1960359701	7857923.905	28845523.24	18284966.71	10418489.57	4104011.492	2835955.872	44873555.12	26166772.13	37146711.45	56059496.59	3679.60942	3679.60942	3679.60942	3679.60942	3679.60942	3679.60942	3679.60942	3679.60942	3679.60942	3679.60942	Imidazopyrimidines	2958-98-7	HMDB0001566	-
POS00713	3-Methylhistamine	0.677186615		102.207	126.102581	Organic nitrogen compounds	forward	13270718.46	5847816.109	10509497	15623150.91	10341984.55	5754679.671	5692018.519	13502586.5	23148057.15	4043685.703	14517019.63	34748543.69	30341859.02	11308762.68	14642713.13	20627471.04	5326041.252	15387929.89	9933545.126	8225839.209	12006937.26	10422890.53	20680949.7	15784663.54	13831857.12	21638720.71	19767603.85	10842037.84	3679.60942	128336.9794	3679.60942	172988.268	3679.60942	205996.4434	946176.1164	425800.8071	183670.5889	3679.60942	Organonitrogen compounds	644-42-8	HMDB0001861	-
POS00199	3-Methylhistidine	0.952879308		388.658	170.0921881	Organic acids and derivatives	forward	40783629.08	10796672.77	22198242.04	52145573.41	201809107.3	18385221.53	120110827	6677455.666	57990898.85	106081059.1	195816142.6	131375987.4	37508644.75	3252625.888	57206943.68	14421516.74	366956674.8	81329795.78	6950187.563	2521045.664	29689400.67	23636731.87	10028847.71	6636766.918	13389898.87	10458129.96	1244362.526	14883095.97	3679.60942	3679.60942	3679.60942	181925.7186	3679.60942	3679.60942	3679.60942	3679.60942	3679.60942	3679.60942	Carboxylic acids and derivatives	368-16-1	HMDB0000479	C01152
POS02964	3-Oxalomalate		-9.01379009	67.3703	207.1124188			1957850.778	0	111722.8691	174520.6139	13687657.45	353847.4403	16317659.26	9935714.603	12471652.12	3941298.999	9925866.167	8448160.63	7407775.094	9027641.743	10222610.36	10237187.74	11939899.67	6975738.286	6351476.601	12872763.92	16566730.67	17229484.67	19573001.61	18729663.17	3566188.661	6408616.835	17827651.54	7722098.528	3679.60942	3679.60942	3679.60942	3679.60942	57670.04678	3679.60942	3679.60942	3679.60942	3679.60942	3679.60942	--	--	--	C01990
POS06601	3-oxobrimonidine		6.821856682	334.514	311.1593924			33551.0475	86277.24606	128980.93	27552.96607	2821044.196	991413.5778	1909358.029	1028915.862	2929119.125	1814370.747	934734.8711	1461613.967	1558417.881	4294070.466	1231362.903	17127986.28	757830.9113	1200795.5	2276239.028	2996198.762	4472619.11	3552541.198	5933251.109	10047763.38	4780301.657	2609057.192	3726741.374	18209602.54	3679.60942	3679.60942	3679.60942	3679.60942	3679.60942	3679.60942	3679.60942	3679.60942	3679.60942	3679.60942	Diazanaphthalenes	-	HMDB0061102	-
POS02542	3-Oxohexobarbital		8.780640006	31.3932	252.2679828			2482737.557	2564488.186	2987334.219	2740205.037	0	816140.379	294938.0705	353345.9965	107569.6044	859988.11	0	166934.3338	75115.05682	3704981.043	173114.1367	5646757.533	164371.2619	540159.5737	3949404.993	3309379.225	1899167.08	2657624.128	5917810.468	3401915.744	1836711.979	4956326.933	3039555.525	2062418.234	3679.60942	3679.60942	3679.60942	3679.60942	3679.60942	3679.60942	3679.60942	3679.60942	3679.60942	3679.60942	--	--	--	-
POS00474	3-Oxooctadecanoic acid	0.812397538		32.3134	299.2572266	Lipids and lipid-like molecules	forward	860977.4055	622094.1576	1028958.38	994271.4137	683437.7242	511123.8195	941739.7167	478309.1488	353726.3258	943529.8488	396549.5183	1251320.593	547722.4266	299822157.9	467907.7583	224712155.9	635187.0391	761550.0707	150150914.3	127014528.1	156700840.2	114420086	267919856.8	204308372.5	98800686.47	385415289.2	289528881.2	146039521.9	3679.60942	3679.60942	3679.60942	3679.60942	3679.60942	3679.60942	3679.60942	3679.60942	3679.60942	3679.60942	Fatty Acyls	-	HMDB0010736	-
POS02887	3-Sulfopyruvate		4.4845666	58.0079	169.1333306			5351325.452	5501932.357	4596209.111	4333715.781	9731042.482	9331104.015	10956707.64	7335878.285	9949483.419	11883713.53	8253174.014	9472540.56	16253067.95	6311319.31	4314695.027	17561641.13	9396293.906	15956474.53	6775092.657	6469235.541	6086317.653	18247973.02	5126335.684	17283347.32	5201930.235	5262258.44	13688043.62	5856396.184	3679.60942	3679.60942	3679.60942	3679.60942	3679.60942	3679.60942	3679.60942	3679.60942	3679.60942	3679.60942	Keto acids and derivatives	98022-26-5	HMDB0004045	C05528
POS00352	4&apos;&apos;-O-Acetylafzelin	0.878449769		230.223	475.1233736	Phenylpropanoids and polyketides	forward	0	0	0	0	0	655490.2573	0	0	0	2907425.441	0	0	0	0	0	0	254498.2739	0	0	0	0	0	0	0	0	0	0	0	3679.60942	18274.72563	97007.92193	265765.2936	3679.60942	20544.51282	3679.60942	346195.7543	151466.6582	22107.45953	--	--	--	-
POS03141	4&apos;-O-Methylisoflavone		-2.427667946	87.0925	253.2713642			935042.64	1244019.089	1400056.737	1921602.386	0	470346.8112	990540.7694	1940196.632	916800.9965	3231138.723	0	0	0	1177205.883	0	0	0	295304.8842	1069505.894	16542523.06	1776034.233	4865338.585	314881.438	1638449.992	2815507.366	4966346.556	1116570.855	170949.4926	3679.60942	3679.60942	3679.60942	3679.60942	3679.60942	3679.60942	3679.60942	3679.60942	3679.60942	3679.60942	--	--	--	-
POS00574	4-(2-Nitroethyl)phenyl primeveroside	0.758784308		385.1985	462.1622383	Organic oxygen compounds	forward	0	0	57416.47673	111332.3313	0	299617.491	166666.8686	0	0	249159.4989	0	0	0	6784114.343	48889.38412	794765.1061	122806.0245	124132.6653	467496.2161	90878700.27	4024894.555	8760238.968	0	54171.63052	91466.28958	41612992.86	454327.602	80155.10985	3679.60942	3679.60942	50127.50712	3679.60942	3679.60942	3679.60942	517440.6444	3679.60942	4829848.881	3679.60942	Organooxygen compounds	-	HMDB0031742	-
POS00544	4-(3-Pyridyl)-3-butenoic acid	0.774753769		328.031	164.0704066	Organoheterocyclic compounds	forward	2710339.197	1419023.95	2015618.264	916637.7054	20795189.76	1612820.392	38916035.01	29387827.32	26392764.8	12025107.46	59209568.13	21199669.79	5202736.44	1644950.613	13707790.06	1807751.449	56167923.08	11861035.8	1833336.569	2449067.637	1159690.858	2628686.08	1750189.121	2544849.757	2278848.788	5011127.709	1127082.894	1765930.119	3679.60942	3679.60942	3679.60942	3679.60942	3679.60942	3679.60942	3679.60942	3679.60942	3679.60942	3679.60942	Pyridines and derivatives	-	HMDB0001424	-
POS05250	4-(4-Deoxy-beta-D-gluc-4-enuronosyl)-D-galacturote		-5.579635669	237.4455	353.2535112			0	0	0	0	0	0	492862.0048	281584.0305	0	148108.7728	34640859.75	26210073	33087732.24	100155.013	16736344.9	0	11076228.71	23720283.04	3232440.772	189650.4401	82665.71189	489736.6614	238387.3415	188846.1943	0	128716.3273	0	0	3679.60942	3679.60942	38605.81761	3679.60942	3679.60942	3679.60942	3679.60942	3679.60942	3679.60942	3679.60942	--	--	--	-
POS00530	4-(4-Methyl-3-pentenyl)-3-cyclohexene-1-carboxaldehyde	0.783810231		31.3997	193.1587015	Lipids and lipid-like molecules	forward	1367220.534	1261613.717	1737173.475	1342879.048	462169.49	761566.0752	686128.9224	466828.7773	476649.6136	1171798.584	417941.7293	705384.9283	784654.8183	2579656.492	0	2911019.556	0	0	5425196.659	22460507.21	3283248.56	2637465.518	3477859.93	4033643.1	1617827.459	1396256.043	3602263.829	4100185.355	3679.60942	3679.60942	3679.60942	25995.79678	3679.60942	3679.60942	35102.59256	3679.60942	3679.60942	3679.60942	Prenol lipids	37677-14-8	HMDB0031733	-
POS00637	4-(Glutamylamino) butanoate	0.727570769		337.404	233.1063208	Organic acids and derivatives	forward	618758.8424	67280.58965	295801.2214	400549.7571	2874995.703	361259.7494	1320962.234	1606602.148	2390931.174	1548556.532	2853848.713	3222929.15	1856679.883	295988.9776	2830288.988	3239840.727	1995525.3	17640051.85	981694.4832	315860.9777	758580.6854	778986.1954	468361.4339	978660.5758	476152.8528	1284517.762	2072817.104	884172.7096	3679.60942	110222.8947	172399.5513	3679.60942	3679.60942	3679.60942	106040.4558	3679.60942	74629.51364	95331.80273	Carboxylic acids and derivatives	5105-96-4	HMDB0012161	C15767
POS09556	4-(N-Maleimido)benzyltrimethylammonium iodide		-4.960786714	559.5635	373.2069302			0	15462.45547	0	16672.46856	460334.1081	197747.5026	963548.8713	297931.3779	637495.3026	357372.3664	249006.9922	517676.5925	185778.0543	447019.0778	365490.1939	943558.686	657783.4722	250954.4771	252446.5074	528210.8392	476003.2615	624218.1203	543293.2969	267114.8518	223853.4398	216619.2669	320387.5571	908842.1232	3679.60942	3679.60942	3679.60942	3679.60942	3679.60942	3679.60942	3679.60942	42571.73805	3679.60942	3679.60942	--	--	--	-
POS06291	4-(N-Maleimido)phenyltrimethylammonium iodide		-4.752548051	312.972	359.1804744			111524.1872	88611.51672	0	591811.8909	4882918.924	400009.5088	11661920.83	3257537.927	7925681.179	6831661.32	2822329.183	2543829.286	1992175.033	222270.4042	4464323.034	783573.3516	5848830.199	4024573.641	697353.2298	586835.7835	508976.1592	504692.7061	1050263.76	415384.9644	0	76944.28983	474767.4839	680354.6001	3679.60942	3679.60942	3679.60942	3679.60942	3679.60942	3679.60942	3679.60942	3679.60942	3679.60942	3679.60942	--	--	--	-
POS08001	4,6-Dichloro-3-methylcatechol		-9.747116848	415.9655	194.0326951			868790.5446	2199067.838	2308232.233	1641333.852	0	0	0	0	0	0	0	0	0	0	0	0	0	0	149684.7189	0	62808.24574	0	0	0	77321.64111	0	0	0	3679.60942	3679.60942	3679.60942	3679.60942	3679.60942	3679.60942	3679.60942	3679.60942	3679.60942	3679.60942	--	--	--	C18302
POS00044	4,6-Dihydroxyquinoline	0.996018077		114.8545	162.0659279	Organoheterocyclic compounds	forward	4993089.807	7395588.383	7349658.827	6309157.666	18786362.95	5358524.024	8243122.892	5838155.925	1601923.429	1718971.333	8817774.981	5165587.365	8030918.97	92420251.1	9694341.99	334776212.5	5054916.078	3034290.781	24485506.49	76378046.12	62474334.72	37410316.9	53692998.17	18497055.97	32929666.79	133780830.6	51334051.58	55007510.13	3679.60942	3679.60942	3679.60942	3679.60942	3679.60942	3679.60942	3679.60942	3679.60942	3679.60942	3679.60942	Quinolines and derivatives	3517-61-1	HMDB0004077	C05639
POS09701	4,8-dihydroxy-2H-furo[2,3-h]chromen-2-one		-5.409083015	588.8255	219.1700965			36562.57215	19850.11473	44751.81908	22385.13696	0	0	0	0	0	0	0	0	0	12140803.39	0	27561170.07	0	0	987006.1057	4411028.216	4032492.547	225407.3185	7624892.681	5343937.861	1990865.668	4350347.638	44205.61302	11575961.89	3679.60942	3679.60942	3679.60942	36667.24634	3679.60942	3679.60942	3679.60942	3679.60942	3679.60942	3679.60942	Coumarins and derivatives	-	HMDB0135848	-
POS00714	4-[(Hydroxymethyl)nitrosoamino]-1-(3-pyridinyl)-1-butanone	0.676360308		309.7875	224.1029735	Organic oxygen compounds	forward	354574.7916	93157.04861	309408.0714	355471.8556	7777704.22	6500282.06	3783932.769	1041524.933	763700.492	909417.676	533359.0386	1407813.255	468786.058	8724415.564	822466.706	16126749.97	1827390.387	102076.2977	3185401.367	10574185.85	11851620.78	8883768.963	22982904.31	7819314.987	841766.0256	2800119.792	17662851.71	2575109.975	3679.60942	3679.60942	3679.60942	3679.60942	3679.60942	3679.60942	3679.60942	3679.60942	3679.60942	3679.60942	Organooxygen compounds	-	HMDB0062382	C19563
POS04983	4-[2,2-Dichloro-1-(4-methoxyphenyl)ethenyl]phenol		1.088730403	221.552	296.168198			428799.0433	397354.9108	148278.8738	1323694.937	851356.1952	6704333.224	3144717.213	2914624.877	1125186.206	2336617.083	581874.6832	1941149.764	393182.5098	903099.7622	1008046.127	1027342.178	3282585.754	3105956.95	1179990.815	278275.351	677684.7762	486998.4574	1162116.904	538881.3729	1376498.459	460458.617	1753928.819	901055.1416	3679.60942	4372711.88	3679.60942	5658989.018	3679.60942	392298.1058	3679.60942	4106067.426	3903592.812	1351146.466	--	--	--	-
POS00860	4-Acetamidobutanoic acid	0.607700308		440.778	146.0811084	Organic acids and derivatives	forward	7733324.478	4218862.689	22199960.04	15467562.04	54594843.63	18180261.38	51020316.2	30904500.04	54328621.9	5703285.422	32501428.76	2109401.348	21796886.24	9375941.875	38122477.7	18237269.26	2683971.639	29606256.82	7068485.925	9009594.434	6663577.328	7893775.982	39297612.51	10437124.76	7401366.253	12862646.19	47711018.91	11179211.24	3679.60942	3679.60942	606086.792	3679.60942	3679.60942	3679.60942	3679.60942	3679.60942	3679.60942	3679.60942	Carboxylic acids and derivatives	3025-96-5	HMDB0003681	C02946
POS00129	4-Acetyl-2(3H)-benzoxazolone	0.980262769		221.404	178.0498096	Organoheterocyclic compounds	forward	0	0	0	0	7498332.327	459912.8587	1138229.853	1974641.698	4002731.642	5663554.837	2533016.573	4392097.492	6994228.905	567721.9231	7490507.967	12276612.95	7866296.082	3291054.193	5428660.055	287263.2517	3988633.768	5742226.683	5480305.946	15930331.29	930931.5854	1077052.046	2545361.651	10242546.04	3679.60942	3679.60942	3679.60942	3679.60942	3679.60942	3679.60942	3679.60942	3679.60942	3679.60942	3679.60942	Benzoxazoles	70735-79-4	HMDB0040612	-
POS00025	4-Amino-2-methyl-1-naphthol	0.999023692		25.3498	174.0911373	Benzenoids	forward	653047.671	996477.0063	870636.6329	913166.8353	69711478.6	25898587.36	1595725.249	14808833.4	37708141.22	32212532.95	83554158.18	72614300.58	38700720.98	1305372.441	66314362.12	10838312.33	50506800.62	29688072.83	1851118.891	1362850.096	9960069.167	1185167.634	9428262.305	1206744.909	3506555.266	2985537.095	7160088.344	2670533.395	3679.60942	3679.60942	3679.60942	3679.60942	3679.60942	3679.60942	3679.60942	3679.60942	3679.60942	3679.60942	Naphthalenes	83-70-5	HMDB0032887	-
POS00367	4-Amino-2-methylenebutanoic acid	0.871177		304.981	116.0707611	Organic acids and derivatives	forward	52963756.41	20609875.37	29425004.57	35355423.61	17534478.34	22316669.44	17402834.69	15237422.3	12746651.86	17951660.11	13931213.26	14366483.36	34279303.16	26918217.41	17063214.38	20024935.62	19936770.54	25422487.12	23578810.1	24255335.73	21003244.69	22320979.05	20499048.68	19053170.17	36090146.31	16673952.58	21672165.7	21687152.83	3679.60942	3679.60942	3679.60942	3679.60942	3679.60942	3679.60942	3679.60942	3679.60942	3679.60942	3679.60942	Carboxylic acids and derivatives	65370-67-4	HMDB0030409	-
POS00202	4-Aminobutyraldehyde	0.950695615		294.1295	88.07607984	Organic oxygen compounds	forward	2365365.91	1766889.261	1887156.953	1649398.772	1654410.826	1887944.541	2025503.487	1907319.755	3179947.747	3020156.21	2932077.691	2247407.073	3211620.561	1489210.257	6194767.634	1447477.937	2399593.805	2140766.574	1567150.477	838820.3484	1866243.463	947475.9632	1530692.653	1620706.359	2619321.375	1350026.988	2161367.999	1783246.345	3679.60942	3679.60942	3679.60942	3679.60942	3679.60942	3679.60942	3679.60942	3679.60942	3679.60942	3679.60942	Organooxygen compounds	4390-05-0	HMDB0001080	C00555
POS00354	4-Aminohippuric acid	0.877900538		346.516	184.0901882	Benzenoids	forward	40507003.34	40048475.13	41834201.65	47758176.04	14900934.23	2421087.009	10820388.67	6581098.195	10240478.56	2449958.188	12621623.62	11064759.89	8376478.176	941416.3629	9816781.816	33074626.83	12691706.52	10480204.5	12683987.96	8007188.21	17922530.74	22270805.59	11475069.67	5898528.164	13737234.43	9983108.432	855561.6132	25786295.61	3679.60942	3679.60942	3679.60942	3679.60942	3679.60942	3679.60942	3679.60942	3679.60942	38723.07955	3679.60942	Benzene and substituted derivatives	61-78-9	HMDB0001867	-
POS00180	4-Aminophenol	0.960372154		45.6183	110.0602727	Benzenoids	forward	1802483.594	1540060.874	2005739.528	1917583.368	5099419.103	2971302.912	11084383.69	14463771.04	6196156.29	5103596.609	4951207.486	9561036.523	7528507.782	25787006.24	16488585.46	19935294.89	7034889.968	16939449	29166784.23	21650354.35	45682105.63	35603558.7	45141705.92	35230241.67	5232141.897	27324918.82	26838057.47	20048062.52	3679.60942	3679.60942	3679.60942	3679.60942	3679.60942	3679.60942	3679.60942	3679.60942	3679.60942	3679.60942	Benzene and substituted derivatives	123-30-8	HMDB0001169	C02372
POS07588	4-Bromo-3,5-cyclohexadiene-1,2-dione		2.73477947	392.146	187.998588			20004931.96	43027534.73	30324325.88	13401615.17	3485394.684	17975814.63	5306127.875	51032881.13	16717084.6	17994226.49	9870930.127	29451681.92	43727773.61	7250903.241	15076755.32	2661090.655	2717392.18	32934438.53	22611091.72	16341267.8	5804605.616	810585.5501	200704.9864	10317798.64	20950896.68	10040029.09	27481403.33	9465878.303	3679.60942	73053.2352	70417.47981	3679.60942	3679.60942	3679.60942	3679.60942	3679.60942	3679.60942	3679.60942	Organooxygen compounds	-	HMDB0062395	C14846
POS05325	4-Bromocatechol		-7.45527912	245.4465	190.0125675			3218428.058	2153092.52	2759800.818	6911945.647	0	1726677.772	0	0	0	68687.75938	0	0	0	0	0	945056.8245	0	397600.1561	460730.9124	0	218880.2949	0	0	337292.0667	3966599.732	0	193631.0405	245826.7668	3679.60942	121430.0215	46774.1476	48956.28215	3679.60942	3679.60942	329877.4006	3679.60942	3679.60942	133987.1976	Phenols	17345-77-6	HMDB0062396	C14843
POS04221	4-Bromophenylacetate		-9.137932312	176.519	216.0493115			1897468.534	1017421.864	494560.646	4805053.161	0	2589338.384	0	156826.8439	0	0	0	0	0	5243996.221	0	0	0	0	0	0	656524.6976	312682.0714	644069.1504	0	461394.0177	406797.083	0	0	3679.60942	3679.60942	3679.60942	3679.60942	3679.60942	3679.60942	3679.60942	3679.60942	3679.60942	3679.60942	--	--	--	-
POS00505	4-Butyloxazole	0.796855923		326.463	126.091389	Organoheterocyclic compounds	forward	2678668.119	1741013.238	961889.3853	1802863.047	39900668.61	9745599.926	48928007.65	42453427.26	63036353.36	49170226.37	62767156.96	49887305.14	153173422.3	8393343.495	42974200.47	4078165.346	23109778.1	38806875.46	7698498.386	4971542.125	11125538.53	4557502.122	34502485.65	12085388.89	13091583.89	7331228.483	27991086.42	10644415.58	3679.60942	3679.60942	3679.60942	3679.60942	3679.60942	3679.60942	3679.60942	3679.60942	3679.60942	3679.60942	Azoles	79886-36-5	HMDB0038288	-
POS06153	4-Carboxy-4-hydroxy-2-oxoadipate		-5.914138719	305.868	221.1395747			7351409.917	2642397.935	2354291.126	382039.3125	2914945.254	1086524.863	3482536.261	1680767.643	2948713.463	1510200.636	1665180.92	1991398.993	946393.8712	2221704.294	1874377.108	2589634.024	2078530.752	2096965.43	1251793.661	975374.7183	1120041.28	1618644.168	1078730.505	1264958.845	1241295.764	2422811.755	1063076.106	1768478.198	3679.60942	3679.60942	3679.60942	3679.60942	3679.60942	3679.60942	66284.04672	29134.94777	54827.92397	3679.60942	--	--	--	C04115
POS00696	4-Coumaroylputrescine	0.690694231		273.681	235.1437609	Phenylpropanoids and polyketides	forward	196936.7198	667910.5102	918916.4795	101399.7023	1634423.871	48296.90465	4119506.223	824995.9019	1599125.229	700292.7768	1141065.683	2134138.406	1661681.696	2988638.44	2152730.875	8866810.496	4707255.824	12039444.35	1060766.421	1183653.661	1068867.442	1971392.381	3402807.981	2796060.233	1585587.366	3709845.066	6397120.631	6898670.207	3679.60942	1208364.546	2486243.69	1737629.349	3679.60942	3679.60942	131305.5467	3679.60942	3679.60942	3679.60942	Cinnamic acids and derivatives	34136-53-3	HMDB0033461	-
POS04559	4-Demethylpremithramycinone		5.243276986	198.339	401.3449757			348070.0111	3620222.74	849138.2342	1637187.102	0	5614750.287	82200.85195	122283.4143	214633.1731	6392306.85	0	738286.2408	0	447572.1436	0	84363.86493	0	456809.0263	0	321819.6983	216657.4012	0	0	513699.6615	7370629.336	268218.7723	363952.7859	290115.3671	3679.60942	3679.60942	3679.60942	3679.60942	3679.60942	3679.60942	3679.60942	3679.60942	3679.60942	3679.60942	--	--	--	C12382
POS00130	4-Guanidinobutanoic acid	0.979968154		375.9625	146.092231	Organic acids and derivatives	forward	462451216.9	220658642.6	384431066.4	363636547.3	508114716	383542966.2	58810620.13	187740345.5	123590878.6	143087653.1	762312345	112960238.2	372897633.7	87568460.19	807404034.8	142834312	73237419.01	125537877.9	258723808	96416504.87	95925536.96	167406996.9	110467381.3	91412744.61	131952733.3	80629662.55	159720103.6	117233736.1	3679.60942	3679.60942	3679.60942	3679.60942	3679.60942	3679.60942	3679.60942	3679.60942	3679.60942	3679.60942	Stilbenes	500-65-2	HMDB0031842	C01035
POS00209	4-Hydroxy-2-butenoic acid gamma-lactone	0.949545385		464.644	85.02885858	Organoheterocyclic compounds	forward	6536051.679	0	1459398.891	4901063.869	36758429.91	97725200.61	6007827.156	4302564.342	5937931.204	3018356.779	35965232.63	12676435.55	12828248.73	0	30944162.7	0	7325483.712	1334918.689	360094.6694	11642289.71	0	0	0	0	0	0	0	0	3679.60942	3679.60942	3679.60942	3679.60942	3679.60942	3679.60942	3679.60942	38070.9351	3679.60942	3679.60942	Dihydrofurans	497-23-4	HMDB0032330	-
POS00379	4-Hydroxy-2H-pyran-3-carboxaldehyde	0.865441308		211.995	127.0390216	Organoheterocyclic compounds	forward	0	0	456412.6249	0	7714355.283	3893771.951	10443104.54	1345158.526	8134843.321	3381298.428	5368390.242	7399526.255	2942233.763	0	12375639.83	0	10755686.51	3609522.721	0	0	0	0	0	0	0	0	0	0	3679.60942	3679.60942	24229.06678	17866.68857	3679.60942	3679.60942	20230.87675	3679.60942	3679.60942	3679.60942	Pyrans	26110-68-9	HMDB0031256	-
POS00154	4-Hydroxybenzaldehyde	0.972151		318.2375	123.0441352	Organic oxygen compounds	forward	62074868.09	30844286.71	37892609.36	95578760.37	27541727.41	48699629.56	36609143.83	31071579.26	23679269.89	58635480.7	36072218.15	39169422.74	16025742.32	8737963.698	15781484.66	4977858.103	16271129.27	76387798.5	8200181.973	9037521.494	0	3262496.952	3833543.33	1884896.884	15441119.34	8259109.045	5348949.993	7422832.247	3679.60942	3679.60942	3679.60942	3679.60942	3679.60942	3679.60942	3679.60942	3679.60942	3679.60942	3679.60942	Organooxygen compounds	123-08-0	HMDB0011718	C00633
POS00360	4-Hydroxycitrulline	0.875033615		160.8105	192.0868827	Organic acids and derivatives	forward	0	0	0	0	129209636.6	390289.4872	209499797.5	153846385	170905512.7	9758039.648	146140775.7	60112760.02	14366319.55	4374178.639	34083475.85	12277881.74	87839603.19	46638487.21	3235606.845	4955061.74	4668696.433	5753142.857	6989594.619	4204851.807	170914.4543	4401177.995	4333705.7	8365262.319	3679.60942	3679.60942	3679.60942	3679.60942	3679.60942	3679.60942	3679.60942	3679.60942	3679.60942	3679.60942	Carboxylic acids and derivatives	3618-90-4	HMDB0029384	-
POS00043	4-Hydroxyproline	0.996415		435.767	132.0655404	Organic acids and derivatives	forward	9004805.288	8059662.417	3909190.715	10249299.92	52274790.17	7970206.636	33323832.02	42115780.29	49893588.42	43869298.72	57259036.31	66476431.5	48579077.64	7308751.564	42776879.35	5974525.434	42903391.91	71599055.21	6529105.863	6952750.625	6931679.932	6717544.88	10865678.87	6751778.504	36256053.31	6623802.061	6623838.553	6226499.482	3679.60942	3679.60942	3679.60942	3679.60942	3679.60942	3679.60942	3679.60942	3679.60942	3679.60942	3679.60942	Carboxylic acids and derivatives	618-27-9	HMDB0240251	C01157
POS00800	4-Hydroxyproline galactoside	0.635411615		366.2475	294.1208756	Lipids and lipid-like molecules	forward	0	0	0	0	0	237673.2653	0	0	0	0	0	186325.359	0	3252987.158	0	5632643.388	0	155222.1691	1579792.241	3671417.622	2790111.635	3758160.631	1759981.001	4082786.785	772004.1727	3687346.272	2210830.075	5782047.265	3679.60942	3679.60942	3679.60942	198337.5714	3679.60942	39885.58699	47815.71902	40628.6332	51162.14993	3679.60942	Fatty Acyls	80185-44-0	HMDB0029354	-
POS00808	4-Hydroxyvalsartan	0.633222077		329.154	452.2309037	Organoheterocyclic compounds	forward	0	0	25210.33965	0	1530231.747	84598.96399	1378280.056	1509055.538	7264717.904	821069.5592	0	881526.6123	550696.53	0	641651.5969	0	0	0	64467.32604	45761.6081	0	0	0	0	0	0	0	0	3679.60942	3679.60942	3679.60942	77977.41229	3679.60942	3679.60942	3679.60942	3679.60942	3679.60942	3679.60942	Azoles	-	HMDB0013848	-
POS00801	4-Imidazolone-5-propionic acid	0.634949154		322.682	157.0607	Organoheterocyclic compounds	forward	21611844.94	12884701.24	1596927.939	4057581.37	121722992.9	9098423.316	103050794.3	80138904.7	184550584.5	125154411.9	63996709.79	134599127.1	56148332.68	30856944.29	71083693.55	32009808.3	99271041.83	83807734.67	14309362.14	13876260.16	20257727.55	19810022.63	30340067.07	18993738.19	19982918.21	30208627.25	43748991.97	20596595.63	3679.60942	3679.60942	3679.60942	3679.60942	3679.60942	3679.60942	3679.60942	3679.60942	3679.60942	3679.60942	Azoles	17340-16-8	HMDB0001014	C03680
POS03402	4-Ketocyclophosphamide		-7.566990081	115.967	276.0746952			122529.3119	0	0	191299.1812	4381486.415	461632.8659	6601778.787	2633354.177	13122723.28	1893491.472	3645027.927	2756373.665	2301057.935	974033.7457	4435969.192	1610907.047	8001006.738	3341561.762	1063915.4	718387.2788	925957.4303	1187372.905	994734.2221	1087785.313	566846.7949	762990.8973	1765258.81	1217027.212	3679.60942	3679.60942	3679.60942	3679.60942	3679.60942	3679.60942	3679.60942	3679.60942	3679.60942	3679.60942	Organonitrogen compounds	-	HMDB0060686	C07644
POS08776	4-Ketomyxol		-8.91622553	467.809	599.8563371			0	0	0	0	2731194.021	10567737.55	2179223.164	3755173.113	1615165.734	13347961.16	2932055.431	7768412.959	1654544.918	1614459.148	2797456.857	5192887.942	1866488.106	6646383.419	11443927.78	18586.92582	44531.16309	95873.5601	219701.3846	2478041.149	225302.9817	661291.7241	2099145.12	259162.6833	3679.60942	3679.60942	3679.60942	3679.60942	3679.60942	3679.60942	3679.60942	3679.60942	3679.60942	3679.60942	--	--	--	-
POS00755	4-Methoxy-5-(3,7,11,15-tetramethyl-2,6,10,14-hexadecatetraenyl)-1,3-benzenediol	0.656841462		312.075	413.3000526	Lipids and lipid-like molecules	forward	0	0	0	0	1701814.79	6314516.229	3495574.92	2128986.348	1215497.06	30039261.31	620838.9399	1405335.122	994403.8645	3716042.178	2152875.958	6974774.398	1361456.792	2386088.923	13699494.9	10389384.1	3501622.023	6209043.928	5283339.786	8717175.851	1514671.473	9707842.369	7009492.881	4889768.478	3679.60942	3679.60942	3679.60942	3679.60942	3679.60942	3679.60942	3679.60942	3679.60942	3679.60942	3679.60942	Prenol lipids	126398-85-4	HMDB0040765	-
POS07350	4-Nitro-6-oxohepta-2,4-dienedioate		-6.567555861	381.358	216.1229638			81505.42907	262272.7899	69419.40206	211562.4777	1159327.883	397950.3034	1769949.839	5762176.083	4085280.981	10947123.52	2781987.383	23420294.89	2089883.2	1409609.387	2559057.835	16244821.82	754950.5693	2931770.562	3484622.903	5955019.77	6400874.752	4120847.049	15140296.28	9645908.879	6063467.842	7144292.617	3426363.64	1195246.444	3679.60942	3679.60942	3679.60942	3679.60942	3679.60942	3679.60942	3679.60942	47656.48838	3679.60942	3679.60942	--	--	--	-
POS09512	4-Nitroquinoline N-oxide		7.208439361	552.32	191.1641473			120679.1264	313191.0613	247041.2126	245662.0746	7993762.282	1990599.635	957052.3671	3072878.547	4571951.297	3937943.56	1570385.673	3561757.617	3834055.909	250027.6499	3980791.868	223339.9282	2663472.83	1863143.279	398347.5887	152039.8942	279946.886	235338.649	334435.967	121509.4189	287852.9236	272816.1742	308162.9706	383698.8053	3679.60942	3679.60942	3679.60942	3679.60942	3679.60942	3679.60942	3679.60942	3679.60942	20580.97844	3679.60942	--	--	--	-
POS00510	4-O-alpha-D-Galactopyranosylcalystegine B2	0.795392385		453.9615	338.1438291	Organic oxygen compounds	forward	529087.5213	855479.3656	552109.2878	2001945.329	4664088.52	2284712.859	9028567.9	5742121.459	7401418.432	14019591.02	35085942.97	31688499.59	55988533.17	1834004.058	80823432.43	1140136.41	25758768.42	84806601.58	2114252.834	1930096.949	416843.0021	2929018.089	305236.6429	185179.2109	2930751.03	679330.8996	1839839.9	2372768.417	3679.60942	3679.60942	3679.60942	3679.60942	3679.60942	3679.60942	3679.60942	3679.60942	3679.60942	3679.60942	Organooxygen compounds	-	HMDB0038228	-
POS00318	4-Phenyl-2-butyl acetate	0.899572385		319.22	193.122251	Benzenoids	forward	408476.8304	47213.3056	42153.9892	239586.7942	10743759.34	3299396.521	16988639.97	8305044.756	12538270.21	8364039.525	5665193.093	7317191.585	3912664.098	1760257.581	9686567.563	2524278.4	13419083.2	4913924.293	1467233.88	1815091.614	2038526.481	1310986.711	1626320.748	1579913.102	1094361.058	1349145.951	2161999.078	2511326.065	3679.60942	3679.60942	20935.68463	3679.60942	16067.98835	3679.60942	3679.60942	3679.60942	3679.60942	3679.60942	Benzene and substituted derivatives	59960-25-7	HMDB0031614	-
POS00331	4-Pyridoxic acid	0.890232		35.03155	184.0607384	Organoheterocyclic compounds	forward	68431241.41	65981942.8	81901932.87	76280538.67	102091473.4	73166095.89	410833.3699	24564995.62	31860646.88	57114946.92	130471741.5	157371268.5	200726209.3	44277346.93	25216404.03	31430890.01	93699612.15	148647264.8	215865924.7	406445951.3	42526492.03	841375357.6	11190849.52	48544194.07	59484965.98	2606590.684	451945689.8	45438840.86	3679.60942	3679.60942	3679.60942	3679.60942	3679.60942	3679.60942	3679.60942	3679.60942	3679.60942	68102.93913	Pyridines and derivatives	82-82-6	HMDB0000017	C00847
POS00091	4-Pyridoxolactone	0.988288769		18.6784	166.0510405	Organoheterocyclic compounds	forward	3588789.902	1396899.121	1837295.106	1095017.981	1339663.593	1626249.172	823225.6732	617868.804	3066275.925	727165.159	1226198.932	976165.6111	5217898.876	3977345.066	2553425.991	1554316.747	1679648.996	3909444.701	2226145.04	2181194.647	2017072.483	2390501.421	2751411.295	3823168.694	2915857.737	8406802.346	1233191.595	1390690.786	3679.60942	3679.60942	3679.60942	3679.60942	3679.60942	3679.60942	3679.60942	3679.60942	3679.60942	3679.60942	Pyridines and derivatives	4753-19-9	HMDB0003454	C00971
POS00430	4-Trimethylammoniobutanoic acid	0.839667692		265.8445	146.117397	Lipids and lipid-like molecules	forward	571112.4953	0	1517907.446	0	6575785.712	3289972.52	6966417.499	3541424.499	4023528.676	2804268.545	3533205.377	3588078.583	1642302.162	7104400.269	3305287.513	11840615.34	5102245.342	2811944.703	59559083.83	162196567.9	67815321.63	101275657.6	15381975.92	17226147.49	5233292.119	12444667.16	298420536.1	9071663.327	3679.60942	3679.60942	38387.0211	3679.60942	3679.60942	46350.89668	222198.2273	3679.60942	43911.89288	56239.68208	Fatty Acyls	407-64-7	HMDB0001161	C01181
POS00143	5&apos;-Methylthioadenosine	0.976560846		86.56	298.0958844	Nucleosides, nucleotides, and analogues	forward	360805681.8	182911904.9	247569518.9	273997334.5	44989500.36	340325955.7	124587011.5	98070152.7	96792662.35	206495318.3	57641250.56	116042278.8	35640134.4	138063515.7	35446152.96	109407815.7	102070111.3	59788625.6	128469811.6	112978702.4	112896160.8	140277936.5	150730402.4	128359928.6	236753486.4	134004697.2	103218436.8	82946613.06	3679.60942	3679.60942	31267.05235	3679.60942	3679.60942	3679.60942	3679.60942	3679.60942	3679.60942	3679.60942	--	--	--	-
POS05674	5&apos;-Phosphoribosyl-N-formylglycimide		-9.164446063	269.909	315.1908973			0	0	0	242298.3709	0	0	1133125.77	2054763.226	1422208.785	2103013.787	22552694.05	24019885.04	14694013.4	1448945.257	21430992.8	6367733.456	18244382.93	6356083.089	301921.741	150560.9709	141933.1594	449919.0002	3376398.645	662379.5073	1192807.886	0	556134.174	4724993.026	3679.60942	357058.6495	692646.5936	237158.6028	146261.3463	430608.7278	475290.0398	278973.0567	2406064.77	148669.6656	--	--	--	-
POS00160	5-(2-Hydroxyethyl)-4-methylthiazole	0.969531		382.905	144.0476581	Organoheterocyclic compounds	forward	28630553.94	14509785.3	23620385.99	30561763.01	9576439.397	0	0	0	0	0	20547031.12	756471.8439	0	15602480.43	0	38044908.96	0	0	18031801.91	3483258.609	12613286.85	0	57877639.98	14854552.03	13352426.25	64149036.7	6321750.323	9811945.151	3679.60942	232645.378	319566.4545	78436.48876	148426.1036	426905.986	3679.60942	195823.0226	428187.0925	3679.60942	Azoles	137-00-8	HMDB0032985	C04294
POS09300	5-(5-Phospho-D-ribosylaminoformimino)-1-(5-phosphoribosyl)-imidazole-4-carboxamide		-2.399010169	522.872	578.3368916			557387.9869	607551.4426	165422.7192	616658.5403	0	33844.77904	0	0	0	0	0	0	0	0	0	0	0	0	15781.64896	0	0	0	0	0	60274.75773	0	0	0	3679.60942	3679.60942	3679.60942	3679.60942	3679.60942	3679.60942	3679.60942	3679.60942	3679.60942	3679.60942	--	--	--	C04896
POS04524	5,12-Dihydroxanthommatin		3.860016791	196.127	426.3573185			5146961.61	14826860.27	17221678.49	5337560.144	0	21079814.32	975744.3399	1223869.209	6720648.558	22789852.35	923489.7826	4037020.322	623601.4367	2638457.028	1527124	1284503.325	185053.8006	1489033.097	447155.2098	1851967.578	3341807.434	1792633.974	1041479.343	1274477.173	41133320.96	1342631.542	1893595.552	2251822.446	3679.60942	2462298.188	2076257.229	1271047.067	1919764.872	1071668.426	2907191.424	3679.60942	291860.2889	583509.0072	--	--	--	-
POS00627	5,6-DHET	0.731511692		108.9945	339.251867	Lipids and lipid-like molecules	forward	1426172.301	3209720.603	2003378.487	4062564.883	1785151.66	2385291.77	1506452.3	2342603.891	1825960.869	822458.4299	0	168714.4731	0	4472496.993	202726.9183	9216625.11	1609175.545	0	3270473.777	3294168.502	5533133.525	6245616.537	8378790.345	8938251.179	1177523.153	3799775.039	3420162.767	5253412.403	3679.60942	3679.60942	43713.84327	85648.25899	3679.60942	100768.5059	3679.60942	3679.60942	3679.60942	3679.60942	Fatty Acyls	213382-49-1	HMDB0002343	C14772
POS03213	5,6-Dihydro-5-fluorouracil		5.148389939	92.8563	133.1010567			1117898.791	1564263.503	939656.5736	2257859.368	34991360.64	10426776.67	38281048.5	25669215.15	14089670.84	9081365.124	17771260.47	21917741.53	10856891.19	2705733.544	34218170.49	8513019.344	28491292.65	17213748.62	4381582.965	3842532.624	6556927.918	6607508.512	7946549.71	7890961.008	3584295.943	6915154.916	4585563.133	8418786.039	3679.60942	3679.60942	181411.6894	3679.60942	50829.51335	131199.8949	110210.0278	3679.60942	3679.60942	58093.29567	Diazines	-	HMDB0060402	C16630
POS00201	5,6-Dihydroxyindole	0.951303308		66.168	150.0548507	Organoheterocyclic compounds	forward	1409211.822	589750.3098	1559574.97	1645051.442	3362786.243	2208134.014	4525914.919	3946183.643	4574087.239	2437047.938	3224653.402	2735586.542	1624755.956	5745547.536	8687290.13	5557376.915	11458053.03	2723491.92	9444302.853	18881286.98	7494054.305	13272954.19	8856686.948	5522647.399	3037855.761	5637996.29	9450708.032	4025606.57	3679.60942	3679.60942	3679.60942	3679.60942	3679.60942	3679.60942	3679.60942	3679.60942	3679.60942	3679.60942	Indoles and derivatives	3131-52-0	HMDB0004058	C05578
POS00128	5,7-dihydroxy-2-(4-methoxyphenyl)-4H-chromen-4-one	0.980350308		153.577	285.0751252	Phenylpropanoids and polyketides	forward	3249025.494	4486838.016	4524594.178	1869314.847	912351535.1	128285962.5	557826016.2	367036465.8	687232244.7	126352406.3	450603167	514506616	262196234.8	6263154.404	479081194.6	896312.2749	1228089473	540310122.7	374363.6761	4538651.992	688589.0287	5036204.645	531359.1549	198247.5556	487328.0006	4380517.368	789249.099	7273860.576	3679.60942	3679.60942	3679.60942	3679.60942	3679.60942	3679.60942	84036.48208	3679.60942	3679.60942	3679.60942	Flavonoids	-	HMDB0132457	-
POS00840	5,8-Epoxy-5,8-dihydro-10&apos;-apo-b,y-carotene-3,10&apos;-diol	0.616036462		255.682	411.2843257	Lipids and lipid-like molecules	forward	0	30411.47701	0	0	2744658.484	1358071.253	5664727.159	2402449.532	2627156.215	2317636.05	3545940.117	1503195.172	1174672.678	4016143.976	4365527.367	5703115.84	2071856.185	781727.335	2593767.381	2718505.821	2790500.166	4688562.729	3946373.404	4654413.437	3974776.114	4327312.099	4746293.779	6195863.18	3679.60942	3679.60942	3679.60942	3679.60942	3679.60942	3679.60942	3679.60942	3679.60942	3679.60942	3679.60942	--	--	--	-
POS00380	5,9:6,9-Diepoxy-4-megastigmene	0.865332308		572.3045	209.1533251	Organoheterocyclic compounds	forward	7796543.249	9003509.154	8428180.061	7691840.325	5870491.2	7629118.659	6115883.842	5774396.63	8002234.869	7498224.87	6710040.307	7877890.081	8241992.698	9055908.536	7580985.901	7601163.611	5814753.969	7044872.814	8397824.273	8682792.757	8792080.505	9100027.979	8655880.357	8783600.772	8796830.264	8344918.745	8612835.613	8268995.225	3679.60942	3679.60942	3679.60942	3679.60942	3679.60942	3679.60942	3679.60942	3679.60942	3679.60942	3679.60942	Oxepanes	133661-30-0	HMDB0038529	-
POS00838	5-Amino-2-oxopentanoic acid	0.617492846		188.751	132.0655129	Organic acids and derivatives	forward	4831650.408	5553108.417	5441817.836	5115656.157	6388785.729	6132642.393	7603355.32	6896334.852	6178458.722	4612949.31	3900561.164	8143224.284	4628317.5	23419505.75	30818826.6	17980492.86	29405800.82	6483291.425	8913189.137	12792897.22	13132085.19	16773548.75	14204074.21	12241617.97	6067169.279	18755997.25	10890833.2	23198893.42	3679.60942	3679.60942	3679.60942	3679.60942	3679.60942	3679.60942	3679.60942	3679.60942	3679.60942	3679.60942	Keto acids and derivatives	-	HMDB0006272	C01110
POS04400	5-Amino-4-imidazolecarboxyamide		-7.204671368	190.5105	127.122968			5500232.589	4819817.781	5745252.392	5264712.185	615207.6432	15302721.89	1197549.405	0	4983503.92	10507455.16	11710728.77	12920967.18	13606062.77	3191831.942	3773147.658	4951998.369	3799276.674	22153865.31	6718779.637	5219004.769	4564273.841	4296104.078	3945211.174	4135202.412	5161319.132	4141811.279	8291509.896	3589467.32	3679.60942	3679.60942	3679.60942	3679.60942	3679.60942	3679.60942	3679.60942	3679.60942	3679.60942	3679.60942	Azoles	360-97-4	HMDB0003192	C04051
POS00296	5-Aminopentanal	0.907201923		342.511	102.0916127	Organic oxygen compounds	forward	110231832.3	298447662.8	164901402.5	172956756.7	32800165.6	80306909.47	29271608.1	18127809.14	59988573.65	174461818.9	37536755.38	58241217.26	55754560.11	32526072	46539828.67	60170170.06	24730148.2	41482151.19	16270705.67	17306890.28	56734785.5	28342796.68	56881454.28	39354390.09	57627601.49	47743557.98	103899962.8	36702186.11	3679.60942	3679.60942	3679.60942	3679.60942	3679.60942	3679.60942	3679.60942	3679.60942	3679.60942	19250.43113	Organooxygen compounds	-	HMDB0012815	C12455
POS00478	5-Aminopentanamide	0.810117385		368.0465	117.1023872	Organic acids and derivatives	forward	2911273.499	2925175.562	2309827.559	1688458.296	17641849.35	1674033.928	18165653.39	43569547.03	12152035.17	5417828.088	6882508.612	19154454.1	2994064.136	9304418.815	13735634	2994601.355	17438515.45	9248376.077	8186247.273	9919083.265	6029890.469	11565068.92	9084992.319	3229447.968	2363558.857	6601221.792	12250374.43	2324068.319	3679.60942	3679.60942	3679.60942	3679.60942	28332.86958	3679.60942	3679.60942	3679.60942	3679.60942	3679.60942	Carboxylic acids and derivatives	13023-70-6	HMDB0012176	C00990
POS00015	5-Aminopentanoic acid	0.999752385		287.727	118.0862484	Organic acids and derivatives	forward	7847374198	5282482613	6755106177	6341185509	2756073901	4312066908	1573319678	2067025668	1430180756	3694097316	2482105686	2378145712	2133059430	403910565.1	2613882300	703027349	1205752148	2053485122	1819308837	211135872.1	250300482.4	185387040.4	181619287.2	385712707.7	3169276340	167213189.6	1117454473	437169090.5	3679.60942	3679.60942	3679.60942	3679.60942	3679.60942	3679.60942	3679.60942	31922.70147	3679.60942	3679.60942	Carboxylic acids and derivatives	660-88-8	HMDB0003355	C00431
POS03129	5-Carboxy-2-oxohept-3-enedioate		9.208340858	85.851	217.1541669			0	0	64199.68041	120046.2208	82395.60451	168139.8754	338268.0677	14091409.1	0	17363322.99	0	11763459.69	2340612.081	61193589.85	0	23929820.76	4278156.26	109015.1539	4606955.852	5217166.362	15049885.01	2990572.059	29633670.92	10825692	44972911.14	125313404.5	100857838.2	10254376.73	3679.60942	3679.60942	46074.11808	3679.60942	3679.60942	108067.5396	3679.60942	3679.60942	28557.54892	3679.60942	--	--	--	C04052
POS05111	5-FU		7.492510917	228.991	131.0854512			1821544.315	1828798.501	1832230.807	2102015.573	4091618.987	2184636.536	2159218.886	1990187.955	2664291.878	2748629.159	3875434.374	3877558.321	5862593.64	4701222.513	5082418.033	3194960.591	3013989.321	4210300.295	3266323.336	4879754.395	3663253.544	2565148.517	2686301.105	3019350.122	3105682.324	3853014.378	3127049.065	2562416.483	3679.60942	3679.60942	3679.60942	3679.60942	3679.60942	3679.60942	3679.60942	3679.60942	3679.60942	3679.60942	Diazines	51-21-8	HMDB0014684	C07649
POS00422	5-Hexyltetrahydro-2-furanoctanoic acid	0.845010692		167.982	299.2569499	Lipids and lipid-like molecules	forward	0	0	0	0	0	61084.17076	0	150740.2926	0	115513.9351	0	0	0	61511381.42	0	63562837.38	0	0	22996747.24	35951186.51	20796519.64	31643173.46	113845262.4	44306128.91	11489839.68	57481870.95	66032285.74	55525802.06	3679.60942	112059.9035	3679.60942	3679.60942	3679.60942	3679.60942	3679.60942	3679.60942	3679.60942	3679.60942	Fatty Acyls	61781-98-4	HMDB0031127	-
POS00622	5-Hydroxybuspirone	0.733339154		384.415	402.2448314	Organoheterocyclic compounds	forward	0	43582.03713	41767.42287	129269.9717	1312735.844	2622864.667	975420.3904	1273382.978	1032388.842	2120305.215	1376685.212	2005540.238	469447.8266	624565.0359	555571.0211	1270029.536	5467301.796	836746.2832	1249504.663	0	96734.21226	386244.3698	283320.7763	358888.3578	241729.6793	225449.8173	361230.0576	630524.033	3679.60942	60520.30752	3679.60942	3679.60942	3679.60942	3679.60942	3679.60942	3679.60942	83793.0407	3679.60942	Diazinanes	-	HMDB0061109	-
POS00509	5-Hydroxy-L-tryptophan	0.795441846		239.947	221.091699	Organoheterocyclic compounds	forward	56647.48044	81310.91454	101995.9595	224188.7994	2677376.735	584011.1072	3013208.791	2236477.451	2534118.542	1418866.453	551018.9355	569686.3918	0	9045101.563	0	4885495.703	517413.342	619147.0173	0	0	0	0	0	0	466682.0439	7803397.27	685516.8092	274973.5648	3679.60942	3679.60942	3679.60942	3679.60942	3679.60942	112240.322	64700.74433	124963.1569	3679.60942	3679.60942	Indoles and derivatives	895096	HMDB0000472	C00643
POS00133	5-Hydroxylysine	0.978857769		533.845	163.1076623	Organic acids and derivatives	forward	641135.8007	797636.0278	1093555.399	389644.4175	49209553.1	2859479.923	52980845.17	32792083.92	62459790.56	50480571.52	67564664.44	57406608.6	47891380.86	2492581.038	71419900.56	2233856.43	39101462.49	57071638.35	1241606.805	3160486.35	727849.6918	1578849.55	1311218.434	803616.2571	2056220.741	1093242.02	1412769.768	1524450.039	3679.60942	3679.60942	3679.60942	3679.60942	3679.60942	3679.60942	3679.60942	3679.60942	3679.60942	3679.60942	Carboxylic acids and derivatives	1190-94-9	HMDB0000450	C16741
POS04930	5-Hydroxymethyldeoxycytidylate		4.545646621	218.2985	338.2319095			0	211993.0865	0	250004.5012	353691.2011	363391.5921	988394.2537	535189.746	1180283.209	373167.7015	89209286.93	84027584.34	75002831.22	521783.6961	76506044.51	1070691.859	56943848.9	48493986.28	949168.4279	313985.1675	698316.6363	674428.4709	536401.8677	747706.4118	102446.847	0	1358705.829	732093.3812	3679.60942	3679.60942	3679.60942	3679.60942	3679.60942	3679.60942	3679.60942	3679.60942	3679.60942	3679.60942	--	--	--	C03997
POS00325	5-Methylcytidine	0.896711231		265.7375	258.1078159	Nucleosides, nucleotides, and analogues	forward	1044458.469	642997.0613	736439.9088	785078.4637	982089.271	1094369.581	2193008.561	2571147.635	1220449.824	2357031.144	1345347.816	1713826.367	2278921.529	1304952.708	683990.656	2641388.208	1969266.655	2903544.643	937178.0013	185878.2804	803579.3595	95937.35222	1121793.564	3605853.977	4413161.708	1947934.013	2950240.743	1570218.766	3679.60942	3679.60942	3679.60942	3679.60942	3679.60942	3679.60942	3679.60942	3679.60942	3679.60942	3679.60942	Pyrimidine nucleosides	2140-61-6	HMDB0000982	-
POS00340	5-Methyldeoxycytidine	0.885522385		331.002	242.1130416	Nucleosides, nucleotides, and analogues	forward	1228144.597	687882.0228	0	899659.2548	238386693	24238396.42	142795346.1	127189377	300056429.8	336887325.9	554650099.2	405596582.2	519307513.2	10528263.55	627196292.6	19064540.34	471847558.1	396521324.6	14659508.56	2917280.975	2832987.53	3878922.397	8246328.452	6232388.638	52559327.31	7988814.842	20915085.75	9835032.295	3679.60942	3679.60942	3679.60942	3679.60942	3679.60942	3679.60942	3679.60942	3679.60942	3679.60942	3679.60942	Pyrimidine nucleosides	838-07-3	HMDB0002224	-
POS00507	5-O-Methylembelin	0.796305308		280.645	309.2052372	Organooxygen compounds	forward	67151.87039	0	0	0	6799363.245	1792193.078	6196554.445	4343840.628	5149279.451	2556937.971	3506218.187	3272975.885	1808766.003	2342738.931	5462110.923	6708530.819	10453783.9	2024374.9	3358955.914	12129980.58	2461382.851	21336708.63	2126330.513	2274824.5	663729.9332	1110138.431	1695112.708	1994344.285	3679.60942	3679.60942	3679.60942	172802.5565	3679.60942	3679.60942	107614.273	234941.2476	42858.78705	36059.12959	Carbonyl compounds	56005-10-8	HMDB0040867	-
POS00486	5-Oxo-2(5H)-isoxazolepropanenitrile	0.805326462		174.24	139.0498266	Organoheterocyclic compounds	forward	15336815.35	23557608.04	22260199.16	26518691.33	5439422.255	22694604.02	17597310.78	4180413.872	13717299.05	8975178.775	7195174.518	4997804.937	4847822.341	24530452.47	9040026.501	6346296.422	8271763.41	18236087.45	14713453.47	8970853.138	22000620.62	17250886.43	15990964.57	11949766.81	13267787.37	21330023.71	6698528.782	10492583.07	3679.60942	3679.60942	26943.55527	3679.60942	3679.60942	3679.60942	51262.50144	3679.60942	3679.60942	3679.60942	Azoles	51580-99-5	HMDB0031338	-
POS00832	6&apos;&apos;-Malonylgenistin	0.620170769		182.928	519.1133321	Phenylpropanoids and polyketides	forward	0	0	0	0	27415616.61	11126137.84	5776823.119	5708654.829	12923604.96	8542244.916	27606188.27	19933068.33	21593069.22	0	23870051.24	0	32621407.01	16769144.94	0	1537272.667	0	0	0	0	77248.63031	0	0	0	3679.60942	3679.60942	3679.60942	3679.60942	3679.60942	3679.60942	3679.60942	3679.60942	3679.60942	3679.60942	--	--	--	-
POS00178	6&apos;&apos;-O-Acetyldaidzin	0.962545308		71.8587	459.12822	Phenylpropanoids and polyketides	forward	0	0	0	0	22456871.76	13281447.52	16310545.75	6489552.368	46039101.64	17607670.03	17096929.75	25284420.18	17594878.79	0	17390127.56	75017.81232	532974892.7	1005057.868	0	0	0	0	0	0	0	0	0	0	3679.60942	3679.60942	3679.60942	3679.60942	3679.60942	3679.60942	3679.60942	3679.60942	3679.60942	3679.60942	--	--	--	-
POS00248	6&apos;&apos;-O-Acetylgenistin	0.931737308		59.8853	475.1228964	Phenylpropanoids and polyketides	forward	0	0	0	0	7710807.881	2093624.835	9633372.958	4832948.285	12403381.72	3922731.656	6007659.451	11313174.03	5811304.143	0	6472877.043	0	98243034.01	410529.2295	0	0	0	0	0	0	0	0	0	0	3679.60942	3679.60942	3679.60942	3679.60942	3679.60942	3679.60942	3679.60942	3679.60942	3679.60942	3679.60942	--	--	--	-
POS00558	6&apos;&apos;-O-Acetylglycitin	0.767392308		74.79985	489.1389929	Phenylpropanoids and polyketides	forward	0	0	0	0	6399793.355	3915530.784	13674756.38	3292960.768	14272838.89	4054831.95	3777485.519	7385586.424	3810128.193	0	5807461.902	0	28040139.02	271776.5416	0	0	0	0	0	0	0	0	0	0	3679.60942	3679.60942	3679.60942	3679.60942	3679.60942	3679.60942	3679.60942	3679.60942	3679.60942	3679.60942	--	--	--	-
POS02410	6-({3-[2-(3,4-dihydroxyphenyl)-5-hydroxy-4-oxo-7-{[3,4,5-trihydroxy-6-(hydroxymethyl)oxan-2-yl]oxy}-3,4-dihydro-2H-1-benzopyran-8-yl]-5-hydroxy-2-(4-hydroxyphenyl)-4-oxo-3,4-dihydro-2H-1-benzopyran-7-yl}oxy)-3,4,5-trihydroxyoxane-2-carboxylic acid		2.70067352	27.9517	897.7696985			116496.1942	5727526.762	523045.1075	3035557.127	299401.7201	517852.7857	879972.8371	942380.5611	513780.9875	90037.35476	141024.5803	848905.5177	5729348.776	0	5417305.13	0	10627595.93	5558383.53	0	0	213196.2511	161184.2735	0	1013413.002	0	0	0	0	3679.60942	3679.60942	3679.60942	3679.60942	3679.60942	3679.60942	3679.60942	3679.60942	3679.60942	3679.60942	Flavonoids	-	HMDB0129208	-
POS00833	6-(alpha-D-Glucosaminyl)-1D-myo-inositol	0.620051692		476.229	342.1385906	Organic oxygen compounds	forward	0	16304.60182	0	105904.1873	6371865.181	3165362.924	1337165.622	1133494.751	1587616.238	1060770.56	5478031.72	4598757.816	3549089.592	147905.1518	6684492.354	95258.53616	1988360.557	969939.1367	205167.8173	706122.7078	94089.36025	496247.7433	78059.44142	61396.28216	65246.00424	64347.25709	131963.0858	266996.9455	3679.60942	3679.60942	3679.60942	3679.60942	3679.60942	3679.60942	3679.60942	3679.60942	3679.60942	3679.60942	Organooxygen compounds	-	HMDB0011668	-
POS08982	6-(Dibromomethylene)-17beta-hydroxyandrost-4-en-3-one		6.239259573	485.521	459.2373356			0	0	0	0	1265802.843	402462.4276	1082869.198	734084.7112	973914.8252	342913.2233	886356.5684	1002267.287	749261.6491	0	1147227.18	24227.23571	1331307.441	839605.5818	295308.3116	180597.9689	0	90024.6228	22090.08678	0	0	0	0	0	3679.60942	3679.60942	21552.97699	3679.60942	3679.60942	3679.60942	24797.98376	3679.60942	3679.60942	32553.65059	--	--	--	-
POS00864	6,10,14-Trimethyl-5,9,13-pentadecatrien-2-one	0.606067769		64.08685	263.240582	Lipids and lipid-like molecules	forward	6539809.696	3193292.425	561796.75	0	10169884.68	13134300.08	954954.1065	1329078.315	18002492.66	0	16339152.32	0	6978603.362	10316152.37	8891045.452	14348810.38	5806740.064	1105918.676	9290420.876	171490266.9	13045277.59	11820525.94	1394661.842	2559619.234	464247.2426	1670138.649	735099.8447	1776249.758	3679.60942	3679.60942	3679.60942	154092.6601	3679.60942	3679.60942	3679.60942	47229.53773	3679.60942	3679.60942	Prenol lipids	762-29-8	HMDB0034495	-
POS06195	6-[2,3-dihydroxy-5-({[3-hydroxy-6-(hydroxymethyl)-2,5-bis(3,4,5-trihydroxybenzoyloxy)oxan-4-yl]oxy}carbonyl)phenoxy]-3,4,5-trihydroxyoxane-2-carboxylic acid		-0.812645628	309.4165	813.6016162			866622.895	1625095.035	1713863.682	1621692.339	0	466201.093	0	0	0	638286.5353	0	201134.9423	0	0	0	0	0	0	112453.4454	0	0	0	0	0	148750.417	0	0	0	3679.60942	3679.60942	3679.60942	3679.60942	3679.60942	3679.60942	3679.60942	3679.60942	3679.60942	3679.60942	Tannins	-	HMDB0133120	-
POS04707	6-{[6,12-bis(3,4-dihydroxyphenyl)-13-hydroxy-4-oxo-3,11-dioxatricyclo[8.4.0.0,]tetradeca-1,7,9-trien-8-yl]oxy}-3,4,5-trihydroxyoxane-2-carboxylic acid		0.250551988	205.007	629.5464341			27861812.47	36737982.25	49002084.57	40424506.62	0	1520873.033	55906.1986	370949.366	314775.9211	408202.7209	0	671023.9152	233193.859	0	0	0	0	1169538.185	0	0	0	0	0	0	1223367.235	0	0	0	3679.60942	3679.60942	3679.60942	99653.61974	66694.93224	3679.60942	118166.1092	100283.8543	3679.60942	3679.60942	--	--	--	-
POS00648	6-Chloro-N-(1-methylethyl)-1,3,5-triazine-2,4-diamine	0.720791846		279.632	188.0703871	Organoheterocyclic compounds	forward	151181700.2	97591885.75	89491338.27	138489089.8	58853151.69	315088610.5	31022269.83	38226305.07	75909318.19	141326516.4	220241619.5	131611691.7	107399602.7	59373756.64	32773354.04	30814960.22	69249476.46	83169811.08	42543274.25	55794096.15	13450630.25	38201535.01	24263018.81	16345750.17	73341796.86	60946562.35	33301952.45	29773239.09	3679.60942	3679.60942	3679.60942	3679.60942	3679.60942	3679.60942	3679.60942	3679.60942	3679.60942	3679.60942	Triazines	6190-65-4	HMDB0033249	C06559
POS02473	6-Deoxy-6-sulfo-D-glucono-1,5-lactone		-2.574003587	29.719	243.2104532			813718.6996	1262823.421	868730.9196	1603237.012	69202.2668	625310.3508	218403.09	819685.2043	936259.3629	506892.3692	0	615080.7289	558523.6491	1754480.026	451287.8553	573827.2919	143950.2179	632560.5112	2777579.108	9760599.169	1690473.7	2420503.218	2869344.334	2136525.181	1459138.787	1320435.07	1697622.211	2806288.596	3679.60942	3679.60942	3679.60942	3679.60942	3679.60942	3679.60942	3679.60942	3679.60942	3679.60942	3679.60942	--	--	--	-
POS00140	6-Deoxyfagomine	0.977736769		220.652	132.1019191	Organoheterocyclic compounds	forward	6446992.868	4579564.364	22341393.49	6098857.264	6573046.989	4917215.351	5833291.859	4753001.186	5572943.021	6842662.371	5189470.47	6335406.347	5026820.935	7551569.855	7683517.958	12331300.04	4288854.803	6087781.078	7360024.72	14516538.35	10699607.48	9461941.888	16716428.23	10230535.3	8151113.306	8902178.965	9608499.568	6620797.353	3679.60942	3679.60942	3679.60942	3679.60942	3679.60942	3679.60942	3679.60942	3679.60942	3679.60942	3679.60942	Piperidines	197449-09-5	HMDB0036382	-
POS00578	6-Epi-7-isocucurbic acid glucoside	0.758243077		452.2955	375.1982981	Lipids and lipid-like molecules	forward	409386.9233	297352.5193	96501.20354	457346.9791	1082934.527	8051174.266	1223025.439	1332650.94	390667.8524	1174298.653	818348.0837	847986.5622	744959.8566	837990.6994	461113.6992	853158.7009	725643.1047	1346799.601	3051532.418	310976.7466	330762.3326	500229.9605	467589.2688	501016.8469	244962.9191	297752.3051	372899.182	363265.525	3679.60942	3679.60942	3679.60942	3679.60942	3679.60942	3679.60942	3679.60942	3679.60942	3679.60942	3679.60942	Fatty Acyls	176486-13-8	HMDB0029782	-
POS00658	6-Gingesulfonic acid	0.714764462		459.1	359.1555728	Benzenoids	forward	466611.7155	305620.1974	112437.8435	392355.857	3902922.134	477969.8556	2038154.237	2819490.543	2036881.595	1529457.735	2982173.192	2397795.673	2126880.222	2662059.149	2587585.93	1500875.468	7647805.06	816458.0739	145937.614	911580.672	866646.1293	655932.7197	1990932.057	2238441.165	418236.142	800100.2899	26522.04618	1459897.405	3679.60942	3679.60942	3679.60942	3679.60942	3679.60942	3679.60942	3679.60942	3679.60942	3679.60942	3679.60942	Benzene and substituted derivatives	145937-21-9	HMDB0038999	-
POS00343	6-Hydroxy-1H-indole-3-acetamide	0.883535846		70.81385	191.0814137	Organoheterocyclic compounds	forward	12277109.88	3315238.873	8636761.387	6213373.951	4024942.571	51834515.35	4128796.488	2433761.976	3580508.561	1622507.279	5751853.201	2486343.96	2902753.14	203051224.6	4222871.771	218078935.3	4999348.711	2595231.202	125051326.5	394434426.8	341383962.4	448851263.8	374673606.8	278173414.4	65613445.67	225333149.4	16239043.71	159947707.7	3679.60942	3679.60942	3679.60942	3679.60942	3679.60942	3679.60942	3679.60942	3679.60942	3679.60942	3679.60942	Indoles and derivatives	192184-73-9	HMDB0031173	-
POS00657	6-hydroxychlorzoxazone	0.714908154		363.601	207.9880558	Organoheterocyclic compounds	forward	8501914.798	4370009.916	5001024.165	7755352.299	1233407.795	12161698.65	1440669.775	1375959.176	3681254.834	10064496.13	4469262.847	8188338.137	4955119.629	2589196.627	1523513.442	634756.2689	0	1484538.107	3233935.781	0	385578.2812	0	0	0	17363698.14	0	1907902.16	5672965.063	3679.60942	3679.60942	3679.60942	3679.60942	3679.60942	3679.60942	3679.60942	3679.60942	3679.60942	3679.60942	Benzoxazoles	1750-45-4	HMDB0060998	-
POS00123	6-Hydroxydopamine	0.981818077		253.055	170.0810512	Benzenoids	forward	1646987.317	2006757.269	1675966.642	1841217.638	22152565.17	8811511.928	6231067.823	7057229.015	10967877.93	7139501.003	17712700.06	10308140.86	12208998.82	8842032.241	17831767.99	36434035.02	12107178.55	11900765.46	9400128.125	15886328.15	20196058.12	14501613.39	33482764.48	32078587.57	12757828.34	13377135.46	27216806.57	45863785.45	3679.60942	3679.60942	3679.60942	3679.60942	3679.60942	3679.60942	3679.60942	3679.60942	3679.60942	3679.60942	Phenols	1199-18-4	HMDB0001537	-
POS09675	6-Imino-5-oxocyclohexa-1,3-dienecarboxylate		1.625363735	582.3175	152.1270222			6081587.647	6206387.286	6089111.897	7787680.576	2091147389	1316557538	2606656221	2073327745	2266034593	1549156512	1965699522	1928984526	1570429561	114060115.6	2113656267	57956186.34	1802521731	1682824133	727345353.2	544176539.6	25312775.42	493936458.7	52909043.87	23836686.17	25305878.72	47151766.27	382142437.2	89620508.57	3679.60942	3679.60942	3679.60942	3679.60942	3679.60942	3679.60942	60750.11186	3679.60942	3679.60942	3679.60942	--	--	--	-
POS00382	6-Methylnicotinamide	0.864668077		56.5232	151.0946494	Organoheterocyclic compounds	forward	774869.2922	569707.2265	2369195.541	4027800.288	11950563.07	1414692.125	16269460.89	4156624.73	9389512.191	2199263.556	50616722.96	5789799.273	2565130.279	2298994.484	4927520.201	1774108.836	27655017.89	4021333.746	2791040.826	5527305.94	2314773.339	4943230.568	3661398.237	4080292.949	3314103.168	2869957.582	2211344.929	3620338.312	3679.60942	30203.99934	297278.8633	282244.0437	72002.77824	232803.2932	375639.2119	903852.4607	277677.7648	99282.7477	Pyridines and derivatives	6960-22-1	HMDB0013704	-
POS03553	6-Thioinosinic acid		-5.784855015	133.8515	285.297632			142427.7587	327822.7357	400112.0715	270610.781	340484.2847	269820.2581	2137298.697	2467522.126	2684967.744	2149115.252	143794.1469	1016599.876	57154.3787	4778425.329	69781.86467	1124100.004	733610.3308	1092524.853	1047581.798	19455481.66	1628547.468	2918059.095	0	1659057.199	1060850.951	6798205.194	5945912.306	273531.6596	3679.60942	3679.60942	179515.9694	128228.9636	3679.60942	3679.60942	3679.60942	58982.46741	3679.60942	3679.60942	Purine nucleosides	-	HMDB0060791	-
POS00861	7,8-Dehydro-beta-micropteroxanthin	0.607552154		254.146	395.2897816	Lipids and lipid-like molecules	forward	195472.5927	240721.3708	115665.6705	77391.1646	92902368.64	59662814.37	139279831	106256895	79982808.68	70029184.11	56825322.22	55333387.03	48263096.08	54155398.16	82711646.24	51020986.38	77280361.07	39470616.15	24561355.37	77339846.96	69956771.33	59278358.62	39352311.47	72795253.16	42608408.6	78705034.97	85117507.37	70069447.06	3679.60942	3679.60942	3679.60942	3679.60942	3679.60942	3679.60942	3679.60942	3679.60942	3679.60942	3679.60942	Prenol lipids	148031-76-9	HMDB0038506	-
POS00381	7,8-Dihydroneopterin	0.865113077		258.588	256.1035812	Organoheterocyclic compounds	forward	877403.2937	3937678.623	1021291.101	3025390.193	8215858.915	1397945.935	11687588.39	6379885.961	8440937.638	10142268.41	9496390.876	9517171.907	10891074.95	664740.9179	7229106.808	874679.0631	8520596.558	9937589.205	821292.5318	1991333.491	689259.7888	826683.5624	1175174.352	606418.0279	881434.4772	694226.7582	1141334.413	485834.4201	3679.60942	3679.60942	3679.60942	3679.60942	3679.60942	3679.60942	3679.60942	3679.60942	3679.60942	3679.60942	Pteridines and derivatives	1218-98-0	HMDB0002275	C04874
POS00168	7-Aminomethyl-7-carbaguanine	0.965919308		142.035	180.0878262	Organoheterocyclic compounds	forward	0	0	94406.33701	179648.8216	3309788877	641094669.5	2946737902	1926878903	3659281677	3065547861	4371739880	2861469093	5566665049	6818786.986	2402591621	18490114	3313163128	4501134845	4459977.509	4711218.727	5517479.456	3918963.911	3315747.987	23280484.72	34741793.48	14180236.49	27575456.99	18238436.26	3679.60942	3679.60942	3679.60942	3679.60942	3679.60942	3679.60942	3679.60942	110794.6845	3679.60942	3679.60942	Pyrrolopyrimidines	-	HMDB0011690	C16675
POS00259	7-hydroxy-6-methoxy-3-(4-methoxyphenyl)-4H-chromen-4-one	0.927232385		22.78735	299.0906333	Phenylpropanoids and polyketides	forward	0	0	8970.494753	12233.16661	7586790.116	1945834.09	9730821.665	9320579.019	8698307.881	4248123.239	6634082.165	4081179.831	3182299.031	167803.5201	5662454.605	570317.4645	6333247.836	4177564.955	370830.0017	1384652.014	485465.7888	524081.1152	472301.1263	674792.749	335333.5667	3285223.959	204460.3184	413470.8937	3679.60942	3679.60942	3679.60942	3679.60942	3679.60942	3679.60942	3679.60942	3679.60942	3679.60942	3679.60942	Isoflavonoids	-	HMDB0132849	-
POS00253	7-Hydroxymethyl-12-methylbenz[a]anthracene sulfate	0.93051		379.81	353.0839046	Benzenoids	forward	0	30384.06757	0	524002.5874	7992483.106	11121546.15	12615246.19	7035041.783	11371586.08	7584680.65	6505873.405	12006470.05	10763932.29	999124.5261	10870087.84	3571733.326	5064844.213	12726834.13	3449654.578	982740.0201	1707997.921	526670.5773	1513097.593	1781798.083	497521.239	193140.6326	58713.11674	1471363.904	3679.60942	3679.60942	3679.60942	93963.8741	3679.60942	3679.60942	3679.60942	68718.32604	3679.60942	3679.60942	Phenanthrenes and derivatives	-	HMDB0060420	C19562
POS07022	7-Methyl-3-oxooctanoyl-CoA		6.002078135	357.3735	922.753209			1529395.514	766571.8181	1020566.525	1055179.726	0	165579.4257	0	0	0	0	68917.7002	0	0	1815687.005	0	1427386.2	0	85947.36177	168213.4037	2115641.675	948069.9551	276152.5709	760825.7336	768390.7125	1104090.294	2813331.4	182810.0873	3181286.985	3679.60942	27888.62813	254189.885	3679.60942	149756.2786	47330.62965	174010.8296	25229.05598	111590.7395	69182.41054	--	--	--	-
POS00277	7-Methylinosine	0.919949462		148.146	283.1029128	Nucleosides, nucleotides, and analogues	forward	4211999.805	2710412.85	3257521.869	3584073.28	4220258.283	7696616.158	37693100.3	9777031.956	22240541.37	35444070.95	45732317.87	55450689.03	62239637.73	6820023.261	4937138.615	10301939.53	22465343.76	36572014.17	7230639.503	1404982.622	3098776.101	708331.982	103171.2882	5782330.607	13656846.22	12012772.2	4869681.362	6482102.492	3679.60942	3679.60942	3679.60942	3679.60942	3679.60942	3679.60942	3679.60942	3679.60942	3679.60942	3679.60942	Purine nucleosides	20245-33-4	HMDB0003950	-
POS00383	8-Hydroxycarteolol	0.864415154		408.362	309.1798567	Organoheterocyclic compounds	forward	0	0	0	0	0	0	0	265773.6551	162712.0027	0	0	0	229442.685	59228962.15	0	113389330	0	0	4838769.705	32921291.69	29522690.67	404655.724	60040329.88	49087460.98	24407491.07	51839550.07	199837.3249	77094600.6	3679.60942	3679.60942	3679.60942	3679.60942	3679.60942	3679.60942	3679.60942	3679.60942	3679.60942	3679.60942	Quinolines and derivatives	-	HMDB0060990	-
POS00825	8-Hydroxydihydrodaidzein	0.622673		177.1445	273.083309	Phenylpropanoids and polyketides	forward	85561706.19	247250076.8	172714319.2	188045577.5	37920121.82	168116620.7	21832596.96	11691620.44	17023322.07	34975043.3	29347692.1	15937760.81	20806283.26	153705528.2	26285794.2	10210718.89	39650997.41	21602333.02	53630623.95	19728693.44	140291072.9	93880192.16	111642454.8	3884331.345	118516458.4	54566093.93	5048262.664	47778665.07	3679.60942	3679.60942	3679.60942	3679.60942	3679.60942	3679.60942	3679.60942	3679.60942	3679.60942	3679.60942	Isoflavonoids	-	HMDB0041704	-
POS00456	9,10-epoxyoctadecanoic acid	0.824307154		225.27	299.2570148	Lipids and lipid-like molecules	forward	0	0	0	0	0	74879.89488	0	0	0	0	0	0	0	70172632.39	0	22582686.47	0	0	11512729.73	73570997.71	27296723.61	20470997.1	39157323.86	21067110.98	6451289.021	37840260.53	9078671.652	65651225.7	3679.60942	3679.60942	3679.60942	3679.60942	3679.60942	3679.60942	3679.60942	3679.60942	3679.60942	3679.60942	Fatty Acyls	-	HMDB0061650	-
POS06584	9-Carboxymethoxymethylguanine		0.450941133	333.221	240.1955845			0	0	0	0	0	37129.37275	0	0	0	0	0	0	0	6453868.601	0	11970301.53	0	0	1661583.508	4323895.71	3264940.124	5154219.273	5107437.516	5963946.688	2581303.234	5282213.05	4249341.661	8104110.498	3679.60942	3679.60942	48997.6374	3679.60942	233939.3449	58434.86082	74378.61013	3679.60942	3679.60942	54571.80073	Imidazopyrimidines	-	HMDB0060805	-
POS00727	9-HODE	0.669913077		171.515	297.2416264	Lipids and lipid-like molecules	forward	0	0	0	0	2367947.296	342460.2392	2752174.838	6128217.805	2091270.794	1475841.025	1273173.39	2385966.477	2592861.603	5601033.375	3349797.349	5376510.702	1244302.852	328189.2761	2947843.84	3928092.385	3589755.008	6490339.142	6700023.559	2769572.782	3915379.765	4702768.924	3432525.37	5332025.345	3679.60942	114276.3225	3679.60942	268089.6802	3679.60942	3679.60942	3679.60942	85672.20246	3679.60942	3679.60942	Fatty Acyls	98524-19-7	HMDB0062652	-
POS00468	9-HOTE	0.818084154		306.719	295.2263508	Lipids and lipid-like molecules	forward	0	39704.95341	0	59121.93403	16873176.46	5851673.598	10442224.91	7733678.489	10010632.55	10192570.87	9117601.534	7120726.548	6491541.254	5897344.452	10819599.49	8833088.065	9288997.393	3576203.849	2716998.343	3355085.715	5589813.04	9893469.407	4564472.531	5487686.237	3411237.449	2995140.33	3425728.595	8853747.707	3679.60942	3679.60942	3679.60942	3679.60942	3679.60942	3679.60942	3679.60942	3679.60942	3679.60942	3679.60942	Fatty Acyls	-	HMDB0010224	-
POS00051	9-Hydroxy-4-methoxypsoralen 9-glucoside	0.995613462		397.549	395.0941931	Phenylpropanoids and polyketides	forward	0	0	0	0	554383.9094	2907688.792	597921.6858	1415359.67	635175.7022	216862.1973	1391005.891	421969.0042	2975469.777	0	288653.8393	0	217660.8595	338978.9552	0	0	0	0	0	0	0	0	0	0	3679.60942	3679.60942	3679.60942	3679.60942	3679.60942	3679.60942	3679.60942	3679.60942	3679.60942	3679.60942	Coumarins and derivatives	115356-06-4	HMDB0039047	-
POS02528	Acarbose		-0.71596281	30.9221	646.6116144			5915511.134	10396338.27	5907998.083	18587210.89	0	960024.5176	82013.59921	235781.7355	103771.4711	104948.5505	96271.59564	60338.76799	66805.12363	211555.1388	127555.5727	1090941.953	118704.3516	708608.0452	185539.703	0	255775.9365	81121.31817	1327922.651	886790.8575	422643.74	160765.9127	0	275543.4784	3679.60942	3679.60942	3679.60942	3679.60942	3679.60942	3679.60942	3679.60942	3679.60942	3679.60942	3679.60942	Organooxygen compounds	56180-94-0	HMDB0014429	C06802
POS00868	Acetic anhydride	0.603347923		369.964	103.0392914	Organic acids and derivatives	forward	15749884.25	11849548.31	14196169.83	9772183.992	22332517.4	8895311.173	7948149.456	0	11128367.74	10363706.65	8481964.384	8932906.255	6974394.218	773913.2762	9535643.401	0	788229.5583	5041861.178	2618683.065	639963.4679	894394.6983	3934540.762	2818804.657	1062923.438	5139433.32	1750135.906	714033.5089	6823180.651	3679.60942	3679.60942	3679.60942	3679.60942	48400.91329	3679.60942	3679.60942	3679.60942	3679.60942	3679.60942	Carboxylic acids and derivatives	108-24-7	HMDB0031646	-
POS00158	Acetone cyanohydrin	0.970226308		96.7494	86.06044277	Organic oxygen compounds	forward	122650390.1	71395845.56	91773377.05	76993721	62857361.18	42562627.76	35112088.16	49560088.3	75111423.29	40411516.27	104599365	71587165.36	100330960	30386865.88	75504852.19	39949998.04	44776834.6	68503700.72	34387344.29	25913680.57	38408159.55	34570880.99	43447691.63	41505235.87	59866655.57	26837447.7	52877861.49	21324782.03	3679.60942	876077.7767	224708.2737	2367466.15	128485.3081	252884.0928	125257.331	982665.0777	952555.8342	663707.912	Organooxygen compounds	-	HMDB0060427	C02659
POS07336	Acetyl citrate		-9.766026558	380.167	233.1493095			108068.0024	0	28859.02442	0	5789657.057	2040332.364	3274626.675	2702892.93	5870500.432	2440956.639	5292839.393	3013481.538	3624786.354	3801372.252	4892416.613	6623198.737	5933713.737	3801358.662	1011789.918	1695227.256	1185953.183	2371989.92	2621920.599	1952238.086	2297779.527	3488358.098	5053497.571	1877130.598	3679.60942	3679.60942	3679.60942	3679.60942	3679.60942	3679.60942	3679.60942	3679.60942	3679.60942	3679.60942	Carboxylic acids and derivatives	-	HMDB0059808	-
POS00496	Acetylcholine	0.800027769		55.2351	182.0922129	Organic nitrogen compounds	forward	1747989.391	1536669.484	5229276.974	2471442.437	4094080.216	250147.805	852405.5008	3902980.868	4431512.767	1249006.676	3335084.417	5836546.462	3309645.433	6412231.318	8096941.708	5092284.253	3146852.847	1906281.16	5089576.299	3256420.28	2775067.57	5127755.732	13500294.39	9590289.548	1922108.377	5487133.741	4968180.398	5253939.203	3679.60942	3679.60942	3679.60942	3679.60942	3679.60942	3679.60942	3679.60942	3679.60942	3679.60942	22242.26752	--	--	--	C01996
POS00693	Acetyl-CoA	0.691818615		425.935	810.130921	Lipids and lipid-like molecules	forward	101647.4471	1183783.191	972577.2318	514445.7352	0	0	0	0	0	0	0	0	0	0	57717.34141	0	0	0	0	110971.3501	185029.8244	269197.1772	0	0	395706.9567	0	0	0	3679.60942	3679.60942	3679.60942	3679.60942	3679.60942	3679.60942	3679.60942	3679.60942	3679.60942	3679.60942	Fatty Acyls	72-89-9	HMDB0001206	C00024
POS00141	Acetylhydrazine	0.977424538		349.381	75.05583006	Organic acids and derivatives	forward	33229993.65	50161032.05	42169204.19	55990199.43	5614284.806	23399534.46	5075975.454	5690344.51	6108256.488	29730036.8	13340230.08	6876184.227	6099475.774	4442442.546	6233226.132	2288421.12	7071515.027	8383439.725	6043596.813	3650418.675	4405160.53	3354760.882	3317357.501	3179897.521	25460939.97	3550278.049	4696732.578	1789347.89	3679.60942	35903.24808	3679.60942	3679.60942	591629.2076	416672.3834	3679.60942	272611.5405	76604.55018	408976.3719	Carboxylic acids and derivatives	-	HMDB0060428	C07447
POS05205	Acetyl-maltose		2.902394914	233.3745	385.3415921			0	0	0	0	807077.1976	699957.9837	966296.3331	2562315.56	1633938.937	1519752.877	1038858.016	1634583.808	467684.2419	506610.0115	80727.27216	241315.62	0	0	825061.7291	1863872.95	705555.6043	1150989.257	919638.9732	687996.9428	784198.4278	702646.8503	701423.9468	776744.6994	3679.60942	3679.60942	40943.49176	3679.60942	3679.60942	42981.93775	3679.60942	3679.60942	3679.60942	3679.60942	--	--	--	-
POS00452	Acetylvalerenolic acid	0.828800538		422.742	315.1547731	Lipids and lipid-like molecules	forward	301583.3518	27621.38562	30745.06666	188981.6851	749841.8819	262913.4332	581896.9079	1295591.515	1069151.098	1172096.508	711993.7045	1113723.442	491664.1738	43736267.91	866915.3289	62416341.11	677734.4727	297000.2808	1010109.559	5909425.786	13293826.35	2591158.499	35577738.17	31149939.15	20575348.73	4923155.817	1731177.668	59245875.19	3679.60942	3679.60942	61712.55479	3679.60942	3679.60942	3679.60942	3679.60942	3679.60942	3679.60942	3679.60942	Prenol lipids	81397-67-3	HMDB0035687	-
POS00483	Acutilobin	0.807921		314.608	329.1332467	Phenylpropanoids and polyketides	forward	12129412.15	80205.28064	4153056.058	6517672.27	6615301.13	2415739.409	9724066.911	4258228.884	4032568.643	4463690.212	4081959.04	4125503.414	3252300.08	1676098.395	2551933.583	1859290.826	3727145.557	2662601.616	3050504.637	11970839.15	2650757.592	5005491.754	1368461.401	1600111.539	2461836.219	3500354.531	5255735.192	6546293.594	3679.60942	3679.60942	3679.60942	3679.60942	3679.60942	3679.60942	3679.60942	3679.60942	3679.60942	3679.60942	Coumarins and derivatives	130848-06-5	HMDB0040670	-
POS05709	Adefovir		-7.756272243	272.944	274.1908577			0	145554.0328	0	308234.6668	8109674.684	2678231.991	6513289.892	3698063.668	7763682.606	3892148.307	6469596.963	5131589.926	3325436.542	588706.8001	6412331.359	1154293.397	8632393.376	3292164.645	1073063.924	140163.9038	559560.1737	564372.5398	832768.8675	530115.0757	236938.5918	453692.0644	780982.9664	1011605.237	3679.60942	31708.74392	3679.60942	3679.60942	3679.60942	46146.16763	3679.60942	3679.60942	3679.60942	84649.30105	Imidazopyrimidines	142340-99-6	HMDB0014856	C11277
POS00009	Adenine	0.999897769		272.415	136.0616752	Organoheterocyclic compounds	forward	149571908.6	428707165.8	308066409.5	187986668.1	8688314.489	24620268.17	6255585.65	10201896.14	9097263.071	19739136.38	11509699.87	10204026.31	10858554.6	15913647.72	13089495.63	13423816.1	8061582.567	10385820.22	12790474.97	45085320.04	23229375.92	26735061.83	17532611.3	22129710.69	66319604	13291707.75	18638193.35	12366755.25	3679.60942	3679.60942	3679.60942	3679.60942	3679.60942	3679.60942	3679.60942	75132.43538	98822.79409	88740.83724	Imidazopyrimidines	73-24-5	HMDB0000034	C00147
POS00027	Adenosine	0.998861692		178.223	268.1031441	Nucleosides, nucleotides, and analogues	forward	4770849999	5145439754	4098442479	6721663333	322773308.9	1941232664	796942611	641814921.5	370892381.9	3581066553	238727526.7	619619728.1	266766520.3	2985128223	120049266.1	2670923310	908193309.2	445758002.3	727950565.2	2816522197	2651646169	3478832627	2494181828	2192155592	3891778908	1967455302	1843236385	3079200214	3679.60942	3679.60942	3679.60942	3679.60942	3679.60942	3679.60942	3679.60942	3679.60942	80354.03389	3679.60942	Purine nucleosides	58-61-7	HMDB0000050	C00212
POS00040	Adenosine 2&apos;-phosphate	0.996484923		439.4285	348.0695252	Organic oxygen compounds	forward	409547334.1	348081036.5	430546251.5	389790271.9	6371204.023	54888544.68	4337391.113	11947958.91	8850201.848	52072867.05	9662154.655	2980765.421	11396615.85	6667622.236	11970449.87	8961573.367	3214830.347	10952545.53	1944343.051	19510903.68	6981574.978	11339789.12	6256348.205	4957994.011	38560006.43	1558899.33	5447338.229	3380517.965	3679.60942	3679.60942	3679.60942	3679.60942	3679.60942	3679.60942	3679.60942	3679.60942	3679.60942	3679.60942	--	--	--	-
POS00305	Adenosine 3&apos;,5&apos;-diphosphate	0.903944615		481.6875	428.0358301	Nucleosides, nucleotides, and analogues	forward	4746227.355	4702544.701	6047466.352	6267175.749	25320.46099	665188.2299	19644.3715	136180.9478	115861.2926	68548.66279	58216.16791	0	146668.6211	0	187127.0775	44217.54047	0	42891.84954	0	309088.0083	37473.52869	207299.0727	0	19005.11713	40981.04814	0	0	0	3679.60942	3679.60942	3679.60942	3679.60942	3679.60942	3679.60942	151669.8108	3679.60942	3679.60942	3679.60942	--	--	--	-
POS06148	Adenosine 5-O-(3-thiodiphophate)		7.964494055	305.837	444.277507			0	0	0	0	6587415.191	2042715.955	3606844.665	3249408.166	3002880.602	5465296.7	2653107.539	2136432.045	2054389.475	3559197.111	2703062.622	6354322.814	2697496.78	919018.6547	1746696.741	780834.3334	5353439.587	6034932.526	3198586.623	3069632.556	2671111.438	1668938.486	2254511.772	6929073.947	3679.60942	3679.60942	3679.60942	3679.60942	3679.60942	3679.60942	3679.60942	3679.60942	3679.60942	3679.60942	--	--	--	-
POS00600	Adenosine monophosphate	0.745898		377.064	348.0679833	Nucleosides, nucleotides, and analogues	forward	2763917.743	867771.6072	1156352.292	1504272.423	842411.99	339402.4388	751156.1176	654060.6778	985493.5777	1373436.441	1203770.641	742542.1057	793144.4348	8655867.19	598733.1904	873879.9947	961212.3212	920907.2835	1106134.951	1571852.082	387624.9853	467153.5534	636781.5943	283506.8225	2417120.405	785865.1414	1907067.252	4457994.999	3679.60942	3679.60942	3679.60942	896822.3018	3679.60942	3679.60942	3679.60942	3679.60942	73132.11373	3679.60942	Organooxygen compounds	130-49-4	HMDB0011617	C00020
POS08445	ADP		4.800689062	443.001	428.2104275			136121.5845	62539.49955	25385.10752	427989.7442	4095459.369	1234648.803	4152082.347	2660800.655	4211956.405	2059946.623	2922395.23	2777095.675	2440356.53	670257.5947	3967487.874	1682558.375	3649242.511	2684101.435	37622.65802	94640.30266	53411.50645	56084.25439	881930.3449	436348.2543	231740.5328	111133.5749	40716.86494	1296142.37	3679.60942	3679.60942	3679.60942	3679.60942	3679.60942	3679.60942	3679.60942	3679.60942	1489571.908	3679.60942	Purine nucleotides	58-64-0	HMDB0001341	C00008
POS08893	ADP-ribose 1&apos;&apos;,2&apos;&apos;-phosphate		2.017131998	476.419	622.0359293			266952.635	632650.7711	122789.2886	481043.4215	0	236628.0387	0	0	0	0	0	0	0	0	0	0	0	0	0	0	0	0	0	0	18792.91467	0	0	0	3679.60942	3679.60942	3679.60942	3679.60942	3679.60942	3679.60942	3679.60942	3679.60942	3679.60942	3679.60942	--	--	--	-
POS00757	AICA-riboside	0.656530769		210.131	259.1031426	Nucleosides, nucleotides, and analogues	forward	771011.2212	842671.7531	207149.8687	575090.1168	1205170.173	2552649.27	1137056.555	1060248.145	671970.8545	504683.8812	1869710.863	1149677.119	804954.4521	2677041.742	844170.7867	7185228.168	595638.4865	509225.5808	2120100.01	8174978.942	2450750.678	3562709.734	14826147.6	4007212.9	1966183.725	3968244.389	5025849.586	7437271.891	3679.60942	39645.76622	3679.60942	96066.89841	3679.60942	3679.60942	276514.3979	32280.12375	282801.9229	528612.4133	Imidazole ribonucleosides and ribonucleotides	2627-69-2	HMDB0062179	-
POS00519	Alanyl-Arginine	0.788274769		436.499	246.1556412	Organic acids and derivatives	forward	22822866.8	19745893.22	12422781.9	19408728.5	7166613.453	262745760.5	11208768.03	13420371.1	8664907.822	61906654.1	13671456.86	17595034.88	10372158.94	16785513.19	8316253.865	13942178.1	12689191.83	21981970.85	48449284.35	0	746717.1646	652515.4451	18355244.01	16695382	42153687.15	7295320.55	26636258.77	2411670.634	3679.60942	3679.60942	3679.60942	3679.60942	3679.60942	3679.60942	3679.60942	3679.60942	3679.60942	3679.60942	Carboxylic acids and derivatives	-	HMDB0028681	-
POS00767	Alanyl-Gamma-glutamate	0.651304923		143.06	218.1131663	Organic acids and derivatives	forward	12879365.53	19483339.49	9777634.878	14754356.14	125099.8801	28390350.26	334638.9177	1017323.447	244615.4062	9498785.677	1596574.148	814119.1962	183971.0951	4241030.116	893843.7702	2213964.104	113391.5039	354272.7867	1681513.934	4420914.118	2233432.736	2673706.314	5376068.224	2404767.205	16726000.09	4540334.247	2495461.755	3932035.486	3679.60942	3679.60942	100903.0434	3679.60942	53443.46102	3679.60942	3679.60942	53099.53211	3679.60942	3679.60942	Carboxylic acids and derivatives	-	HMDB0028701	-
POS00371	Alanyl-Leucine	0.870249308		387.724	203.138951	Organic acids and derivatives	forward	1194192.453	419057.1513	660613.0316	494500.4472	11257307.23	4501597.509	6176764.444	3873861.142	6687596.067	8381483.865	2225823.133	7280388.835	5790514.432	535750530.5	5058710.403	141128199.1	9010023.443	5483150.778	53520835.61	301934403.4	188673510.2	138998904.8	250221312.4	55579665.64	359213223.8	581728816.9	220543278.3	153865701.9	3679.60942	3679.60942	3679.60942	3679.60942	3679.60942	54342.74722	3679.60942	3679.60942	3679.60942	3679.60942	Carboxylic acids and derivatives	-	HMDB0028691	-
POS00503	Alanyl-Proline	0.797315		272.78	187.107552	Organic acids and derivatives	forward	545676.5831	815523.1363	850342.1588	839590.0569	70371518.48	19844617.9	47858276.57	23071686.97	42482499.2	37114748.85	30423099.38	35105471.79	17715479.63	92799982.08	40170160.41	131013653.2	53392269.14	26817647.73	44691973.03	86059697.55	65705434.99	88533178.57	66101448.59	79078796.81	46023968.73	81827579.08	78407543.46	132734350	3679.60942	3679.60942	56974.47738	93741.52014	41473.0837	60256.03734	3679.60942	182983.2239	3679.60942	3679.60942	Carboxylic acids and derivatives	-	HMDB0028695	-
POS00217	Alanyl-Tyrosine	0.943603923		40.52595	253.1176647	Organic acids and derivatives	forward	3066885.786	2415920.418	2120328.013	2897798.264	286624.7774	274399.7511	50868.95262	124751.643	108845.1772	250501.0995	0	182682.691	161469.4809	1171231.401	246718.0804	1522515.698	0	0	440878.8464	391578.7138	373867.3851	645287.8881	135483.5135	408919.1719	811826.7627	240031.1085	0	559218.1958	3679.60942	3679.60942	3679.60942	3679.60942	3679.60942	3679.60942	3679.60942	3679.60942	3679.60942	3679.60942	Carboxylic acids and derivatives	-	HMDB0028699	-
POS00155	Alanyl-Valine	0.971732154		85.35385	189.1233502		forward	490663.5677	405407.4771	779009.1755	577974.3358	3560463.429	1476835.679	7099199.082	1887305.749	4046303.388	5999138.255	1578735.355	6242300.601	1921755.647	11034798.46	4394281.777	40110719.93	4293921.827	1668750.788	4403543.27	11431862.24	18951591.33	8742684.297	71905414.9	54716501.18	13957778.44	31144616.49	19857623.35	22051930.63	3679.60942	3679.60942	3679.60942	3679.60942	3679.60942	3679.60942	3679.60942	3679.60942	3679.60942	3679.60942	-	-	HMDB0028700	-
POS00834	Aldosine	0.619920692		304.054	255.1335623	Organic acids and derivatives	forward	1069112.205	787301.9456	969786.3003	729004.0902	9281201.929	2728935.219	10980678.86	6500700.835	6358577.902	5671781.73	3671390.25	5735239.907	1389458.014	4178109.101	7597388.41	9051916.002	9147098.794	5320463.387	5067706.249	11085278.68	3371145.313	12870906.23	6388228.446	3066871.833	1744492.202	5224095.557	9652761.821	8197531.14	3679.60942	3679.60942	3679.60942	3679.60942	3679.60942	3679.60942	3679.60942	3679.60942	3679.60942	3679.60942	Carboxylic acids and derivatives	142759-11-3	HMDB0037817	-
POS05268	Alendronic acid		-1.894632483	239.293	250.1028047			1193551.536	243592.6497	1054064.064	502549.3925	1085675.376	607769.4427	844486.4459	706764.0755	300967.3684	975422.6404	363541.3601	608106.736	1362136.731	1756823.674	700167.0741	2853816.205	543693.1851	393690.3196	596363.6186	1851224.755	1154127.682	1450184.351	826015.7267	1179078.655	649752.3359	1078854.378	962898.5625	1681847.092	3679.60942	3679.60942	3679.60942	3679.60942	3679.60942	3679.60942	3679.60942	3679.60942	3679.60942	3679.60942	Organic phosphonic acids and derivatives	66376-36-1	HMDB0001915	-
POS00633	Allixin	0.729926154		228.905	227.127919	Organoheterocyclic compounds	forward	439541.2954	155175.8368	318626.2369	90223.70394	10238730.77	2348282.434	6237536.362	6278813.27	9989670.225	8332725.277	22143677.43	17527265.1	37751454.03	14137545.87	39331929.15	13305626.5	11455614.23	28963226.8	8500278.939	29094493.81	16524838.14	20904903.62	8947844.939	5839281.681	4485220.568	12806648	28868438.52	7082641.864	3679.60942	3679.60942	3679.60942	3679.60942	3679.60942	3679.60942	3679.60942	3679.60942	3679.60942	3679.60942	Pyrans	125263-70-9	HMDB0040705	-
POS00357	Allysine	0.877408077		345.71	146.081091	Organic acids and derivatives	forward	31344923.06	31985249.66	54710083.53	45640318.94	229296726	46375182.38	282463250.9	278531828.5	368858711.4	307755112.3	362985911.5	365616651.3	466049409.6	11260016.86	338773323	24060382.42	263405501.3	360301606.8	13371254.7	14699044.6	10598698.4	4650283.463	8588320.897	13126934.2	38757600.14	13394994.02	31031620.62	30460989.53	3679.60942	3679.60942	3679.60942	3679.60942	3679.60942	3679.60942	3679.60942	30426.67693	87663.58243	34709.88421	Carboxylic acids and derivatives	-	HMDB0059595	C04076
POS04008	alpha,alpha&apos;-Trehalose 6-phosphate		0.659166048	166.084	423.283955			0	0	0	0	2822002.182	53954.96588	3051511.066	4028408.061	3797026.487	1285544.978	59387379.79	53087376.2	70067100.59	2099949.972	59210712.15	2180383.834	35441880.89	64492363.88	978996.8289	1589623.961	1541233.863	947176.1519	2860259.455	2087357.038	206541.7553	2349374.354	2050998.665	2438969.153	3679.60942	3679.60942	3679.60942	47888.69146	3679.60942	3679.60942	3679.60942	3679.60942	3679.60942	3679.60942	--	--	--	-
POS00420	Alpha-dimorphecolic acid	0.845659154		33.3082	279.2312528	Lipids and lipid-like molecules	forward	4919835.282	3243564.944	3743083.983	5419736.425	5205043.008	3147055.463	4370402.939	8989652.726	7026318.12	3255974.167	9737410.931	12976370.35	5990973.262	12292189.11	10753662.27	21878616.67	2711138.25	7224903.691	16416825.01	272240373.2	34767418.74	46626306.03	24879485.67	21698605.72	6129148	18632844.38	11099338.78	21694533.46	3679.60942	3583011.489	9098050.858	7779990.844	6403058.445	9819881.788	8427319.172	5101859.62	6183973.196	6909236.687	Fatty Acyls	15514-85-9	HMDB0010223	C14767
POS00562	alpha-Methylstyrene	0.765915615		30.795	119.0856508	Benzenoids	forward	6620575.937	6246686.419	8330425.047	9262598.403	5685997.463	3772786.715	3769731.548	4381007.125	4185862.701	5306752.258	3145713.268	7402841.153	3191303.696	16709787.78	3166524.351	24354443.58	1584710.371	3550023.642	17857903.21	41808427.51	16322006.63	20129712.32	19919958.13	25677534.31	10626529.65	19941611.91	19422539.1	23104100.28	3679.60942	525057.7935	1351393.743	1231128.563	3679.60942	434121.5783	603937.5521	326678.0616	55244.18997	686830.6935	Benzene and substituted derivatives	-	HMDB0059899	-
POS05515	Aluminum acetoacetate		-2.622449065	257.922	331.2300106			0	237857.3583	28672.70628	1757255.452	2538717.114	500459.378	2386493.139	1056673.639	2819833.15	1378664.971	67210523.59	97926030.32	56330401.73	178777.8709	93361974.21	378074.8532	103075229.9	36111489.99	78340.42592	343944.0197	293761.2161	688665.9889	230450.4437	345382.7719	37932.21894	106374.8231	792631.4539	710509.7002	3679.60942	3679.60942	3679.60942	3679.60942	3679.60942	3679.60942	3679.60942	3679.60942	3679.60942	3679.60942	--	--	--	-
POS00432	Americanin D	0.837357692		93.4602	329.1009697	Phenylpropanoids and polyketides	forward	0	0	0	0	3405330.196	55514.46413	42483.53865	130236.6422	767938.3218	0	87375.07531	931124.5491	204384.3084	3345183.462	127192.2364	856268.7581	312461.3305	2962577.076	1291865.619	69384752.37	4583423.893	21236782.39	296541.1072	1271764.667	8146728.46	12874094.16	23278167.22	142718139.5	3679.60942	3679.60942	3679.60942	3679.60942	3679.60942	3679.60942	91338.09953	3679.60942	3679.60942	3679.60942	2-arylbenzofuran flavonoids	77053-45-3	HMDB0039601	-
POS03069	a-Methyldopa mono-O-sulfate		-6.843611868	78.8219	324.3250639			0	0	0	0	115524.2454	597771.0227	95367.21755	71807.72796	45367.30182	1324746.798	0	115636.6109	78236.45538	982569.2856	52131.47057	203500.5553	42258.42007	890275.265	620661.3191	980500.9873	907012.0926	699517.8365	536823.1306	926202.8823	1152540.556	557512.3368	419260.5005	0	3679.60942	3679.60942	3679.60942	3679.60942	3679.60942	3679.60942	3679.60942	3679.60942	3679.60942	22853.12491	--	--	--	-
POS09554	Amiloride		1.502339951	559.05	230.6346216			1254808.917	1591525.399	638828.7317	1141991.427	0	559644.9416	0	0	0	878339.9187	23579.92616	20778.59987	31070.16688	109867.4665	29091.63403	40717.50916	0	49345.71092	231628.2025	0	0	0	0	31286.51012	223691.4289	0	15784.77475	0	3679.60942	27853.94594	539643.1845	3679.60942	294834.3284	88337.0984	645979.0743	3679.60942	83325.38046	3679.60942	Diazines	2016-88-8	HMDB0014732	-
POS00109	Aminoacetone	0.984556		366.332	74.06058551	Organic oxygen compounds	forward	19557300.01	18811113.44	13694115.94	17287871.98	4432120.031	17269769.42	1513696.748	3790904.707	4072242.045	9592559.871	4992085.948	3383435.531	3553675.472	13699064.51	1910470.301	5995191.777	4269028.417	3726697.467	7996393.336	10338718.68	2384463.736	8028844.079	5277016.295	4225517.643	13035803.84	9622708.143	6577296.889	6347087.53	3679.60942	3679.60942	3679.60942	74490.91259	3679.60942	77033.07568	43052.78592	50501.70209	166037.5983	91685.87493	Organooxygen compounds	298-08-8	HMDB0002134	C01888
POS00174	Aminoadipic acid	0.964185308		415.714	162.075911	Organic acids and derivatives	forward	26688342.16	10218507.78	14016484.62	20176283.91	34345709.74	23118395.25	41086128.44	32171994.67	29877784.96	28397571.33	26196596.88	23950150.21	22656207.31	9129524.845	27666830.08	7651758.841	37011367.08	19994362.55	7213929.247	28865487.57	12659569.61	8092446.64	7182019.996	6293868.23	9842689.56	8536139.321	8402199.4	13447487.07	3679.60942	3679.60942	3679.60942	3679.60942	3679.60942	392995.2109	360765.3899	209788.1174	1033211.434	77482.74955	Carboxylic acids and derivatives	542-32-5	HMDB0000510	C00956
POS06172	AminoDAHP		6.498146953	308.205	288.1702426			0	0	0	523055.8565	1130906.713	255007.4147	1696861.923	342028.8694	0	2452854.716	0	0	0	1368432.498	1143116.692	3412305.773	0	0	347043.8147	827771.952	938732.701	1744666.197	1047323.587	1305866.171	1042996.105	1137644.047	1871384.753	4917898.052	3679.60942	3679.60942	3679.60942	3679.60942	3679.60942	3679.60942	3679.60942	3679.60942	3679.60942	3679.60942	--	--	--	C12106
POS06650	Aminoethoxyacetic acid		-3.379936526	338.821	119.1180774			8447794.787	27666688.28	27488516.33	26404268.43	5528478.571	7763277.541	5971038.161	4877272.103	5508879.81	5824090.224	5502924.185	5980975.384	6572800.347	4450656.404	7457946.679	8390816.162	7239775.714	5569345.303	5501131.551	4536113.311	6667438.605	7444963.137	8522242.138	5952312.172	4982995.452	6319532.782	7814426.12	6348074.959	3679.60942	3679.60942	76062.97187	158702.8304	38095.42197	29358.83339	191320.537	32505.58951	84684.21775	28631.6659	Carboxylic acids and derivatives	-	HMDB0060587	-
POS09478	Aminoimidazole ribotide		7.589917171	546.801	296.195917			48415.02619	46499.23884	0	54141.72251	458316.094	94136.74897	0	86877.90563	0	147039.047	25229.41226	212834.2389	50036.635	2200966.397	155150.0765	3257847.906	311048.4338	0	585563.4222	1081110.949	966016.2939	1743321.766	1066558.522	2090882.427	272544.3743	1151883.983	2266290.267	1960287.179	3679.60942	3679.60942	3679.60942	3679.60942	3679.60942	3679.60942	3679.60942	3679.60942	3679.60942	3679.60942	Organooxygen compounds	25635-88-5	HMDB0001235	C03373
POS00601	Aminoparathion	0.745805615		272.099	262.0681749	Organic acids and derivatives	forward	186588.7666	286726.8041	464158.0583	1092315.74	3291302.862	831008.92	1869846.561	1302114.802	2404035.385	5254040.166	2057089.475	1250107.733	1759934.98	2087348.323	5560002.252	2492757.943	5131828.412	7530164.775	764185.6052	1224338.661	1285040.995	893134.4226	2236335.661	2605250.408	1097040.227	764978.6149	525025.3687	2875700.183	3679.60942	66299.1223	3679.60942	65375.36453	3679.60942	3679.60942	3679.60942	3679.60942	186265.282	141251.6984	Organic thiophosphoric acids and derivatives	670222	HMDB0001504	-
POS04819	Aminopyrrolnitrin		1.091738316	211.119	228.0974245			0	426980.1712	0	0	5806671.147	1605146.573	8448011.293	3355989.604	3028292.117	2088126.503	4833468.556	2189002.761	2036473.463	3131320.724	2707446.072	7516027.301	3969234.885	2736666.943	1318535.074	3190331.162	989931.5803	2214421.954	3152216.969	2659516.962	1957255.18	2744165.944	2144384.596	8878646.462	3679.60942	3679.60942	3679.60942	3679.60942	3679.60942	3679.60942	3679.60942	3679.60942	3679.60942	3679.60942	--	--	--	C21109
POS00164	Ampicillin	0.967489615		192.6555	350.1161716	Organoheterocyclic compounds	forward	1863491.066	1107712.737	1333969.56	410734.4119	1801717527	70598289.53	2543536173	1615754726	2084931750	650870276.1	4141548114	1153120096	187928326	0	1385195779	592403.7202	3740822485	827918292	0	886945.1485	674006.7491	1406291.232	0	786511.1084	1324292.066	0	0	0	3679.60942	3679.60942	3679.60942	18120.1196	3679.60942	3679.60942	3679.60942	3679.60942	3679.60942	3679.60942	Lactams	69-53-4	HMDB0014559	-
POS00132	Amygdalin	0.979046		260.1655	480.1471197	Organic oxygen compounds	forward	0	0	0	0	1705818.367	1649354.483	1543286.212	538965.5997	1609957.857	1200387.336	875001.1032	1149901.199	300081.3497	0	542857.7063	0	1036537.359	1282447.512	0	0	0	0	0	0	0	0	0	0	3679.60942	3679.60942	73201.56084	113937.016	35160.30845	3679.60942	3679.60942	79615.39223	3679.60942	72379.93291	Organooxygen compounds	29883-15-6	HMDB0035030	C08325
POS00407	Anatabine	0.852067154		220.071	161.1070857	Organic nitrogen compounds	forward	62638.4512	598094.7418	302946.4081	400746.8695	0	366155.0845	0	0	0	130594.7454	0	0	103449.9701	47580967.65	0	23758987.78	0	295587.6529	16339160.69	118380486.4	3858110.241	23951544.11	7923136.433	15376018.52	8793793.642	44001281.87	16460191.29	60724635.71	3679.60942	3679.60942	32647.43548	42844.34269	31486.87502	3679.60942	3679.60942	64663.37566	3679.60942	3679.60942	Organonitrogen compounds	581-49-7	HMDB0004476	C10126
POS00152	Androsterone sulfate	0.973063		426.4005	371.1920134	Lipids and lipid-like molecules	forward	4950860.375	2151514.793	1287296.894	337775.3661	136964.5335	2102838.08	145641.1029	388673.8622	235677.401	655463.9352	409674.911	590630.2067	237493.8462	104320869.2	510497.3066	150705074.2	232879.7322	56550.12443	509544.9245	5144318.371	11817420.91	683859.9845	108908498.2	65544488.26	37355374.24	21999329.76	620692.1657	118384278.8	3679.60942	3679.60942	3679.60942	1945248.442	3679.60942	3679.60942	3679.60942	3679.60942	127569.2308	3679.60942	Steroids and steroid derivatives	2479-86-9	HMDB0002759	-
POS09538	Anhydroamarouciaxanthin B		-0.669081058	556.573	579.8300893			218321.1466	227938.0722	58793.98897	169534.3006	0	34435.08256	0	0	0	0	0	0	0	0	0	0	0	0	0	0	0	0	0	0	20990.16368	0	0	0	3679.60942	324587.4085	618592.1146	1358599.477	3679.60942	3679.60942	3679.60942	3679.60942	3679.60942	3679.60942	Prenol lipids	119286-10-1	HMDB0036911	-
POS00610	Annoglabasin C	0.742710692		344.459	407.239484	Lipids and lipid-like molecules	forward	512329.9371	1112845.132	221103.5157	1748940.251	214533.772	370931.3059	62063.09815	0	117424.664	65905.0522	74696.6834	0	202768.3281	0	242185.8331	69099.17236	90856.10489	73854.79183	33483.79685	90359.42662	0	42369.9971	59348.14381	0	55313.04215	40588.8488	53328.20126	61314.08754	3679.60942	3679.60942	3679.60942	98016.86934	3679.60942	91200.53288	3679.60942	516725.1866	4264127.398	3679.60942	Prenol lipids	288627-09-8	HMDB0036263	-
POS00145	Anserine	0.975634385		430.283	241.1290541	Organic acids and derivatives	forward	146967508.8	111593561.7	181458785.1	130696343.3	56555628.37	73892744.86	49443857.06	75436372.17	26168939.25	102438709.4	117570459.6	55215918.49	54014705.08	3432775.6	67250457.55	5831380.286	216074450.4	68546286.16	3657627.559	3237133.371	2243204.456	5237615.708	2947992.377	4234464.783	17054898.24	3443058.864	6354986.232	5658823.364	3679.60942	520484.3774	51751.57716	1322978.509	3679.60942	2212972.709	3679.60942	2155952.576	3679.60942	3679.60942	Peptidomimetics	584-85-0	HMDB0000194	C01262
POS00828	Antibiotic GR 95647X	0.621880077		299.458	445.2614214	Benzenoids	forward	0	0	0	0	9672793.731	1514005.259	9682493.187	7427625.64	5143109.913	5453610.652	6598857.021	6369703.244	1050773.489	4542121.921	4511351.742	13932403.54	7934691.657	806945.0334	2560108.657	3266171.562	3359621.689	4088813.171	4261758.582	3942309.704	2070804.574	3242972.839	5026820.327	17333892.93	3679.60942	257475.8681	387338.8807	38756.22681	183382.7937	265955.6873	3679.60942	3679.60942	3679.60942	173553.3647	Phenols	-	HMDB0033034	-
POS00587	Apigenin 7-sulfate	0.753747077		22.76805	351.0160967	Phenylpropanoids and polyketides	forward	1809905.687	3880007.923	673282.2251	778137.7547	218686141	76346664.83	330822743	142846977.7	126516006.2	135761791.1	190972801.4	97233787.62	128219994.9	224969.0415	111517380.5	389404.0596	156319334.4	137732858.1	196563.928	719110.0753	139635.7439	67897.11215	13135.06773	11425.79305	854653.7668	16047.90114	45013.21901	450024.6188	3679.60942	103285.905	3679.60942	3679.60942	3679.60942	120256.5644	3679.60942	419402.8726	3679.60942	3679.60942	Flavonoids	56857-56-8	HMDB0037851	-
POS00548	Apiin	0.773491538		201.0855	565.1537676	Phenylpropanoids and polyketides	forward	0	0	0	0	17947679.65	4456672.095	20121667.39	11395341.63	14662585.88	8007628.966	13768269.89	10886194.9	8512799.498	0	10963945.3	0	18711989.77	8904746.728	0	0	0	0	0	0	0	0	0	57021.39096	3679.60942	3679.60942	3679.60942	3679.60942	3679.60942	264601.0072	258823.596	3679.60942	3679.60942	3679.60942	Flavonoids	26544-34-3	HMDB0030843	-
POS00644	Apimaysin	0.724687		234.373	561.1594357	Phenylpropanoids and polyketides	forward	231651.4493	0	230936.7955	78372.58381	2538524.719	417051.3598	2113124.501	2066507.69	4711912.216	1376112.281	194009.5164	246032.1381	251802.8415	0	152768.1626	0	8942554.821	2719649.47	0	0	0	0	0	0	0	0	27483.50536	0	3679.60942	3679.60942	3679.60942	3679.60942	3679.60942	3679.60942	3679.60942	3679.60942	3679.60942	3679.60942	Flavonoids	74158-04-6	HMDB0037421	-
POS00812	apo-[3-methylcrotonoyl-CoA:carbon-dioxide ligase (ADP-forming)]	0.631361077		330.111	174.1236313	Organic acids and derivatives	forward	10039733.94	13748356.1	980993.7088	11514523.77	39125629.22	10696504.56	31932290.8	120574339	31716923.63	245716142.4	84858730.39	134871371.9	64204756.15	308160404.5	39296874.25	71598458.5	87862984.25	31369131.76	41560411.53	145697893.6	276764576	52447156.22	228099961.3	140536746.2	207060822.9	117983319.3	211943903	88112534.89	3679.60942	29870.48124	55068.44218	56948.90742	3679.60942	3679.60942	3679.60942	18470.87989	33494.59611	102059.2009	Carboxylic acids and derivatives	-	HMDB0059607	-
POS00814	Apo-10&apos;-violaxanthal	0.629544154		273.863	409.2689693	Lipids and lipid-like molecules	forward	0	0	0	0	8218813.997	2341068.112	14124483.44	9328684.096	6868721.2	6138467.671	5371558.384	5116055.192	3043494.973	3416209.474	8945069.164	6442886.713	8146284.639	3125831.089	2415659.887	7572104.463	4102755.964	7391985.233	4736232.768	6290341.054	3310812.377	5430822.757	6570964.594	10535933.24	3679.60942	7681617.751	3679.60942	11797689.16	12426826.9	17613413.29	43472318.98	4832726.685	3781558.592	3679.60942	--	--	--	-
POS08078	Apraclonidine		0.565038785	422.174	246.1159151			3130375.871	1272180.404	1670585.54	3501749.714	2068447.745	670651.6993	197052.5075	0	0	268589.8089	721167.7793	127659.1659	227340.5197	1046439.17	309900.7713	1755008.324	0	1311060.222	122343.3173	960792.8436	1057171.715	1035358.314	1792303.928	1193044.202	1105401.428	1298813.668	1953205.331	2302983.407	3679.60942	3679.60942	3679.60942	3679.60942	3679.60942	3679.60942	3679.60942	3679.60942	3679.60942	3679.60942	Benzene and substituted derivatives	66711-21-5	HMDB0015099	-
POS00684	Aquifoliunine EII	0.701121462		408.8885	722.2581354	Alkaloids and derivatives	forward	0	0	0	0	991912.3613	0	1382831.007	1498582.267	844697.8869	268949.2855	1581978.928	776883.2665	273730.4401	0	1771757.481	142276.6041	1447959.485	1249319.371	0	0	0	0	75081.66119	0	0	0	0	0	3679.60942	3679.60942	3679.60942	3679.60942	3679.60942	3679.60942	3679.60942	3679.60942	3679.60942	3679.60942	-	-	HMDB0032859	-
POS00216	Arecaidine	0.943659385		181.589	142.0862034	Alkaloids and derivatives	forward	166307387.6	45932071.88	104307832.8	65871171.59	100695429.4	16001148.96	20002063.73	17785633.47	115995227.1	63049424.33	52754990.88	24603902.36	90976106.98	3020767.8	44209881.55	7842310.995	24299408.69	44148346.51	6877040.487	15959604.54	5011156.774	6702379.686	6480536.03	4567433.603	7984391.188	4755405.891	12080513.23	13915359.18	3679.60942	3679.60942	3679.60942	3679.60942	3679.60942	3679.60942	3679.60942	3679.60942	3679.60942	3679.60942	-	499-04-7	HMDB0030352	-
POS00274	Argininic acid	0.921639846		379.8445	176.102839	Organic acids and derivatives	forward	395676192.1	101365856.6	219204368.5	243081265.9	1627842053	658277122.4	577638166.9	841311839.2	1669586153	1799253358	1478694114	915049849.9	1095372876	332349860.4	1203253953	191594246.4	337016766.3	1297570230	60986081.5	104721819.1	283737428.2	93051701.52	333289266.5	140383579.1	87414581.22	579705592.5	81390654.6	337834114.6	3679.60942	3679.60942	3679.60942	3679.60942	3679.60942	3679.60942	3679.60942	3679.60942	3679.60942	3679.60942	Carboxylic acids and derivatives	157-07-3	HMDB0003148	-
POS00584	Argininosuccinic acid	0.754499077		476.39	291.1290778	Organic acids and derivatives	forward	8985342.408	969662.9069	21433482.64	3769154.773	8643416.726	3930324.172	16329206.03	10006619.83	7964053.474	7424821.282	6647723.646	8865983.211	3330596.938	116319.5238	5745203.31	222028.4522	6931640.2	5094070.689	457885.849	325314.3576	280502.4777	543247.6032	113881.7252	100236.3101	1451265.514	85159.50334	101594.5293	587932.3588	3679.60942	3679.60942	3679.60942	3679.60942	3679.60942	3679.60942	3679.60942	3679.60942	3679.60942	3679.60942	Carboxylic acids and derivatives	2387-71-5	HMDB0000052	C03406
POS00685	Arginyl-Arginine	0.700430308		420.716	331.2215927	Organic acids and derivatives	forward	4232211.38	3287202.25	1838880.96	5992747.884	4600530.042	2934789.657	6146173.213	3125164.141	3913846.212	2801136.706	4117013.002	3547566.507	1666490.503	1728731.155	3146745	2700683.32	4115903.56	2722187.554	1663760.789	2742818.17	807070.8377	7946961.976	1658881.882	1546459.268	1961557.548	1027896.154	3237920.811	2677449.162	3679.60942	3679.60942	3679.60942	3679.60942	3679.60942	3679.60942	3679.60942	3679.60942	3679.60942	3679.60942	Carboxylic acids and derivatives	-	HMDB0028703	-
POS00498	Arginyl-Valine	0.799021923		375.706	274.1868146	Organic acids and derivatives	forward	6807380.667	7346844.229	2891679.893	7849306.694	11053037.82	104886105.8	25227358.09	19699867.67	13541436.56	76168183.83	13207529.35	32949461.15	11007547.97	4255839.817	9605533.69	10684358.46	23314216.29	40344245.63	33735338.59	7547546.044	0	6008371.359	8678768.28	8358283.11	24599167.26	5242561.237	11233567.09	0	3679.60942	3679.60942	3679.60942	3679.60942	3679.60942	3679.60942	3679.60942	3679.60942	139972.6	3679.60942	Carboxylic acids and derivatives	-	HMDB0028722	-
POS00472	Armillane	0.815034615		435.324	421.217496	Lipids and lipid-like molecules	forward	0	0	0	0	714058.3269	0	2021299.807	179959.7763	382805.1829	327568.9457	425565.1974	277676.2012	701746.2295	2418975.455	333080.5927	4493255.215	1287072.061	1193267.096	35283.45086	498982.0372	174755.5066	134713.0705	2660946.921	2358360.679	1223585.677	537393.2307	94996.64177	8039908.964	3679.60942	3679.60942	3679.60942	3679.60942	36725.76155	3679.60942	3679.60942	3679.60942	3679.60942	3679.60942	Prenol lipids	126006-69-7	HMDB0035779	-
POS00582	Armillaramide	0.755865923		90.918	556.5288153	Lipids and lipid-like molecules	forward	0	0	0	0	266508.1149	90809.99697	37480.08802	33692.89542	0	224338.5886	0	0	45977.71049	4590992.055	336481.4727	10728327.46	571813.0971	822784.6525	894904.8769	3521202.595	330571.6642	250767.7679	4763360.089	548358.485	659590.7406	13983057.86	440575.101	759624.3204	3679.60942	3679.60942	3679.60942	3679.60942	3679.60942	3679.60942	3679.60942	3679.60942	3679.60942	3679.60942	Sphingolipids	-	HMDB0037105	-
POS02886	Arsenobetaine		9.433272032	57.913	179.0701563			1402623.349	0	72591.50278	250395.3475	22688369.37	8501256.733	41147911.15	20997257.4	26905787.22	13965837.24	31104770.13	31564739.48	10750494.76	6131016.816	13970602.58	7593190.441	39885323.9	12643372.98	13922336.72	8880517.014	10416436.93	12453946.58	5429675.712	9164582.78	2093547.829	5144769.869	4999801.29	7950931.704	3679.60942	3679.60942	3679.60942	3679.60942	3679.60942	3679.60942	3679.60942	3679.60942	3679.60942	3679.60942	Organometalloid compounds	64436-13-1	HMDB0033206	-
POS00002	Artonol B	1		296.799	421.1307509	Organoheterocyclic compounds	forward	69423.6195	0	0	0	71258.97124	77254.20404	747199.5317	47158.83637	486327.9309	0	0	731519.7212	0	0	67171.90055	0	0	0	0	0	0	0	0	0	0	0	0	0	3679.60942	3679.60942	3679.60942	3679.60942	3679.60942	3679.60942	3679.60942	3679.60942	3679.60942	3679.60942	Benzopyrans	186824-58-8	HMDB0030488	-
POS06700	Ascorbate		0.081764296	342.902	177.131391			1616657.818	871915.3389	763107.6779	1935881.478	2280565.445	2039672.15	1749359.611	1493904.169	2184262.826	1551239.523	1467001.774	1918448.389	1182972.742	2432461.112	1986469.78	5727717.22	1530994.671	1339012.856	1730839.129	678517.8869	1957588.391	1023425.752	4312946.126	3748522.731	2398743.604	3346777.991	3919158.83	3647896.782	3679.60942	33961.33551	3679.60942	3679.60942	3679.60942	3679.60942	3679.60942	3679.60942	3679.60942	3679.60942	Dihydrofurans	50-81-7	HMDB0000044	C00072
POS00599	Asparaginyl-Proline	0.745963923		262.717	230.1132832	Organic acids and derivatives	forward	0	60571.93556	76892.62007	98569.24611	214812.9432	509322.2156	0	0	0	0	420597.1581	312925.2022	1341433.427	3496051.48	1346430.012	3626643.058	0	230498.8082	996529.699	2882476.605	2184012.408	2869426.545	2980307.877	3126164.857	1744562.204	3182157.912	2059188.357	3396894.286	3679.60942	3679.60942	3679.60942	3679.60942	63349.40075	3679.60942	38702.56533	3679.60942	3679.60942	3679.60942	Carboxylic acids and derivatives	-	HMDB0028739	-
POS00594	Aspartame	0.750744154		348.347	295.1287356	Organic acids and derivatives	forward	1284486.185	577362.5786	1106576.611	1381525.006	9340536.853	3304053.778	3667227.848	2754020.016	2184737.558	3776278.09	2120221.639	2718780.242	1056600.737	4253553.75	8774041.085	5768642.868	2597908.724	2321520.89	1854111.989	2988564.06	2368307.298	2507008.333	3757791.419	1637413.495	3557355.868	2955720.745	1620483.099	5877992.288	3679.60942	3679.60942	3679.60942	3679.60942	3679.60942	3679.60942	3679.60942	3679.60942	3679.60942	3679.60942	Carboxylic acids and derivatives	22839-47-0	HMDB0001894	C11045
POS00588	Aspartyl-Arginine	0.753631923		453.584	290.1451674	Organic acids and derivatives	forward	1481751.384	607567.4028	478075.1617	712713.3977	929036.0421	3117530.563	1303847.17	2631723.691	690827.5734	2380854.96	1010939.743	2511556.408	479094.399	1453115.608	675318.8593	2772456.676	1352227.422	1045968.542	968784.9182	851004.0536	1038837.075	406116.5269	1491118.043	1445126.294	544592.6459	1762648.571	287751.4014	2046554.352	3679.60942	3679.60942	3679.60942	97025.02333	3679.60942	3679.60942	3679.60942	3679.60942	54545.01343	3679.60942	Carboxylic acids and derivatives	-	HMDB0028747	-
POS00482	Astin I	0.809176		253.9045	553.3709338	Organic acids and derivatives	forward	0	0	0	0	60779.33912	0	417185.4178	77240.22626	82124.15859	239112.8846	0	128035.1931	0	1374767.352	0	2225440.472	0	0	332680.4066	56402.80765	888140.9286	1086607.74	1053226.098	1043967.198	816982.6951	920660.8438	908213.5493	1597574.84	3679.60942	202614.1016	3679.60942	3679.60942	3679.60942	3679.60942	372278.1144	155389.1976	3679.60942	81384.25584	Carboxylic acids and derivatives	161162-22-7	HMDB0041419	-
POS00263	Asymmetric dimethylarginine	0.926154077		520.022	203.1499404	Organic acids and derivatives	forward	245516239	199521798.6	128266393.9	243361598.6	722747564.7	122755047.7	538377197.4	267628465.5	445169935.1	413501362.9	846040222.7	483408475.5	557782175.7	82003812.69	624958100.8	113674071.4	590396495.3	591811025.2	63378788.63	105503502.9	74984898.4	98198527.99	88729636.42	54192433.56	134002985.8	61562916.26	76230270.56	83625256.11	3679.60942	3679.60942	3679.60942	3679.60942	3679.60942	3679.60942	3679.60942	3679.60942	3679.60942	3679.60942	Carboxylic acids and derivatives	30315-93-6	HMDB0001539	-
POS00581	Austalide C	0.756589692		331.55	575.2520895	Organoheterocyclic compounds	forward	0	0	0	0	635098.6337	111281.1529	791656.4121	364163.4104	693495.9985	287832.8881	142865.2826	228824.7866	0	505817.1841	112330.0673	619988.9296	183404.3683	167202.1007	348865.9265	283083.4237	381295.84	723385.4409	236709.5311	793278.1435	375815.0512	609562.9138	514326.1579	1272443.884	3679.60942	93252.31623	3679.60942	264124.9506	3679.60942	3679.60942	131079.0514	157117.4938	70735.67604	109474.6391	Benzopyrans	81543-03-5	HMDB0034075	-
POS08150	Azacozole		7.115899998	426.161	301.1500124			143592.0286	112735.3623	166537.6807	302454.832	2655963.811	3041848.2	1677010.262	1141875.123	1179888.184	1409131.398	1711667.228	1058242.886	1105301.193	1984248.293	1736795.587	3591671.77	1439648.364	1304679.291	1047949.505	3153929.7	923123.2598	1130870.329	1756225.338	1443065.158	920621.6478	1548291.083	694333.4793	2636816.531	3679.60942	187625.6583	143846.608	111379.4025	3679.60942	345286.4217	3679.60942	295534.8121	3679.60942	3679.60942	--	--	--	-
POS08896	Azaserine		4.846845278	476.466	174.1349157			29987797.72	14206216.38	24430653.33	21314069.35	7531283.549	21269484.29	7744599.653	8450170.033	5359339.958	13440254.01	13867109.17	11080245.01	11015981.5	4721384.533	10195184.59	9199808.349	4074083.253	5562799.21	20904173.95	4182923.14	5128453.862	4740074.521	6190480.087	7707153.538	8772847.716	4875679.453	9422675.983	6510843.711	3679.60942	3679.60942	3679.60942	3679.60942	3679.60942	43880.27763	3679.60942	3679.60942	3679.60942	3679.60942	--	--	--	-
POS03523	Barban		-2.487607291	130.495	259.1073345			0	0	0	0	1077923.005	190537.7563	634666.737	1785363.27	837175.3352	658529.4213	1387852.363	1136027.242	554570.1712	5456578.232	1766911.741	1195301.409	1776330.849	671222.7372	521763.4702	1070737.787	480861.8182	962609.3389	759677.9816	866026.0426	1597748.936	7098389.943	12664757.57	791585.8634	3679.60942	3679.60942	72636.33449	609885.5149	3679.60942	3679.60942	21557.96231	167853.7074	205290.0249	3679.60942	--	--	--	-
POS06965	Barbinine		-5.925853941	357.3015	667.7611255			2360634.978	1086179.72	1549472.074	2230006.5	0	1127055.161	353340.0441	86812.85612	63009.40513	239121.3875	207295.5653	392210.6288	73901.96249	2271738.508	0	2638409.721	45571.45514	0	988389.2372	1847283.206	2334494.968	802548.0504	1805404.732	1541762.001	1771245.551	3100794.52	863254.7639	3328013.725	3679.60942	3679.60942	3679.60942	13159.67013	3679.60942	3679.60942	3679.60942	3679.60942	3679.60942	3679.60942	--	--	--	-
POS04874	Benoxacor		-4.291752884	214.675	261.1226602			442027.4777	438661.7623	191491.4194	116638.7596	8560996.078	509034.6062	5812816.296	12097472.6	7764381.852	8144235.842	33216122.31	40940257.34	46724152.4	4138654.068	10462536.28	7765048.189	12120464.86	2911188.15	8631145.209	2317069.413	5830820.698	2980800.947	26707132.43	5424953.897	1607298.419	723993.5697	3783005.133	4478381.709	3679.60942	3679.60942	3679.60942	3679.60942	3679.60942	3679.60942	3679.60942	3679.60942	3679.60942	3679.60942	--	--	--	-
POS00300	Benzaldehyde	0.904717692		239.752	107.0493619	Benzenoids	forward	7928704.417	7116727.889	6698049.65	5445172.999	24346273.34	21220755.91	14933338.04	15002700.26	20458388.22	11163127.42	12261843.52	14549188.69	17256086.12	12990745.06	21559059.67	4617751.392	26024608.49	22418807.28	13731566.18	13708609.42	9144777.296	10682775.23	10319697.1	8628553.375	9257009.355	14447500.17	12766125.31	10745581.93	3679.60942	3679.60942	3679.60942	3679.60942	3679.60942	3679.60942	3679.60942	3679.60942	3679.60942	3679.60942	Benzene and substituted derivatives	100-52-7	HMDB0006115	C00261
POS00355	Benzyl cinnamate	0.877710231		590.413	239.1057906	Phenylpropanoids and polyketides	forward	6660689.224	14779221.89	6903742.149	5131324.24	4218073.873	5938873.557	3106120.992	4801073.503	3713176.043	4985874.551	4197922.083	5136483.109	4272394.647	5995184.549	3868147.921	14211043.33	764666.5395	4727790.549	6553624.674	6083855.706	7566993.301	6371796.157	6800720.103	14685469.83	11820880.66	6176391.047	6636897.115	6953583.682	3679.60942	3679.60942	3679.60942	3679.60942	3679.60942	3679.60942	3679.60942	3679.60942	3679.60942	3679.60942	Cinnamic acids and derivatives	103-41-3	HMDB0040286	-
POS00005	beta-Alanine	0.999973615		361.8525	90.05530223	Organic acids and derivatives	forward	186188046.2	254573352.7	215931157	291886946.6	184291107.7	262178225.3	102348381.5	188549811.2	130604379.5	296324534.7	207969926.6	157698435.4	145925659	159200553.3	169953009.1	94102139.56	118064999.6	198841894.5	247230349	158864347.1	52518906.78	114296838	86130301.96	66505009.16	253756942	124822979.4	177926810.2	69689538.97	3679.60942	3679.60942	3679.60942	3679.60942	3679.60942	3679.60942	3679.60942	3679.60942	44331.53375	3679.60942	Carboxylic acids and derivatives	107-95-9	HMDB0000056	C00099
POS00026	Beta-Aminopropionitrile	0.998879385		282.578	71.06093322	Organic nitrogen compounds	forward	462032.589	1054126.162	1091839.485	944931.159	455928.7491	341395.3445	1397569.732	839543.4344	682472.2959	496134.3743	294479.443	676780.2616	647214.9625	610444.7596	708127.9724	878003.5854	1174000.985	1168105.016	706835.8969	601974.4874	655210.4897	607719.7166	497759.4985	776271.4051	564021.3885	626608.5355	851482.6455	673266.4149	3679.60942	3679.60942	3679.60942	3679.60942	3679.60942	3679.60942	3679.60942	3679.60942	3679.60942	3679.60942	Organonitrogen compounds	151-18-8	HMDB0004101	C05670
POS00121	Beta-Carboline	0.981941		45.5972	169.075726	Organoheterocyclic compounds	forward	4157620.975	3325017.111	3535806.091	2937575.717	14028045.59	8248127.242	6464081.257	20144477.82	12003098.01	6435894.841	9300645.11	6117916.788	6279996.74	62230436.68	22645076.16	60717427.71	8287031.163	6476276.172	27618726.39	29137318.22	70557781.35	27370988.32	98114662.58	38981080.33	30169211.34	54354648.86	87866608.49	29314507.45	3679.60942	72430.46656	59884.48082	199057.2015	3679.60942	3679.60942	3679.60942	39592.14463	3679.60942	86824.7532	Indoles and derivatives	244-63-3	HMDB0012897	-
POS03707	beta-Cotonefuran		2.263095819	146.038	305.3025652			0	95744.07632	0	0	0	232886.6828	232984.6206	11550150.44	0	10970749.53	0	4795486.244	0	0	0	0	2919816.073	0	0	0	473127.6714	0	127204.312	0	0	0	0	0	3679.60942	3679.60942	3679.60942	3679.60942	3679.60942	3679.60942	3679.60942	3679.60942	3679.60942	3679.60942	--	--	--	-
POS02600	Betagarin		0.814655177	33.2005	329.3235441			780045.99	1030126.191	188048.7838	508595.0526	0	995016.5402	0	87331.80616	300295.9946	385326.0498	223802.4397	65316.01325	0	9268929.881	0	368489.0637	0	204935.4153	890365.0287	5639374.833	6357476.325	304708.7329	5175097.862	6924692.119	1263257.283	7918208.658	1296371.154	23833952.88	3679.60942	3679.60942	3679.60942	3679.60942	3679.60942	3679.60942	3679.60942	3679.60942	3679.60942	3679.60942	Flavonoids	60132-69-6	HMDB0030727	-
POS00677	Beta-Glycerophosphoric acid	0.703949308		442.432	173.0207909	Lipids and lipid-like molecules	forward	154706947.5	24993007.14	60762699.42	98321347.03	0	2592845.451	0	0	154056.4488	0	0	0	672640.9114	0	127884.1631	0	0	1365803.245	0	0	460612.8377	0	0	0	1989257.225	0	0	0	3679.60942	3679.60942	3679.60942	3679.60942	35099.61973	3679.60942	3679.60942	291919.257	3679.60942	128851.3988	Glycerophospholipids	17181-54-3	HMDB0002520	-
POS00543	Betaine	0.775046077		121.129	118.0863541	Organic acids and derivatives	forward	5468934.886	4901996.209	5244249.515	5293034.043	12602262.95	4295709.019	11754297.24	8861955.899	10343123.68	9079218.109	14625878.96	18342277.48	17707348.63	11637142.83	11439144.78	5931921.98	15463744.16	3114118.028	3893688.536	11096986.51	11929865.99	11616795.27	7567282.185	9307567.605	9063539.244	10663210.54	16029272.3	12666376.81	3679.60942	3679.60942	3679.60942	3679.60942	75355.15561	3679.60942	3679.60942	3679.60942	3679.60942	3679.60942	Carboxylic acids and derivatives	-	HMDB0059606	C00719
POS00101	Betaine aldehyde	0.986232231		365.4615	102.0916137	Organic nitrogen compounds	forward	52859169.91	43460417.62	44718846.02	33140494.53	5590018.184	18965289.51	2567320.719	2978488.053	3920419.455	15116328.59	4750173.515	2592863.959	3034782.928	6782354.607	3719055.505	2534155.466	3647378.176	3192872.388	7072571.528	5116560.746	2422390.212	4733825.217	2813289.865	4932654.828	8377868.277	4967000.046	5180735.035	3048131.852	3679.60942	3679.60942	3679.60942	43066.63607	3679.60942	3679.60942	3679.60942	3679.60942	3679.60942	3679.60942	Organonitrogen compounds	7418-61-3	HMDB0001252	C00576
POS00083	Beta-Leucine	0.989909769		37.2649	132.1018383	Organic acids and derivatives	forward	31697920.48	16490601.59	10011315.18	30481085.95	4636498.958	15357825.95	5923903.558	4549438.906	5085361.197	11396020.74	12719127.96	2819039.105	4500108.286	7872782.519	5493203.15	8294544.636	4505869.916	7624293.724	8302203.642	9279803.864	10963504.79	7564397.251	7183367.233	9061855.48	8491962.587	6581274.69	5217417.336	5367354.193	3679.60942	3679.60942	3679.60942	3679.60942	3679.60942	3679.60942	3679.60942	3679.60942	3679.60942	3679.60942	Carboxylic acids and derivatives	5699-54-7	HMDB0003640	-
POS00419	beta-Sitostenone	0.846131538		31.5063	413.3765943	Lipids and lipid-like molecules	forward	0	0	0	0	13353871.82	1843338.292	18733855.82	19049703.66	28123850.38	13465854.77	13955846.76	16005894.94	3918088.92	18497986.11	17377782.54	74636597.62	5076644.141	904149.0523	0	0	0	1471805.225	55606000.27	41974497.27	1690908.03	20906419.34	1147961.421	36759526.13	3679.60942	3679.60942	3679.60942	36605.1094	3679.60942	42458.88346	3679.60942	3679.60942	28798.01208	3679.60942	Steroids and steroid derivatives	1058-61-3	HMDB0033934	-
POS00560	beta-Sitosterol	0.766654923		69.0183	397.3822009	Lipids and lipid-like molecules	forward	0	0	0	0	8020518.31	1011296.385	1654371.131	9844133.067	2791836.333	623172.7304	1221660.375	7415043.531	878849.6485	1164754.94	736483.5898	1385573.455	174363.7139	0	849912.6968	167756.8916	1090786.625	123519.5763	2731360.944	1658071.598	244806.5051	781704.6331	2644784.925	957453.2078	3679.60942	839651.1985	3679.60942	3679.60942	3679.60942	257336.7412	246637.3185	529839.676	3679.60942	396948.5609	Steroids and steroid derivatives	83-46-5	HMDB0000852	C01753
POS03404	beta-Snyderol		-3.817747565	116.087	302.2685265			257773.2832	0	0	0	286135.3046	301116.9245	384464.177	459173.6117	1457061.985	408401.9843	1823357.828	0	0	2422369.287	115647.1997	1357269.237	110316.4621	100891.6872	1807431.744	7432535.65	1329702.211	1566363.964	442188.1127	983122.3133	905278.5076	3430501.419	3219821.209	249750.2433	3679.60942	3679.60942	3679.60942	3679.60942	3679.60942	3679.60942	3679.60942	3679.60942	3679.60942	3679.60942	--	--	--	-
POS00218	beta-Thujaplicin	0.943135308		30.7806	165.0909401	Hydrocarbon derivatives	forward	17577582.95	8427801.425	6494613.419	6062867.587	11292742.96	8592368.096	7437651.64	11543752.41	17100059.9	12274261.21	3657737.902	12775505.56	25832887.31	22295686.59	12068970.64	33822916.65	9953012.199	20029262.05	20905859.3	29028576.53	21773128.32	22996156.37	29129475.03	21912289.34	14805417.95	23441491.19	21350484.3	31430335.37	3679.60942	3679.60942	3679.60942	3679.60942	3679.60942	3679.60942	3679.60942	3679.60942	3679.60942	3679.60942	Tropones	499-44-5	HMDB0035213	-
POS00078	Betonicine	0.991235077		270.043	160.0967451	Organic acids and derivatives	forward	67277565.11	63368632.89	81627350.77	41912287.39	120925864.8	25384047.78	113271655.3	139098937.6	76959997.15	92316227.57	128809132.4	154923091.3	136451024.8	12137979.88	78466275.9	18826376.07	50565740.79	90443106.03	13743083.12	10488464.7	15151289.25	21012551.01	13489084.36	9438307.692	20631252.15	16082023.46	22678158.24	21300280.04	3679.60942	3679.60942	3679.60942	3679.60942	3679.60942	3679.60942	3679.60942	3679.60942	3679.60942	3679.60942	Carboxylic acids and derivatives	515-25-3	HMDB0029412	-
POS02390	Bicalutamide		2.667045166	26.3965	431.3818244			8430539.746	139214.0479	5606583.914	4574421.506	285135.0194	25788.15441	5440093.739	328750.4398	155642.1029	7288085.086	165269.8921	286835.449	0	790481.3536	88891.06252	13327031.26	147092.1039	0	23870058.5	39679487.82	5857173.593	26535811.35	1427373.541	10404421.84	7041818.656	444211.1297	13166028.42	11774667.12	3679.60942	3679.60942	3679.60942	3679.60942	3679.60942	3679.60942	125315.9089	509409.2343	3679.60942	3679.60942	Benzene and substituted derivatives	90357-06-5	HMDB0015260	-
POS05281	Bifenox		2.031041823	240.62	343.1389715			30230.26591	0	0	0	127424874.7	19233765.4	105133208.6	91959635.98	114678316.6	178606852.9	67331771.51	80151109.49	90004254.56	0	94833088.7	0	76049821.72	31269065.34	64058.6325	0	0	365437.9696	0	0	68765.66386	82288.65826	33132.38314	0	3679.60942	3679.60942	680790.2604	3679.60942	3679.60942	3679.60942	3679.60942	3679.60942	3679.60942	3679.60942	--	--	--	-
POS05234	Bikaverin		-3.990816964	236.194	383.3261508			109520.5398	93646.36696	57302.89781	47660.34872	539789.7647	903791.3507	833012.8063	546836.574	1019868.979	504107.2295	877764.2598	654655.5436	292523.4409	870869.7858	674626.7774	389691.4681	434472.0164	49198.94721	3066386.869	3554536.597	3003410.829	5244035.397	1768905.291	943785.058	1853368.089	1692117.587	1509804.222	1094684.105	3679.60942	42288.16192	41886.37985	3679.60942	3679.60942	3679.60942	36110.86069	50673.78075	168718.0101	145410.1657	--	--	--	-
POS00249	Biliverdin	0.931212231		255.482	583.2549971	Organoheterocyclic compounds	forward	1240587.912	6159471.206	6923943.53	2069237.191	23382526.84	7904538.633	64415844.93	38556296.53	49858989.54	7777495.244	13808024.99	27417349.74	92866172.91	101132.0286	34848931.03	67848.57094	5897682.306	20751152.61	234094.8331	7384420.647	1033847.743	199864.5021	613271.8792	251672.3245	984094.0409	582745.838	2077921.14	1744468.048	3679.60942	3679.60942	3679.60942	3679.60942	3679.60942	3679.60942	3679.60942	3679.60942	3679.60942	3679.60942	Tetrapyrroles and derivatives	114-25-0	HMDB0001008	C00500
POS00136	Biochanin A	0.978614923		24.529	285.0751386	Phenylpropanoids and polyketides	forward	378360.1834	1430641.759	352206.5597	4264985.8	1452921951	436012991.8	1400400940	1623950966	1631993331	1096325434	1346883931	1293710166	798664119	1500690.452	1233905633	1046412.868	1235956267	886140407.5	3187404.239	113359312.6	1834368.566	2492780.382	757526.2641	853118.6708	2756296.854	755916.7418	5369783.326	4556590.222	3679.60942	3679.60942	3679.60942	3679.60942	3679.60942	3679.60942	3679.60942	3679.60942	3679.60942	3679.60942	Isoflavonoids	491-80-5	HMDB0002338	C00814
POS00372	Biopterin	0.869317769		268.091	238.0931914	Organoheterocyclic compounds	forward	2126629.702	1491928.545	2012173.352	1794112.142	7656469.443	3509169.937	20265613.9	24636376.78	23522376.2	18524909.23	14469402.47	18116447.15	16680323.46	1747141.099	21671346.35	1129590.122	27048669	13359758.58	169301.9704	985599.173	649403.2138	164492.5044	457625.9002	1059261.828	1084891.301	192361.1859	94549.95623	1207070.196	10028.15446	3002.58076	3002.58076	3002.58076	14007.52748	3002.58076	12334.10177	69271.38872	27249.14747	3002.58076	Pteridines and derivatives	13039-82-2	HMDB0000817	-
POS00135	Biotin	0.978694154		254.307	245.0958324	Organoheterocyclic compounds	forward	566289.7029	808636.5095	444187.9559	665346.3617	2856586.317	3580613.364	1019568.181	1300205.858	1135640.905	1051597.042	1052576.049	1714583.061	990038.5682	2576523.071	1130875.677	2601672.544	1282637.818	1337647.509	1243591.685	1857629.175	1779208.767	1428267.261	1381252.141	1454553.673	3415724.849	2335779.049	1407982.18	1727179.271	12327.42263	3002.58076	3002.58076	3002.58076	18861.04472	3002.58076	3002.58076	3002.58076	3002.58076	3002.58076	Biotin and derivatives	58-85-5	HMDB0000030	C00120
POS08120	Bis(2-chloro-1-methylethyl)ether		-3.380211674	424.493	172.0715984			8227836.985	7404225.329	10188922.1	8295220.185	2836745.526	1265594.852	2293587.112	933936.8812	3253416.129	2977904.173	5204555.075	1752397.634	420846.1018	2969560.148	3558037.718	2031126.957	1528363.165	2601559.254	2532751.927	7312509.381	4106540.955	6214950.08	2778558.29	1475901.059	2606444.526	3102865.992	3186083.383	3670926.922	13424.0875	17050.26501	3002.58076	19279.2535	3002.58076	3002.58076	3002.58076	3002.58076	3002.58076	16438.78013	--	--	--	-
POS08110	Bis(glycerophospho)-glycerol		-9.711062543	424.101	401.2140901			780694.5886	794281.9366	851623.8045	1027049.247	98353.55515	1215795.069	0	59383.23726	52681.87274	615013.7479	259453.8807	281469.0298	187814.4948	1248819.174	54343.11953	1840607.697	105960.5009	159761.6329	169431.8523	117599.4672	237784.3785	81309.52127	1382762.755	785556.587	758749.2381	123092.4959	148958.2	2540020.533	15505.65308	3002.58076	3002.58076	3002.58076	14659.72	3002.58076	3002.58076	3002.58076	3002.58076	3002.58076	--	--	--	-
POS04123	Bismuth		-3.212154743	169.682	209.9870053			1475183.207	1623317.113	729918.0673	280449.5555	1268158.794	366751.7914	643651.5243	657390.5682	2055198.792	79304.12691	807027.8439	991186.7136	665096.5502	0	2037330.694	0	0	0	1497316.287	196032.4968	1808717.224	2023246.09	834674.6077	1921073.002	2286380.322	1617386.227	0	0	16168.95886	20735.52661	3002.58076	3002.58076	3002.58076	3002.58076	3002.58076	3002.58076	3002.58076	3002.58076	-	14882-18-9	HMDB0015408	-
POS06228	Bismuth subnitrate		3.031656322	309.419	398.0194802			34932370.52	5755398.104	15107556.97	21214760.69	1135058.671	6220152.858	1601886.565	843634.0849	3136509.499	2438902.421	800823.5218	2028863.313	8822780.733	803941.4186	2644793.815	1163035.833	1320265.533	9893550.385	3930899.979	681475.0926	839861.8716	302680.1623	304380.1994	933584.0765	6812818.201	173823.5858	445538.6764	1111630.797	16566.09228	3002.58076	16508.24878	152824.015	28039.52792	21165.38516	3002.58076	113103.088	37404.88416	31679.38078	--	--	--	-
POS08777	Bisphenol A bis(chloroformate)		-6.835075475	467.841	354.2015625			255836.4451	0	21775.29139	48586.85007	465090.9422	0	614802.474	532747.3957	334887.3041	528313.2088	441496.1839	586310.7053	257217.8524	514449.6946	656126.6868	870290.2338	460589.0452	155813.2283	446063.6369	1975802.303	517130.4269	751964.3856	366201.4201	343726.2936	462091.9135	3936295.862	471934.9421	1235690.477	19626.25552	3002.58076	3002.58076	3002.58076	3002.58076	3002.58076	18701.61191	3002.58076	17111.14448	3002.58076	--	--	--	-
POS00446	Blasticidin S	0.831037		303.6275	423.2087127	Organooxygen compounds	forward	0	0	0	0	95658.22703	56904.84772	138598.0417	407301.3947	423389.8506	0	100831.4903	154565.4037	200495.0777	1468004.472	756098.2854	3153028.866	689102.4685	69468.06912	0	309447.9143	214419.981	128159.192	1566666.933	771408.8924	273050.3168	3004529.429	624997.7357	1055172.684	20300.49428	27486.58207	3679.60942	112673.6542	10815.8469	3679.60942	90171.87418	35081.07555	9432.078311	3679.60942	Carbohydrates and carbohydrate conjugates	2079-00-7	HMDB0030452	-
POS02319	Boc-Asn-OPhNO2		3.264384932	6.07012	354.33573			325762.0759	889467.4977	339938.4675	902806.8977	338967.8178	359785.4377	312245.3028	326171.3181	333489.7024	346246.9127	361313.9208	365277.2617	299677.246	299300.8491	342764.5642	408033.2222	375307.4724	318709.6396	257806.75	365482.7965	346597.4085	337414.3753	339850.342	374445.1148	929888.1542	292346.1799	374594.8541	333956.6282	20641.86577	3002.58076	3002.58076	285823.7606	22879.75444	12950.7414	14325.18706	25629.78409	3002.58076	3002.58076	--	--	--	-
POS05805	Bortezomib		-1.744056168	277.488	385.2436065			1415206.917	751643.365	534310.5894	1718367.751	12604008.68	804812.6778	522598.0407	952821.2098	10937730.76	6702887.758	335748.0044	774062.4483	410340.1164	1000970.66	11316175.49	1522644.038	2046897.795	3676292.625	5496552.38	11389421.92	1913873.826	15597579.87	1287637.606	789350.1644	102464.8792	124732.8349	1526118.703	1699530.499	20806.86211	37713.38547	3679.60942	3679.60942	3679.60942	19443.92088	45861.00713	3679.60942	38278.39539	18015.42184	Carboxylic acids and derivatives	179324-69-7	HMDB0014334	-
POS08721	Boscalid		-4.571455939	463.853	344.2124076			1225838.976	542938.8321	213422.6173	2941984.181	0	5284118.367	0	68600.52157	0	2091701.73	34033.94654	113943.4617	399497.4199	325800.3982	277401.8785	237804.086	0	107895.202	476494.0679	1229803.483	219421.0412	312565.7968	325484.2566	275848.4631	470128.0864	241632.4126	208696.9378	146074.7463	22110.82225	3679.60942	3679.60942	3679.60942	3679.60942	3679.60942	3679.60942	3679.60942	3679.60942	3679.60942	--	--	--	-
POS03065	Bowdichione		8.970913662	78.7344	299.2569521			0	0	0	0	0	147070.1622	0	99424.78019	0	0	0	0	0	40924474.74	0	32876802.04	0	0	13316370.47	629434939	13752182.9	32745811.44	43585379.25	37623391.07	9217801.055	64398005.06	39064674.4	31130197.28	25352.35492	3679.60942	3679.60942	3679.60942	3679.60942	3679.60942	3679.60942	3679.60942	3679.60942	3679.60942	--	--	--	-
POS09660	Bretylium		7.756041074	580.594	244.1725626			760183.3049	780955.2752	797810.5801	821023.0338	70644261.91	21219758.18	90068521.99	64693131.83	71111817.08	32591398.84	41530167.76	47637843.66	29078145.81	1102180.556	57007653.09	695043.1596	43043741.47	39301807.49	8323877.238	3873801.182	819894.2727	3289068.449	889124.5362	695628.4646	853321.7652	695508.6825	1407129.486	736890.4295	25403.6501	3002.58076	3002.58076	36421.66197	3002.58076	3002.58076	3002.58076	34734.71103	3002.58076	3002.58076	Benzene and substituted derivatives	59-41-6	HMDB0015289	-
POS03230	Bromisovalum		5.754274209	94.29455	224.0762602			10534922.52	6795111.953	17881496.05	7478428.33	2351206.837	3796530.916	1355011.294	1355122.091	1722666.352	2340045.748	775696.8862	1384845.594	1390492.083	2980700.36	1884847.544	4378055.115	1970365.461	1269202.674	1707798.059	3225376.529	2546781.717	2901556.396	2709602.267	2292935.54	3663752.488	3049558.875	3699434.354	3354890.277	25548.83513	113738.9711	81467.3348	88946.33968	106999.1513	18546.74759	28968.62038	3002.58076	72468.33926	42319.16233	Organic carbonic acids and derivatives	57-13-6	HMDB0000294	-
POS08431	Bromofos		-0.424111112	442.1775	367.0032214			3626444.276	38155.52938	852353.4552	487488.2906	0	0	0	0	0	0	0	0	0	0	0	0	0	0	0	0	0	0	0	0	0	0	0	0	26260.24029	18700.48475	3679.60942	60861.54319	3679.60942	3679.60942	17500.18392	3679.60942	21440.37332	3679.60942	--	--	--	-
POS04267	Bronopol		5.66466574	181.1465	200.9964095			7258826.966	7804999.406	9864576.468	4481284.443	12480561.83	6999900.254	3146329.873	3716760.719	8987801.528	4224302.403	4588800.726	4718404.819	6290419.333	8292225.199	20564895.98	6927499.366	7706604.732	9018862.811	6784482.509	12902318.38	8679956.113	12341337.55	9011314.489	19569441.57	6798829.581	10960685	4425081.412	4261568.727	26537.69382	3002.58076	3002.58076	782073.2675	3002.58076	3002.58076	3002.58076	3002.58076	3002.58076	3002.58076	--	--	--	-
POS03879	Butanoyl-CoA		-5.155038704	156.9895	838.6269586			51124681.53	54894975.85	67978543.6	61692437.63	0	18734767.67	54520.45227	1439803.563	770297.1072	6487595.398	0	540366.6017	511201.0028	5011664.38	806017.2985	4195037.393	0	862778.4483	581867.2496	0	1043460.788	574957.5953	908985.7601	486207.5644	13051501.56	3491508.168	3380370.547	1359916.688	26734.59781	470712.3887	179717.9537	1086133.701	220077.5509	97679.79415	97102.03226	611922.4097	667724.6208	80465.26597	Fatty Acyls	2140-48-9	HMDB0001088	C00136
POS00705	Butyl 2-aminobenzoate	0.682733385		388.637	194.1174952	Benzenoids	forward	0	0	0	0	175176.4093	0	0	161009.7774	0	272541.8433	0	180291.3654	0	41429545	0	78459939.35	0	0	5442374.093	9540960.668	14043010.71	811818.3078	37311848.13	25171754.6	12562296.09	25873155.89	4311083.395	31710289.88	28030.26514	462996.4631	226893.0787	257684.838	294135.9938	147898.6005	298407.3434	240958.4988	225707.5498	161412.8681	Benzene and substituted derivatives	7756-96-9	HMDB0036906	-
POS00671	Butyl -3-hydroxybutyrate glucoside	0.705685077		304.912	323.1708506	Lipids and lipid-like molecules	forward	0	59586.24344	63283.25102	0	64143402.98	7930059.806	35262149.35	47931491.15	41279303.27	22585068.27	52051265.97	35902387.92	14639692.11	2685063.939	28720483.58	2251454.444	23537968.45	19260566.16	604905.8574	1109026.62	712128.8885	1066596.367	963566.5728	2055972.281	4386685.066	308381.6365	2824087.925	3108033.552	29208.43107	38065.85811	82944.70445	389932.6242	3002.58076	3002.58076	3002.58076	229834.1221	40468.47839	112928.5741	--	--	--	-
POS00170	Butyl 3-O-caffeoylquinate	0.965382231		313.865	411.1615176	Organic oxygen compounds	forward	0	0	0	0	6018086.329	24610505.66	2509355.035	2213567.533	8878499.927	2238452.12	1935828.614	6083617.293	13292825.3	0	6007949.122	0	4658368.186	14807508.25	113440.6206	95322.36328	0	0	0	0	0	0	0	55025.92755	31603.45733	3679.60942	3679.60942	3679.60942	3679.60942	69082.66714	3679.60942	3679.60942	35396.78209	3679.60942	Organooxygen compounds	132741-56-1	HMDB0034588	-
POS00386	Butyrylcarnitine	0.863246769		382.8795	232.1538027	Lipids and lipid-like molecules	forward	231158.3413	0	0	0	1929266.04	3704380.673	0	15984111.76	2415171.148	0	0	0	12173060.77	29178901.94	13033971.49	68790522.61	0	0	3322526.947	8210720.27	11407457.56	844436.599	21596967.56	19239685.03	20446974.24	37161950.38	393069.5552	35646666.76	33139.83249	77842.3825	127650.0106	162320.9513	3679.60942	191317.1748	33605.85005	3679.60942	36966.49704	32162.35429	Fatty Acyls	25576-40-3	HMDB0002013	-
POS00184	Cadaverine	0.958430769		544.76	103.1232309	Organic nitrogen compounds	forward	960983.9639	3712926.387	10808811.78	13908387.91	17343947.81	40083147.58	17696530.02	29988348.06	15597205.19	224649.0672	17469471.78	8072981.274	1087403.623	1897919.417	10841759.92	16521410.77	47376657.62	846890.7068	910298.2586	812539.2608	25571654.35	1703483.563	1372571.708	12368328.21	23604122.34	1896256.884	1695494.724	1549599.704	33353.51594	9929.978965	3679.60942	121701.0101	16537.44312	17980.56006	24438.95932	27693.81266	43373.82961	11136.00739	Organonitrogen compounds	462-94-2	HMDB0002322	C01672
POS00798	Caffeine	0.635887		235.525	195.0876669	Organoheterocyclic compounds	forward	2924507.611	323569.7872	1950168.509	419985.2209	7215682.504	3501614.366	7263041.973	4814417.545	6840759.962	3188023.959	4432669.861	3935504.516	4485877.142	1578450.279	5343914.844	2227516.605	5596069.14	5266403.508	1498093.289	1918955.203	1190803.567	1738437.569	2135388.775	1962428.602	965781.0893	688672.8094	1429858.274	1426689.881	33888.18639	3679.60942	22738.24498	173151.1908	3679.60942	3679.60942	41860.69235	68563.7227	27778.8388	3679.60942	Imidazopyrimidines	21399	HMDB0001847	C07481
POS05757	Calcium glycerophosphate		2.865568509	275.4245	211.1436788			370784.8862	373660.422	640018.5169	740586.0676	2631893.912	706592.4106	3053594.415	1059489.678	2106468.725	2179169.741	1877302.459	2226231.628	954323.1389	5857261.914	2651412.825	10502416.87	1602607.519	1653395.155	2414770.767	5018154.134	3921653.559	5524492.252	4991151.15	3139859.421	2790899.175	6014088.975	6075677.134	8729273.617	34436.76966	3679.60942	3679.60942	3679.60942	3679.60942	3679.60942	3679.60942	3679.60942	3679.60942	3679.60942	--	--	--	-
POS02632	Calcium hydroxide		4.449973644	35.3644	75.10030631			2746264.134	2381415.648	1909467.843	1475453.123	3624501.587	2468194.641	3812171.596	4474117.483	3738905.447	2467234.276	4959622.707	3268397.783	4951046.833	2725596.702	4273163.797	2621604.616	4966099.592	3186141.677	3515476.151	3273938.54	3663391.422	3574584.809	4610784.709	3264351.751	2371579.675	4360278.36	8956953.702	2780355.833	34486.49986	764455.9292	617106.3111	115347.2842	1000017.236	834323.5778	393767.0688	3679.60942	762863.6571	666725.9457	--	--	--	-
POS06342	Calcium peroxide		7.930998982	315.584	73.08464824			6210955.052	5491207.294	5237130.032	7757261.595	42520.79517	7229079.463	4730771.856	6169895.412	1513409.378	8170062.046	3172746.925	4014256.196	1129947.129	5556857.136	403000.5559	7501657.123	1446598.023	9270791.631	4920242.794	3535055.595	2031851.368	2664530.744	2623913.418	3727437.228	4645010.841	4685191.35	6186427.159	4237050.835	35393.03053	33942.53314	3679.60942	30027.91674	3679.60942	3679.60942	3679.60942	28441.40564	3679.60942	3679.60942	--	--	--	-
POS00575	Calystegin A3	0.758573769		77.85585	160.0967105	Alkaloids and derivatives	forward	1856548.789	1275808.875	2004654.116	1950415.946	2809757.812	1484669.027	4003636.486	728214.1779	3361317.217	1649284.452	3803686.386	1984657.116	1302212.017	71182071.04	2558540.261	80946917.98	1167831.463	1916555.076	43909697.87	98966256.97	132963622.2	128199089.8	103223084.3	117092538.9	25971943.87	46408017.34	57221345.6	40735944.9	35760.01907	213009.6454	87563.19673	349458.0625	3679.60942	66145.56567	3679.60942	101150.9091	153460.511	3679.60942	Tropane alkaloids	131580-36-4	HMDB0038593	-
POS00324	Calystegine A6	0.896967462		350.972	160.1077968	Alkaloids and derivatives	forward	6528542.735	3095130.566	6033566.187	9461947.604	40969589.27	12107087.59	6841679.466	18634101.85	26211008.03	22065171.2	54576061.3	33293306.71	45641521.69	23334256.25	43357211.41	13691737.91	14206354.01	34444332.27	33481335.96	24636251.63	56601262.13	94293279.09	62666076.72	14608026.98	5989229.809	85947682.72	146087097.8	7016794.968	36586.90245	3679.60942	3679.60942	3679.60942	3679.60942	3679.60942	3679.60942	34174.01202	3679.60942	3679.60942	Tropane alkaloids	177794-04-6	HMDB0031345	-
POS00851	Calystegine B2	0.612756846		131.64	176.0915881	Alkaloids and derivatives	forward	401168.4698	825148.7925	574336.1784	300284.633	6350339.308	12691607	13599294	6896177.05	12879398.87	6240133.724	13735434.66	7457422.364	11272481.43	45953652.17	8693059.977	57113410.7	16755577.37	5315465.841	14641167.25	20283861.73	17279602.47	32521515.66	34919501.37	36328073.5	18833425.07	39396725.61	76311642.59	23679690.41	38035.24105	110899.0825	149806.9368	155966.3834	3679.60942	3679.60942	40658.18114	79744.32734	32780.4549	3679.60942	Tropane alkaloids	127414-85-1	HMDB0038594	-
POS00397	Camelinin	0.858596462		91.1071	262.1289696	Organosulfur compounds	forward	53364.02026	0	0	806479.3169	17133370.13	109084.2624	33443567.21	23286708.57	17389459.62	25351109.44	10417578.17	10257011.21	2813647.204	326312.3944	3974274.918	3623275.626	14922382.86	2884423.505	292006.2152	1006131.076	1438945.649	1038319.487	1697772.76	1336021.82	1249603.719	3550372.403	6622617.302	2567523.53	38179.65496	358657.9386	414537.6745	776974.3496	225039.3724	215428.0804	229593.0043	467430.8165	387152.9396	138945.5839	Sulfoxides	75272-83-2	HMDB0039082	-
POS08856	Canbisin C		1.516688018	471.651	611.6613028			1600834.052	1353182.43	887180.016	2122219.752	0	208143.7036	0	0	0	521774.0539	0	0	0	58231.63996	0	0	0	22879.25457	57816.40085	0	0	0	0	0	342527.2406	0	0	0	40057.89613	3679.60942	3679.60942	3679.60942	3679.60942	3679.60942	3679.60942	52926.54263	3679.60942	3679.60942	--	--	--	-
POS03911	Capensinidin		0.34584685	159.18	346.330796			0	0	0	0	1752734.7	7203470.564	2189530.793	1894942.163	2478693.608	13586676.24	1736344.417	2414243.751	2605322.848	4655736.54	5598417.492	2140465.415	1444091.135	11642656.85	12595227.94	10424481.31	8021495.689	18305737.65	2058840.142	10043738.9	5571564.342	2210674.888	5889630.122	881458.0677	40165.12066	134435.7409	3002.58076	3002.58076	3002.58076	3002.58076	3002.58076	107024.5982	3002.58076	3002.58076	--	--	--	-
POS00442	Capsiamide	0.832002846		144.875	270.2783	Organic acids and derivatives	forward	0	0	0	0	0	0	0	0	0	0	0	0	0	32388791.77	0	10352333.03	0	0	2283259.905	27654846.08	7410980.308	8755188.895	7708575.128	2382159.188	6394894.026	42095433.18	20083028.31	17032799.39	40397.13745	3679.60942	112696.5772	3679.60942	3679.60942	3679.60942	3679.60942	100765.7922	3679.60942	3679.60942	Carboxylic acids and derivatives	64317-66-4	HMDB0040940	-
POS00597	Capsiate	0.746703923		312.0845	307.1897119	Benzenoids	forward	0	0	0	0	621048.7999	0	737864.9531	608239.9537	625744.0971	430946.5166	2106235.319	3691473.439	2478175.737	301741.4586	4524924.39	1062477.817	4300384.611	633999.9957	65575.96818	1246362.863	238316.2576	361615.5997	600846.1748	389190.3487	0	113516.3733	628060.7482	552895.055	41937.58901	169509.8677	53134.56094	3679.60942	3679.60942	80409.89865	3679.60942	3679.60942	3679.60942	3679.60942	Phenols	-	HMDB0034781	-
POS04782	Carbamoyl phosphate		-6.08767881	209.5535	142.0263181			4337559.704	0	4885054.039	0	0	0	0	0	0	0	0	0	667007.2773	15106354.8	1536224.965	31326307.01	272254.9835	1094091.395	21281667.83	21290074.91	86723241.11	32213446.82	6811004.937	38557618.88	5975798.283	10851361.26	13890294.98	42384852.27	43256.13917	25820.31633	105106.2624	135448.5145	3679.60942	28244.70788	3679.60942	85572.93402	451228.3526	60578.2322	Organic phosphoric acids and derivatives	590-55-6	HMDB0001096	C00169
POS06099	Carboxyphosphamide		2.714643748	302.799	294.0928722			1897282.531	259716.4037	961490.4923	4029206.873	586875.1546	231118.7398	52963.13218	0	3080161.436	947552.8666	1383734.899	4218988.452	11998925.35	1356484.77	1316437.557	821767.275	1640283.882	10157983	298190.7808	409784.8247	389467.4487	846032.8605	1111399.181	806672.4861	484771.6318	1268966.415	621723.7272	727216.1948	43365.05038	72753.44104	3679.60942	3679.60942	40652.65037	3679.60942	3679.60942	31945.93898	3679.60942	3679.60942	Organonitrogen compounds	-	HMDB0060449	C07646
POS00226	Carnosine	0.941031385		418.365	227.1025256	Organic acids and derivatives	forward	759897.771	359984.7436	258768.9275	384734.5828	3283879.06	536555.1047	2739063.464	2079251.261	2933956.826	1328351.25	1514708.244	2736530.28	1400751.652	4853716.862	2434237.132	4727204.359	2949773.54	2406600.311	1264787.993	2690959.488	2558724.833	2573084.716	4042824.9	2915412.826	3269585.326	4499826.273	3066388.44	5077980.054	45512.28368	123569.1579	33869.26522	180694.2968	100189.5409	160439.2444	79356.40779	70115.21266	160794.4906	74803.76014	Peptidomimetics	305-84-0	HMDB0000033	C00386
POS04816	CDP-abequose		3.83238387	211.117	534.3275205			1065337.449	5309008.913	857991.2658	5161292.951	1171619.922	12061913.59	1363052.264	2664195.098	663780.0221	1201254.757	2103534.435	1464903.517	597582.7315	533681.3145	1955073.286	0	1213113.692	2286810.981	10479237.11	0	737415.1444	161274.5265	2250737.817	338085.9476	1876922.978	548797.1615	0	0	45755.50996	3002.58076	3002.58076	3002.58076	3002.58076	3002.58076	3002.58076	3002.58076	3002.58076	3002.58076	--	--	--	C01788
POS06192	CDP-DG(16:1(9Z)/20:4(5Z,8Z,11Z,14Z))		3.149941687	309.416	1001.124427			1192130.149	1712793.574	2195331.418	2006556.717	0	1095846.135	284716.4792	0	0	1226903.875	0	147653.2996	255554.0688	0	0	0	115004.5078	536268.6498	127578.9563	0	0	0	0	0	366391.8716	0	0	0	47459.82983	78515.04357	73156.19509	36453.93891	77219.82619	37316.59391	58195.59308	53110.60569	119108.0669	102250.6584	Glycerophospholipids	-	HMDB0115953	-
POS00664	CDP-Ethanolamine	0.710425692		455.196	447.0669258	Nucleosides, nucleotides, and analogues	forward	2294644.848	1660448	1407227.423	3004413.714	0	360626.0622	0	0	0	117637.1872	0	0	89942.07439	0	0	26504.97116	0	0	17789.67217	0	0	0	0	0	26752.78117	0	0	0	47585.92204	3002.58076	3002.58076	3002.58076	3002.58076	3002.58076	3002.58076	3002.58076	3002.58076	3002.58076	Pyrimidine nucleotides	3036-18-8	HMDB0001564	C00570
POS08887	CDP-glucose		5.15023406	475.449	566.3271881			238617.7683	284273.3931	66676.29024	311869.9083	0	104718.9937	0	0	0	742457.3474	0	0	0	0	0	0	0	0	0	0	0	0	0	0	408844.3072	0	0	0	47794.24901	97563.35091	3002.58076	3002.58076	3002.58076	3002.58076	3002.58076	3002.58076	3002.58076	198744.5931	Pyrimidine nucleotides	2906-23-2	HMDB0003369	C00501
POS07565	CE(14:0)		-4.439643662	392	598.0138261			745086.486	3671179.112	1605489.994	170774.6912	0	456148.1764	0	5039588.549	301238.7504	409375.7305	74634.84995	1370159.205	3957054.7	60713.70921	142662.3699	0	0	2322155.429	961445.2381	529728.8893	0	0	0	138554.6479	763694.7813	0	1082175.392	0	47951.36951	3679.60942	69493.1685	41868.51366	29633.85635	3679.60942	43511.52694	46709.5681	3679.60942	78434.68294	Steroids and steroid derivatives	1989-52-2	HMDB0006725	-
POS03928	Cefonicid sodium		4.486008797	160.0365	587.5395078			0	0	0	0	1645203.151	2877435.25	2397248.5	2178821.662	1746857.109	1537206.687	1586560.823	4236218.534	4199092.45	335339.8734	5784295.543	0	3683902.646	10481418.1	861966.7871	0	75864.21808	87611.94637	0	595174.5	2551441.11	0	475723.8307	0	48338.36575	3679.60942	187954.0611	625668.5757	137815.5487	110839.0787	3679.60942	831426.3809	225854.6865	3679.60942	--	--	--	-
POS00016	Cellobiose	0.999673231		404.8255	365.104376	Organic oxygen compounds	forward	2230560.947	3812933.812	9867338.744	1844447.86	15080930.85	113595515	11501312.97	7880367.863	3327875.108	9324755.225	353906210.2	375784735	324873067.9	15987039.97	596418169.2	8428290.47	7776532.474	10957033.1	20105049.16	40849842.5	8195549.335	13885207.14	9316139.153	14273261.03	6405592.624	8883799.704	9435418.859	4933540.854	48454.32623	3679.60942	3679.60942	3679.60942	76788.76242	3679.60942	186989.0298	3679.60942	3679.60942	3679.60942	Organooxygen compounds	528-50-7	HMDB0000055	C00185
POS07591	Cephalomannine		-9.394668093	392.146	832.9000612			672343.3656	2537110.282	1604577.178	106452.0838	55525.78785	377028.6699	1514283.377	2005775.078	483155.8701	227365.8359	483876.4114	991038.7067	2562670.607	0	0	0	3698662.22	1152475.534	1156940.299	841542.7703	0	0	0	88213.65357	731000.2881	124090.0568	1882846.395	81302.95643	49376.73398	152708.3307	47884.57907	71677.86172	50050.87754	3679.60942	3679.60942	3679.60942	3679.60942	3679.60942	--	--	--	-
POS03889	CGP 28-392		1.350921467	157.98	366.3358701			933671.229	11047311.3	2476934.645	2888925.336	0	0	0	0	108539.4584	550033.3892	0	0	0	0	0	0	0	0	0	0	0	0	1251136.622	392862.3137	151686.775	636208.3607	0	0	50648.5703	3679.60942	3679.60942	3679.60942	3679.60942	51354.94805	3679.60942	3679.60942	3679.60942	3679.60942	--	--	--	-
POS04898	Chloramphenicol		0.622456883	215.522	324.1368777			0	256434.4777	0	0	972507088	50326220.48	1278945198	2519509606	1638371157	567043764.9	2949952794	1049374199	248618665	0	1385093921	233950.1907	3075538155	1016312799	0	476613.9659	340742.1698	1228328.594	0	0	0	0	0	82600.65127	51211.30073	3002.58076	3002.58076	3002.58076	3002.58076	3002.58076	3002.58076	3002.58076	3002.58076	3002.58076	Benzene and substituted derivatives	56-75-7	HMDB0014589	-
POS06702	Chloranocryl		4.589159883	342.965	231.0989325			15742051.94	7085086.381	9002130.627	10478766.06	3015381.284	1460532.062	3880958.841	4806065.623	2869171.628	3208579.762	4232320.452	3869266.844	3354564.434	1205797.084	2593067.932	2472774.507	3047197.606	4265121.728	735507.0247	1875144.258	1715798.428	1523687.253	1689261.598	1848108.348	1987752.255	1973118.731	1952488.546	2348795.209	52322.16973	115482.4196	331363.2428	262326.7336	207161.2832	168204.2222	56377.86138	229043.2144	233382.7615	192719.7032	--	--	--	-
POS04429	Chlorfenprop-methyl		-1.665283691	191.67	234.0980884			1693504.567	689749.7196	757029.0585	350347.8905	5655388.486	763203.6147	5427410.056	3558140.206	4914146.633	3075370.923	1960103.585	2072551.895	1459327.828	14268043.38	1511977.424	18168641.62	2533271.015	2093990.125	4006328.527	12507223.66	8129385.028	9054914.966	10398419.12	8647779.439	4683165.557	11719620.04	9984458.31	12703681.88	52793.29554	48974.23751	34090.71362	44644.45763	85273.43338	52330.62927	35870.76871	25978.00849	32502.35911	3679.60942	--	--	--	-
POS08836	Chlorfensulphide		3.825359432	469.945	353.0750234			0	0	0	0	1297707.471	355259.0246	1398956.09	864660.2353	1575374.513	1044013.024	372350.9907	1040352.927	960333.2545	0	1801838.491	60725.37099	1734260.982	759847.5637	333593.1903	224418.478	478379.6809	1184726.337	0	305612.6468	79057.82579	114070.1664	38083.66777	355541.4366	53894.57895	3679.60942	3679.60942	3679.60942	53778.99989	19175.95253	38714.65517	50660.57974	61298.29955	3679.60942	--	--	--	-
POS05244	Chlormerodrin		-3.21855936	237.222	368.2060947			0	0	0	0	1633423.63	648923.4135	358062.6171	500102.113	234628.2915	519410.6808	3305419.641	3882590.355	6492100.454	120703.534	4852303.204	270149.3921	1048873.164	1492855.48	397745.7163	0	32028.60195	72329.28484	50246.56356	52219.58065	0	56414.79987	334144.3532	232767.8957	53982.06899	349151.568	512874.9169	336457.392	996377.5795	197621.1454	382929.558	328711.6669	249924.0725	76944.59983	Carboximidic acids and derivatives	62-37-3	HMDB0014674	-
POS02344	Chlorobenzilate		4.766639339	18.2631	326.1954266			326618.574	224652.4267	210902.2262	207697.2147	188733.132	209288.727	207139.5659	187597.9414	299819.1609	226350.7422	214928.0797	203516.2661	210407.4134	247895.9731	172601.3796	280374.1658	221177.6851	161419.1618	225194.2917	205405.3815	282646.1977	277340.1893	140023.1159	319319.402	176471.0584	275154.508	204657.215	327758.9621	54711.61191	17500.00034	15324.67396	64755.13936	73525.902	45685.28926	12244.02494	137513.8755	70367.17688	3002.58076	--	--	--	-
POS00758	Chloropanaxydiol	0.656227		168.4465	313.1536932	Organohalogen compounds	forward	2910675.578	1533137.867	429836.7619	3391212.489	2556908.848	3957109.332	16261922.05	3678849.269	2868896.901	3348375.877	9582459.171	6302886.686	8189192.842	2163738.896	11619206.85	2935515.796	8315447.732	11145587.79	1141613.608	2128561.323	877996.9512	0	3494797.818	224396.5435	1535219.352	877201.1496	2118266.46	349422.5868	56537.93268	3002.58076	3002.58076	3002.58076	3002.58076	3002.58076	3002.58076	15840.25559	3002.58076	3002.58076	Halohydrins	114687-51-3	HMDB0032676	-
POS09628	Chloropropylate		3.400132297	571.267	340.22153			0	0	0	0	779032.4154	276658.5801	1009423.958	597602.9217	703675.6066	366341.7431	555000.3939	429790.7603	319654.7173	129144.8771	781073.1109	194396.0676	886537.7562	380778.1864	670833.2844	60019.51224	55849.45017	44099.72005	184647.8652	130481.3811	17663.3008	123090.7694	15134.2769	289053.7084	58899.05402	107346.2521	237940.0159	181696.1063	488239.1325	326651.608	323896.1745	97382.34177	442613.464	428650.5569	--	--	--	-
POS04922	Chlorozotocin		0.886399455	217.886	314.6997547			2146556.087	0	1391595.073	0	0	82548.0591	0	0	96832.37407	0	0	0	0	502059.1948	0	98394.13137	0	0	0	410800.9935	106110.6065	70531.78163	169514.5488	221932.0199	501975.0106	600652.7857	0	55767.35466	60058.25057	3679.60942	94522.14466	3679.60942	3679.60942	187182.7757	3679.60942	3679.60942	3679.60942	3679.60942	--	--	--	-
POS04312	Chlorthiophos		0.82901691	184.03	362.2523761			0	64683.17541	0	0	131647.4863	0	0	428370.0923	0	0	132560.1302	0	0	3017394.686	0	4909744.061	90925.17867	0	683625.6307	2281789.301	4819146.238	5731619.401	2410613.526	4430072.551	1181563.715	2340756.744	2132941.051	6260370.634	60994.14185	3679.60942	3679.60942	3679.60942	3679.60942	3679.60942	111988.1438	75107.85379	747950.6556	115367.0971	--	--	--	-
POS00475	Cholesterol	0.812393923		24.4944	369.3507068	Lipids and lipid-like molecules	forward	2133017.536	1428664.198	8264804.126	1626920.431	0	40716.78459	0	2714817.979	87102.03753	0	0	1101791.841	0	6928346.366	0	14936546.26	4119669.251	12313445.26	4308739.083	104552682.6	7722543.331	2733567.18	8265767.218	5232724.968	15780358.49	62414195.32	13793343.89	29470662.41	61002.58761	41434.47977	115882.0469	143427.6904	40959.14053	29647.54778	33258.38058	125787.4711	116226.6914	81974.86418	Steroids and steroid derivatives	57-88-5	HMDB0000067	C00187
POS00031	Choline	0.998193231		217.246	104.1072356	Organic nitrogen compounds	forward	73838102.44	33029731.57	43098304.53	35037256.98	17167406.41	29895924.89	16309135.33	19030871.14	19312276.15	25440415.68	17327332.68	12035137.71	17472737.26	35783154.52	17662814.33	19954028.71	12786493.5	20229580.94	16564872.29	67867361.18	18516039.04	18988308.87	26506421.2	28402820.17	44678860.53	34516382.03	23084353.95	15366669.45	61933.13135	57798.52951	43356.85076	415828.8685	112724.3751	36107.63872	21259.05416	170174.8099	93735.48952	73231.68604	Organonitrogen compounds	62-49-7	HMDB0000097	C00114
POS00421	Cinnamyl benzoate	0.845139385		565.652	239.1058303	Benzenoids	forward	6246049.845	6171709.418	6026476.305	7765280.857	7942996.245	8442046.31	12356525.21	6401909.596	3321914.495	7309067.278	4484501.653	6922440.824	6423045.368	5949005.43	4653297.677	4139403.546	4209730.311	4724463.807	6172670.234	5889637.49	6967295.039	6050295.117	5926053.359	4202138.975	8420585.277	5829595.206	8945977.561	6467247.771	63705.62885	154181.828	378417.66	369320.27	155011.9727	174105.5595	261796.4668	335763.4182	177100.8889	114808.4519	Benzene and substituted derivatives	50555-04-9	HMDB0029700	-
POS00047	Cinncassiol C1 19-glucoside	0.995866154		220.781	543.240302	Lipids and lipid-like molecules	forward	0	0	0	0	1500267.202	2267462.915	81646.74455	414369.5436	2015232.136	103434.7645	824554.7032	876837.0094	1945119.421	0	1015249.646	0	1487730.999	2936891.955	0	0	0	0	0	0	0	0	0	0	64917.03655	149918.472	197307.7508	224588.2853	109362.0572	376620.0288	739026.6634	473131.5237	335416.6809	60088.99444	Prenol lipids	-	HMDB0035167	-
POS00069	Cinnzeylanol	0.993261154		276.164	385.2191569	Lipids and lipid-like molecules	forward	1277422.818	996839.4985	620747.086	2651486.894	11654528.88	8478765.552	11850065.52	12190069.37	9918172.033	6751135.692	7264772.018	9125411.723	2617045.586	1000970.66	11610929.07	1522644.038	11510318.19	3813136.315	3540655.354	11890199.51	1843377.249	16692631.28	1287637.606	789350.1644	102424.8356	124732.8349	1465240.821	1305254.678	65882.12978	2777214.992	300354.4186	106531.3964	3002.58076	279645.7899	560041.0339	3002.58076	88175.69435	497058.5437	Prenol lipids	62394-04-1	HMDB0036010	-
POS02427	cis-(Homo)3-aconitate		-2.554989273	28.368	217.1947242			218672.6815	193597.892	601591.3186	746551.0137	0	713412.8572	0	0	269596.0163	0	0	202401.2192	377081.254	2266491.803	293491.4727	2043234.522	0	453186.6346	4209420.951	5424417.732	2399422.223	2401769.858	4499234.087	4842865.98	2222293.597	1130273.829	3714565.08	4692663.876	66881.00296	3679.60942	3679.60942	3679.60942	3679.60942	3679.60942	3679.60942	3679.60942	3679.60942	3679.60942	--	--	--	C20582
POS02780	cis-4-Carboxymethylenebut-2-en-4-olide		8.526606661	50.6174	141.1020711			5786864.315	4177148.653	7613047.54	4385509.315	8379536.466	1601922.996	7015439.451	7135914.167	7699354.177	7511014.219	9351408.971	8944732.543	9111315.446	14395609.1	11741379.22	17447400.57	6747636.427	5535699.278	3822130.484	8604665.972	13138383.11	2955485.359	31352254.39	12543197.81	5370245.82	10868040.39	21808005.22	8479153.826	68841.63956	830502.4845	97029.77518	1161404.852	71865.69872	566022.226	84084.23651	655059.5068	602351.8268	254268.9259	Dihydrofurans	-	HMDB0060459	C04431
POS06298	Cisplatin		6.47637376	313.7515	301.0602198			2534470.658	129164.8439	800555.7739	1478587.789	1815063.016	215233.184	2614996.151	6424771.865	2657474.852	2576071.492	1638212.045	2129606.331	2033562.323	479767.471	2443885.759	1044299.421	997839.0767	1370073.435	128801.7996	432455.0523	562400.8965	396199.8828	700203.9738	733980.6967	72687.03046	144070.6001	326335.7761	1025210.668	70022.99226	3002.58076	241985.9504	3002.58076	3002.58076	51964.04845	69855.34942	3002.58076	3002.58076	3002.58076	Transition metal salts	15663-27-1	HMDB0014656	-
POS00279	Citicoline	0.919130308		452.118	489.1134917	Nucleosides, nucleotides, and analogues	forward	18022074.71	12685524.02	12748572.83	31252285.91	308210.4257	4583826.594	757936.8176	288239.517	149254.9594	4342194.58	0	307479.1311	244926.2558	179093.6268	235240.6405	97678.55903	308081.0166	137323.6253	0	494315.0609	17626.78622	228767.1671	82978.96779	42106.51021	2505675.622	0	186890.0966	0	71265.647	989490.7155	1124583.887	256560.7194	107580.4527	3679.60942	3679.60942	3679.60942	2246806.8	195397.4673	Pyrimidine nucleotides	987-78-0	HMDB0001413	C00307
POS09601	Citrate		3.494003742	566.665	193.1314479			181009.7367	148535.2215	84616.26083	228096.4644	14698624.02	3442078.095	16981262.96	10545108.41	14049168.8	6788492.632	9263786.487	8453769.248	5953259.903	173075.8881	11427585.13	348413.0703	14785887.1	6664278.413	315032.5328	379941.2469	430158.3329	332312.9018	391813.7842	471734.7716	244630.5644	392480.3572	332972.039	280475.6379	71360.64144	66000.67748	281732.277	54935.63398	32240.30921	109079.3756	293871.9537	183100.835	35457.94013	139859.526	Carboxylic acids and derivatives	77-92-9	HMDB0000094	C00158
POS04882	Citreovirone		6.880523826	214.728	294.1522936			684818.0193	113898.1685	614727.1015	168516.0114	1098965.046	159933.7572	4679877.901	3939531.311	731984.1693	14422520.78	1060088.939	1417923.024	1282730.415	253703.1654	1040365.611	1280079.475	1191869.81	75334.58672	1012428.768	1485267.184	1044869.669	3182277.202	715533.8163	961395.6241	279348.345	429530.2431	869467.4088	1001416.525	72595.8227	3002.58076	144089.1309	1094737.209	554453.3149	3002.58076	89700.94736	3002.58076	166798.443	194118.4598	Phenols	103955-67-5	HMDB0033516	-
POS00799	Citroside A	0.635527		130.045	387.2006687	Lipids and lipid-like molecules	forward	42877.32826	0	0	165122.1317	16673619.85	3784499.216	30125959.56	13965911.87	10088849.94	7680497.112	3899452.704	5581640.482	6158777.559	399427.3909	11637437.57	1034452.097	7744038.879	6459212.566	0	83032.65104	0	91905.85919	191057.9072	327645.6982	102237.7315	288413.5189	334338.695	448820.9994	72647.66091	126796.5493	364524.9421	183663.4873	289069.3291	207032.5328	361118.617	403887.7921	209223.0249	197995.7517	Prenol lipids	120330-44-1	HMDB0030370	-
POS00287	Citrulline	0.915782154		406.626	176.1029037	Organic acids and derivatives	forward	30938716.24	10358566.18	22191232.64	40463077.38	55915142.25	158267109.2	40266877.23	74058084.99	52107280.95	114377206.2	41192983.94	35942186.47	29089045.66	329323351.3	32026588.07	204145543.2	40538908.79	141492931.5	89927216.94	361355151	84236773.56	195095310.8	99903674.33	72964657.89	172148111.6	327747198.2	68990676.03	224459371.4	73442.65312	3679.60942	3679.60942	3679.60942	3679.60942	3679.60942	3679.60942	3679.60942	3679.60942	3679.60942	Carboxylic acids and derivatives	372-75-8	HMDB0000904	C00327
POS04426	Clomeprop		6.664317906	191.5725	325.2112372			356342.1038	533293.0612	816208.0892	849236.0319	245884.3214	659658.0046	0	392434.3423	133276.8744	0	11326029.5	10810465.18	12835431.91	1458115.351	11541277.09	2005915.615	2383964	10641106.88	1074270.145	1817506.609	2564746.218	2353555.613	2057638.974	2878047.34	600189.2173	749289.0181	1562924.437	2692717.51	75142.338	114523.2118	61501.31712	3679.60942	442577.1286	179178.3663	298424.7002	3679.60942	123875.2645	141620.4751	--	--	--	-
POS07672	Clopyralid		8.079851114	393.928	193.0083279			745399.3988	204874.7561	676825.6835	1644485.559	7278201.713	2058053.461	13937180.12	15001191.21	34509512.64	8259705.562	1631621.793	5923578.021	732896.1728	629134.8462	546795.0125	1264515.489	2538092.21	25214851.34	0	0	135642.2355	0	0	517007.8535	3111518.619	842777.9607	374292.521	983573.044	77477.94988	114606.824	3679.60942	232612.85	58201.84552	3679.60942	144864.4509	738651.9866	762212.3703	262736.1938	--	--	--	-
POS05007	Clorgyline		9.300593265	223.2965	273.1801079			0	0	0	0	8168265.396	415803.5517	2368967.227	3406161.485	8872102.402	5373067.411	1328922.967	3933043.692	2798334.01	421981.6961	854307.3588	174751.1615	619651.0886	3371261.705	579108.9426	2538486.247	898834.3526	1003347.09	804292.9781	735417.8802	436587.1696	465096.1554	3549188.935	840991.239	78107.97063	436086.8147	903502.4914	278373.5637	1249256.275	1542467.637	33145.08176	312436.024	1547781.224	36642.99707	--	--	--	-
POS07019	Cobalt-sirohydrochlorin		-3.833373911	357.371	920.7529509			2092387.73	867253.0161	1127167.187	1457550.727	0	281174.9056	110349.6556	0	0	227527.8155	0	0	106418.7461	2835524.847	0	1829097.626	0	0	432912.7639	2656199.951	1542860.829	656892.3252	1380492.814	1377181.026	970794.9825	2492295.402	426414.6245	3530536.623	78367.21968	28452.67891	98044.87504	3002.58076	200665.1493	48675.50353	177472.0807	130075.5111	221742.0325	3002.58076	--	--	--	C11538
POS00370	Coniferin	0.870478923		240.5235	365.1212704	Organooxygen compounds	forward	343093.0664	106639.6402	355865.1946	252114.7293	4706298.751	1077012.695	2420300.597	2261576.014	3033349.089	4740280.987	2409693.395	2588058.836	2321603.799	0	2844842.474	78659.33788	2303218.449	1092103.838	0	0	0	0	780105.7105	0	0	0	0	36184.84468	78413.15505	3679.60942	184280.6313	560251.4794	128432.5887	611958.0501	673228.8198	951386.7571	1259311.348	443877.7519	Carbohydrates and carbohydrate conjugates	531-29-3	HMDB0013682	-
POS00376	Coproporphyrin IV	0.86696		416.413	655.2742808	Organoheterocyclic compounds	forward	0	0	0	0	286172.8367	308448.7348	1721556.048	1549408.441	926988.8983	1744148.469	235077.1275	1188674.928	2147187.376	0	1548162.759	118286.5385	320313.8973	199820.4657	0	1489518.024	60568.82154	101402.007	0	0	602548.8069	998644.7281	121454.3275	1777124.867	79519.90867	3679.60942	120589.2412	112045.0513	88036.65477	82037.06151	758131.5602	90798.77024	3679.60942	3679.60942	Tetrapyrroles and derivatives	18372-11-7	HMDB0000644	-
POS00084	Cosmosiin	0.989903923		115.424	433.1123557	Phenylpropanoids and polyketides	forward	27807.98075	63045.95973	0	33385.94638	890928446.6	311319958.3	247674462.7	235575906.3	529805563.2	143433677.1	670642984	542909002.6	881327289.6	0	536196665.7	0	994325301.1	570183300	64337.20058	712183.5665	0	0	0	51765.41176	0	0	0	0	82067.77274	3002.58076	3002.58076	3002.58076	3002.58076	3002.58076	3002.58076	3002.58076	3002.58076	68684.1622	Flavonoids	578-74-5	HMDB0037340	-
POS00461	CPA(18:0/0:0)	0.820395769		262.0055	421.270915	Lipids and lipid-like molecules	forward	1316441.071	550130.4571	1079858.504	563529.426	452900.6617	407702.8667	166133.5362	219620.2699	491440.1607	563891.2432	475296.0464	378003.1846	585899.0157	564649.4496	492840.7103	1605420.526	423520.7237	191310.8958	590907.7839	337360.8085	189988.8707	250155.6503	1542155.329	366646.7654	382489.034	834678.835	324698.5189	2989003.292	82305.20294	233825.6179	1176000.883	505133.9123	3679.60942	3679.60942	3679.60942	3679.60942	3679.60942	3679.60942	Glycerophospholipids	-	HMDB0007004	-
POS00501	CPA(18:1(11Z)/0:0)	0.798004231		197.845	419.2508145	Lipids and lipid-like molecules	forward	130763.7996	0	63008.42017	0	0	63815.92155	0	0	0	0	64415707.68	53464836.85	63956998.41	486201.4741	48513574.24	198295.2004	20405443.29	48793824.78	233829.7986	301501.8246	159396.589	0	213775.3946	303456.6171	101700.6735	0	155019.0066	227312.1598	84197.94591	1182949.216	1069953.144	330218.7522	79252.4748	439022.5868	3679.60942	357227.7036	962672.3708	3679.60942	Glycerophospholipids	-	HMDB0007005	-
POS00106	Creatine	0.985131615		364.4335	132.0763837	Organic acids and derivatives	forward	2112962212	1973918016	1871088714	2168623843	4600984369	4281658325	2166697922	3342781600	3245584641	5055644833	4217389686	3154356991	3611318096	856069278	3946538194	21770806.31	2062506641	2652035595	2165286096	386221571	655594389.4	547999114.6	16300792.58	14526219.9	3788077201	385004434.5	1571161016	852440781.5	86090.85978	1505765.739	201938.821	3679.60942	218758.9816	111951.6929	70272.01777	3679.60942	3679.60942	683834.9973	Carboxylic acids and derivatives	57-00-1	HMDB0000064	C00300
POS00018	Creatinine	0.999622077		176.748	114.0662851	Organic acids and derivatives	forward	233171021.5	170682345.9	222124896	245431127.5	9442455914	1430781323	9313360561	7136994185	11960280002	10922256139	13683509839	10994829439	13400190008	1574569111	10453333833	1911568231	8189425744	11937499480	2553674512	534677133	244567365.4	360658789.9	171972834.7	733033180.5	2741840663	1316844863	2017252573	3009880091	87010.85718	3679.60942	3679.60942	538472.8223	182445.0405	344433.7957	56931.29867	97051.59624	325840.3793	127440.3276	Carboxylic acids and derivatives	60-27-5	HMDB0000562	C00791
POS02817	Crotonoyl-CoA		-5.249609332	53.8218	836.61099			16659639.04	54939000.48	44989928.48	20866162.21	0	2882113.757	0	87903.29702	0	969592.7467	0	0	0	853239.5151	0	1209102.966	0	0	505769.0787	0	1000471.716	466679.3798	1495452.09	0	3781565.082	1034495.707	649462.9455	0	87665.23218	186977.033	346556.2294	3679.60942	92153.05117	254494.7565	3679.60942	3679.60942	3679.60942	88701.89566	Fatty Acyls	102680-35-3	HMDB0002009	C00877
POS03828	Cyanidin		4.69822034	153.355	288.2528261			1930815.66	640003.3779	837643.9166	269977.637	2315022.573	3706672.741	1162167.57	1568459.205	9570684.756	600466.2829	7578561.899	516507.7332	328726.2335	5077438.154	2428679.189	5230733.2	1328865.934	515061.5121	11930501.2	7988429.637	7323745.984	4899342.821	3895959.434	1486002.936	731669.4218	18715676.09	4083752.618	8576089.198	88174.91374	3074509.552	5680034.036	3679.60942	21452880.41	6267443.026	3569841.359	6094546.515	8995472.523	6565107.218	--	--	--	C05905
POS04704	Cyanotriphenylborate		0.077183072	204.875	292.1371991			0	82525.54995	207978.4523	70462.34213	31487222.61	2443396.653	10178936.74	25595127.95	20876663.73	22841955.32	1221179.296	18173147.61	2733823.422	5634444.711	3014536.128	9938230.263	16530175.93	6347664.856	4180705.359	3669978.591	6289374.398	4462565.564	4778577.539	13142177.57	2598631.444	4601864.87	12746291.47	7209825.83	89453.97951	3679.60942	470538.3963	3679.60942	1077739.904	252316.1926	2287484.399	3679.60942	3679.60942	208432.2931	--	--	--	-
POS03767	Cyclic 2,3-bisphospho-D-glycerate		-5.958421333	149.6765	249.0276988			9867947.608	5844153.242	4661143.894	5107391.808	0	75997.83015	0	0	0	161288.9534	0	0	0	9706100.724	0	6059158.317	0	177837.1561	3527262.675	9414266.548	8341437.109	10022246.76	14317367.06	9650719.713	15011568.16	27265463.88	2923587.95	6284118.65	89735.85055	180385.4488	31736.02071	32464.81459	3002.58076	79492.8605	3002.58076	87702.49433	200199.3622	32742.31948	--	--	--	-
POS00285	Cyclic AMP	0.916286462		297.819	330.0588207	Nucleosides, nucleotides, and analogues	forward	1049167.048	840562.6654	700580.7101	1191017.232	621164.2811	289163.5791	1059926.821	2703780.179	2161592.564	1097364.091	1898268.543	2364771.544	2684277.126	0	1581310.326	0	746706.2699	1940714.369	78465.0824	0	0	124998.6978	0	0	134533.6171	0	0	0	91095.80587	3679.60942	719434.6534	794373.2446	638229.3304	910193.5439	991475.3073	892202.3971	780812.0373	381095.3551	Purine nucleotides	60-92-4	HMDB0000058	C00575
POS00238	Cyclic GMP	0.934483		319.127	346.0540773	Nucleosides, nucleotides, and analogues	forward	119336.3314	818822.4245	577411.0895	358808.2221	1206733.757	0	0	1768903.212	2766608.712	1993058.897	0	2325252.363	0	67341.46789	1672795.893	91243.89458	0	2455008.762	0	0	0	148638.028	0	103792.5902	0	0	1059231.882	0	93986.13656	3679.60942	85418.60668	3679.60942	56054.17622	86269.26404	3679.60942	3679.60942	2759492.751	3679.60942	Purine nucleotides	7665-99-8	HMDB0001314	C00942
POS00252	Cynaroside A	0.930726769		198.424	445.2045142	Lipids and lipid-like molecules	forward	0	0	0	0	11318863.03	15494168.51	3180790.076	244741.9092	3459891.263	722398.5092	5406198.101	3642337.458	8557444.422	0	3026432.251	0	3646717.179	10378116.06	0	0	0	79872.67891	0	106673.4427	0	0	0	0	97667.29043	368583.3684	213721.626	276697.8986	368007.6585	368690.394	297206.9849	319920.6591	187498.4723	404543.26	Prenol lipids	117804-06-5	HMDB0040532	-
POS00275	Cysteine-S-sulfate	0.921448769		312.961	201.983692	Organic acids and derivatives	forward	848899.5308	0	134370.8978	758811.8737	203091864.8	12901011.16	47129761.13	168219033.3	62898441.9	80499798.67	325150500.5	25376763.04	114066060.3	329999.9856	27126694.81	0	11034382.95	24309264.44	945403.9424	141787.9953	84275.67718	63753.17848	194143.0073	356799.0967	1902771.994	89682.3919	0	105555.9349	97783.78808	59287.72745	59400.72671	88645.32961	81023.86739	121154.216	41305.28502	40011.80005	3002.58076	164479.5446	Carboxylic acids and derivatives	1637-71-4	HMDB0000731	C05824
POS00081	Cytarabine	0.990439923		254.0765	244.0924709	Nucleosides, nucleotides, and analogues	forward	4388421.941	8040122.169	6176806.516	9807978.126	2411777.374	9197180.622	3417061.933	3342545.116	2293401.938	11736574.47	1790512.197	2735497.674	1918735.504	17312025.46	1149114.099	12476727.1	3848892.106	7696337.954	13726117.64	18014453.59	19170666.14	11947940.96	15965419.7	9521091.858	34597782.47	21975870.08	16932860.23	9013690.729	99338.44812	3679.60942	3679.60942	3679.60942	31193.97547	32996.79765	3679.60942	3679.60942	27710.85244	58616.35319	Pyrimidine nucleosides	147-94-4	HMDB0015122	-
POS00246	Cytidine monophosphate	0.931803077		466.1225	324.0582453	Nucleosides, nucleotides, and analogues	forward	2242305.22	3039385.643	4171798.299	3679454.831	608639.3876	848424.4135	311408.7589	865923.5606	223962.3265	112842.984	648802.7824	167266.121	189286.6019	28653.51525	793320.9802	0	1296394.077	276437.1615	0	629162.7273	27763.92894	108237.3539	0	0	670944.8736	0	15349.37132	28860.01876	99843.73812	82515.48617	3679.60942	3679.60942	3679.60942	3679.60942	151014.8074	166838.9054	87524.39851	252091.2261	Pyrimidine nucleotides	63-37-6	HMDB0000095	C00055
POS00334	Cytokinin B	0.888728538		363.269	226.1069188	Organoheterocyclic compounds	forward	1822161.821	1126764.687	487485.8021	669589.7464	4258436.358	0	2068479.213	543434.2382	1643893.6	1323916.831	6693219.097	915273.9245	2297406.013	124065343.3	3294341.788	439328123.5	22231505.65	943944.6473	6228158.582	99403928.23	69055543.84	7146902.332	445564473.3	166646966.7	90335009.71	36942567.62	15533483.29	113974754.4	100038.325	3679.60942	3679.60942	3679.60942	3679.60942	110305.4783	155514.6509	3679.60942	3679.60942	107213.9737	Imidazopyrimidines	1214-39-7	HMDB0039238	-
POS00017	Cytosine	0.999623385		189.407	112.0507486	Organoheterocyclic compounds	forward	38891194.43	90591614.12	31869348.33	68642347.77	775797180	244720004.7	482429399.4	676001114.4	972548546.9	910570215.3	873612180.2	1169658116	888682697.8	45586021.71	555732133.4	40215872.82	2243040991	908766955.8	42099192.34	20645795.96	13937537.46	13117349.93	22732191.83	29782821.74	126379242.3	29794509.81	47025520.74	21287710.53	100240.2686	351977.5651	203686.3259	786873.2423	284485.0194	617413.1314	331422.4357	262533.2114	416328.8121	552801.7466	Diazines	71-30-7	HMDB0000630	C00380
POS00328	D-1-Piperideine-2-carboxylic acid	0.894020077		379.987	128.0706005	Organoheterocyclic compounds	forward	25236912.85	52620909.78	43604550.06	52900540.25	160463401.9	75722818.4	91232945.73	178316303.4	70869023.79	68442387.24	64743603.11	63022328.02	49674587.03	65541312.32	70134513.63	51263464.26	144431123.1	113016260.1	84285085.99	45080637.71	79206067.81	107005053.7	63669276.05	30857313.27	37909468.22	74696734.22	112300978.6	32033124.28	100253.646	782975.7902	767949.1994	702642.291	716721.4251	758756.3802	603001.0811	705923.259	970745.3174	453302.8246	Pyridines and derivatives	2756-89-0	HMDB0001084	C04092
POS00398	D-4&apos;-Phosphopantothenate	0.858440231		446.675	300.083911	Organic acids and derivatives	forward	6578452.449	6420303.653	7333815.542	9813093.46	0	1032279.87	97554.03349	54198.01068	51394.97974	269999.7392	238290.5966	0	399923.4183	0	275123.9909	0	63385.74344	53401.51822	0	0	0	0	0	0	406743.04	0	0	166547.7804	101854.8656	3002.58076	3002.58076	3002.58076	3002.58076	3002.58076	3002.58076	23113.15598	3002.58076	3002.58076	--	--	--	-
POS00045	Daidzein	0.995939615		71.745	255.0648149	Phenylpropanoids and polyketides	forward	0	0	0	0	24628421.49	8233981.807	14526906.46	7292917.387	31336351.04	11048024.94	37621268.2	18067135.09	13636419.36	1725323.709	17409963.73	1477791.535	326280826.6	2515832.111	1131194.499	13147812.54	5266157.257	2345286.449	1153792.033	1195831.852	751144.1234	1902231.932	1733090.913	1468238.281	102273.8708	3679.60942	3679.60942	3679.60942	3679.60942	3679.60942	3679.60942	3679.60942	3679.60942	3679.60942	Isoflavonoids	486-66-8	HMDB0003312	C10208
POS00188	Daidzein 4&apos;-O-glucuronide	0.956602615		256.693	431.0966705	Phenylpropanoids and polyketides	forward	48988.88902	627551.8167	175421.9308	814235.6994	42129907.38	34996837.57	15677729.2	8993750.628	10167405.48	30456492.49	47888659.97	23545822.52	160497464	0	49486087.49	0	26052630.14	7372069.368	0	0	0	41669.50222	0	0	0	0	0	0	104404.6885	43469.16195	205923.0758	3679.60942	345365.3214	143681.0793	269923.8208	370909.7521	246140.5815	3679.60942	--	--	--	-
POS00073	Daidzin	0.992330154		152.0655	417.1173807	Phenylpropanoids and polyketides	forward	137844.1853	53172.13198	0	0	1369815444	373056820.7	268997981.4	261354282.5	673558901.5	221787766.2	1028035207	969771931.8	1318678974	68130.04011	915057099.2	0	1373441904	634619837.4	206289.8537	1338752.823	188876.7488	0	0	176031.7207	0	0	54209.2684	62812.43156	104593.0512	3679.60942	153085.0108	3679.60942	3679.60942	3679.60942	3679.60942	3679.60942	3679.60942	3679.60942	Isoflavonoids	552-66-9	HMDB0033991	-
POS00612	D-Alanine	0.742347308		74.3469	90.05530738	Organic acids and derivatives	forward	20679659.69	31360521.58	15164503.51	21800688.05	6648123.227	97509478.29	6839568.048	6259006.321	4780991.485	47233059.87	5782293.658	4487145.257	5727656.382	18799437.55	5956661.371	8216196.302	5282054.905	4996825.475	14335773.25	17657232.5	5252501.8	5856223.797	6394393.905	6183297.349	36729482.81	7601330.717	8582258.567	18397304.05	104850.2918	144814.9338	3679.60942	388248.4	75698.098	135895.2002	96397.81172	58410.95583	70424.48368	68600.78894	Carboxylic acids and derivatives	338-69-2	HMDB0001310	C00133
POS08326	dATP		5.90889877	435.9555	492.1917789			716910.9915	1090500.253	0	181291.1714	17994450.85	7179291.314	8905062.572	10432342.33	5706994.924	4712719.005	9245126.951	4242725.359	8911634.733	481111.9258	15303394.18	234542.508	4852023.978	3229619.853	113063.1688	446433.8449	171213.0167	252046.6029	173493.1957	120504.3635	51677.76606	344357.858	212887.9801	329696.8305	105014.0547	78481.56465	137880.5891	67646.23717	21247.10974	36938.30018	94730.82813	67351.9777	143401.5815	93424.51697	Purine nucleotides	1927-31-7	HMDB0001532	C00131
POS07130	DCI		-3.471629723	364.5685	249.1553151			1485312.316	619312.419	958478.9208	826986.3297	0	163712.8004	0	0	0	112334.9348	0	0	0	0	0	0	0	0	0	0	0	0	1604559.199	0	0	74948.39388	0	0	105293.2849	211515.3156	81642.31538	519829.9017	82680.11135	166481.4468	83551.89263	331800.4601	68751.12192	52347.79159	--	--	--	-
POS03742	dCMP		-0.60339621	148.247	308.2041912			114348.3031	233877.6648	225509.6957	72404.7894	286695.0448	225454.419	93728.08304	242208.9943	110604.2664	0	407059.1057	103631.6881	222753.3125	6621809.262	301577.9807	19717767.85	405929.3034	185881.7786	1258751.891	991670.8176	1674423.197	1939638.015	3604643.71	8279907.784	2090326.842	9238468.164	1108892.196	14773578.36	106243.7795	183782.1745	313268.5774	213568.8274	275161.9775	295224.739	248606.4841	438287.0798	404197.6191	327967.8314	Pyrimidine nucleotides	1032-65-1	HMDB0001202	C00239
POS02954	Debromohymenialdisine		-9.415927708	65.586	246.2422675			189127854.8	52923337.78	18203234.45	193051.3439	160561605	471794434.6	12206296	11161254.36	908113310.9	1126962.082	545995962.7	2640710.063	34972162.66	893127309.2	181800605	345306954.7	159190292.1	17739575.13	409440058.9	5974477.434	441969219.8	331667322.5	1204513.424	2573480.608	1578894.635	2054408.006	3361061.044	2412584.612	107078.8999	132219.3986	3679.60942	3679.60942	33690.91831	3679.60942	144583.9244	3679.60942	308637.4495	204371.3849	--	--	--	-
POS00257	Dedimethylchlorpromazine	0.929639692		387.6225	293.090454	Organoheterocyclic compounds	forward	432870.8985	309710.8336	410083.7026	598589.3131	39523917.6	4425553.885	92476254.57	47909454.26	61406281.3	54706240.81	93234490.47	32402101.43	8598360.434	2913215.691	41266291.65	4882852.147	84462638.79	15615060.72	508546.2365	844278.4173	1892261.434	1139227.498	2718982.005	2628161.323	1392938.162	1892254.047	360287.1037	3951240.283	107876.8529	341156.4002	324770.258	254294.3686	205170.5424	345467.6638	218528.5278	152044.7416	324642.0849	159331.4777	Benzothiazines	-	HMDB0061134	-
POS00577	Dehydrophytosphingosine	0.75831		160.891	316.2840658	Organic nitrogen compounds	forward	120199.2566	0	0	0	6686021.586	625003.5321	3451077.886	6026541.214	8862417.89	1654643.712	1425235.938	2976401.454	1301458.049	493777.4724	2582067.598	766099.3074	1460837.957	959577.8711	5191779.912	24576099.59	2943805.718	3296993.889	2385361.779	6119239.731	649718.9684	2323602.352	748349.5346	1605716.529	108782.3091	38582.27153	521449.529	315043.9	32639.92559	115283.214	3679.60942	3679.60942	71120.12111	118951.9169	Organonitrogen compounds	3687-54-5	HMDB0038057	-
POS09656	Delphinidin		-4.592836808	579.693	304.2494839			0	21772.3688	39434.44877	53780.46226	12525579.04	3223188.109	12675881.47	11162793.42	11998649.69	4433585.347	7600341.995	4267263.652	4909891.841	368811.5786	9038180.277	24970.16178	6396034.885	5149172.119	1509478.187	365598.6602	19713.79204	606893.3037	23837.76424	50882.79042	43278.52345	105767.2204	109790.505	52849.37361	110831.4601	82173.55832	75612.80415	328749.0144	206883.178	40005.75935	158666.494	170428.6731	140909.9377	185476.3382	--	--	--	C05908
POS02633	Delphinidin 3-O-(6-caffeoyl-beta-D-glucoside)		5.030500293	35.3987	628.5368334			3679527.446	2885001.388	1007872.767	2899790.644	0	653063.4275	0	0	0	0	0	0	0	534414.9661	0	274057.4525	0	138811.0441	0	0	0	179978.1935	669092.0347	372511.3936	411313.0808	1916328.857	0	152755.2408	111766.9157	635061.2582	725333.9933	869490.7705	787960.0222	1007492.675	852581.9594	703878.8198	865712.4876	867355.3309	--	--	--	-
POS00054	Deoxyadenosine	0.995315231		103.38	252.1087274	Nucleosides, nucleotides, and analogues	forward	7728520.992	5208900.617	4507846.754	7493641.367	3473476.346	1439506.592	5258900.323	3520840.024	6422128.21	6763041.919	1769804.242	2465030.758	2040515.516	26990922.21	4771763.219	20594996.53	4864691.352	2964847.638	6901891.942	14249989.48	16018782.43	27273167.15	15392104.82	15750635.4	5180295.627	19469167.6	11437381.82	26730261.16	111921.7605	137773.28	3002.58076	436680.955	3002.58076	3002.58076	3002.58076	360814.3975	173537.0084	3002.58076	Purine nucleosides	958-09-8	HMDB0000101	C00559
POS00629	Deoxycytidine	0.730942308		58.86965	228.0975592	Nucleosides, nucleotides, and analogues	forward	256346.4244	0	124578.7528	0	4892914.227	614436.7989	23438168.82	8645308.42	14575085.95	5695800.368	59496585.81	54261982.2	14727815.22	901302.9539	10044598.34	2444113.743	20919825.07	12533821.84	578387.8783	3628569.007	1915429.611	1942467.674	1856801.386	1379985.108	0	519088.802	1945312.061	523017.0824	115686.9255	163442.5419	573720.3755	208219.1936	491161.7943	339337.3435	347120.1605	268123.1745	403764.3561	37802.45347	Pyrimidine nucleosides	951-77-9	HMDB0000014	C00881
POS00149	Deoxyguanosine	0.973542923		272.199	268.1035171	Nucleosides, nucleotides, and analogues	forward	5970403.101	5914323.878	5208239.937	6845751.404	3806864.299	1851260.792	4780868.068	5507499.432	7200513.393	5761805.201	3037260.219	4115308.491	2088846.261	11573180.18	4786559.397	8870562.044	5598642.909	2263832.224	2466239.092	2809377.253	3735544.873	3590245.554	7422612.764	4287199.018	4089250.548	8656414.249	2330645.31	12408856.39	116170.9671	360490.813	509177.9598	981831.1013	663822.611	604730.8786	449362.3564	774762.9724	388917.9859	417682.9548	Purine nucleosides	961-07-9	HMDB0000085	C00330
POS08544	Deoxyribose triphosphate		8.839728936	450.369	375.0807833			4888333.485	7217246.659	13244584.68	5301209.079	206051.5669	50388.75571	532571.2797	303279.5734	1066695.074	274841.8081	492248.8794	648023.5344	1885272.839	119276.9683	2188498.737	405160.6502	760174.6533	297257.2921	57407.73517	104080.9076	71839.03387	0	542951.9897	141685.9965	0	26339.81665	31122.14753	987683.7781	117091.4947	132705.2183	147365.4413	62894.52415	93266.53513	238417.339	219013.7631	56309.47769	100441.5444	72790.50824	--	--	--	-
POS03454	Deoxyviolaceinic acid		-5.952148362	122.269	358.3672495			0	0	0	0	471899.7077	838299.7013	386517.9294	906790.5336	646727.7682	572508.3089	0	152197.852	0	6443227.966	368641.7077	21242293.47	360012.3894	953609.625	1510064.245	1094773.621	2270357.885	1462978.955	1504607.009	15686546.62	936210.4988	9092666.19	46494654.76	2080545.528	120261.1331	205521.9072	707621.7306	3679.60942	189900.2121	350982.3756	417120.1099	187764.1632	3679.60942	781771.0089	--	--	--	C21132
POS06184	Desflurane		-5.892112543	309.416	169.0440865			11005777.64	13057193.39	14062211.01	12216781.37	2881221.27	11397207.34	5852749.607	4085485.982	5279056.234	14432857.11	4073359.567	7368575.971	7402291.301	0	3529317.43	0	4947382.891	7287270.153	4428588.192	0	0	0	0	0	8637228.555	0	0	0	125497.7929	168818.6805	517204.5888	280615.0429	64787.07188	265316.7106	123669.6302	336455.9631	93745.44078	581217.3272	Organofluorides	57041-67-5	HMDB0015320	-
POS00365	Dethiobiotin	0.872170385		362.088	215.1387223	Lipids and lipid-like molecules	forward	4350009.61	9431555.17	6273409.933	13497789.71	38564296.17	11879899.86	27294807.43	18186014.35	27798085.52	23733343.72	23625360.33	16985520.05	21082061.35	4414373.423	24574834.9	11649735.73	36588385.94	13309368.58	3130815.957	2954866.272	9255137.596	2106152.053	16310856.24	5136915.554	12678313.04	12014284.37	22671119.98	3449705.726	125866.7251	3002.58076	202122.226	375889.8001	222941.3945	237118.0787	437786.8652	385832.5539	118354.8732	3002.58076	Fatty Acyls	533-48-2	HMDB0003581	C01909
POS00378	Deuteroporphyrin IX	0.865619692		199.591	511.232998	Organoheterocyclic compounds	forward	0	0	0	0	776065.9975	0	1037282.559	362155.0433	794812.0326	323471.3788	279678.9278	361397.5617	0	87767833	223849.718	6851865.598	880526.3089	257965.1622	1091558.32	449518.0749	1297555.746	94676.27764	24208488.02	3399750.96	26264800.6	3247983.771	7430012.078	14717612.94	126433.3136	3679.60942	24674.54306	213549.5279	20567.74158	94223.58432	65731.7264	321199.1025	25340.59172	24312.91787	Tetrapyrroles and derivatives	448-65-7	HMDB0000579	-
POS05668	D-Fructose 6-phosphate		2.435085324	269.5675	261.1437101			569816.3215	44335.84998	263964.8418	815649.8099	5675005.64	4854056.433	7054479.969	5753810.54	3903497.343	1815660.439	14608351.3	5585399.052	6197253.861	3428989.352	5370184.46	674978.8933	5125635.001	10079646.23	1054620.761	1336553.541	900132.5578	1792698.495	1396137.275	949208.5625	1665421.378	442655.5317	1394392.961	3211212.949	128380.2041	3679.60942	3679.60942	333935.2637	3679.60942	232997.8527	3679.60942	245264.0036	3679.60942	3679.60942	Organooxygen compounds	643-13-0	HMDB0000124	C00085
POS08563	DG(13:0/0:0/a-25:0)		2.585280397	451.6755	654.094965			139717.2602	168610.381	0	56559.33878	0	0	0	0	0	0	0	0	0	0	0	0	0	0	0	0	0	0	0	0	0	0	0	0	128690.6626	88992.89386	254320.3573	302612.6908	573226.1393	74777.598	337462.5175	209382.9624	148191.8989	47059.48072	Glycerolipids	-	HMDB0093316	-
POS08853	DG(15:0/20:0/0:0)		-4.238183383	471.494	611.9958871			1586240.556	1201378.986	1021194.809	1937551.86	0	326229.3163	0	18221.03125	0	694084.6435	0	0	0	67892.59605	0	0	0	22921.69752	15956.02608	0	13399.31615	0	0	0	271659.2795	0	0	0	129867.6842	3679.60942	32833.13279	33589.53771	3679.60942	3679.60942	113125.4333	3679.60942	3679.60942	3679.60942	Glycerolipids	-	HMDB0007078	-
POS07538	DG(16:0e/18:0/0:0)		2.385970382	391.7795	583.9897676			1697191.709	3729823.357	1772053.283	1079292.103	0	824946.1111	0	0	0	1636803.138	0	0	0	0	0	0	0	0	0	161569.4247	0	0	0	0	648105.6461	0	0	0	130174.6242	673039.7248	807050.0471	1291472.178	220029.2091	502152.0718	397008.1329	458794.1497	490408.0707	902822.9943	Glycerolipids	-	HMDB0011146	-
POS06217	DG(16:1n7/0:0/22:2n6)		5.044430435	309.4185	648.0485405			4793311.886	464467.0208	1806787.64	1800982.122	0	382359.114	0	0	0	0	0	0	903927.9655	0	0	0	104850.1037	1001267.2	346869.6704	0	134563.82	0	0	85175.30605	655323.8251	0	0	115542.0696	131360.9827	54467.71277	3002.58076	3002.58076	67526.86976	3002.58076	76645.46155	63682.49865	3002.58076	316422.2592	Glycerolipids	-	HMDB0056168	-
POS00821	DG(18:2(9Z,12Z)/18:2(9Z,12Z)/0:0)	0.624764154		29.719	617.5134234	Lipids and lipid-like molecules	forward	3798974.259	10796007	3810160.285	13727135.46	491034.1382	3153391.616	279863.4203	915514.1415	488715.1571	1873267.266	1915043.32	7788714.449	11226469.35	399914.2167	575808.2066	1683704.031	714115.8571	5919769.817	2194764.573	0	10374801.63	16381133.84	0	10844226.27	2609351.58	709036.453	248858.5246	445733.2627	132874.7758	408488.3779	3679.60942	3679.60942	3679.60942	3679.60942	423082.7135	3679.60942	190773.9077	71672.97881	Fatty Acyls	-	HMDB0007248	C00165
POS00728	DG(18:4(6Z,9Z,12Z,15Z)/18:1(11Z)/0:0)	0.669694692		29.719	615.4963065	Lipids and lipid-like molecules	forward	1564109.688	7871708.083	680553.0463	10594732.48	95874.06076	1322405.872	74010.50514	343814.325	145435.8461	609926.8597	1359615.085	5678301.547	7777002.523	615339.6666	212130.8492	774055.5466	263869.3837	2468566.351	7055812.425	0	10223503.17	8582376.138	350292.7235	8478055.429	3703052.638	1081561.567	228470.5536	240564.0632	133010.3437	36117.12611	249554.7898	94827.03934	48208.80203	3002.58076	3002.58076	126876.106	3002.58076	3002.58076	Fatty Acyls	-	HMDB0007333	-
POS08790	DG(22:0/0:0/a-25:0)		-0.615115236	468.201	780.3357972			0	0	0	0	4136182.961	52285.99357	4903127.564	405977.9686	2350729.285	98511.67705	8448822.382	1833397.446	1044730.549	0	4737825.907	0	7298435.489	3558593.074	0	20046.40406	0	0	0	0	0	0	0	0	135566.6434	3679.60942	3679.60942	434075.5199	3679.60942	331746.2397	445678.1306	263854.1921	64433.02312	168659.6746	Glycerolipids	-	HMDB0094521	-
POS07964	D-Glucono-1,5-lactone 6-phosphate		4.055758967	413.0535	259.1282235			49315457.77	18868316.28	14028475.17	47606159.37	47365582.56	13845791.69	116288213.6	23906167.39	42054561.74	36124275.04	26879275.22	29631241.4	22827251.43	8406712.952	34772655.64	10248874.43	61684564.71	39004150.56	4979445.826	9616792.714	6283141.999	14064504.86	6275920.109	4825786.911	5945766.22	4431283.587	4851532.425	4250062.137	136536.5069	248728.7572	56170.67364	8010547.049	564871.5281	587067.2087	509329.1623	776906.6516	500032.9031	554843.8904	Organooxygen compounds	2641-81-8	HMDB0001127	C01236
POS02933	D-Glucosamine 6-phosphate		6.225130931	62.1338	260.1598898			8061893.974	5518990.181	4020235.723	6467977.02	470772.8328	6588560.507	1092767.455	1068805.081	456555.2292	3696883.954	183986.7456	953853.6942	425984.8553	3817063.568	256643.5477	3295021.788	2755347.378	954570.7053	1599132.579	700216.1119	0	102004.606	297842.8811	92204.71958	3476565.888	3055154.993	1544859.089	2048733.265	137441.1875	3002.58076	301694.04	212366.8189	477053.8891	790982.2719	271674.2667	310079.3718	3002.58076	75611.69927	Organooxygen compounds	3616-42-0	HMDB0001254	C00352
POS00063	D-Glutamine	0.993823769		387.538	147.076261	Organic acids and derivatives	forward	627042762.3	995647217.9	1712780673	2637708707	31329006.53	586668012.6	98556349.48	68969076.45	38101929.13	484385502.1	43232042.91	99880629.64	32675559.95	148350849	25300377.24	59665248.56	41644029.55	174434064.4	154239196.7	101300377.7	42808946.09	140094949.1	41549494.11	29880792.35	422579236.3	84655501.05	69057370.05	90781392.87	138237.8721	125593.7447	183520.5826	169116.3935	93897.1637	166668.0118	150720.3527	158138.6608	180792.8662	293057.8292	Carboxylic acids and derivatives	5959-95-5	HMDB0003423	C00819
POS00440	DHAP(18:0e)	0.833110538		374.9905	423.2839153	Organic oxygen compounds	forward	918071.986	363681.4919	244239.5598	665702.4655	0	142045.0657	0	0	0	0	0	0	0	18263718.83	0	34966810.81	0	0	0	364456.4283	1617925.747	0	25303375.16	13231395.51	6911268.712	2244600.851	0	28984101.71	142682.5481	140563.11	67556.28301	96463.31058	148444.3971	52870.22209	65873.96039	111202.2413	32600.48957	129488.2381	Organooxygen compounds	-	HMDB0011142	-
POS00396	DHAP(8:0)	0.858621462		406.061	297.1103117	Organic oxygen compounds	forward	6265231.946	7610219.766	7486504.938	3843778.679	1893864.007	1962583.913	2412224.031	1848259.121	1506483.9	1264178.634	2344831.995	1199797.431	2093062.659	30889370.17	2004145.963	10451393.84	3485167.846	1164158.132	1626015.588	98497096.04	21299967.23	11131691.39	3956180.414	3040856.028	4937080.544	76084872.46	10271624.16	9580991.445	143187.9381	137919.0436	3679.60942	85765.30266	3679.60942	52451.59586	131022.3282	58380.41137	114105.7222	3679.60942	Organooxygen compounds	-	HMDB0011685	-
POS00563	Di-4-coumaroylputrescine	0.765622385		206.651	381.1838089	Phenylpropanoids and polyketides	forward	0	0	0	0	11631622.99	656394.958	2729331.979	17288553.58	8893501.53	9584323.972	6784650.849	6495996.575	10433964.46	19481408.23	5927343.769	17511759.66	5295773.246	6147229.449	7863713.426	25809997.1	15078909.08	20174867.27	15847038.58	15513061.11	6561038.191	14500845.91	11372493.56	21283639.75	143852.39	3679.60942	65207.98683	109073.9715	61797.45777	86175.71603	42581.35909	188936.6081	100906.1147	17385.78314	Cinnamic acids and derivatives	37946-59-1	HMDB0033466	-
POS00491	Diaminopimelic acid	0.802638846		59.3235	191.1024316	Organic acids and derivatives	forward	48180151.65	46090683.88	31327286.84	44278365.64	5004231.751	49558466.6	4582702.83	2988918.812	3056571.592	24316461.39	9445106.891	2952206.04	2212728.099	14191254.1	3295595.867	171291637.2	5829506.874	1410994.796	56206636.2	5976208.182	128919155.4	133606513.6	89375752.53	51288703.57	29163700.27	37041157.98	8868764.087	4019599.024	145137.6466	52222.43289	3679.60942	3679.60942	41424.7342	47088.63838	169553.3117	3679.60942	3679.60942	92399.83388	Carboxylic acids and derivatives	583-93-7	HMDB0001370	C00666
POS00638	Dianhydroaurasperone C	0.727254308		482.915	557.1462279	Organoheterocyclic compounds	forward	0	0	0	0	633064.785	1547154.768	0	0	0	0	1207136.76	0	2046929.232	0	129129.0893	0	0	0	44349.67611	0	0	0	0	0	0	0	0	0	146336.7841	3679.60942	52500.70426	3679.60942	3679.60942	3679.60942	3679.60942	3679.60942	3679.60942	3679.60942	Naphthopyrans	92280-05-2	HMDB0034100	-
POS04427	Dianthalexin		-6.820821929	191.613	240.2318449			567742.7261	1302671.061	3378067.29	717073.9793	0	651531.5036	457060.4957	438962.3121	0	396094.9781	436317.723	0	537024.4202	0	151952.5153	291995.1331	0	0	80695.46014	0	246204.9835	237546.0772	112826.8601	168003.0235	592075.9493	0	188234.8161	104344.4543	147510.2427	759714.5716	2681456.888	318789.2974	2399812.772	1811005.381	2500540.958	3002.58076	3002.58076	775966.9562	--	--	--	-
POS00157	Dibutyl disulfide	0.970698385		318.2375	179.0925449	Organosulfur compounds	forward	581528.5129	980231.3008	1069231.429	353567.7721	11481872.47	1089297.451	18891882.77	17791977.18	25344185.86	8988132.51	39964033.96	21708383.07	10998135.03	2068164.114	21185022.03	2656464.448	19480973.16	39858811.43	1659064.31	1462907.223	2515883.855	2075671.152	2941689.16	2517453.685	915626.082	1807019.421	908891.2653	2392317.361	148666.213	214220.4717	204709.4992	124446.1604	208848.0877	215002.5985	150230.5951	136012.3168	168865.7178	311063.679	Organic disulfides	629-45-8	HMDB0029569	-
POS09316	Dichlofenthion		-0.315482372	525.994	316.1603772			28687.06708	0	0	0	2816114.865	491478.747	1947813.028	1179408.812	1777652.023	702356.2844	1414528.776	991519.9505	227213.3427	386755.1125	1429836.9	883005.7706	1565304.66	546571.045	1690861.147	2827894.003	1842801.333	3184452.163	329551.4734	673624.9576	180508.5848	1170858.365	1541920.354	1034739.445	149125.1794	18165196.73	2471072.876	120360.5626	724457.4181	28636.08308	24701781.36	1224634.457	90064341.17	996832.296	--	--	--	-
POS05697	Dichlofluanid		-1.406395891	272.094	334.2370079			0	0	0	0	301524.5114	1439981.212	595540.4888	1635240.838	377055.8057	1777446.818	658229.4896	1012135.984	273713.8957	1672949.687	763382.4538	2680557.065	941804.5775	382964.1514	1482224.845	873400.5138	951361.843	907335.8282	2367455.103	2322761.429	584109.5273	1063801.015	2115026.946	2143434.709	152231.7622	3002.58076	196010.7488	571035.5485	216046.1126	196359.7785	274810.5116	602332.4935	146130.3981	65966.50273	--	--	--	-
POS05359	Dichlormid		-1.593281351	247.0745	209.0919451			3697962.167	2155959.304	3011261.864	1843750.822	16888533.79	1277860.133	12330128.59	9168109.616	14393848.4	7720226.494	37059954.32	11005334.45	2758138.668	2085539.007	13969520.41	2807944.018	35819492.34	10290173.97	1859569.228	1993800.54	3146731.466	1007548.045	4316785.841	2515613.186	1923255.737	2615837.401	2207010.776	1015688.897	153405.377	204208.0035	98842.99149	47825.50583	186517.8642	147410.8003	202524.5824	46978.49502	307496.7493	3679.60942	--	--	--	-
POS03478	Dichlorphemide		-2.670585508	125.697	306.1652616			531386.3326	467412.6534	254951.0782	479400.2824	0	1890527.603	786099.2974	693188.4854	127235.1999	317778.7646	0	0	466296.996	2592865.203	110861.4931	9212636.755	2458197.496	0	290701.6355	729530.159	2460176.857	476836.9089	3864533.208	2201001.411	1321765.698	1903262.132	196365.5702	3923760.475	161647.164	510547.9983	507594.0149	486207.1026	408547.6915	554369.6349	455128.7572	193726.1283	385549.2831	481715.833	--	--	--	-
POS05440	Dichlozoline		-7.03931432	253.953	275.1054471			0	0	64869.98032	0	4624185.258	457055.4173	2241698.879	2640927.656	2972000.405	4903010.685	6497999.191	6812313.203	7662828.685	316830.6483	7877547.805	452399.9751	5315178.848	8707026.315	0	45404.63576	0	0	0	0	193302.2353	186785.3904	389554.4341	439968.1325	162639.9294	201720.2806	317412.7125	142088.7018	260029.6934	159839.9552	166855.3706	264328.6449	51459.66903	135515.6125	--	--	--	-
POS04961	Diclocymet		8.038794156	220.12	314.2319945			0	1238205.076	0	1716995.085	3082871.732	657185.0941	5499728.862	3706392.512	1612846.263	2076500.133	334539483.1	477241742.7	271951831.9	139657.8999	455074503.2	836492.5627	489617871.8	154108499.1	189987.0641	291821.8042	920240.1834	877556.6148	0	0	914877.9845	566465.6893	208399.7842	115498.3366	167124.63	242157.2444	851589.2157	238031.2806	918788.026	1440269.641	981403.7379	858869.9329	321448.4771	121058.6717	--	--	--	-
POS05690	Diclofec		-6.217159207	271.204	297.1540354			0	31352.56101	70989.60081	40633.31307	6404589.904	0	838444.6672	8556625.276	0	6546145.421	6096627.063	2999877.351	2918972.678	608547.4	5187729.907	953916.4958	2770754.986	4408478.286	180959.4332	344524.6092	393709.1474	508356.893	508544.7845	720544.9904	121709.5494	683391.3825	561761.4095	653909.1354	168637.2183	74454.91947	57410.98319	190662.0293	186348.1485	81365.39111	107046.2244	195249.607	71771.72498	170225.7635	--	--	--	-
POS00295	Dieporeticenin	0.907477615		168.027	573.486704	Lipids and lipid-like molecules	forward	784366.8186	1789025.252	891663.4075	1527143.628	0	0	0	0	0	254232.5202	0	0	0	0	0	0	0	0	0	0	0	79291.7261	0	0	0	0	0	0	170973.0888	75994.29728	42893.64358	25052.219	3679.60942	75498.95076	33408.25752	43430.19607	34586.63215	113001.4326	Fatty Acyls	160544-67-2	HMDB0029792	-
POS00508	Diethanolamine	0.795663615		329.002	106.0865345	Organic nitrogen compounds	forward	6537521.01	5359368.079	5116815.359	2862840.069	55621846.87	7145749.677	113070369.5	83168543.36	72553011.71	2061309.199	179816014.7	52344330.09	7466057.171	6928842.42	44317108.66	3478494.678	170776715	35452666.44	9771517.024	2965842.519	8447965.953	5844768.696	2928350.515	4242128.059	4742057.095	2496606.173	3364027.418	2665870.433	174469.0646	243506.1083	214595.7143	554245.8169	245506.9434	374931.0061	319885.3646	665704.0655	554962.7697	407202.9248	Organonitrogen compounds	111-42-2	HMDB0004437	C06772
POS00796	Diferuloylputrescine	0.636911385		106.3225	441.201235	Phenylpropanoids and polyketides	forward	0	0	0	0	5631214.891	433135.3263	11109205.48	3525910.033	8482278.008	3327331.527	4740570.002	3756837.396	4529554.982	0	6435138.479	0	9358383.826	5731151.446	0	913497.5159	0	45109.70849	0	0	0	0	0	0	178590.1498	572442.7434	430223.4856	441092.783	689571.7917	690451.611	568136.5388	465975.3719	263913.0996	919520.4639	Cinnamic acids and derivatives	42369-86-8	HMDB0033468	-
POS00656	Dihydro-2,4,6-tris(2-methylpropyl)-4h-1,3,5-dithiazine	0.715176		319.365	290.1952336	Organosulfur compounds	forward	42284.31541	0	0	0	0	0	0	0	0	0	0	0	0	24806706.88	0	7645374.102	0	0	1029918.673	1672971.28	9950758.329	881549.2138	18656426.36	13683374.61	14854188.83	4228800.197	770604.6845	37748672.59	180013.2696	1038549.588	677789.7728	3002.58076	18961.05866	12080.33222	213401.1824	3002.58076	163185.9284	368169.1755	Thioacetals	74595-94-1	HMDB0032221	-
POS00237	Dihydrobiopterin	0.934508538		291.586	240.1087031	Organoheterocyclic compounds	forward	1034499.96	400784.2846	191051.796	1078394.708	11250691.81	1364678.369	23251077.96	14412637.04	26956375	15243595.09	15372234.54	20669269.1	17247697.77	1166960.834	12198968.52	2023147.686	22830658.88	9539522.596	352871.5603	858442.1748	578140.0862	854645.7198	912496.8619	852814.4999	192988.8202	452156.0413	811252.136	1888870.716	180981.3902	742534.3448	904413.4188	1231053.828	534900.9836	630727.8558	1313726.866	571604.6619	1126439.957	610541.0686	Pteridines and derivatives	6779-87-9	HMDB0000038	C00268
POS05001	Dihydroneopterin phosphate		-5.182352158	222.773	336.2160394			138839.5274	338376.3197	0	638597.4014	18517194.61	1670393.535	9514760.428	11812269.62	14736687.48	12686110.14	118568637.8	96644847.31	95192650.1	801307.8634	93600467.55	313658.669	119503185.8	73707428.56	1159045.033	327949.1844	325082.1642	1146965.874	647666.345	621475.8167	256608.623	250365.9831	1187613.948	109735.6319	184478.6863	3679.60942	3679.60942	3679.60942	3679.60942	3679.60942	47164.75819	306534.6536	3679.60942	3679.60942	Pteridines and derivatives	-	HMDB0006824	C05925
POS02623	Dihydropteroate		4.013404079	34.1416	315.307938			202847.4681	0	0	0	0	0	126504.9695	0	0	0	0	139708.5073	0	4455441.954	0	4305985.802	0	0	1665892.858	27380303.26	2597174.119	2101420.616	4277206.396	6268650.801	2114201.307	5014783.65	4458315.155	1778186.538	184844.1489	101706.7989	12006.50927	73191.7684	165348.0449	134893.8648	180239.6079	128454.0467	121623.4643	24565.07832	Pteridines and derivatives	2134-76-1	HMDB0001412	C00921
POS03734	Dihydrostreptomycin 3&apos;alpha,6-bisphosphate		-5.427953229	147.907	744.5529406			18745149.66	23730100.22	8930518.087	26969618.93	960865.5413	134080244.4	2383119.549	2396950.946	3201310.337	170253897.4	956816.2739	3704521.222	3223448.674	16049951.83	4979884.369	7421468.469	1184743.465	12343710.19	9646359.326	4008692.655	2268430.312	2445996.891	2891706.549	9326165.56	88672713.44	4893224.706	16525745.82	3396628.075	185914.9006	3002.58076	3002.58076	3002.58076	3002.58076	3002.58076	3002.58076	3002.58076	3002.58076	3002.58076	--	--	--	-
POS00708	Dihydrouracil	0.680148		74.28295	115.0503645	Organoheterocyclic compounds	forward	3058956.11	3850409.833	2274458.425	3908485.217	5540025.34	8588609.911	3319279.331	3172794.784	4449002.921	5870266.543	6532707.598	3074153.285	4502281.286	1458546.416	7384507.081	2869196.122	4103001.987	3864079.689	2388790.875	4508874.74	3186779.649	2707233.266	2799708.186	2529585.458	3777931.341	2315662.202	3232411.024	2709775.876	187933.7575	444640.5559	46842.11761	415897.0693	184020.7009	80378.60046	119301.8115	171386.7785	347472.9503	35070.88978	Diazines	504-07-4	HMDB0000076	C00429
POS00236	Dihydrozeatin-O-glucoside	0.934564692		206.772	384.1885554	Lipids and lipid-like molecules	forward	0	0	0	0	2308638.508	499713.4074	2567022.037	657541.7155	852499.4533	804909.7586	51851910.06	56265900.01	57912835.75	82594.23647	61911302.88	892495.1583	67752839.94	33441880.6	272963.1727	232044.2273	384582.2179	910604.4779	825156.9273	371184.2371	0	106024.7547	71195.23558	704785.9064	188796.2399	72662.10826	120186.7697	93749.46478	170277.1987	76917.53391	111802.5385	234205.1039	228963.0225	19161.43131	Fatty Acyls	-	HMDB0012214	C16448
POS09180	Diisodityrosine		4.341684514	504.064	719.716897			0	66293.48699	0	0	75321.02337	4914411.72	105363.1047	257330.6289	152963.4812	1829658.798	194758.6856	540354.6132	530014.4907	279879.8335	422929.1268	353614.9351	68196.32755	1335970.587	1055505.979	25626.3656	0	47729.5817	0	60937.72629	0	0	545337.665	26532.22314	188856.1529	41668.41605	32822.88442	40678.29352	96956.70089	65215.12957	167063.2453	206419.3269	89768.99513	50701.26043	Carboxylic acids and derivatives	175889-19-7	HMDB0029798	-
POS04968	Diloxanide furoate		0.317105923	220.712	329.1547807			1439956.866	132304.4633	272019.5538	48695.00595	94598.26336	153475.5394	172441.793	309572.2664	391239.5912	91624.95022	181732.5163	428682.0977	789394.9851	440203.4773	393229.1898	384014.8161	203088.0188	97910.82331	911843.5081	385283.6117	536755.2523	4504484.508	706529.3256	479112.5897	164020.1389	477733.1344	113112.96	312608.3883	190210.827	185294.3777	336714.852	282042.1878	146091.9403	142208.4006	249158.4351	410601.3982	375217.3407	227705.3148	Phenol esters	3736-81-0	HMDB0015684	-
POS05085	Dimefox		-8.553642649	227.1805	155.1289583			147794818.7	206833117	92816848.51	145060435.4	179377775.6	67017062.1	399649248.8	83469669.13	271287665.4	320117084.6	408220368.8	398510272.5	370535524.3	101387978.7	314301664.5	84175472.96	145372707.2	516929520.2	39565430.94	62042433.67	38302396.98	54860540.7	32560221.35	24925224.9	108011900.6	46615991.37	73278739.37	60988229.13	190920.7291	18020.01505	248908.2326	74979.28974	121805.5134	42691.0034	218481.3995	79728.76285	90601.70969	22815.37329	--	--	--	-
POS00210	Dimethyl dialkyl ammonium chloride	0.949434		147.073	304.2989726	Organonitrogen compounds	forward	81645.98399	1604297.69	1590492.224	563485.676	0	1854823.205	3637009.528	50318766.98	1920711.355	35870781.19	1004735.006	22930812.66	535576.9444	301582.4086	224688.4858	810428.3756	13493447.15	1285491.063	0	0	3296221.166	0	935420.9531	77576.85618	281022.0811	764177.4921	0	1002298.905	191056.0887	247378.6039	292305.8006	226721.525	301632.6516	284804.0991	363462.6227	214371.0817	213038.92	235401.7055	Quaternary ammonium salts	8001-54-5	HMDB0032229	-
POS00297	Dimethylethanolamine	0.906063231		284.323	90.09173697	Organonitrogen compounds	forward	3470948.015	3186682.051	3113841.849	3082813.964	3202464.504	1916199.218	2575959.204	3837583.581	7056090.478	5961904.608	10625307.63	8647454.667	10728777.21	16220910.19	6579990.205	14309952.19	2419334.095	8299765.704	9526801.488	33432110.64	13879844.51	20445718.71	15463294.24	16286951.74	10887445.69	13615537.91	22726679.36	13168196.83	191392.5704	143537.1513	241857.6048	274324.5886	186620.6012	19630.53682	90494.31101	130140.7447	182710.0581	123201.6928	Amines	108-01-0	HMDB0032231	C04308
POS04331	Dinicozole		-2.799608017	184.678	327.2273633			0	111257.1564	0	0	3753580.847	337860.5477	713764.9576	1866908.631	3789695.049	1122086.151	26928438.3	32161201.83	39884208.97	10401703.89	36473827.59	15324628.24	25420773.07	45039896.71	3799475.487	6348137.824	10470652.28	8025960.391	7997968.387	8410993.651	4801042.719	7795917.96	6152026.35	18004637.17	191700.023	3002.58076	92260.09768	675376.3281	326479.0458	219576.1611	638608.7559	834986.7395	742498.8914	590360.846	--	--	--	-
POS05537	Dinitrosopentamethylenetetramine		6.069100664	260.013	187.1803065			0	643556.0627	1203464.927	2485493.918	0	0	291506.3436	1772083.097	0	2025787.509	0	7186267.451	1278314.3	1151564098	0	89158344.65	729849.3256	0	82694145.03	102332527.3	184244418.8	110736349.1	608815410.7	50981115.71	170029343.6	610339477.5	45067149.07	7430038.512	192006.2297	552279.8451	247041.6372	92242.90675	58478.10789	408871.1269	198205.2328	3679.60942	63425.47821	572013.8473	Prenol lipids	73599-13-0	HMDB0036855	-
POS00223	Diosbulbin B	0.941402154		340.943	345.1298414	Organoheterocyclic compounds	forward	0	0	0	0	5435113.672	1811714.792	5707298.474	4029510.376	5094274.022	3259390.974	3166601.815	3354932.46	2058367.211	286610.9844	4148710.263	928092.5685	5368331.141	3123046.785	2894283.108	1997755.541	425262.9348	1612596.551	1036356.446	834266.479	184133.5649	395687.6374	72295.29129	842418.9054	195198.028	205063.0959	186047.2564	1486958.88	707793.5773	3679.60942	319874.4124	1043390.059	256523.8486	386447.7689	Naphthofurans	20086-06-0	HMDB0036777	-
POS03652	Disul		4.556238249	141.2035	288.1256848			1652869.226	2271201.427	2282035.928	6920580.682	3865166.056	2159220.486	3380902.648	1647389.374	4850545.058	3033085.278	2321677.251	3387371.343	641038.4809	1684970.328	4293564.271	2457119.159	5296150.948	3857905.304	1976979.836	2233575.395	1278598.992	2715998.713	2365739.659	1534505.995	352455.0582	1728100.355	1396701.054	1499656.608	196059.0396	328632.5285	282721.4441	809352.0073	3679.60942	162978.7928	389063.8065	173670.4858	349657.2643	499416.7723	--	--	--	-
POS03510	Ditalimfos		-3.081696844	129.3715	300.2889543			1180392.085	1086649.38	2070078.463	936650.154	281163.3032	29930.32621	548971.5107	1901362.649	1909044.074	1562775.808	0	228871.2091	0	1620901.37	0	471833.396	59452.46686	514895.1185	2065256.953	24414037.28	2865455.219	6437261.972	2911549.37	2115947.417	3644812.499	5022716.289	2956429.936	1076017.188	196467.9667	429785.5327	223575.404	75028.95057	278221.6954	240529.8264	143177.1481	3679.60942	39664.61384	226843.5458	--	--	--	-
POS00460	D-Linalool 3-(6&apos;&apos;-malonylglucoside)	0.821924231		436.859	403.192827	Lipids and lipid-like molecules	forward	1066482.918	918637.2739	1619162.659	1039690.631	0	586281.743	42260.57291	0	42905.65092	151950.5476	0	3465753.712	1339059.998	497016.5176	0	1444480.444	5419210.695	1124843.941	417578.7628	151852.789	103692.7286	70091.74151	703140.6762	236393.2055	802982.8998	72569.23292	89609.40193	2376017.745	196886.0796	2005214.541	598142.1651	784098.5999	959401.55	725040.2127	810000.4984	152493.0323	354096.9483	1206736.807	--	--	--	-
POS00057	DL-O-Phosphoserine	0.994931692		469.878	186.0161049	Organic acids and derivatives	forward	1465221.927	3249874.58	2055448.062	3463990.714	1784465.96	149526838.2	299712.6025	844838.2519	0	108199255.1	1273240.27	3603856.634	3515297.061	677339.5482	2179923.11	0	0	7739195.795	4931093.524	791869.6846	0	0	0	1041158.92	44239092.46	0	0	0	199791.6291	285932.5149	204669.8834	128409.7178	484126.401	493830.1256	387031.9024	280526.3819	315099.3394	165683.8491	Carboxylic acids and derivatives	17885-08-4	HMDB0001721	C01005
POS00363	Dopamine glucuronide	0.874792308		444.3255	330.1178863	Organic oxygen compounds	forward	0	0	0	95965.42046	3843415.611	1075427.716	4919442.47	2612956.152	3403143.932	1251337.459	2335124.114	2339079.948	1809384.082	855509.6429	3159514.297	867729.5234	3361966.988	2197700.853	855341.5176	7736773.729	874175.1705	9475383.224	815803.4415	343408.5834	58804.21814	379997.3744	6636422.314	410281.8329	200037.5424	118626.667	361729.5779	528846.2615	311407.191	326992.4426	345320.436	454919.7439	362208.8636	391085.2399	Organooxygen compounds	38632-24-5	HMDB0010329	-
POS00267	Dopamine quinone	0.924678462		93.6122	152.0703687	Organic oxygen compounds	forward	2926405.671	3349883.622	3597645.726	2384687.632	128568774	16373381.9	146656287.6	105167332.6	238805191.1	93979457.49	312833322	210656928.3	429186415.8	59943616.5	136757293.3	113796664.8	140516981.7	298155389.9	63796874.72	55295812.86	90782115.34	122237319.6	70930495.67	139203768.1	30351265.41	44291317.06	62732627.8	22326444.81	202425.511	64157.71828	35554.30963	37586.96313	196093.8986	111492.4404	61792.6365	3679.60942	263105.088	108609.4098	Organooxygen compounds	50673-96-6	HMDB0012219	-
POS00004	D-Proline	0.999999		325.4335	116.0706685	Organic acids and derivatives	forward	2409965408	1348636810	1695803172	1724154816	1253284683	2361370515	767816102	1246451039	764224748.3	1496817163	1294948493	1093882269	777482683.2	2639429220	992920646.2	3895065900	558153584	1178278960	658028397.5	1093582206	910733577.8	1405867711	2299417532	1213224317	1398209331	3154170420	3684471663	1604649216	202547.4858	168368.3771	92444.75255	259846.8727	253406.8588	260871.1781	268388.5815	496701.9731	277206.854	337206.4321	Carboxylic acids and derivatives	344-25-2	HMDB0003411	C00763
POS03520	D-Ribose 5-diphosphate		3.287867172	130.344	311.0979961			432878.5626	0	164714.7158	36928.55058	0	0	0	31133.17596	63710.25075	0	0	0	0	2776060.409	0	2495557.37	57194.12962	46195.4544	6417941.448	144747.5142	3289500.1	134721.2203	1971297.267	8621111.542	6543229.302	715918.6893	1700344.911	1489686.016	204504.8408	52271.2185	198019.2966	67888.41131	114862.8145	123375.7277	207501.4248	55063.6824	3679.60942	3679.60942	--	--	--	-
POS04480	dTDP-3-methyl-4-oxo-2,6-dideoxy-L-allose		-9.755486881	193.328	545.3428663			5358073.66	18485921.14	29009656.8	21372985.28	1175010.607	1428444.103	1314699.786	488734.7585	759791.5706	778300.2999	106328.9162	97266.7221	130986.5544	0	0	109873.1661	385003.2682	134913.5144	0	0	0	0	103814.2476	78309.04819	403853.6836	0	0	67553.79492	204650.2357	455864.8137	3679.60942	3679.60942	3679.60942	3679.60942	296996.3405	266892.8585	3679.60942	394175.4919	--	--	--	C11915
POS09165	dTDP-4-oxo-2,6-dideoxy-L-allose		2.099846657	501.913	531.3226902			1087699.307	884737.661	439736.0419	1252558.931	85691.05253	196137.6788	52282.28936	0	0	472739.5919	74035.27406	16882.87203	73728.30015	0	126060.266	0	59185.82373	84090.54245	0	0	0	0	0	0	115265.4073	0	151756.4122	0	205033.0118	239641.2389	235411.7994	225567.7702	229741.3931	256742.1833	224795.9204	227974.8359	194205.3392	253010.7152	--	--	--	-
POS04803	dTDP-L-mycarose		-9.812960458	210.61	547.3586152			25829454.8	5229401.106	11320173.24	15503035.69	0	843617.4019	0	0	0	1937408.738	0	0	0	2594888.613	0	964185.8482	0	94025.67031	451909.9517	1850445.068	446975.0861	0	3885140.621	1148342.133	3302515.444	2746016.751	563063.5711	643273.0119	206706.483	105733.1303	78337.3726	116206.8439	159195.8262	53210.80322	71144.45681	191377.9675	83665.53775	37082.96069	--	--	--	C11916
POS07195	dTMP		2.45056721	369.9475	323.2165662			2469466.384	3081760.986	2880083.058	3866035.757	0	0	207066.4426	186029.1812	173267.9096	0	104749.372	0	0	720791.63	0	1504716.786	97012.28315	0	413791.4852	450180.9283	404938.9662	639355.6478	584456.6773	609845.945	557058.7071	762739.5148	565856.2788	966398.9013	209892.909	865603.4855	3679.60942	1641387.635	3679.60942	1749581.566	3679.60942	1350932.001	3679.60942	3679.60942	Pyrimidine nucleotides	365-07-1	HMDB0001227	C00364
POS00523	d-Tocotrienol	0.786808		269.13	397.3055613	Lipids and lipid-like molecules	forward	94134.62314	296403.3038	210060.0391	169713.4552	11723501.09	19888474.55	12988090.76	10614388.06	8840436.168	21134059.58	7675901.341	7617317.753	6986233.33	97375826.82	14092213.68	93498344.4	6450373.26	5479128.787	33660804.82	45213824.92	46287852.83	63843978.91	62522985.79	139698323.1	29054378.5	115204070.1	106430783.1	107921169.8	212634.6428	3679.60942	203435.2466	3679.60942	177688.6925	188161.9967	79654.71623	3679.60942	141556.6616	100301.5501	Prenol lipids	25612-59-3	HMDB0030008	-
POS07832	dUDP		-7.231805556	405.3745	389.1662695			0	0	0	0	195349.4846	0	666002.2378	390810.5548	1515094.652	1675326.324	826075.6159	600232.1695	1722840.742	822461.7441	524805.1183	1488055.145	625505.5606	1355073.622	0	177383.137	83920.7261	0	583700.464	764813.1271	398707.9043	539603.8844	0	1368089.094	212908.9433	3679.60942	679060.9724	318528.8142	776478.1557	474109.4205	348192.1582	482196.0033	335860.7335	160894.406	Pyrimidine nucleotides	4208-67-7	HMDB0001000	C01346
POS00335	Dukunolide A	0.888112692		332.01	483.1621153	Organoheterocyclic compounds	forward	0	0	0	0	747526.2183	1554277.944	468885.2214	441207.7559	884238.7074	95309.97485	145139.0468	366407.157	1444930.287	0	974322.7275	0	323219.4461	1677994.004	0	0	0	84169.56838	0	0	0	0	0	54761.19043	214948.7073	330815.916	595288.5136	527066.2965	858256.9166	181346.4899	660748.0291	758342.7385	1632281.921	278475.9326	Naphthopyrans	97804-04-1	HMDB0035683	-
POS00191	Dukunolide C	0.955269231		482.7355	541.1730016	Organoheterocyclic compounds	forward	0	0	0	0	4595246.037	6359886.94	159131.9258	299204.7876	68497.48655	49816.33855	6140870.729	23066.54114	10019808.78	0	1195269.728	26330.63792	172407.5526	167166.9285	324350.9454	17077.08862	0	0	0	0	0	0	0	0	216414.7421	2121900.654	5446791.827	5139777.4	2378597.262	822093.7555	1602167.711	1626055.989	1694574.588	1687742.847	Naphthopyrans	99343-74-5	HMDB0035204	-
POS00635	Ebastine	0.727936462		384.036	470.308182	Benzenoids	forward	3808632.313	1059035.863	1724450.357	3134817.808	0	642905.8041	0	0	0	171253.519	0	0	0	0	0	0	0	0	35282.50515	0	0	42050.43223	0	0	0	0	0	0	219536.9846	190604.4192	33344.19065	3679.60942	106260.9565	3679.60942	48416.09845	3679.60942	98339.56699	28963.48799	Benzene and substituted derivatives	90729-43-4	HMDB0060159	-
POS00646	Ecgonine	0.724391308		237.9515	186.1124378	Alkaloids and derivatives	forward	3890251.839	3986155.722	2190205.281	2416432.038	48280151.61	5513561.706	19582924.58	13989481.84	20466455.51	19964127.8	32979822.23	18147907.1	24491705.54	18205916.12	18898011.9	42061271.53	12761996.88	22986005.35	6491720.823	13993229.43	13206188.52	10265437.63	35989193.24	21081632.47	53363123.38	45350828.32	49646401.51	38642652.21	221873.0898	408983.6737	558798.745	269519.3362	777034.2049	361933.3531	418544.375	132806.7353	462077.0671	315140.1951	Tropane alkaloids	481-37-8	HMDB0006548	-
POS09288	Eicosanoic acid, trimethylsilyl ester		-5.49481113	519.855	385.7251626			419828.6947	390904.1694	388771.9164	245770.2072	484399.8209	320820.963	0	0	0	19233.43017	0	0	0	0	0	0	0	0	199699.6912	0	0	0	0	0	480669.2341	0	0	0	222346.055	441495.7684	1015666.514	482504.9028	1391461.899	361670.3963	268577.0803	574364.8228	1320576.971	232823.3219	Organometalloid compounds	-	HMDB0094686	-
POS09227	Eleutheroside A		-4.413550829	511.6085	577.8520307			726369.0403	1045911.216	66597.32525	609220.2191	0	763202.9486	0	0	0	204456.1982	0	0	0	0	0	0	0	0	106811.7786	0	0	0	0	0	109635.2228	0	0	0	224019.3557	362045.7285	260979.3999	313913.4839	277203.2645	354792.6623	323821.598	471772.2327	395316.4649	273002.5483	--	--	--	-
POS05689	Ellagic acid		-2.593194635	271.2015	303.199093			0	222640.3604	0	89691.44662	2120875.862	321140.3537	4648441.463	2286047.768	1582913.221	4365763.114	8868970.571	11701710.27	9535088.533	180822.2196	9217548.964	854642.6698	5956119.629	3967502.303	671775.6748	605369.825	254029.0596	2117768.972	568081.0254	444517.3209	371793.291	439546.1792	665527.7733	858323.6556	225861.8402	3002.58076	57791.76204	132492.9256	3002.58076	3002.58076	43330.67512	3002.58076	3002.58076	3002.58076	Tannins	113963-57-8	HMDB0041397	-
POS00290	Enalaprilat	0.914148385		415.5795	349.1752972	Organic acids and derivatives	forward	0	0	0	0	2879819.576	763336.6608	3137616.736	1686739.86	2254904.274	1189369.24	1074228.152	1087521.793	116305.7068	13727277.04	1585468.142	16621832.53	1789062.962	575927.0471	761498.6856	3944148.419	5209391.002	651663.0233	13097595	11382473.33	4436662.981	5206827.836	747519.2132	22834812.95	225867.1998	3679.60942	3679.60942	3679.60942	3679.60942	3679.60942	3679.60942	3679.60942	3679.60942	3679.60942	Carboxylic acids and derivatives	76420-72-9	HMDB0041886	-
POS05251	Endothal-disodium		2.346652821	237.478	231.1335166			37937.43111	40027.52285	63413.8798	57676.1485	4574232.064	1796832.084	2643730.588	1220357.375	2251648.839	1050700.167	1519738.652	1799184.882	995619.1789	6349710.885	2117392.452	9485874.305	2973030.06	2840854.123	3069953.521	5650018.854	4102847.706	5965034.155	4851580.166	6071874.648	3485108.279	5501313.788	6496080.999	9081263.362	226223.2595	89122.14284	195847.7621	238282.4471	222358.0368	151140.8459	360800.0165	393633.5544	168628.0443	210448.1229	--	--	--	-
POS00704	Endoxifen	0.683836769		457.653	374.2135204	Phenylpropanoids and polyketides	forward	380927.6523	253704.7851	78478.73427	530401.0794	1247740.818	5304630.765	452027.1964	525983.4424	0	1654521.549	195223.9299	693756.2302	147797.475	521654.5559	340611.4756	572781.2761	256223.1863	885016.9615	2254209.509	1002676.037	614098.2227	639760.7658	887641.1904	905405.0077	471299.6289	622205.1482	861559.5651	1471762.202	227283.3728	51031.10546	56613.64428	3679.60942	60505.1904	47573.36395	146753.1581	173757.9728	3679.60942	64916.313	Stilbenes	-	HMDB0142440	C16547
POS09571	Enilcozole		-0.713703832	562.495	298.1868645			1836715.337	1912284.342	520910.4593	1106414.108	55682232.66	9817677.373	69460072.38	41968788.21	27935739.79	40767316.3	31146563.88	36879997.83	9340755.853	1181991.5	18224168.67	1977766.006	9204690.301	9762637.59	1678019.54	2656420.302	749649.9513	1479661.835	323807.2795	347555.3159	1729972.605	249999.764	1290833.219	2430037.347	227559.6886	432954.7241	469216.2622	292749.6476	727726.784	484551.3967	454299.8216	346267.2134	236691.2527	197860.0981	--	--	--	-
POS00690	Epidermin	0.693806154		409.35	262.1277859	Organic oxygen compounds	forward	146929055.8	41735103.54	106202499.4	168917101.8	83610764.29	18810418.87	134197739	99066207.33	129941385.9	152589698.8	166197882.3	175389692.3	204036242.9	30212852.53	125858872	75966309.86	106776002.4	141616597.1	10322725.88	4774277.11	6674253.027	32353959.98	106859802.4	41896734.28	62620533.59	36368910.74	167722753.5	44072677.8	228473.1598	99516.45271	92099.62326	29544.55979	97661.10313	76999.20225	90663.40454	74953.31463	103252.3135	3002.58076	Organooxygen compounds	126050-09-7	HMDB0034777	-
POS00857	Epoxy-hexobarbital	0.610567462		290.2365	253.1174543	Organoheterocyclic compounds	forward	373789.205	232111.9368	0	581165.7749	3194538.052	5218367.24	3812816.018	2269602.05	3034960.66	3845247.314	4186439.95	8924186.619	4751932.446	121002.1088	7742613.057	2393650.362	4958492.737	4555701.815	988730.1549	557696.7786	1845219.196	574147.2945	762673.0204	418706.9884	1545206.854	1572049.142	1182171.589	1658681.994	231130.2432	153569.7803	275244.847	128060.8028	188534.3907	98927.6879	3679.60942	112671.0244	3679.60942	3679.60942	Diazines	-	HMDB0013941	-
POS00672	Epsilon-(gamma-Glutamyl)-lysine	0.705446538		488.4845	276.1546049	Organic acids and derivatives	forward	1712852.41	809596.29	981738.0909	1540415.855	82222586.61	14176306.75	94181122.57	120783704.5	62110035.34	67303615.37	42273861.99	55269564.46	18121921	3120170.582	48875242.6	4850649.207	50023404.1	36914839.48	853900.7511	2394633.507	1510238.619	2284216.409	2442843.88	832768.5414	633880.0911	1399420.51	1711183.694	2616511.462	231142.2222	378229.6839	792191.3775	140646.5639	3002.58076	3002.58076	306453.5677	3002.58076	85498.57349	3002.58076	Carboxylic acids and derivatives	17105-15-6	HMDB0003869	-
POS00455	Epsilon-caprolactam	0.826473538		363.6	114.0914849	Organoheterocyclic compounds	forward	17050288.38	15359176.21	14819125.71	17202479.1	8276731.194	30321724.22	123654037	40002559.44	98467361.5	54849022.69	47892351.75	81177912.84	90621886.03	50445405.78	63742318.58	51082193.22	101403691.8	181348536.4	57181205.31	79920482.11	35493337.1	58557708.11	50376015.88	25680637.11	42127314.7	111680653.2	101504206.4	39537775.6	231546.5742	481040.0893	342110.1156	3679.60942	50308.81995	156681.7866	247650.0476	333314.9435	546297.3456	533868.1366	Lactams	105-60-2	HMDB0062769	C06593
POS00652	Eremopetasinorol	0.719625462		91.91095	209.1533632	Organooxygen compounds	forward	1436637.475	866360.7507	1039912.961	1069115.062	13137377.89	4939981.213	14223516.78	8134889.694	4587293.779	4967951.765	3040752.133	8275661.772	5352728.674	0	13860121.09	1491742.258	5388152.373	4998573.723	0	0	0	0	0	970566.488	449225.9789	0	481793.6713	1439790.699	232014.8012	101574.3229	236417.5948	499778.7119	446511.8649	236146.6784	422453.3478	124958.152	351813.4449	343275.1758	Alcohols and polyols	182127-77-1	HMDB0029668	-
POS00470	Ergothioneine	0.816773538		342.857	230.0955239	Organic acids and derivatives	forward	168872546.9	77873764.32	89887115.53	106099792.5	0	11512197.66	0	0	0	17521764.91	0	0	0	6935917.416	0	9984161.438	0	1405951.294	2968611.988	10910271.47	3156865.173	801151.8552	8296025.191	5376332.484	21975920.45	6105894.458	8402070.072	8030722.595	234288.8021	3679.60942	16667.09066	71749.53491	74322.1104	26026.61869	69153.23093	102842.5213	44440.41682	121118.3391	Carboxylic acids and derivatives	497-30-3	HMDB0003045	C05570
POS00636	Erinacine P	0.72787		272.643	493.2802145	Lipids and lipid-like molecules	forward	2676793.509	2347327.443	3792003.535	6341282.331	2055164041	640393728.8	2315881202	1533996431	1853561703	1216756051	1463746687	1364110593	823522238.7	1783099.809	1459823516	1145101.095	1825505701	1020045266	2075372.736	18409937.77	1463612.39	3769901.228	5054939.634	2864188.007	2556829.523	1949621.498	2370605.241	5162622.821	237268.2536	140903.5754	312070.2039	569722.7482	326282.7821	136824.2337	399174.8926	614434.034	322570.9837	163060.0859	Prenol lipids	291532-17-7	HMDB0036313	-
POS00181	Eriodictyol 7-(6-galloylglucoside)	0.960302308		320.9125	603.1314566	Phenylpropanoids and polyketides	forward	0	0	0	0	1079468.147	1750191.208	1035623.072	728148.1388	1143880.481	795070.5191	759090.4815	726031.8617	937008.2432	0	900025.8579	0	1112484.883	1837075.133	0	0	0	0	0	0	0	0	0	0	237989.4979	208018.327	316716.3399	434912.0979	264943.1974	262940.0212	870584.883	331151.9511	375974.8627	88301.53621	Flavonoids	-	HMDB0039921	-
POS07580	Erioglaucine A		-5.804935805	392.0765	750.8959235			1219416.546	3338718.743	1849670.512	349740.3295	0	478870.269	0	2055601.202	496277.7159	485797.4365	0	1240860.644	3723494.446	0	255060.8668	0	0	1463956.53	2238178.034	1021938.056	0	0	0	298444.2741	1228410.579	291457.5846	2441405.081	192229.6537	238253.2927	782793.4468	642647.5995	1123838.035	854846.4281	889462.2683	1321902.553	839420.7871	724667.73	951991.3011	Benzene and substituted derivatives	-	HMDB0036785	-
POS08355	Erythrityl Tetranitrate		2.814576555	437.767	303.1181269			182579.4297	127157.6797	77777.09518	222846.194	16189540.66	5566735.32	25323787.86	16265902.18	17288338.71	9888076.752	10115843.78	11895863.72	7871640.985	712171.4457	16037255.99	1499465.9	19022435.45	7486925.567	627515.1813	3567675.593	2108789.084	2728541.21	807876.7052	0	864199.5646	1023582.483	342609.2417	1648608.621	243093.0659	191472.1878	392320.7017	241081.6952	211532.9623	252814.2901	197380.4816	186087.7609	273247.0823	258128.2597	Organic oxoanionic compounds	7297-25-8	HMDB0015551	-
POS07537	erythro-6,8-Pentatriacontanediol		-7.741188765	391.7795	525.9482129			1338709.686	2261646.976	1420963.806	1399977.149	0	1018649.941	0	0	0	1265526.32	0	0	0	0	65842.65353	0	0	0	0	0	0	0	0	0	998023.899	0	0	0	244771.0073	513378.5727	3679.60942	581151.3547	910802.7132	1029570.883	946784.1261	509067.9931	1436554.308	1580401.483	Fatty Acyls	155800-92-3	HMDB0041074	-
POS08300	Erythromycin B		-5.47367523	433.817	718.9307469			2210088.917	2226826.713	792114.0952	2996359.331	0	143542.6363	0	0	0	0	0	0	0	0	0	0	0	0	0	0	0	0	0	0	111625.7859	0	0	0	253369.2626	328515.7887	327240.7776	230224.4198	128191.7881	233189.66	105064.6789	277143.3379	350393.0806	467213.979	--	--	--	C06653
POS00694	Estriol-17-glucuronide	0.691465385		444.717	465.2086063	Lipids and lipid-like molecules	forward	125223.4394	184934.1288	87124.65587	153155.0576	21889487.2	6751545.734	19955461.46	13616447.94	14913289.77	7203653.074	18705386.27	12473581.12	12092516.44	746216.6475	18233055.32	379131.8833	20729792.57	13642149.41	1583166.253	6964763.832	228852.3042	2444370.741	367610.5428	399785.3022	1943727.285	392695.1724	152955.4413	292330.0614	255157.1433	171359.121	282906.2507	376986.014	301917.2851	69508.12191	3002.58076	464828.2022	3002.58076	85136.99748	Steroids and steroid derivatives	7219-89-8	HMDB0010333	-
POS06346	Ethanolamine phosphate		-8.583342691	315.6455	142.0690658			770521.9637	1754854.605	1270943.417	779723.4012	12360212.38	5137340.431	13329565.72	11134102.23	12706645	9215527.194	12162225.02	13305594.45	8572110.164	9875160.831	6841384.145	21597296.42	13736282.54	6390823.919	40078547.74	24202965.62	75850205.52	119679270.7	35532881.57	20370699.7	90881112	84917088.12	128034884.2	8080879.901	256230.3079	347590.5367	486700.4042	330179.6451	365082.3699	348340.9163	757135.4788	847677.7587	277279.6386	856578.4538	Organic phosphoric acids and derivatives	1071-23-4	HMDB0000224	C00346
POS00272	Ethoxyquin	0.922171615		30.6719	218.1538408	Organoheterocyclic compounds	forward	23231288.98	1407674.364	2951466.349	6876922.116	20841816.1	52883738.39	11140785.2	4515285.724	7803517.386	10179113.81	23984538.96	7599571.896	4157090.054	31094614.33	11475590.04	94738645.3	15817483.78	2095554.923	6665058.822	7233118.773	10401557.4	23021247	2104331.399	45594750.23	11669662.46	14692488	36251392.04	48003808.37	256262.028	340447.2942	291645.8354	54358.15764	3679.60942	3679.60942	3679.60942	3679.60942	119838.7824	145783.6028	Quinolines and derivatives	91-53-2	HMDB0039531	C07475
POS00598	Ethyl 7-epi-12-hydroxyjasmonate glucoside	0.746553231		427.031	417.2089535	Lipids and lipid-like molecules	forward	358421.448	297956.8065	273207.2199	386234.9096	251875.3345	2692208.348	388446.982	155469.7252	206698.1567	2107703.726	273649.4396	450617.2972	252868.5515	741617.2372	243092.4647	712730.1963	288880.167	376801.7842	835607.6206	378409.3129	147574.716	190526.3624	208962.7437	131912.9874	424184.3195	219716.0039	451172.9884	215851.3294	256429.8964	329324.945	311685.592	589594.6038	655558.8018	507613.2321	442046.2462	343979.9595	394749.3147	350240.9205	Fatty Acyls	-	HMDB0036340	-
POS00556	Ethyl N-ethylanthranilate	0.771000769		115.734	194.1174724	Benzenoids	forward	0	0	0	0	6644249.69	0	20639056.11	10875430.65	22930610.23	11974665.13	17402511.59	8020670.576	10325092.22	3323801.164	5425088.725	15660391.25	11417308.16	5566373.144	4733527.461	9365808.066	5349523.543	17348761	6911450.082	10890742.2	0	1912530.014	8213774.235	2780713.136	260951.8821	3679.60942	216596.2435	78002.83233	3679.60942	244499.5754	3679.60942	64211.95756	3679.60942	3679.60942	Benzene and substituted derivatives	38446-21-8	HMDB0037698	-
POS00697	Ethyl trans-p-methoxycinnamate	0.688908615		185.092	291.1947664	Phenylpropanoids and polyketides	forward	0	0	0	0	6001797.756	1535223.333	5736109.191	2172468.944	3957215.129	4169722.037	3702722.821	4928828.833	3286849.627	16174341.88	5893289.4	30009449.8	3819620.575	2934960.89	8907371.789	12606470.91	22003038.77	18615797.9	15574520.27	15352710.92	4898821.736	12968200.6	19810669.24	23893308.28	261635.2003	324220.0333	324899.1384	332472.4512	323327.4566	3002.58076	113963.9863	161304.6485	247409.8228	3002.58076	Cinnamic acids and derivatives	24393-56-4	HMDB0030762	-
POS00462	Ethylbenzene	0.819761615		31.3932	107.0857612	Benzenoids	forward	3664359.565	3335195.878	3648154.49	4248854.148	4669277.83	2602373.744	5858774.038	4022614.291	4767550.631	3819560.611	3926848.121	5972647.206	4543476.93	12463363.55	5525518.049	16414887.08	4100777.155	4335385.045	11574833.85	34535531.92	14200091.01	17326133.23	16375036.58	13726958.89	6956015.064	15055883.13	12636713.11	22850238.11	262068.6853	3002.58076	31790.41532	3002.58076	3002.58076	3002.58076	3002.58076	3002.58076	3002.58076	3002.58076	Benzene and substituted derivatives	-	HMDB0059905	C07111
POS09454	Eudistomin G		-1.00907087	544.828	315.1868596			185895.5395	145078.2412	29948.08194	88330.12273	293496.4475	917845.1616	120215.1827	33083.98426	82051.06848	83820.08568	155815.1806	0	52834.90047	936924.676	189710.8368	1651075.44	29102.67265	344901.2367	464626.0353	785620.0446	263532.4134	1505691.651	674616.0555	40836.4574	292595.64	343050.8426	427851.9629	371061.5273	262109.4664	223388.4524	338230.6356	360197.9229	372061.3264	380396.6913	436683.4597	285905.8139	194665.5029	193290.9932	--	--	--	-
POS00770	Eugenin	0.650165692		293.2715	207.0649885	Organoheterocyclic compounds	forward	24880211.87	11729355.19	17721379.04	9495529.094	39787100.6	10367821.65	76829919.31	34123722.55	49856534.53	19637076.69	35794246.75	36225226.2	14299227.5	24696252.58	33242541.17	14479981.18	48124455.35	25243380.55	20108061.84	22948726.65	17983199.94	23181032.24	23286272.79	27818635.02	22508461.84	45121961.95	11864934.46	15600033.46	262186.8522	2128610.873	6067433.792	188326.3235	4391726.674	17474654.36	104635.9001	179619.534	16686110.91	1182891.996	Benzopyrans	480-34-2	HMDB0036627	-
POS00369	FAD	0.870605231		402.083	786.1633822	Nucleosides, nucleotides, and analogues	forward	4899282.881	5302492.074	4467822.834	5622719.938	0	904546.7307	0	0	0	854617.0986	0	0	0	1125635.393	0	1582842.411	0	0	232498.5734	2006292.34	916375.1649	761743.8955	1335245.296	183302.6214	1305780.2	835836.0585	425420.3483	1341645.371	262763.0904	176928.6294	130943.8086	241383.2163	145930.7996	112187.4003	172079.5213	268693.4063	219716.8895	154513.3778	Flavin nucleotides	146-14-5	HMDB0001248	C00016
POS00817	Fagomine	0.627775462		375.219	148.0965928	Organoheterocyclic compounds	forward	2300486.166	307816.8537	2837989.59	3265438.305	31299580.32	10442621.88	17281197.52	19646120.8	24285524.11	14682938.83	33061472.25	25736931.95	31060081.2	116449723.2	24971041.18	117329817.7	19563112.37	21002259.74	61672302.8	64482757.66	56096116.69	97670221.42	109296766.4	66775591.33	59773103.05	92716423.78	184080927.7	87351712.33	266329.173	393357.2455	403660.074	526302.095	368085.9424	384270.8819	444205.9794	499372.9318	383744.7776	365981.3674	Piperidines	53185-12-9	HMDB0033453	-
POS00230	FAPy-adenine	0.940189		181.119	154.0720713	Organoheterocyclic compounds	forward	5076148.855	11461172.91	9388040.909	7350522.468	59679460.81	14502285.64	62565926.99	50999526.81	71907309.97	56170361.56	75281839.72	54398738.94	59438980.49	6079062.376	49882275.86	0	55189962.66	55894963.78	4082766.013	1323274.421	9750202.567	1536456.109	10826391.22	3995787.826	9226813.423	9537923.517	30714006.71	9204953.18	277148.3709	4044890.044	3679.60942	5816496.794	3679.60942	8565490.866	1234790.252	7623217.448	3679.60942	891701.8413	Diazines	5122-36-1	HMDB0004816	-
POS05517	Fenoxanil		-6.196111088	258.094	330.2268367			509200.7188	1571817.706	292691.2271	9985748.509	14622802.15	3522822.669	10752150.97	7833070.507	12366320.64	10488741.35	361017915.1	508942113.3	288331658.9	95399.22894	493104994.4	205884.0508	529198037.4	204748617.4	578326.5821	458620.5711	368773.3663	5016447.958	1031443.231	587439.7048	794875.4368	235325.606	5035007.748	221474.3213	277944.5124	295361.0386	429866.4101	280114.5384	171320.0003	621799.9872	309721.5293	187872.6792	1018861.5	475410.3611	--	--	--	-
POS08183	Fenpiclonil		-0.482705316	428.116	238.0918622			605565.372	232312.5012	646084.4582	560290.9821	1467548.255	955419.7288	1691948.865	605213.666	1312439.401	1328522.979	6393128.87	726831.1839	735543.1229	733361.7678	14023710.08	956363.2504	1303979.143	705520.9677	93584.22152	914329.4595	286124.2275	1656132.999	703095.7243	680294.7913	198258.4548	520615.8478	788663.8627	1285647.559	279046.3718	265303.8026	612594.2355	232330.9411	534633.0797	714126.975	607435.6413	398087.1539	492902.0903	428235.0872	--	--	--	-
POS07205	Ferimol		8.656146055	370.804	332.2061435			0	0	0	0	3892757.842	2605338.525	5855096.51	3670241.049	3428029.616	2923104.775	8570852.671	7742896.813	7930048.936	583579.1793	10268660.25	0	7519549.334	5320590.052	501725.9888	348114.5218	729649.379	281492.7813	818773.3497	476886.6446	576215.7146	319027.2453	2335365.393	928490.4303	282087.4777	112635.0058	176966.7479	51472.75919	3002.58076	3002.58076	285321.1795	110843.2588	204208.0353	316651.1066	--	--	--	-
POS04687	Ferrichrome		3.503755032	203.503	741.5303712			774885.3744	1726905.924	729066.1715	1339321.408	0	3010277.521	0	0	0	1621631.6	0	0	0	0	0	0	0	446567.9081	0	0	0	0	0	0	1121730.696	0	0	0	283119.0394	126169.9647	1057071.402	682253.5656	200399.5771	3372003.2	1507440.957	2275259.624	216204.4656	2080222.025	--	--	--	C06228
POS00315	Feruloyl-2-hydroxyputrescine	0.899942692		385.832	281.1486673	Phenylpropanoids and polyketides	forward	832274.2189	0	77332.86376	508452.782	3305851.324	692453.9731	6393121.564	1440057.105	2292477.208	2545944.178	1933794.369	5909579.751	798789.4137	25964144.14	2175911.526	30960600.64	2964751.397	1709767.065	3350232.687	6227564.231	9955701.523	8109813.394	20551448.98	19179447.23	5727297.221	8309335.385	5535203.633	20462510.6	285009.9116	3679.60942	24733.68356	55913.61417	42632.40855	54904.11943	37262.3105	199714.8992	94939.63176	40518.35854	Cinnamic acids and derivatives	-	HMDB0033465	-
POS03057	Fezaflor		-6.781353077	77.58525	376.1342327			0	0	0	0	3027781.444	0	0	865219.0267	561318.5899	0	17357040.75	13237954.82	0	0	41011340.29	0	26738513.03	0	0	0	0	0	0	39999.3891	0	0	0	0	287024.1762	256538.0989	511138.8561	664457.9394	496943.1231	324947.9494	123009.1347	451936.6789	503858.0216	493047.704	--	--	--	-
POS03316	Filiforminol		9.099757007	103.576	312.2243086			0	0	0	0	1022948.966	31843.3985	842960.342	1489833.526	830371.3159	628390.3363	564058.3414	441294.1119	449780.1147	299799.4059	1426280.438	516032.5203	492735.6673	0	902345.1841	171357.7746	1566800.305	1127263.887	1529575.41	454806.8651	704207.6013	462043.2331	528248.1914	2930033.696	287517.6751	899900.2834	915406.0377	850744.6832	403428.2966	1334576.898	799142.1891	1178221.838	808633.9815	637442.4561	--	--	--	-
POS02583	Flavanone 7-O-[alpha-L-rhamnosyl-(1-&gt;2)-beta-D-glucoside]		1.043185212	32.3972	549.5436488			7573462.157	4942733.474	917385.1653	1767053.292	0	1154065.623	0	0	0	498948.4172	0	0	1114490.365	0	130913.7172	968528.4509	312876.7222	1008714.269	76289.66004	301491.5459	0	309808.5328	493673.5661	0	1505486.688	141451.1173	352875.8034	663655.6433	288759.1186	684670.229	751844.4793	1410344.494	1347520.109	1110906.533	614636.2052	510587.4964	667820.2646	679424.4371	--	--	--	-
POS09896	Flaviolin		0.038072239	715.1475	207.1588844			1513471.876	1807516.016	1533930.571	1263910.634	2133280.651	1193654.421	1522365.247	1370596.728	1432422.843	1435990.775	1463867.656	1507014.143	1110010.677	1404510.675	1307365.054	1367161.531	2156824.37	2748229.256	1323363.616	1259277.814	1565695.422	2320629.122	1419335.492	1397746.376	1352320.771	3115457.825	1266855.419	1296895.798	294644.5178	524316.6071	190449.7228	3679.60942	121177.0336	326775.2643	37584.42111	96488.31716	51976.98463	1010041.04	--	--	--	-
POS09748	Flonicamid		8.927571844	597.104	230.1680224			471561.2372	516669.6135	457570.1322	520284.9256	302539.6584	1070505.02	641608.6958	520671.3227	307520.9177	581378.5269	428125.9507	1276062.452	450197.3705	9587049.513	778844.4131	4986616.591	581553.727	241178.1076	527723.3848	7973986.812	813548.1656	511961.5681	503176.3813	627068.5207	543092.7021	1597671.604	1682370.574	758316.018	295980.1731	202084.6135	467038.1154	259740.521	408589.993	387188.8069	443669.264	437297.1253	220652.0781	330694.8678	--	--	--	-
POS03505	Flumetsulam		9.913213819	128.554	326.3045013			0	72975.67675	0	231909.959	0	0	0	0	0	0	0	0	0	317484.2125	0	542008.0078	0	0	0	9171719.169	1411602.916	1858125.53	268781.0019	301902.5687	209020.6913	576980.1084	0	256159.1933	296476.8037	3679.60942	3679.60942	720775.3259	3679.60942	48422.95855	499889.9273	251841.4742	3679.60942	318556.0529	--	--	--	-
POS06636	Flupropate		-3.01355757	337.759	147.0472365			4688329.278	5380658.178	4047450.041	3875056.153	5055451.632	4355330.024	8515322.33	6718413.721	6697592.158	11567430.66	22322754.55	34669269.25	52384955.52	3268081.679	16577135.68	6664305.076	8747653.344	39474964.88	4159944.135	1166770.446	5365708.464	3314609.695	3826091.71	9792500.368	7020141.387	5642239.197	11357610.02	6616196.913	297718.3898	386431.1375	355326.6766	354601.211	424847.1398	271002.5616	431409.3952	476839.5699	354977.5765	146831.1351	--	--	--	-
POS06492	Flurochloridone		4.167740811	324.977	313.1236774			2648081.998	575832.7905	1029148.219	569537.0437	313521.1293	1101585.974	1031295.199	905142.1533	0	923134.1744	1840406.454	2985499.693	1462875.149	2204323.16	346466.1168	3453512.341	0	390902.281	769094.3369	1089404.157	1916005.202	485427.9204	1763544.096	1726831.934	1111098.15	5076018.383	1265240.414	3017095.032	301825.6592	3679.60942	3679.60942	3679.60942	3679.60942	3679.60942	3679.60942	3679.60942	3679.60942	3679.60942	--	--	--	-
POS03142	Flutriafol		-8.171185593	87.10175	302.2955147			2913436.199	4183087.148	3909480.72	3728975.375	0	1110227.177	2019599.997	2883386.052	635826.8956	5571450.104	0	0	0	2012172.643	71336.69753	1121458.045	0	0	2370594.699	14840456.37	3370367.519	8698127.659	677244.0504	2743485.004	5513543.046	8788707.672	2670426.596	651514.5023	302635.0319	337398.889	333114.8086	411731.0513	595235.4912	425978.5736	391142.0023	646819.2087	506361.354	605142.2343	--	--	--	-
POS02591	fluvoxamino acid		-0.833810072	32.71975	319.2986112			1165809.739	1841705.77	1597068.381	2021852.601	1128139.248	1112264.189	2040519.853	545061.6117	1000979.267	2080181.826	2246899.933	2174014.338	2338248.605	0	1059485.919	1188704.325	562949.6618	980782.8745	792991.009	0	0	0	822249.7461	417909.4209	2113400.711	1125125.22	2797176.228	215675.601	303730.377	238779.6896	366816.5746	395180.2359	413452.1407	275781.8146	238553.5563	250223.2261	269676.6038	214906.7456	Benzene and substituted derivatives	88699-91-6	HMDB0060950	-
POS00762	Formyl-5-hydroxykynurenamine	0.654338077		281.695	209.091831	Organic oxygen compounds	forward	3254361.657	2998539.478	2073238.054	1289013.155	3451428.878	1108320.945	2386717.578	8764311.473	171882.158	4494273.771	1480265.649	3611306.27	1839695.768	666843.2996	1807607.787	2817748.326	4691373.821	1223349.819	1194611.846	2525310.733	3677919.744	4318102.705	5083975.873	4276645.012	2197916.022	4280152.884	4097407.825	2255402.223	304409.0307	3679.60942	82935.65292	594593.9977	35377.61715	3679.60942	111990.6653	54172.20216	3679.60942	111027.3847	Organooxygen compounds	958733-17-0	HMDB0012948	C05647
POS05129	Fosetyl		-6.466069302	229.645	111.055465			45039674.69	252778643.7	230562050.3	228851192.4	32629044.57	52233431	22840073.73	41024248.06	25067442.19	46947782.46	37067374.47	46420014.24	41762221.26	38326029.9	29524543.41	31776279.46	28007702.88	38501983.26	37863546.91	34827923.37	31236207.54	30609569.27	29516457.46	34342106.09	42524818.26	32570124.98	34910345.88	36824166.05	307105.081	706543.2444	130675.8275	3679.60942	138865.6197	364374.9769	1050317.504	241558.7428	69656.03182	666241.1789	--	--	--	-
POS03618	Fosfomycin calcium		-6.663772624	140.319	177.127303			1415367.448	2106751.976	2451341.443	4889443.844	14867072.49	2316430.289	17779617.35	9154633.037	15030021.49	7154618.278	9815772.514	10342686.46	9112732.532	38925227.57	13809109.13	41477047.74	16879983.22	13072167.24	11848152.17	42793633.05	15007160.27	19919358.73	32146848.86	17474923.62	10256906.34	28606733.51	17023817.8	17217889.71	307547.2221	3002.58076	342506.3067	355668.7625	1530283.48	359078.4402	490789.8086	288840.8951	237759.9878	378838.4433	--	--	--	-
POS00299	Fragransin B2	0.904763385		483.2095	405.1861018	Lignans, neolignans and related compounds	forward	0	46152.06628	33485.47284	55732.93797	311410.7991	1598909.726	430301.124	380019.0135	242500.3197	564879.478	355216.8286	568399.3543	153363.6963	3031915.849	387888.2354	7033522.768	329430.3488	297706.0358	422815.8865	5696621.355	2627068.462	119568.4136	3540017.064	2292893.992	1162008.167	1229328.663	50010.11807	3369737.574	310231.2926	269600.5475	434334.7668	952763.5359	575283.2385	662597.7355	744014.3756	1498638.709	1247348.366	713228.9149	Furanoid lignans	112572-55-1	HMDB0038953	-
POS00111	Furanone A	0.983769385		322.872	85.02883993	Organoheterocyclic compounds	forward	7745635.545	27597200.87	24565107.19	16318264.62	2233783.491	14727275.2	0	0	2092417.378	2583008.859	2445743.364	923531.1762	6404774.591	0	2425788.075	0	2701768.37	0	0	0	0	0	0	0	13258484	0	0	1802158.972	310893.458	215118.6059	214844.5501	280270.9674	330376.9716	333985.484	249670.4635	487629.1508	428732.1936	397550.391	Dihydrofurans	-	HMDB0094691	-
POS00632	Furcelleran	0.730251154		255.3685	478.195841	Phenylpropanoids and polyketides	forward	63288.71802	1773715.696	1807539.39	92867.2339	1042654.117	227433.364	1759385.683	1962080.317	1834618.476	518684.6397	140027.4262	445631.7501	3616456.25	0	1922049.903	0	160725.0341	0	0	1428422.026	54701.13147	0	0	0	0	0	104114.6129	44410.69012	311034.2237	701634.2323	814338.022	1871674.275	68532.23156	201422.5015	176471.6553	275696.3801	241997.0667	173202.8142	Cinnamic acids and derivatives	9000-21-9	HMDB0037510	-
POS00771	Galactosylhydroxylysine	0.649448462		470.3325	325.1595022	Organic acids and derivatives	forward	737628.5986	923543.602	924777.7444	767686.8382	44810914.23	7896039.539	48862429.36	27173330.26	32054607.19	20287873.77	20726559.7	22235812.76	10962813.28	8434099.165	24681259.75	25735952.35	32873880.57	14899563.23	1106102.432	11402239.28	3927915.74	2597405.793	8431721.218	9386511.476	7025480.835	10715057.73	1943504.647	28244725.82	311176.5139	155649.8028	186205.1869	526797.2293	108185.6118	259749.8487	184309.7941	350478.7486	256956.6854	99085.14977	Carboxylic acids and derivatives	32448-36-5	HMDB0000600	-
POS00262	gamma-Aminobutyric acid	0.926577154		389.579	104.0708443	Organic acids and derivatives	forward	53718666.84	27144049.47	41630805.37	190769979.5	51944600.99	72744213.87	33052984.63	11883878.7	20645381.92	31681023.76	40294497.87	18699602.37	8630011.555	199619320.1	23319503.04	45938586.59	30075334.89	14548943.87	62077887.32	68317878.74	70534210.55	171396778.3	81445838.44	25230519.23	101844026.5	45289098.23	140756860.6	55703432.71	311564.1884	308545.0431	332970.2438	611703.7128	57967.77669	379743.6811	644901.9118	576907.2742	505142.1453	869133.6688	Carboxylic acids and derivatives	20791	HMDB0000112	C00334
POS00590	Gamma-Aminobutyryl-lysine	0.753072		532.197	232.1651429	Organic acids and derivatives	forward	0	0	0	0	19563461.35	1592059.264	10362261.27	14482559.84	14064467.58	11761426.68	1947484.028	7166420.263	4821942.672	4467973.262	3708333.275	2681904.524	2338326.761	2346461.825	494417.6145	2793293.422	1025527.616	1807200.782	3804369.118	473663.3108	470238.2165	1609070.051	917880.9794	752130.3173	312052.7203	40198.13417	63253.34173	498790.2139	136968.1889	200176.021	426287.7814	444120.3805	386792.2809	325699.4756	Peptidomimetics	22468-02-6	HMDB0001959	-
POS00198	gamma-Calacorene	0.953177615		31.3997	201.163551	Lipids and lipid-like molecules	forward	2146151.624	2141475.216	2922049.637	2885306.897	528576.1434	963915.3099	1295230.336	1610952.823	1700399.993	557706.5826	755821.266	805100.9359	141531.0614	4683160.785	559314.5531	7997629.007	0	226138.6595	5256746.071	9285099.172	4992381.685	5840422.264	7188857.307	6634092.728	3888095.93	78327588.04	10197418.55	8799389.217	317490.895	954001.2093	991241.8774	1206041.561	2570566.257	1509655.258	2119538.678	799587.8459	497167.2887	1473996.25	--	--	--	-
POS00502	gamma-Glutamylalanine	0.797585308		417.484	219.0972585	Organic acids and derivatives	forward	12472028.38	13169050.04	11350208.11	24199587.35	29160997.35	19418807.96	11154198	22189936.97	19161774.78	28427473.33	28515355	30697792.37	16170834.85	16226843.43	29493587.47	11629070.68	29176498.02	19243180.28	10313351.82	18280255.8	6675873.874	14758156.01	11997686.15	10726631.25	14641267.1	959984.7447	7671046.993	22789869.95	317815.0923	288161.106	617171.4319	205195.6169	1360247.228	443013.5992	443939.6667	431130.4004	343848.0058	202145.0385	Carboxylic acids and derivatives	5875-41-2	HMDB0006248	C03740
POS00846	gamma-Glutamylglutamic acid	0.614137538		461.84	277.1027421	Organic acids and derivatives	forward	14365504.7	5181335.264	5312637.204	11254494.65	11769750.8	3218030.453	10594790.03	5471423.177	10772480.13	6196257.365	5864760.82	5793936.922	2195878.775	736853.3672	7601782.883	4353553.784	9296990.869	3279906.198	757611.0147	2124780.398	1256754.308	1169647.896	2094695.434	1507135.97	3241872.408	1683067.204	538607.088	2961879.743	318855.5188	684583.0127	549554.4795	1686009.289	173878.8799	35200.72568	166956.175	378832.0008	183948.6493	114445.5962	Carboxylic acids and derivatives	1116-22-9	HMDB0011737	-
POS00650	gamma-Glutamylleucine	0.719777231		469.904	261.14394	Organic acids and derivatives	forward	207226.4178	168994.4484	205025.3056	231868.7403	15321980.57	3652492.638	11304776.71	9319391.479	8436668.637	11932967.4	11576831.32	10937142.59	5443598.661	2510021.947	17418618.93	2436129.879	12257485.99	9798838.273	2368308.962	3116902.759	1646689.271	6809944.281	2224447.287	1412117.143	627929.0148	1491045.829	3321712.01	2189043.728	320428.1993	348841.2067	299140.374	606692.5866	39930.02847	379648.3218	568848.4933	566357.9032	134363.4471	607412.8272	Carboxylic acids and derivatives	2566-39-4	HMDB0011171	-
POS00524	Gamma-glutamyl-L-putrescine	0.786550308		549.611	218.1495572	Organic acids and derivatives	forward	12079855.52	687160.9514	803095.6335	661054.7417	2143523.734	1507752.147	3575653.639	2713029.435	2005680.215	2613471.658	1464485.64	2681464.287	868403.0642	268923.2945	1937448.758	149846.9279	776266.8554	2449755.197	374379.0031	1062138.817	0	508776.9288	532632.154	247620.1042	296134.0977	417051.891	949572.8998	386425.9669	322185.983	640147.8022	3002.58076	70974.52165	3002.58076	418777.1017	3002.58076	3002.58076	3002.58076	64025.5322	Carboxylic acids and derivatives	-	HMDB0012230	C15699
POS00806	gamma-Glutamylvaline	0.633586538		383.626	247.1284534	Organic acids and derivatives	forward	5621119.045	4737178.023	3825043.025	7607241.696	9693697.508	14562273.22	7480306.596	6517670.375	4031200.78	7479521.484	7177651.795	8612617.668	3931881.686	7600710.78	4722649.43	5281125.439	13948933.94	4737818.199	6254703.762	208562.8167	0	2809021.31	14541836.08	660413.7714	4753621.203	11433751.24	206042.5722	4671184.751	323658.6174	949627.1727	797554.473	1223477.279	880300.7092	659492.3898	3274924.268	870104.6734	273519.1399	490016.8581	Carboxylic acids and derivatives	2746-34-1	HMDB0011172	-
POS03013	gamma-L-Glutamyl-D-alanine		0.090094937	74.06675	219.2144963			68186927.07	27919623.78	12549939.55	103885.9928	98266298.21	124533438.7	4527970.022	14696616.23	266843501.4	407657.7898	159136726.9	324262.5502	18496820.08	352663376.8	127907363.4	88583972.56	125894203.1	13254638.57	76243313.9	7091313.321	122618945.4	93044279.75	698181.5693	2466760.426	2995847.579	3030396.591	359700.5263	2295424.285	326123.9798	666010.6315	922784.4565	875804.8678	600656.5283	1174966.905	3679.60942	1453106.841	3679.60942	3679.60942	--	--	--	-
POS09516	Ganoderiol C		-0.478005512	554.0845	519.7752286			336772.7983	402089.4312	314211.7096	392713.4063	0	0	33373.75212	0	0	0	0	0	0	0	0	0	0	0	0	0	0	0	0	0	0	0	0	0	330411.1542	296491.7937	450277.4813	438923.5505	344316.5169	293594.0558	301463.3175	513987.1913	405302.9439	248956.992	Prenol lipids	114567-44-1	HMDB0037781	-
POS00517	Garcimangosone A	0.789902538		443.203	461.1940707	Organoheterocyclic compounds	forward	275121.1939	629151.43	610367.7429	790514.7541	588454.8945	54634.9087	655074.3026	241942.4001	404903.8235	433830.1068	4264043.641	1300592.801	3311958.186	67984.98627	5018617.976	152124.7608	2223027.075	1551748.513	28849.55182	275517.1995	92488.18508	283251.0198	82161.80558	42015.04529	404953.1249	22098.61349	28365.83194	164845.3241	331945.076	114838.6233	286493.8533	467405.6687	608218.0465	450493.1106	469596.2329	252614.5603	258308.7327	458006.1757	Benzopyrans	-	HMDB0036983	-
POS00041	Genistein	0.996468923		115.6415	271.0595568	Phenylpropanoids and polyketides	forward	64455.53515	40084.17387	64019.31397	55944.11215	767175077.6	243047276.8	219481280.5	206110032.3	443285740.1	122567289.2	561148430.8	448242155.7	748191099.6	1531957.047	452920968.4	3625379.881	854315664.8	478223273.4	1493553.284	2529287.828	1706641.954	1860337.075	1419952.566	2087463.847	989436.8106	1829599.126	1748751.492	4485765.613	336239.4465	87585.1131	29347.38475	227795.7447	434755.0782	268392.0371	216753.7695	453676.0773	195738.6309	129874.3382	Isoflavonoids	446-72-0	HMDB0003217	-
POS03535	Genistein 4&apos;,7-O-diglucuronide		7.694610006	131.159	623.4971664			222348.7833	464464.0562	503059.3461	215929.1379	0	0	0	0	0	0	0	0	0	3772843.992	0	2744694.239	0	0	1146079.873	4823952.398	1097809.412	1119444.633	3846675.993	2769947.776	2124383.367	11696678.68	2255341.01	3879627.178	336955.0652	89316.80713	922791.7681	6579695.23	3825568.441	1067872.592	390882.8686	382729.672	1163405.363	678336.9246	--	--	--	-
POS00177	Genistein 5-O-glucuronide	0.962922077		226.824	447.0911801	Phenylpropanoids and polyketides	forward	0	0	0	0	10128721.38	3040059.562	14272997.3	14823558.41	9301571.429	12492715.56	8357735.807	8916240.345	7114550.482	0	7963184.583	0	5532387.903	3814070.919	36601.394	41126.61052	0	0	0	88718.08712	79018.80041	0	0	0	337794.8999	190939.2899	128407.2028	179058.2839	427390.8874	476259.4551	219182.596	154212.382	136129.4536	150616.7546	Isoflavonoids	-	HMDB0041738	-
POS00449	Genomorphine	0.829699385		340.413	302.1377598	Alkaloids and derivatives	forward	0	0	0	0	1190415.471	412709.8437	1439505.529	1699663.595	2695709.369	1644407.952	1347119.301	1218960.894	854421.4952	3593504.525	791419.6499	7132468.887	731774.8933	895826.1132	1128662.618	2506605.802	2756529.377	973809.6953	5507033.951	2519714.954	1864796.751	5527196.732	1387695.364	5128930.961	338751.6308	439259.879	412979.4216	813667.6303	700326.8869	720045.3159	689177.1874	685794.8682	705100.3219	519324.53	Morphinans	639-46-3	HMDB0029382	-
POS06963	Gentisyl-CoA		-4.999646997	357.301	904.6417587			1331107.358	1123301.383	1244728.009	1473108.842	0	585883.087	102671.1152	50198.46356	0	192033.0723	90819.48857	172248.7863	155057.1127	1217347.629	0	1299463.976	0	68678.44362	854278.3665	807158.7761	1634734.772	873361.8149	1446654.064	1169736.142	1128774.362	1703021.011	762224.1656	785636.5776	343258.1021	192801.269	203927.0831	244539.6713	365540.1942	208867.7926	328591.4364	470044.0374	265384.6694	503031.451	--	--	--	-
POS00077	Gerberinol	0.991382		385.937	365.104798	Phenylpropanoids and polyketides	forward	163351.5346	0	0	989639.3089	6587997.734	8534411.905	1608572.064	413430.2572	631592.4569	1448114.877	3844640.903	10762851.77	14911396.85	2791824.994	56679515.59	469395.7048	1445867.699	1416108.312	1604508.113	117094113.6	1061404.58	15831551.66	146293.7964	297008.301	312137.6137	68624786.4	31487246.25	565805.5756	346002.6227	8759211.768	5364424.276	12990000.79	6961949.861	9521664.076	11328764.58	17313883.15	9090707.685	8817375.485	Coumarins and derivatives	84153-78-6	HMDB0033304	-
POS00377	Gibberellin A37 glucosyl ester	0.866392385		254.899	509.2370547	Lipids and lipid-like molecules	forward	0	0	0	0	2671992.435	1817620.298	2957642.559	2094660.963	1829582.009	901044.7622	1064446.43	1095253.221	454613.6164	0	1090515.878	0	2310161.081	1706351.14	254739.131	0	0	0	0	85709.08317	0	0	0	0	346069.8213	3724935.58	1958406.486	3909134.602	476138.7255	1300668.31	515305.9723	15360443.5	1454592.409	3311331.81	Prenol lipids	36702-72-4	HMDB0038611	-
POS00240	Gibberellin A51	0.934175462		515.265	333.1586807	Lipids and lipid-like molecules	forward	0	0	0	0	2316180.924	303847.7345	1162413.879	763915.335	1110756.084	3044658.665	920489.0677	219947.8177	1352940.238	1706756.062	860854.482	2599934.375	904076.9469	474620.8832	1137705.221	3926231.745	1236137.846	2106317.667	896379.8205	2183723.162	1451183.919	1314968.708	876140.4807	1964904.004	346323.4753	581233.8873	819155.8248	1675209.737	1521343.585	1197002.927	1522688.834	1370538.517	680788.5158	991180.4911	Prenol lipids	56978-14-4	HMDB0035041	C11865
POS00316	Glucoemodin	0.899738077		209.996	433.1124175		forward	0	0	0	0	14633226.37	7176115.763	6017373.23	4571906.627	5079672.44	2066171.862	8444343.507	8352897.765	8875851.791	0	7973508.287	0	13995763.48	8987395.189	0	0	0	0	0	0	0	0	0	0	346553.578	970697.566	623221.57	1281576.322	666107.3479	1089328.08	884345.1383	1096585.965	460534.0203	913172.6006	-	34298-85-6	HMDB0038887	-
POS00854	Glucosylgalactosyl hydroxylysine	0.611468615		549.6605	487.2125056	Lipids and lipid-like molecules	forward	0	0	17250.29051	0	1006512.088	164433.5817	1125738.607	1492617.782	1610589.565	552400.5306	5194648.733	4018276.084	579869.5174	0	2548082.615	0	1260853.341	825415.7619	0	0	0	0	0	0	0	0	0	0	349499.8852	491732.9378	449417.1222	438552.9716	449964.208	755209.0859	406484.8768	522047.162	584705.6972	138105.762	Fatty Acyls	32448-35-4	HMDB0000585	-
POS00097	Glucosylisomaltol	0.986414692		261.065	289.0911354	Organic oxygen compounds	forward	0	0	0	29481.13745	16391674.58	5351862.577	24108386.76	17017220.38	18311860.66	9863601.586	8955936.16	8886659.02	7213538.696	0	18967593.32	0	14160913.3	8022276.05	252875.4264	145393.3605	0	1056279.549	0	0	0	99597.00462	256679.457	176047.2963	349707.2426	78258.58237	233091.5817	516448.9853	334381.0037	301336.652	681623.3693	457138.3247	445830.9963	328548.1043	Organooxygen compounds	85559-61-1	HMDB0038341	-
POS00553	Glutaminylalanine	0.771558385		340.307	218.1208964	Organic acids and derivatives	forward	818762.1396	876439.384	532853.098	1085637.931	719626.3155	4409226.301	1143771.866	1868890.424	407090.8448	1479527.379	997929.4005	2842368.489	822611.9059	758543.0639	955586.5453	2807345.975	1363728.494	1493920.482	2672503.257	10560990.03	1021408.503	842695.4151	7732904.128	5289036.785	1024862.137	1055745.014	1287773.998	2028239.548	355356.5014	3679.60942	3679.60942	104366.2155	3679.60942	3679.60942	666831.7595	361354.1008	3679.60942	555969.8155	Carboxylic acids and derivatives	16874-70-7	HMDB0028790	-
POS02585	Glutaminylhistidine		-3.906086442	32.4249	284.2941701			1560291.928	971090.4414	1046020.988	1097042.242	1625195.919	2219358.185	2751350.147	1744102.574	1868594.263	2700048.6	820982.2216	1795846.36	1363042.247	7211662.494	1129117.405	5853170.247	1632726.393	1935129.363	1938504.826	83872871.57	1962814.773	465162.4589	6288167.094	2115314.535	1979165.787	4450689.23	4273917.694	1030897.665	355535.3716	6655144.758	3679.60942	5792905.629	3679.60942	66133.68926	3679.60942	2139489.215	3679.60942	3679.60942	Carboxylic acids and derivatives	104018-08-8	HMDB0028799	-
POS00532	Glutaminylleucine	0.780987154		387.33	260.1599142	Organic acids and derivatives	forward	584235.5165	702597.1323	623187.6668	1354929.087	3251630.181	5652160.26	3227582.537	2376520.325	2746639.33	4025204.953	2835231.348	2153526.033	2345229.718	1041317.6	3819574.825	0	3567524.037	1265348.904	1402654.353	0	0	6245300.267	1798576.006	0	0	738462.3304	3041743.276	0	356493.6848	882913.1391	1481018.812	239723.9979	705935.3686	1077285.108	543178.8595	633456.6431	1745683.37	1494438.408	Carboxylic acids and derivatives	34027-65-1	HMDB0028801	-
POS00647	Glutaminylvaline	0.721657615		85.828	246.1447005	Organic acids and derivatives	forward	5049411.397	3237682.651	2525913.553	1804452.228	5590950.484	7844716.41	4120447.944	3750531.757	2699199.667	4504001.358	3231479.859	2631355.949	3005487.374	2453167.865	2664119.853	1454452.972	3407333.838	4299441.809	1793138.174	2529822.847	2184726.762	3150006.172	2867301.472	1879106.302	4591713.791	1702144.707	1729630.39	2587218.358	356580.9389	1461329.444	2900490.885	2324806.847	480608.6495	3679.60942	1393897.638	3679.60942	1455255.249	3679.60942	Carboxylic acids and derivatives	31189-73-8	HMDB0028810	-
POS00741	Glutamyllysine	0.663508		469.954	276.1545789	Organic acids and derivatives	forward	1534448.802	1383842.239	954725.7435	1674096.277	0	20022120.6	820040.8858	2632814.13	0	12159408.53	520358.0301	4277078.882	1434259.809	10471719.93	0	16577216.98	0	2521314.17	7026998.989	7597236.354	7148737.643	6462965.992	8633504.096	5144330.31	4685714.071	5307336.728	6158411.786	9290399.119	357654.0973	199141.3632	165737.574	290834.5144	207649.8861	226819.9488	287975.8475	442080.1613	559518.8542	96420.06402	Carboxylic acids and derivatives	5891-53-2	HMDB0004207	-
POS00208	Glutathione	0.949762769		407.125	308.0901036	Organic acids and derivatives	forward	662424643	161901468	210803958.5	373809857.6	2632690.477	115561601.5	2661333.664	4879912.983	4137586.339	32227061.69	4269760.839	6542779.919	3058980.734	0	2093387.828	0	2621313.165	3183621.199	0	0	0	1294797.785	0	0	2590927.344	198370.9909	655025.9448	0	359579.232	3679.60942	3679.60942	3679.60942	3679.60942	3679.60942	3679.60942	3679.60942	3679.60942	3679.60942	Carboxylic acids and derivatives	-	HMDB0062697	C00051
POS04809	Glutathioselenol		-4.840404392	210.9275	387.2889068			189473.7409	1614650.106	1313027.251	2306490.579	0	113843.0051	0	0	0	0	0	0	0	0	0	146045.2509	0	0	0	0	0	216030.2376	112499.0798	116849.1493	111248.7172	0	0	0	369308.7863	3002.58076	3002.58076	410407.3325	3002.58076	3002.58076	3002.58076	3002.58076	3002.58076	3002.58076	--	--	--	C18871
POS04168	Glycerone phosphate		-0.605236043	171.459	171.0649737			2613556.907	2011741.459	2251807.208	1962710.233	28203306.32	6668541.029	10526074.85	27648002.24	29662745.57	11754518.4	30007885.85	25341837.09	15314644.39	4208319.163	40206455.06	6438124.775	36819164.42	19236377.66	3807400.458	5201138.163	5195638.901	5626663.127	7488206.187	7456692.077	3095519.65	4679050.169	5367431.982	6542054.081	369748.9807	3679.60942	69992.2014	125003.4711	3679.60942	101133.3306	94225.24975	242062.5602	2046648.659	116046.2142	Organooxygen compounds	20915	HMDB0001473	C00111
POS00387	Glycerophosphocholine	0.863168462		403.4355	258.1094191	Lipids and lipid-like molecules	forward	8102170863	5056604558	4912548272	8996274304	45249677.44	1699392130	43960648.1	36698936.98	43508843.66	755355527.6	75179282.85	88597794.13	112920176.7	19270534.92	64977440.98	17761003	24619400.92	199978664.5	9998624.008	7999994.455	9907648.731	11392543.32	22811078.21	14240204.57	936836870.7	8459340.993	13530470.1	6502082.806	374975.7839	302039.1517	50458.60528	401113.2473	161365.3726	297282.3648	318740.8933	383185.6344	1261560.66	150930.3997	Glycerophospholipids	-	HMDB0011290	C00670
POS00494	Glycine	0.801522769		379.794	76.03984299	Organic acids and derivatives	forward	17766545.78	12483973.02	15023425.21	17730289.78	15868005.21	24896501.7	7444303.343	14275826.52	9627908.76	24858187.33	21562589.45	10247956.52	8926529.975	6251666.137	8694618.317	4068061.757	6405311.212	18618681.28	6365323.617	4210077.709	2054686.315	3732436.21	3129381.627	2788921.777	15000297.72	6259219.544	3659127.066	4249578.29	382032.9778	430081.8243	233328.5823	285606.9425	190385.1756	167593.8164	220767.6508	278455.6019	235164.1443	217830.6174	Carboxylic acids and derivatives	56-40-6	HMDB0000123	C00037
POS00485	Glycinexylidide	0.806231615		20.31185	179.1289474	Benzenoids	forward	994154.4743	1049503.795	1608017.123	947252.0387	910474.0244	871017.1729	644444.4006	622757.4131	752756.2139	831324.0517	961587.3684	986709.6134	965081.2948	980947.588	1133764.972	20363489.9	740578.3732	614536.3159	544746.6679	8596298.075	958262.2943	1012832.308	6196798.404	980405.4905	992303.3054	1079211.278	9179332.289	1181291.195	382744.4136	153526.9256	89246.49115	83671.83129	278614.7159	146568.6464	215451.2847	242003.5818	146655.2902	108504.7689	Benzene and substituted derivatives	-	HMDB0060679	C16569
POS00738	Glycitein 4&apos;-O-glucuronide	0.665641231		316.475	461.1074096	Phenylpropanoids and polyketides	forward	0	0	0	0	4555711.928	1566905.797	1943428.454	2240476.145	1723816.607	7503841.317	4497194.734	5959876.613	5857162.098	0	4834374.432	0	3350544.482	2630292.956	0	0	0	0	0	0	0	0	0	0	384593.1515	215331.8118	502809.984	434312.1496	327940.597	156870.0576	409949.6372	385624.4168	262998.9541	490839.1613	--	--	--	-
POS00374	Glycitein 7-O-glucuronide	0.868542308		254.189	461.1075807	Phenylpropanoids and polyketides	forward	0	39195.4407	29565.99158	267789.233	11766011.46	1878068.996	2300124.232	2645723.871	5175492.963	12502329.22	12277378	10787852.07	28173258.27	0	12625012.31	0	10488545.15	2020521.398	0	0	0	0	0	0	0	0	0	0	388451.7091	269738.0923	260187.5808	838423.5736	457374.4633	324689.6864	423182.3876	550180.8754	512464.3777	515777.9227	Isoflavonoids	-	HMDB0041741	-
POS00093	Glycitin	0.987861231		153.265	447.1272065	Phenylpropanoids and polyketides	forward	0	112255.2084	0	0	557640371.2	83049391.33	365838809.4	213233872.2	406848989.8	87647973.06	285950345	331444511.5	171167749.7	0	297722486.9	0	796916382.3	323340318.1	0	77298.82726	0	0	0	0	0	0	0	0	388631.3231	242714.3899	732092.1781	960945.0055	643711.74	1339883.037	710624.5366	833749.4436	549205.971	590657.1234	Isoflavonoids	-	HMDB0002219	-
POS00585	Glycyl-Tryptophan	0.754155846		262.502	262.118101	Organic acids and derivatives	forward	975220.0635	744061.0928	217909.662	1122301.257	1080871.629	869927.0789	1269614.932	765728.3624	848881.8648	1054325.193	617058.6136	555441.9687	349314.8182	1388907.335	591314.4132	2963098.85	2173301.987	491593.4296	952987.8772	1154674.477	1335130.564	895769.4943	1374862.982	2757556.221	1383579.93	770087.3644	405654.167	3276100.669	391755.338	341309.9334	405693.2821	310841.3243	858692.0221	386277.3347	824961.3903	334629.6951	340184.9637	69887.16894	Carboxylic acids and derivatives	-	HMDB0028852	-
POS04573	Glycyrol		-9.777024446	198.718	367.3676947			0	0	0	0	0	0	0	0	0	0	0	0	0	54267844.63	0	5051068.414	0	172485.9393	19640683.71	144545826.9	113466050.3	3591975.778	25442061.51	8116709.417	11961392.67	71343562.12	21598254.21	5040453.486	392146.0629	267037.4141	129019.0171	145691.0099	162442.5611	414659.2063	121253.6137	286868.4021	229999.6668	343473.0819	Isoflavonoids	23013-84-5	HMDB0033882	-
POS03164	Glyphosine		-2.879083703	88.98905	264.0861192			0	0	0	0	4150155.559	609875.3372	5990675.238	4500587.867	2447155.364	2613777.47	2232505.843	2893668.535	8829401.958	1475409.584	3485198.243	3202589.739	2403146.025	1358950.631	4803118.681	8673267.467	906838.5476	4967851.221	1526972.73	1753386.943	1218410.761	2867829.841	1166199.851	2122061.53	395503.3294	197892.2071	166736.4425	265593.9969	213935.7152	215192.768	315250.3031	388636.023	249693.9736	221903.8901	--	--	--	-
POS07137	Gold		7.030315211	365.377	197.9752613			982121.6498	609054.2843	196374.1522	531936.5463	0	0	0	0	0	0	0	0	0	99590.44554	0	0	0	0	0	212549.7209	0	0	0	0	109118.2378	161669.0522	0	0	397537.943	3618096.693	669858.0222	5146387.553	187369.6554	1249759.821	314195.0574	3858084.438	3199505.542	1470028.666	Homogeneous transition metal compounds	7440-57-5	HMDB0004138	-
POS08018	Goyaglycoside c		8.181447792	417.674	663.9062			481978.2472	400089.0925	214044.4453	704555.9232	0	0	0	0	0	0	0	0	0	0	0	0	0	0	0	0	0	0	0	0	0	0	0	0	398188.4159	342357.6465	296504.7047	404242.2983	205271.3687	296857.0632	292281.119	334891.0942	529279.6178	487429.5128	Steroids and steroid derivatives	333332-49-3	HMDB0038349	-
POS02545	Gravacridonetriol glucoside		4.590710954	31.4062	520.5075615			357844146.8	314070409.6	318506219.2	341921205.2	22549945.61	94666666.99	32487552.82	39516669.08	20074329.68	86947604.5	20802780.9	20154927.84	18595842.93	69542018.1	31849612.27	48481239.95	36802305.86	84030889.63	78052555.36	36906879.9	45126614.07	42735204.89	55226157.66	44663862.88	128610841.6	87397017.76	64371560.24	27059737.71	405765.2156	444231.2409	411351.2526	1034658.196	365732.5343	345062.6904	621855.533	581322.8435	466756.5042	490611.8853	Glycerolipids	59086-96-3	HMDB0029331	-
POS04317	Grixazone B		7.53831025	184.2775	418.403023			1095983.688	686996.9868	1238362.086	638682.5716	0	0	0	0	0	0	0	0	0	0	0	0	0	0	0	0	0	0	0	0	0	0	0	0	411647.9147	290625.0196	758063.929	467615.2685	643861.7615	346442.8058	705315.9348	633108.2846	359374.4006	524661.2315	--	--	--	-
POS06692	Guabenz		9.014449518	342.78	232.0912597			7553602.486	3473400.146	3986391.822	4674403.857	2818653.455	1540932.723	2059452.332	1960575.873	2038663.462	1997619.342	1873105.068	2787582.79	2034797.835	1505068.519	2110391.4	1065447.647	2325974.805	2086394.744	1699593.992	2937235.387	1606744.24	2269137.165	1024950.101	1166930.297	1095386.806	1522968.561	2197397.608	892878.9165	413422.6958	34693.99666	661641.9189	435081.5246	3679.60942	474590.4063	2963922.106	1101091.918	962105.724	243671.49	--	--	--	-
POS06775	Guanfacine		6.888471116	346.576	247.1022718			3262704.624	3403938.337	3846620.423	4442115.592	1694959.799	827444.8216	6999736.822	6467111.108	4503748.451	3968523.288	8797651.818	2857760.139	1142109.554	1295375.996	907760.0248	1750153.478	7602139.003	1231044.155	311398.215	641767.0271	590180.603	373985.2075	1040831.24	691773.0556	680267.8419	836325.9101	197664.7113	1571467.717	414783.2712	932103.1837	1207708.537	2160120.47	952739.3059	1056207.096	575254.4637	1493229.079	936611.7152	957370.7215	Benzene and substituted derivatives	29110-47-2	HMDB0015153	-
POS00064	Guanine	0.993708923		279.014	152.0565767	Organoheterocyclic compounds	forward	80305163.55	86907048.67	69702228.73	125582192.2	6354115.587	61144836.61	6777759.607	5432283.925	6785334.163	51674229.47	5046297.847	6901995.654	3303389.857	31899958.15	5145290.277	46457886.05	9017604.002	5189441.516	29157468.86	20937208.89	12129888.59	10316624.53	22694174.39	27682293.52	70089474.19	46118773.82	30174212.85	27862942.04	417485.9949	59210.59403	3679.60942	72973.73401	3679.60942	121068.5399	90950.44271	47906.98813	110792.7205	117349.4762	Imidazopyrimidines	73-40-5	HMDB0000132	C00242
POS00282	Guanosine	0.916814385		279.022	284.0985616	Nucleosides, nucleotides, and analogues	forward	43090231.02	59460848.51	46865375.63	64198345.22	1590243.412	28171285.34	3428279.234	2750945.147	1959881.411	22738444.38	1516264.182	3062107.558	1895446.415	14618530.11	1051230.591	21904504.13	3552870.756	2575692.349	12908980.07	10206051.98	4044857.811	4652001.989	9865951.074	12348127.96	31591981.13	19921374.89	14205245.28	13328066.76	418362.5895	3679.60942	387025.2276	168732.5033	319814.1784	289515.9265	422218.1859	677483.5715	153903.797	431441.8995	Purine nucleosides	118-00-3	HMDB0000133	C00387
POS00480	Guanosine diphosphate	0.809732154		456.5245	444.0311367	Nucleosides, nucleotides, and analogues	forward	678982.2802	496475.0794	370111.8046	1025106.749	0	0	0	0	0	0	0	0	0	0	0	0	0	0	0	59188.2975	0	0	0	0	0	0	0	0	418862.0524	649370.7095	3679.60942	175399.7103	49328.42769	232874.8781	114055.1355	174422.186	114699.9466	223775.2799	Purine nucleotides	146-91-8	HMDB0001201	C00035
POS00559	Guanosine monophosphate	0.767291692		470.773	364.0641787	Nucleosides, nucleotides, and analogues	forward	3398883.529	5064283.591	5874712.403	3732629.316	0	949707.7894	35404.63227	79277.97921	22157.5366	547166.9983	44882.59137	21935.99484	80971.07303	1313718.775	31265.03548	2181436.598	0	131720.1695	0	428849.4307	595366.3277	57606.51037	1067213.689	780674.8656	645597.897	167691.943	46689.16044	2328039.924	423537.9035	440565.7761	2635596.453	8937555.052	2881355.375	7421899.721	908547.9385	11402998.72	543182.0643	7251273.732	Purine nucleotides	85-32-5	HMDB0001397	C00144
POS00356	Hericenone B	0.877465385		385.168	434.2277582	Organoheterocyclic compounds	forward	0	0	0	0	0	0	0	0	0	0	0	0	0	2845074.766	0	9225171.961	0	0	0	0	630490.9081	0	4908903.179	4395912.805	2646338.198	0	0	9019421.931	424088.5299	492825.2332	451407.6635	561895.2195	551752.7171	250030.4817	579821.8676	403138.232	369925.945	388455.2191	Isoindoles and derivatives	126654-53-3	HMDB0036548	-
POS00842	Hexadecanedioic acid mono-L-carnitine ester	0.615392154		226.2895	430.3152248	Lipids and lipid-like molecules	forward	0	599214.5843	116985.5934	221959.9313	4932462.255	1309550.399	3120279.216	7156821.59	2240028.842	2286046.476	24747479.78	11784539.13	9647840.789	93053.12476	14408502.32	0	4291372.327	5771898.728	42887.08841	50504.49787	212501.93	576685.6739	0	0	1154469.918	0	422966.5279	151990.8307	425847.9068	409144.2311	336211.9036	1284366.166	359656.2997	616447.8513	747286.7685	1116446.612	315546.5657	690792.1473	Fatty Acyls	42150-38-9	HMDB0000712	-
POS04259	Hexaflumuron		-7.597156793	180.2695	462.1464732			5690981.174	2806467.087	2050393.142	1245802.294	10396737.58	1789612.908	9612947.958	6766736.236	9080996.474	3933415.398	5553079.279	7312607.77	1653558.341	0	6815934.865	0	10545462.22	3479051.269	571131.0865	833288.4812	0	388426.5478	0	0	1555339.655	0	0	0	427020.2035	797686.0635	452105.605	935567.3367	353553.0901	597428.9973	3002.58076	1924678.481	615460.7151	420235.4885	--	--	--	-
POS00053	Histamine	0.995410385		411.583	112.0870843	Organic nitrogen compounds	forward	477295049.8	269704406.3	269647042.9	451200341	637758411	131692856	34639361.21	81370885.11	704837315.7	55534174.62	32495590.03	165823498.2	30246329.52	284266463	1048375436	30390473.69	784601197.1	38345626.05	417422986.7	1272070930	150704275.6	319024990.6	33678027.66	14447763	184726865.7	44437089.02	57786397.35	122573361.6	428150.7769	418224.7291	1436944.716	262419.37	227053.8552	133840.0473	255821.8285	484852.0078	258821.3248	577152.5547	Organonitrogen compounds	51-45-6	HMDB0000870	C00388
POS08637	Histamine Phosphate		6.314992176	457.3125	308.1446162			4214358.727	1806109.498	2121163.094	3070056.484	2129776.705	1561719.177	1220396.109	1307620.874	1586864.628	949748.7053	1064938.53	861627.4066	383528.4862	258046.6408	1053074.03	346353.489	1534601.812	748781.4918	0	786768.1834	57286.62221	864814.3449	0	102250.8246	210847.351	177984.6161	0	534340.0779	430408.3563	497531.8066	283126.6417	3679.60942	373511.6579	72457.74332	162523.3801	198009.0833	383956.6865	307949.1681	--	--	--	-
POS00624	Histidinal	0.732188308		123.457	140.0817236	Organic nitrogen compounds	forward	22709859.94	5278558.652	15048790.35	11432262.36	12550172.99	6752078.661	7192501.496	9953827.668	7539654.436	14274453.85	2878168.097	17041320.96	2591737.749	23063652.71	2648870.87	48412536.92	10663656.86	2649600.283	30037555.17	8647325.907	30590639.2	20721165.01	82090180.76	41273315.07	5905901.874	20002293.19	0	14462236.87	430990.5118	3679.60942	3679.60942	101305.9707	3679.60942	3679.60942	93677.9846	98050.11489	41728.23754	183408.8734	Organonitrogen compounds	23784-15-8	HMDB0012234	-
POS00810	Histidinyl-Leucine	0.632950154		308.559	269.1603842	Organic acids and derivatives	forward	94610594.15	44081161.03	32517181.52	121426467.6	6095357.167	177868496.1	14328175.98	11267818.37	7116658.52	40586607.4	3427012.886	14462576.17	8173649.222	12230403.2	6016925.228	0	14109045.2	31187445.86	14736543.72	6211260.049	0	0	2480781.611	0	31284979.91	2006902.097	13488841.64	0	435574.8568	384243.7722	424869.5291	519023.8392	247340.2707	529419.7402	590858.1518	606848.3929	771012.681	666706.7927	Carboxylic acids and derivatives	-	HMDB0028889	-
POS00429	Histidinyl-Phenylalanine	0.841336538		292.433	303.1542001	Organic acids and derivatives	forward	550287.6265	270946.6496	0	0	63351788.39	4517294.511	131358031.4	41260945.18	73034113.68	17757936.17	17039720.68	41515996.66	14546207.84	1810888.279	40710399.9	6897055.502	74216056.69	17757992.21	10904201.22	9859947.954	1936997.492	10186802.07	1982556.129	2995574.354	0	1220937.601	9040355.777	7684441.707	436249.9089	506939.5111	611728.565	575627.5977	637164.9864	666712.3937	689242.6276	571106.9484	529597.9158	651679.8045	Carboxylic acids and derivatives	-	HMDB0028892	-
POS00426	Homoarecoline	0.842066462		577.759	170.1173458	Alkaloids and derivatives	forward	27410545.54	19220220.18	18864395.21	18155476.03	2348949.019	14066397.59	16881321.67	15325984.94	19036789.74	22097266.06	27376294.26	40793454.79	21217224.46	18724612.95	19372397.32	21150339.34	12770874.34	30166856.4	16563974.79	18197488.38	14455869.82	18440429.03	18533732.78	21358426.68	20072334.64	18795172.28	17654798.96	24193391.65	437672.4106	3679.60942	389172.3159	868527.0698	991863.1876	1765190.803	464626.663	430633.9211	87716.90606	560400.5138	-	28125-84-0	HMDB0038321	-
POS00384	Homocitrulline	0.863813		374.333	190.1185315	Organic acids and derivatives	forward	5428122.899	1587570.18	2191406.362	1275547.108	31010853.86	3662373.991	29216195.69	41190894.76	84056351.32	54287050.76	24457038.57	20444304.83	51379284.39	3750887.082	18463256.26	4472158.199	14867947.3	26837371.92	1930157.912	2974407.479	2553971.246	3547464.1	3155465.246	3624406.817	2870575.863	2157211.223	4071446.309	3462262.879	438533.206	835422.764	818216.9412	974214.7627	734198.0448	652287.1314	297976.7731	306599.7615	600139.0574	1311597.436	Carboxylic acids and derivatives	1190-49-4	HMDB0000679	-
POS00488	Homodihydrocapsaicin	0.805060769		279.127	322.2371157	Benzenoids	forward	0	45093.07458	0	0	0	64414.4214	135682.5917	13012989.05	0	31075697.43	0	943397.2688	0	437225.9728	0	543586.9814	2457133.881	0	276944.9107	139478.8371	322201.6116	167868.6216	362962.6988	105134.9825	131420.7945	0	669808.1569	637397.5111	439159.5699	516800.2187	513935.9759	692692.3604	672243.2812	592276.3674	757864.3636	670609.0703	717088.5676	487299.5596	Phenols	20279-06-5	HMDB0036330	-
POS00314	Homo-L-arginine	0.900298385		542.123	189.1345251	Organic acids and derivatives	forward	50432214.13	36140167.01	11205108.66	17520184.57	5817296.191	9152123.189	5159056.103	5236380.906	9579694.278	13305179.36	6753522.356	7511211.361	6094954.791	8935517.603	10310221.37	19791434.34	3147092.718	9300141.365	5474892.441	8689135.893	10376269.95	17963781.81	12056526.02	8078127.75	7991699.642	6832983.5	10821345.99	4391212.119	442833.6756	409309.1858	478619.7936	488145.0056	427160.6672	470879.3454	474094.635	480548.8882	481782.7941	491575.819	Carboxylic acids and derivatives	156-86-5	HMDB0000670	-
POS00557	Hydrojuglone glucoside	0.767540077		64.7038	339.1067136	Organic oxygen compounds	forward	0	0	0	0	37723784.79	5213182.498	52684380.33	24213159.25	37008466.37	10537054.05	25574113.22	21064220.96	13915281.38	0	29145933.74	0	34224425.22	16254184.1	0	601289.8102	0	0	0	0	0	0	118513.0035	237225.142	446530.0654	3679.60942	233378.4091	382463.9958	172276.2732	483821.9881	3679.60942	481402.847	698150.7969	330868.4766	Organooxygen compounds	22427-33-4	HMDB0041191	-
POS02918	Hydroxymalote		5.969936932	59.71455	121.0688934			2886660.392	769851.3436	255229.1534	2180537.229	1447987.297	3496458.889	1009336.704	774031.9079	848764.8999	2016596.775	1231983.405	1367831.949	1376234.897	2621599.562	1938228.235	3945439.759	864613.2194	531636.1676	1283394.099	3166624.539	2728385.421	3252581.417	3438906.936	3554009.849	1130618.085	2814683.158	2114095.901	3550299.073	447655.599	108132.6245	159856.627	153957.4328	135870.4696	182035.0936	112949.1223	3679.60942	95688.80122	130386.7404	--	--	--	-
POS00667	Hydroxyprolyl-Arginine	0.709705231		383.4235	288.1661578	Organic acids and derivatives	forward	3706985.026	2974944.129	1907392.41	4146730.575	1235660.558	5573542.522	1675157.369	1094897.765	1345102.588	7817486.16	907570.4567	1132060.591	801878.6755	8996858.824	1201618.938	2260033.72	660982.6744	2563209.547	7372163.807	3264826.875	2062645.449	2606183.584	2812141.679	2727083.291	1328426.405	7012122.792	3038283.051	3872351.071	450743.3598	4124168.364	3610039.082	652821.3812	3067277.582	2798971.181	477782.676	585579.4652	2939017.055	1146408.778	Carboxylic acids and derivatives	-	HMDB0028857	-
POS00651	Hydroxyprolyl-Gamma-glutamate	0.719650231		403.8055	260.1137229	Organic acids and derivatives	forward	111558327.1	67717426.44	65245904.61	121815835.4	7110714.606	13326459.76	7634914.077	2817956.252	5726656.025	9392767.231	4449175.762	4503690.832	1530385.796	7391960.893	4798445.161	9376743.058	5251802.427	5669069.199	634391.0772	2942569.18	2406317.415	1235590.411	8326501.26	5635881.716	11487976.08	1886327.659	2514759.428	12144905.38	451035.6359	583339.4022	567657.3278	588859.2575	605826.6489	720571.3444	637126.9687	515757.8542	535196.9921	672239.5882	Carboxylic acids and derivatives	-	HMDB0028877	-
POS00718	Hydroxyprolyl-Hydroxyproline	0.673935692		421.75	245.1127408	Organic acids and derivatives	forward	32153376.82	11885727.08	16641122.97	35616907.52	33638278.95	13103994.86	21099041.37	24247901.21	25646129.23	9511666.431	31147873.68	22147569.77	27134888.3	4698372.011	5989759.363	11492838.2	23005294.65	24242887.62	2850402.747	3976459.853	1978757.188	3786889.796	5695632.265	2041754.829	7847658.093	9371465.891	11362692.89	4905104.406	451297.1093	83549.14929	43348.56812	318524.6801	692165.8959	616127.6501	486431.4464	615537.3068	278825.3418	3679.60942	Carboxylic acids and derivatives	-	HMDB0028864	-
POS00669	Hydroxyprolyl-Leucine	0.707019462		331.5095	245.1492313	Organic acids and derivatives	forward	321091.5988	211856.6499	317800.5671	614254.3293	22879412.42	4431342.527	12090472.52	11904381.51	26303850.21	12327415.63	29635209.37	20640375.29	22665125.62	6659135.361	26070141.94	10279136.68	11580574.73	35522450.8	13540562.38	15356806.66	5060642.729	11716512.22	5643067.152	9796469.954	5176056.544	8936891.401	17334127.81	12249581.52	451632.5429	1093377.315	1461365.782	960055.3007	1514396.419	1235183.471	1432580.08	1505433.816	1359324.496	1399513.143	Carboxylic acids and derivatives	-	HMDB0028867	-
POS00870	Hydroxyprolyl-Lysine	0.602173846		301.332	260.1599592	Organic acids and derivatives	forward	10859438.33	3837375.956	1884956.003	12064580.85	9206310.542	43239685.94	29971316.17	21250022.52	10026266.95	30350351.46	6610835.786	14898463.44	4747545.637	6774160.41	8435631.345	2700368.796	38256455.04	17123726.7	12427062.3	4352716.795	1075242.086	1615850.268	3850383.774	1494173.775	8646692.136	2508199.562	7496888.972	1842444.165	451948.6031	150434.5258	129374.4508	134059.5597	3679.60942	80005.62866	3679.60942	256748.6447	69387.92291	3679.60942	Carboxylic acids and derivatives	-	HMDB0028868	-
POS00116	Hydroxyprolyl-Valine	0.983337462		80.0403	231.1334602	Organic acids and derivatives	forward	2507996.539	2658492.679	2017161.326	2535978.012	999017.5367	1331712.244	3063712.119	950255.7527	1340212.537	906111.9938	915743.3837	1254782.91	455791.8692	1178349.839	917763.5277	569737.1125	2757744.507	724353.7684	262923.2732	2286110.561	498691.6488	456261.2073	403422.7333	246736.2677	1208741.603	338926.9836	416991.3124	2475306.425	454385.4635	475356.7682	350399.2944	699192.7633	218472.3446	742487.821	407866.2945	701569.1394	432460.7598	337965.8668	Carboxylic acids and derivatives	-	HMDB0028876	-
POS08388	Hydroxytriphenylstannane		-5.517675176	439.8555	371.0552348			349179.5395	408738.8557	293143.9091	448946.2483	0	0	32018.24637	0	0	102961.3846	0	45595.18026	35258.84306	0	37734.75268	0	51217.7506	0	0	38892.61781	0	73013.3889	0	0	0	0	0	0	457264.9933	34861682.72	6109510.702	3679.60942	1906437.827	129498.8115	47012151.75	1410751.218	164123318.7	2965141.074	--	--	--	-
POS00333	Hydroxytyrosol 1-O-glucoside	0.888942		318.344	317.1195193	Organic oxygen compounds	forward	0	0	0	0	240862.9862	3339717.217	0	0	723085.1686	0	615220.682	1056239.482	0	1308491.264	1316771.913	505609.8122	866400.3869	2739075.889	0	576471.8664	321149.9432	358254.1865	521815.4679	67453.56754	0	827621.0744	0	176972.4114	457783.0324	895296.4917	796282.3869	808071.2488	516114.2508	608628.669	777919.0105	305044.4631	421880.4951	725996.8337	Organooxygen compounds	76873-99-9	HMDB0041024	-
POS00453	Hypoglycin B	0.828128538		378.083	271.1280959	Organic acids and derivatives	forward	208031.8828	193937.7422	0	131328.3382	3845816.3	1109083.436	4635623.403	3639692.097	4749921.201	5381843.91	2608934.412	3136463.879	2682720.732	21325261.99	1975395.218	27034930.28	4019129.145	1284247.682	4246696.054	5853016.543	15627067.66	5534750.316	19452993.74	19118232.29	14166567.79	10738867.74	3906153.597	22354294.6	460793.3071	1076475.906	3730797.445	3024015.944	1819761.098	2225929.22	2217799.719	1830480.313	1420348.315	1271284.681	Carboxylic acids and derivatives	502-37-4	HMDB0029428	-
POS00190	Hypotaurine	0.955482692		359.138	110.0272311	Organic acids and derivatives	forward	12301657.78	4337480.481	7391001.692	4959381.62	13714703.18	10367608.24	5660665.906	4292646.193	9756601.478	11592873.7	3005401.136	3400568.823	2502655.702	0	2972895.156	362775.9328	1404068.19	4656306.576	1902117.898	0	0	0	0	424834.2427	7228605.106	0	449727.2139	0	461767.5139	3002.58076	45865.24264	77008.31401	3002.58076	41797.18608	37687.56049	3002.58076	32265.45299	3002.58076	Sulfinic acids and derivatives	300-84-5	HMDB0000965	C00519
POS00019	Hypoxanthine	0.999565462		189.947	137.0457042	Organoheterocyclic compounds	forward	535015172	737475520.1	2488572850	654658825	2202665.278	511169035.7	5001579.92	3718944.815	0	227009105.7	0	2770463.39	3737650.708	1152186159	0	412173784.4	4805133.732	54494921.09	540529852.7	346364102.6	727912431.8	542079257.9	977916272.6	259467846.4	646187855.9	839665128.8	287727811	745316411.5	462690.8408	1001072.535	1276572.053	1430467.442	1261247.789	1285000.458	738940.089	1106170.207	1065616.287	1067298.806	Imidazopyrimidines	68-94-0	HMDB0000157	C00262
POS04428	IAA-94		-7.805417906	191.639	358.2328883			635210.3394	1295878.054	730816.6519	1717061.679	979080.3521	76177.18436	308542.8232	339334.4149	1836836.337	0	375303.3112	877467.1997	0	234754.5051	454196.5391	265110.2171	142082.1034	0	78143.49834	213661.2705	69637.73223	0	169710.5491	75281.67983	0	0	571455.4749	316326.7	464178.5582	222017.0493	172743.9924	513270.7555	460759.4541	368183.3677	864118.8862	703896.5158	521989.8593	485034.9802	--	--	--	-
POS00859	Icariside B8	0.609376538		484.6905	389.2135135	Lipids and lipid-like molecules	forward	51078.64683	0	0	41769.90566	379618.3561	13309591.62	122702.7093	270853.7398	179884.4641	1568255.61	432354.5303	637754.4574	187876.8611	527717.3899	314728.7237	1056917.729	170253.2576	547094.3608	1284921.858	296187.7131	192180.9188	106647.8463	305494.9542	301105.1409	172989.5277	213870.2643	130506.5948	939803.239	465223.5196	263050.7642	173843.7823	396098.1336	476732.6558	445032.2496	493904.3304	386843.8208	575294.4926	455938.488	Prenol lipids	126176-78-1	HMDB0036846	-
POS00554	Imidazole-4-acetaldehyde	0.771293538		196.108	111.0554586	Organoheterocyclic compounds	forward	28981076.17	108825336.5	282880664.2	300853332.1	105550002.1	91408487.1	107945540.3	120237355.2	75105067.47	128310441.5	72073350.35	84605772.9	65198076.85	82903728.43	62417758.33	99459866.55	65591700.25	163141314	67630548.58	88370013.52	49302265.92	54477436.36	52485237.78	62019873.65	97051762.6	75881784.48	61000936.34	63709143.25	472367.5692	670858.7799	444185.0002	675855.7664	3679.60942	3679.60942	670863.675	578347.8556	3679.60942	689652.6253	Azoles	645-14-7	HMDB0003905	C05130
POS00518	Imidazoleacetic acid	0.789314769		330.498	127.0502032	Organoheterocyclic compounds	forward	88635409.65	41465700.25	67984779.21	85990729.69	14908943.19	41280344.97	6378840.565	6341907.922	9314549.837	17105813.48	22449932.57	11219016.46	16616306.28	11144396.9	12415620.22	17801717.71	43187972.33	9889285.633	18094085.75	17578340.91	9690518.125	10288310.58	10497681.56	19187544.18	20949232.11	15459665.05	17968777.81	19238712.14	473626.3583	340468.6502	713237.3703	132924.8281	180713.4947	541777.3541	880923.8821	549683.5408	204030.5304	1105152.144	Azoles	645-65-8	HMDB0002024	C02835
POS00481	Imidazoleacetic acid riboside	0.809588923		359.9955	259.0920669	Nucleosides, nucleotides, and analogues	forward	0	0	0	0	32826313.18	366422.1699	4187554.396	9016893.608	7678727.767	4637859.37	9973140.649	3656506.371	8528984.315	122540.6393	19134990.83	337336.785	40945975.68	4152522.72	382272.5483	531947.5356	285667.6801	817254.0489	309728.8217	996946.5482	88406.85944	0	485258.4274	0	474504.2916	139561.8382	97599.93762	251199.7046	311212.2803	447277.7075	946781.1401	765676.5896	731555.2909	404377.8883	Imidazole ribonucleosides and ribonucleotides	29605-99-0	HMDB0002331	C05131
POS00435	Imidazolelactic acid	0.835672462		385.4355	157.0607717	Organoheterocyclic compounds	forward	4250871.163	2157729.452	3599285.335	7835850.053	26545920.81	4065482.707	19353963.49	23999412.24	47740705.33	14106812.81	9574621.904	12445020.28	8507276.088	2859691.439	7982153.937	4228713.136	38100601.47	9034549.165	2076907.592	2613685.238	1650277.033	3335114.939	3731071.942	3768735.023	2658634.461	3515899.907	3526481.712	3469360.059	477300.0404	239746.9591	147421.5142	260285.4106	312258.2048	357140.7251	456608.1048	768968.0399	401664.5055	370655.1278	Azoles	876-19-7	HMDB0002320	-
POS09475	Imidazolone		6.932177154	545.926	85.08455943			1937513.896	2094697.676	1355429.12	1432371.517	7140968.769	6594449.934	7545746.401	6481235.202	6811333.426	8471657.222	8143417.513	6660094.633	3161728.687	1758543.713	5699691.764	2826780.39	2842252.492	5473037.037	950261.212	2712543.085	3191812.081	2949076.244	2638429.987	2192336.853	1931026.261	1112402.401	3787617.317	1087579.773	478397.9468	242413.8239	431918.2962	212028.5408	228378.0911	382654.6713	335978.2498	111586.8539	734233.5495	213033.4334	Carboxylic acids and derivatives	-	HMDB0004363	C06195
POS04052	IMP		-6.734257058	167.909	349.2109317			0	0	0	0	4012050.947	0	4573057.278	5551894.283	10494074.43	3615446.203	7020916.508	8238362.272	9258234.122	934530.365	4374158.908	2971073.895	6232064.196	5681200.389	417304.1279	299366.397	851152.3694	1671011.039	1726950.564	1350878.025	325299.6199	123834.1261	826118.963	2636739.532	479538.1779	446845.2871	302242.8608	273012.1197	364440.9675	243179.6741	203859.2201	205638.858	398382.4929	103956.4056	Lactams	74431-23-5	HMDB0015536	C00130
POS00580	Indole	0.757576		275.6465	118.0652374	Organoheterocyclic compounds	forward	36959836.8	31257397.02	23149936.14	73850185.14	24482487.85	72897182.21	58390423.56	49903649.62	27528442.23	79236154.16	60088698.52	58162283.75	19862384.47	17015611.12	15049358.63	14639795.24	32714043.29	60687459.84	16438937.81	14751744.67	15118440.71	9373533.001	12781061.17	11273590.28	22670120.9	14881042.06	6990410.382	11854964.21	480381.6163	132233.1325	195488.6431	664515.8058	82974.33219	175901.7197	575753.1742	809662.6742	363644.963	229412.7461	Heteroaromatic compounds	109-97-7	HMDB0035924	C00463
POS00200	Indole-3-propionic acid	0.951427538		36.1059	190.086177	Organoheterocyclic compounds	forward	856354.2705	1299794.71	710693.1277	1103729.766	6695784.198	2680200.343	11739804.08	3309973.508	7806282.027	5814094.418	30508435.76	13808043.24	6675008.29	1398443.598	17230619.22	6404656.273	24607878.31	6357537.856	3051585.1	6102025.342	11112876.66	2985244.779	6001681.178	3512090.893	1993633.26	3111085.603	3661477.956	2725795.69	481459.8646	279150.5017	221581.9936	615775.0912	321033.0699	483690.7697	366083.4124	906760.259	490458.174	502631.5702	Indoles and derivatives	830-96-6	HMDB0002302	-
POS00225	Indoleacetaldehyde	0.941202154		262.8595	160.075641	Organoheterocyclic compounds	forward	35623710.74	10354070.06	18209848.68	47863634.62	2384160.554	12342949.06	4240828.803	770127.764	6403935.461	10490408.29	6029920.629	8822864.289	15754526.52	6017665.442	1813824.827	21165993.09	1307411.076	29955921.5	7128396.109	7628115.524	2380635.964	6648246.873	4800071.939	22632031.2	122070339.5	20809743.29	5942242.846	13630467.2	483321.0887	369070.9483	115632.8579	70002.20629	817184.4657	665695.7966	130691.4034	3679.60942	97724.21529	388942.8767	Indoles and derivatives	2591-98-2	HMDB0001190	C00637
POS00024	Inosine	0.999043308		229.2025	269.0871497	Nucleosides, nucleotides, and analogues	forward	200732624.4	197369551.4	166305201.9	314828418.9	688190.5465	130651386.1	4158241.073	4518351.88	1358994.558	70028554.9	1999486.448	5093828.552	3732196.03	154624059.8	782995.798	209933293.2	6654838.163	4281586.974	132346623.5	6473987.512	69523377.28	51787880.46	229710265.1	139559860.6	162586186.2	139288041.2	85196899.39	100406869.7	488986.2434	472324.9699	3679.60942	907897.472	1702608.55	3004281.937	4184316.603	6454134.701	6269495.659	3679.60942	Purine nucleosides	58-63-9	HMDB0000195	C00294
POS00602	Isobutyryl-L-carnitine	0.745758231		277.868	232.1539135	Lipids and lipid-like molecules	forward	4035342.542	4858313.957	7030835.893	4847151.589	23870082.4	37087012.38	7277968.478	1273847.292	9072713.193	16937957.51	6748147.735	4905226.396	8792556.119	5038358.225	13664709.72	2157452.55	4235589.595	3010445.069	21785210.56	2842056.422	3501557.325	1770206.359	1604625.681	4538399.447	229713021.6	2294166.95	3280254.506	14353537.54	489080.4281	317532.5546	1559378.85	1127949.822	578307.6733	2895385.587	1588392.556	2134592.984	643351.556	2030711.738	Fatty Acyls	25518-49-4	HMDB0000736	-
POS09072	Isocil		1.700572725	493.046	248.0967968			6101309.129	8836261.649	14169774.19	10616888.14	15049333.77	3917887.343	13857228.84	8574339.302	10998462.75	6867631.43	6436343.863	7077159.443	4769570.347	942824.397	9679534.63	1123594.994	11350490.85	6569620.326	425264.7424	1458970.261	573168.6657	1000352.008	653663.8592	604749.0516	750753.9706	493192.2526	593774.4949	1953531.095	490576.4794	537835.6468	351334.0098	267385.5936	224261.3914	180908.8849	196808.1248	209970.6509	370467.0156	344223.02	--	--	--	-
POS00777	Isodesmosine	0.646544308		413.241	526.2866053	Organic acids and derivatives	forward	1465812.286	1262200.744	918261.885	1319343.902	0	38579.18307	0	0	53119.088	362707.5202	0	43046.23346	0	0	0	0	202651.5776	0	0	0	0	0	0	0	0	0	0	0	492264.4538	3679.60942	2092178.533	817545.7853	634549.2405	5584991.055	2055830.91	3512400.714	372891.4431	3410645.392	Carboxylic acids and derivatives	991-01-5	HMDB0000739	-
POS04330	Isoimide		7.325238523	184.678	307.1641193			0	0	0	0	3409721.777	86429.48767	9832737.719	27190164.87	13278308.4	10738988.5	5081105.408	34054404.8	20983852.45	490250.6523	5005121.383	4136268.783	18857720.82	2064870.922	1659125.142	2205543.522	2794881.001	2240223.309	3442949.515	1431674.516	289981.2989	713958.7253	1428804.178	6651337.843	500291.0704	353760.8419	553101.1493	982234.6042	1126324.922	1069732.912	1581018.532	1276004.955	881186.1965	1265680.161	--	--	--	-
POS00410	Isoleucyl-Alanine	0.849742923		413.3355	203.1388629	Organic acids and derivatives	forward	22602185.24	7372706.112	11033954.48	14088183.8	79872886.52	16465153.69	35134598.51	27904681.98	38329687.84	38394408.11	97498797.83	63354165.73	57464218.45	15967075.33	63151513.32	23338425.36	39048149.43	63282122.5	13045507.99	20935112.48	15582184.88	32198551.08	24371568.08	14131783.71	14218355.48	34042993.61	39507504.13	12984103.22	502653.4673	199856.6497	143709.6546	130533.3643	563183.4533	337925.2188	628451.2914	489040.679	144946.2872	179732.696	Carboxylic acids and derivatives	-	HMDB0028900	-
POS00232	Isoleucyl-Tyrosine	0.939575385		416.557	295.1643911	Organic acids and derivatives	forward	224301.2951	105731.2772	54846.65363	0	0	33016.6067	384778.2823	911121.1716	618195.8678	4401713.638	46843.21492	1272107.039	0	240171698.3	0	390898536.8	0	105833.2959	33864782.12	161681798.4	116493153.9	3063986.424	233612655.8	185759901	111752115.8	197385757.3	260221.3884	313378511.8	502874.0758	445894.497	267786.9143	566228.1658	354391.3665	673805.1239	512752.8764	427988.7379	117739.1383	425948.3495	Carboxylic acids and derivatives	-	HMDB0028919	-
POS00219	Isomangiferin	0.942640846		303.5515	423.0895382	Organoheterocyclic compounds	forward	0	0	0	116278.0642	6145461.909	11943997.66	7356200.264	4559612.757	8171869.118	4975830.257	1293579.319	3005763.922	2502386.328	85161.38079	10634273.06	0	6889474.65	12352799.92	0	0	0	0	0	0	0	0	61753.16496	0	502911.9546	400832.8543	466440.2794	344232.4605	771952.8203	79468.76011	298418.6864	259892.6079	332124.7002	162535.321	Benzopyrans	24699-16-9	HMDB0029477	-
POS08863	Isorenieratene		1.372659822	473.602	529.8171025			73543.79573	255421.9101	101942.5763	421285.472	0	35972.90352	0	0	0	46808.4565	0	0	0	0	0	0	0	0	0	0	0	0	0	0	16563.32976	0	0	0	504590.4575	419392.9464	1004663.765	584882.6906	407934.2197	1405225.264	445254.957	4772831.921	1397782.322	1535596.41	--	--	--	-
POS00815	Isosalsolidine	0.628633615		26.2272	204.1016583	Organoheterocyclic compounds	forward	572662.8884	534537.4558	362469.7602	486921.1553	5588217.975	2632505.801	2074133.215	3024425.819	2772725.522	3621243.204	5584035.098	5114031.063	3541030.951	3169870.42	7583046.808	7484537.316	3276331.962	3883189.968	4960265.723	5294686.594	5629003.051	7073710.709	2573128.834	6040454.784	1883738.109	2863883.288	5090794.184	4688899.025	504912.5095	209033.96	617511.3877	419548.4005	422516.9339	176727.357	56178.94939	161609.4111	290952.9453	616581.8111	Isoquinolines and derivatives	984005	HMDB0041526	-
POS00634	Isotetrandrine	0.729399462		262.641	623.3019096	Organoheterocyclic compounds	forward	1467835.044	348605.9764	998574.1994	215503.6325	0	217604.7374	0	0	0	166054.4577	0	0	0	82302.30801	0	0	0	155073.4119	284460.6902	83246.98985	33921.46991	0	1026013.712	257521.1056	88380.68828	857159.7276	0	180567.0218	506327.9837	210117.9983	124489.8734	306896.655	300672.3167	30814.94804	67455.98518	250718.8846	390249.4834	98417.94784	Isoquinolines and derivatives	477-57-6	HMDB0030174	-
POS00358	Isothankunic acid	0.875986154		60.7669	505.3515774	Lipids and lipid-like molecules	forward	0	0	0	0	2135661.703	60355.66954	1574111.514	1069647.318	1728077.922	43459.85451	1373927.963	1503435.273	748786.494	7368747.394	1736419.788	8955614.386	636385.394	500809.6708	2133322.174	4710738.37	4911008.742	6355753.186	10168076.98	5995012.995	1744984.79	7449230.837	4935778.807	10352612.02	510246.0112	60625.86192	115554.4978	196971.2659	25298.87644	68348.61184	31829.51588	410452.6835	147973.1239	62805.09496	Prenol lipids	22882-19-5	HMDB0040772	-
POS00772	Isotheaflavin	0.648271846		431.762	565.1379217	Phenylpropanoids and polyketides	forward	45100447.33	15701581.02	17956596.71	24127054.5	0	8011700.666	0	0	155082.3848	2712546.765	55908.34287	0	0	77145.00269	0	110011.2123	0	145473.646	20889.24671	27686.89232	565183.5232	155564.0065	0	69242.37609	5334858.206	33763.74313	219035.3581	38603.77462	510309.375	127917.918	101997.4847	115114.6871	82465.24076	3679.60942	3679.60942	3679.60942	296550.9739	3679.60942	Flavonoids	31701-93-6	HMDB0029483	-
POS00306	Isovalerylalanine	0.903723		235.08	174.1025035	Organic acids and derivatives	forward	1927962.214	3131255.25	1892198.453	1517579.717	1015386.496	2829468.984	1030530.623	1823599.516	801856.5149	952030.516	1304365.336	826902.3172	717052.5361	16317026.39	1758255.398	5658461.392	2070648.917	693205.7005	1016014.952	1598484.524	2528323.201	6727368.649	3914078.702	4064708.13	1592834.178	2500039.84	2031461.199	4932793.346	510525.5385	722719.6207	1608917.421	1169410.379	468979.0868	2158012.598	1772192.052	2020870.002	812647.5249	2011876.934	Carboxylic acids and derivatives	68219-63-6	HMDB0000747	-
POS00162	Isovalerylglucuronide	0.968393538		356.4755	279.1099136	Organic oxygen compounds	forward	530756.4703	385407.557	861009.0668	1203674.235	13283792.98	7205252.159	28088620.75	15804173.87	27283863.52	18470207.06	17816622.3	20219390.71	20171922.72	756262.1506	23810488.79	381351.7698	18029731.36	20400980.75	49446.52476	447874.4328	294465.7899	60064.22445	160623.0884	0	800934.8441	222879.4	0	960384.4017	512983.2963	3002.58076	1063181.363	4667467.472	2269128.132	6464338.218	4928178.225	318471.0793	7742124.173	8165414.525	Organooxygen compounds	88070-93-3	HMDB0002091	-
POS00255	Isovalerylsarcosine	0.929784923		306.777	174.112377	Organic acids and derivatives	forward	1018600.413	653900.9211	2336350.776	1803480.695	6191200.239	1641445.337	7171740.581	5910821.045	6482789.864	4642522.894	6967244.477	6040778.872	2280800.503	9280892.757	5069408.532	21478242.97	6374659.998	2221922.164	3081846.087	7092089.72	5883771.164	8040827.106	16436736.84	5988870.569	9341197.484	14851977.18	16249330.87	21178767.61	514568.9681	2231325.898	1086046.158	4487089.861	653317.3343	1632922.66	1028783.865	3208299.544	2771800.769	1596210.126	Carboxylic acids and derivatives	88127-29-1	HMDB0002087	-
POS00197	I-Urobilin	0.953516077		282.641	591.3167458	Organoheterocyclic compounds	forward	0	0	0	64088.27502	0	0	0	0	0	0	0	0	0	961560.3773	0	2133813.763	0	0	1313398.278	0	745794.1141	417884.3451	3094169.096	981160.9479	2041248.669	883277.4835	499041.6181	1779137.957	516172.6745	787792.8444	791843.41	758698.2808	1117704.407	1587498.032	790327.8828	419750.3363	873299.2999	689408.7291	Tetrapyrroles and derivatives	1856-98-0	HMDB0004160	C05794
POS06959	Janthitrem C		1.80949297	357.301	570.7817076			5711972.097	4330976.844	4156887.557	4741545.013	70087.08596	3261542.123	1284905.293	398169.8313	883936.4835	1658689.055	895108.5105	2129390.113	1523285.93	5760948.074	257397.0087	5145444.613	188563.7801	1070783.932	3028191.718	6188611.429	5409623.018	4033765.282	5267296.082	4504305.491	4568838.476	6994666.701	3639475.934	8270114.927	521566.8889	511472.3431	1234455.73	1248761.103	525987.5234	898726.0239	614865.0574	495483.2312	601314.1829	1357295.183	Naphthopyrans	73561-91-8	HMDB0040684	-
POS06904	JSTX-3		-9.48986497	356.4835	566.7073081			696825.1533	785686.893	1122907.398	1638906.343	161278.3999	482835.1491	245567.2889	366002.2729	279787.3956	546617.7947	652529.0964	662451.5934	623027.459	406617.9954	102189.1132	328976.7991	188606.5417	338425.2424	1622276.963	654845.712	1045688.601	1413084.567	1090432.648	721060.0788	956410.6662	608650.0663	1892851.605	744259.9694	522615.9174	249372.6288	306176.2232	285044.4181	561145.4965	380091.8268	380441.2676	750815.5807	425824.212	828858.9518	--	--	--	-
POS00809	Jujubasaponin VI	0.633109769		260.223	797.4674731	Lipids and lipid-like molecules	forward	0	0	0	0	3939547.292	2776049.146	5209966.384	7799856.07	6793510.049	4001878.712	4602987.376	4954633.044	3303468.893	0	4949098.042	37946.03628	1770042.224	1056496.053	755338.8446	356428.8375	64122.40085	0	0	96892.77316	0	0	48443.40889	87506.9562	523466.6606	568956.2198	637397.0764	757062.5453	571437.6109	1026766.231	515411.6724	1298974.484	266263.8646	767529.9773	Prenol lipids	146445-94-5	HMDB0040946	-
POS00110	Kaempferol	0.984524154		171.274	287.0435438	Phenylpropanoids and polyketides	forward	883557.3365	2328143.82	1327507.358	149372.3795	7193459.14	2426424.401	13613921.44	804471.7139	3416316.75	3104889.221	4506173.98	869032.5153	999152.8696	0	2973261.12	0	4989714.546	7054376.687	1789858.853	1676383.009	1726304.057	891700.3954	0	824531.439	872456.5394	0	1690318.01	0	524689.0559	698256.2766	805950.5392	683772.7077	759874.3744	1007343.93	696638.673	532884.51	624647.4091	919720.4179	Flavonoids	520-18-3	HMDB0005801	C05903
POS02457	Kaempferol 3-(6&apos;-acetylgalactoside) 7-rhamnoside		-4.697399636	28.9195	637.5590864			3995329.859	6437722.682	6229871.639	9928709.757	563490.1672	2149563.905	179616.6874	469029.8685	176102.971	4736925.041	226707.9986	3445892.295	4046839.832	0	356704.3711	223246.8327	136522.3867	1201838.341	2965643.337	157977.0672	0	608368.7168	0	3356754.796	1084118.227	0	154529.3068	0	526220.7138	850821.5079	1460251.604	717378.0427	497671.7439	328074.4378	425914.9839	260477.7675	356204.391	300282.1821	--	--	--	-
POS00268	Kamahine C	0.924508231		260.808	269.1354538	Organic oxygen compounds	forward	425312.3067	348251.9786	288327.0823	736836.7729	4331856.625	860570.7921	6029544.494	6984695.351	5593133.9	6670331.94	15748161.26	21174822.62	17676878.98	1603812.165	17081035.22	1816534.748	7638544.578	10346103.14	4048983.912	5752730.54	4949500.669	10187919.05	2325562.865	2706917.188	1858443.126	5922295.685	19733529.92	3000010.653	527587.535	917067.8893	687678.1271	280733.2783	162111.8698	120116.4018	857468.996	425522.9602	905166.742	535117.9402	Organooxygen compounds	144841-11-2	HMDB0038935	-
POS00344	Kinetin-7-N-glucoside	0.883254692		229.223	378.1477854	Organic oxygen compounds	forward	280167.3548	949313.8217	404582.5866	651352.9483	18016682.27	3823030.212	21743636.33	15049385.69	10408505.61	5672499.626	6172498.931	8978877.697	1880862.238	1387122.199	4528374.274	1941409.94	10934162.9	4985840.526	975241.0567	1082451.783	1179369.689	648670.4145	2797821.369	296742.5866	932482.4932	1977829.888	1702756.21	1037092.366	535194.4582	986148.0404	3002.58076	1864814.412	844389.7373	3002.58076	284302.7887	3002.58076	442882.8736	470685.9164	Organooxygen compounds	-	HMDB0012243	-
POS00591	Koenigine	0.752878231		216.5285	310.14667	Organoheterocyclic compounds	forward	469307.7772	35360.53267	200708.6462	0	13427978.45	6192248.005	25224285.82	10268368.96	15099915.33	7647472.426	10181367.78	10698599.86	6432401.706	1859322.703	14525084.84	1459491.467	16649473.54	13300899.08	6086572.186	20869730.58	6318271.577	15103088.4	2939801.19	1453080.404	673954.9707	854431.8909	2268074.298	184042.6793	544328.5511	167352.9656	834410.39	885056.7009	412780.5	1893776.166	1059900.868	2094147.433	394528.1335	1326285.735	Indoles and derivatives	28513-33-9	HMDB0030207	-
POS00079	Kynurenic acid	0.991218231		53.43905	190.0497676	Organoheterocyclic compounds	forward	0	0	0	0	0	0	2062534.575	2297415.445	1228085.552	129171.6077	0	1039952.91	75214.54221	248528085.4	740600.7239	122313838.4	676314.0143	393959.3071	12599205.66	85834218.91	22108303.76	54289507.94	50129875.34	26099688.34	5779781.232	220053629.2	23425831.54	45284237.2	545089.6637	685780.4187	338042.9066	1007637.488	563481.8053	518781.7046	763154.9931	622673.5681	663056.4729	791750.272	Quinolines and derivatives	492-27-3	HMDB0000715	C01717
POS00131	L-2,4-diaminobutyric acid	0.979289077		370.827	119.0896852	Organic acids and derivatives	forward	74822921.27	61828098.91	48799604.55	86250762.93	24658155.49	17419470.98	9030271.174	17250434.38	7914322.317	14043492.85	18358041.53	15173131.48	2792715.783	2426782.294	18578728.79	1600509.733	4691433.087	13649883.17	8362765.791	1773037.664	4824108.958	4394894.508	4652995.319	3782485.593	9992308.88	2179703.345	5760756.924	3026320.356	550765.1723	201920.0645	477441.9495	357379.7688	511467.1716	292941.4724	104536.5266	234945.102	194496.2068	235309.7876	Carboxylic acids and derivatives	1758-80-1	HMDB0006284	C03283
POS00338	L-2-Amino-3-methylenehexanoic acid	0.886491769		322.842	144.1018564	Organic acids and derivatives	forward	5652558.178	7276986.554	1542906.24	7771692.366	48576612.03	21992609.77	17120737.58	18325081.55	24752810.25	24647321.74	46809490.41	35899246.64	24079185.02	68706332.89	39479209.94	78382003.91	18110163.53	15800520.55	45678330.26	32313148.46	101882537.8	59954313.46	86833136.44	95972274.75	51549177.89	55164538.92	81864974.26	54084755.04	556068.8182	9436247.903	991403.5082	66523.61374	651886.0638	2194608.555	473248.2526	3679.60942	839162.1394	1128623.04	Carboxylic acids and derivatives	29784-96-1	HMDB0030410	-
POS00746	L-2-Amino-4-methylenepentanedioic acid	0.661171615		186.6945	160.0603953	Organic acids and derivatives	forward	7399975.843	10350052.81	16297971.03	30209317.77	1885018.773	3350121.607	1097071.356	2216036.342	1204617.414	2374849.616	172521.6211	1784178.478	1190433.911	3678195.608	1391570.091	5908457.493	285701.9456	2225726.937	2727140.531	15522447.39	3726167.185	5870675.015	4709275.455	4404529.841	4093058.198	2922879.929	3706502.779	4105745.407	556649.4614	413921.5424	352923.4167	888222.6484	384691.3737	575056.5963	328104.379	535266.0924	488147.7045	491982.7044	Carboxylic acids and derivatives	16804-57-2	HMDB0029433	C00651
POS00570	L-2-Amino-5-hydroxypentanoic acid	0.760819308		400.7455	134.0811649	Organic acids and derivatives	forward	27037278.88	11631520.98	13477294.24	45213176.58	30601546.82	8245420.823	11991123.99	12122391.2	34212303.82	29110881.72	48966382.45	24358714.56	29408797.32	2316219.739	8323677.016	618548.839	17182024.8	19130688.56	2859584.297	1108282.104	1926427.307	2939161.749	468940.3024	297173.0395	4073240.299	824129.6198	981264.1332	2013211.194	572011.4356	921574.3221	1463769.611	627725.8757	574467.7158	2895324.397	917648.5387	1063918.927	855672.3658	1293165.453	Carboxylic acids and derivatives	-	HMDB0031658	-
POS03131	L-3,4-Dihydroxybutan-2-one 4-phosphate		0.802781208	86.0115	185.0918244			5808674.835	5191007.959	5230656.478	6417620.714	5965618.013	6886867.6	11719611.5	6875241.944	11550281.95	1438060.85	6257533.309	5704566.697	3035808.912	45932386.6	8266960.468	83620905.09	11651154.66	4842401.59	8267987.163	18390564.43	27194291.74	18585037.6	96509185.82	59227790.88	12063892.77	6659775.123	17887769.44	46128161.8	574142.56	3679.60942	164716.0255	439425.7636	98592.23268	328111.2888	331993.5732	510184.805	470693.7849	186887.7199	--	--	--	C15556
POS00165	Laccarin	0.967476692		260.2705	195.1127571	Organoheterocyclic compounds	forward	1246345.461	682681.8889	2102059.721	882756.6894	3722460.061	1421436.505	2267261.553	1637757.67	1452560.954	1877979.495	2021140.822	2261461.795	977158.3447	18706067.08	2346354.753	50787076.23	3006479.738	2327798.618	5068511.65	8639937.781	13519115.32	9426318.769	16135600.55	15986473.27	8929016.381	6777989.766	8471824.303	33675526.63	574170.7721	161812.586	1751996.94	656019.1307	511487.8729	3770819.595	1664331.828	2602509.79	565777.9275	2504641.875	Pyrrolopyridines	175669-28-0	HMDB0041440	-
POS00241	L-Acetylcarnitine	0.933619615		323.3315	204.1226778	Lipids and lipid-like molecules	forward	421271384.1	1306732838	1178303250	782692082.5	71054368.55	766543841	48454218.25	94897652.08	55748266.16	211998313.8	77277048.85	59005942.16	310708153.2	42812684.83	50470637.6	82468916.76	43338475.78	77754667.18	54685069.19	25982257.25	52016589.31	32306403.95	65419166.98	78884130.58	760659070.8	21701659.24	45525178.5	116661755.3	576798.2323	812939.0227	350568.2242	827981.3081	858939.6209	910475.2234	856405.3511	748972.1857	1172861.047	505393.8185	Fatty Acyls	3040-38-8	HMDB0000201	C02571
POS00552	L-Agaridoxin	0.771853846		405.411	255.097105	Organic acids and derivatives	forward	5236946.169	21384294.4	27727316.66	17620953.33	20936817.11	4607497.845	22415879	20411612.02	16625052.34	20099380.79	22074223.13	43487283.13	13195509.62	186376078.6	16680739.58	199601571.5	53117269.41	20332124.62	193213176.3	64196805.86	633481395.1	305648040.8	239952698.1	364587254.1	39060539.93	56514923.74	108931688.1	135298271.6	577230.1986	209363.0812	38768.521	356327.101	370458.3209	398053.6174	248743.5791	465352.4536	174551.9649	34792.55869	Carboxylic acids and derivatives	-	HMDB0029445	-
POS00020	L-Alloisoleucine	0.999546		310.296	132.1019488	Organic acids and derivatives	forward	112103197.9	79179477.67	90334165.23	171972838.6	184597373.6	116282809.9	202873573.4	140076758.4	141305038.9	134480006.3	118397714.1	135712579.5	6785288.838	66996232.58	85388528.45	42671820.24	140944942	74500031.94	24926059.21	159977917.9	11796201.38	138964833.1	33370890.94	25572941.45	61359821.04	56375496.97	40732970.08	34881643.21	580593.1544	383029.6562	1181159.916	1685467.092	4519571.475	350781.7744	724422.9066	385499.1097	162658.3763	233748.0913	Carboxylic acids and derivatives	1509-34-8	HMDB0000557	-
POS00214	L-alpha-Amino-1H-pyrrole-1-hexanoic acid	0.944823154		335.973	197.1283723	Organic acids and derivatives	forward	408098.8057	569034.1837	416685.576	726862.8761	2835430.89	2377829.689	3832418.648	2914628.968	3169519.432	2682034.395	3444247.512	4188175.84	2523441.283	1176011.325	2120020.795	6511740.68	2356251.612	2145715.361	8094853.524	2339250.343	6343244.534	6765991.569	3214829.606	9842241.267	2574979.618	5703101.709	14025940.76	6653725.974	587740.6628	107793.1819	316825.9933	80772.20882	3679.60942	3679.60942	154934.1399	188179.1857	291375.3392	80716.64073	Carboxylic acids and derivatives	156539-32-1	HMDB0040551	-
POS00579	L-alpha-Aspartyl-L-hydroxyproline	0.758016923		335.05	247.0929841	Organic acids and derivatives	forward	1892856.703	2199820.207	2269689.699	1944565.02	44041889.74	3389338.983	100097212.6	51720070.03	44494029.67	38054361.47	94372208.22	39535584.15	99407306.4	1793858.735	29737078.72	2637018.533	54470937.44	15145523.31	314967.4318	912242.3226	1099037.498	637258.3291	2210082.861	1234787.916	1565258.433	1896533.869	1664199.299	1367699.023	588160.3789	639526.9155	685618.2388	604982.0781	885525.975	748973.5396	676918.0356	591140.8741	511898.4004	786092.5916	--	--	--	-
POS09520	Lamotrigine		2.133742568	554.288	257.098823			2145979.529	1973676.351	2560438.146	1393816.755	1064529.95	781178.2119	1028609.041	1086698.244	1022687.744	1045993.388	1160550.654	903834.5572	964262.594	2403035.213	1003532.126	2189033.475	841651.9515	925315.7101	2501981.771	1690789.103	4142073.316	2557406.575	2286520.31	2053890.718	2371476.427	1506213.211	2434375.65	2556829.196	588338.924	589245.0459	794092.45	966553.5139	998549.3642	562376.3866	594372.7508	673471.1189	1093806.883	521529.6908	Benzene and substituted derivatives	84057-84-1	HMDB0014695	-
POS03524	lamotrigine-2-N-glucuronide		-0.068788599	130.672	432.2582469			0	0	0	0	3642839.841	608514.9145	7365088.048	2580484.554	2969087.972	398730.9609	1003008.746	665407.9339	564746.9272	106163.1767	1377180.084	273876.1477	1599606.238	1028530.32	67239.81643	120345.1417	48850.80341	281730.5323	119216.8696	281574.5684	0	217994.6574	100143.4844	238164.6459	594134.0782	3679.60942	3679.60942	3679.60942	3679.60942	3679.60942	3679.60942	3679.60942	3679.60942	3679.60942	Organooxygen compounds	-	HMDB0061103	-
POS00193	L-Arginine	0.954173154		537.4875	175.1186977	Organic acids and derivatives	forward	1220416208	1038934253	464457950.2	986333018.2	1010981110	2469058140	236867708.1	680190284.7	586788706.3	1353269413	1514824245	926223511.2	456390208.8	202388115	297234728.4	918656331.5	259358761.3	392556877.8	558606514.3	55128029.79	281857850.8	431119133	481599116.8	569164096.3	497983794.7	175625436	419028994.8	533369424.2	595936.932	882728.6792	860517.785	1011176.309	2303520.949	960881.608	609810.5864	820772.0255	1196161.9	865379.731	Carboxylic acids and derivatives	-	HMDB0062762	C00062
POS03672	L-Ascorbate 6-phosphate		5.569413328	142.851	257.1127029			35684.68131	0	52838.38799	0	32551041.65	4516452.592	36363281.14	20977406.74	32920780.84	26802929.87	25547043.45	18542002.3	34785966.67	10973162.75	33758351.26	18528868.05	24637444.04	23150904.6	5337736.299	10659972.52	9299058.514	9859088.697	9322336.781	8572438.891	6603607.307	8386227.327	10889683.41	15165471.62	598719.8404	952486.4215	429192.4422	551183.7616	631257.179	604331.7788	903385.4562	384219.4973	890506.6896	587746.4502	--	--	--	C16186
POS00011	L-Carnitine	0.999844538		369.9295	162.1122354	Organic nitrogen compounds	forward	3274592657	3621241980	3807772178	3784646040	291475471.7	1362627261	260180994.7	439616484.6	457567740.8	900221804	922002322.3	341759075.8	1456220574	273399951.7	311496666.2	613828341.6	448497927.9	361516693.9	384902094.2	187962904.4	283491320.8	505015592.2	1001566448	785396243.8	1543342317	309011676.3	463282584.5	810418253.6	601513.2007	350193.5227	366831.4815	566196.9473	617634.3269	542685.0545	487132.2321	697166.1226	444707.9296	488653.4511	Organonitrogen compounds	541-15-1	HMDB0000062	C00318
POS00571	L-cis-Cyclo(aspartylphenylalanyl)	0.760186154		306.3385	263.1131392	Organic acids and derivatives	forward	36737568.63	5253651.392	17885734.64	11939253.85	2625358.545	1129314.853	774477.0155	3161882.648	2069593.131	2186687.081	2965732.709	413574.4488	1392719.28	6055487.083	687263.3751	6099903.278	2916755.532	373841.1455	816174.6151	10167398.67	1552895.095	2616368.899	3781535.994	2806316.97	1756283.555	10853789.15	1260680.963	4534573.823	601564.5095	240941.3166	691347.6093	852870.5913	303819.6017	156414.842	414515.7269	664265.7866	190864.4127	58340.8041	Carboxylic acids and derivatives	1228222	HMDB0031360	-
POS00329	L-Cyclo(alanylglycyl)	0.893157077		116.714	129.0658462	Organoheterocyclic compounds	forward	12816322.32	12756671.98	12734522.37	12368066.34	27921405.29	11626715.36	18897222.9	25349039.27	29007300.16	24724855.88	17219801.27	17369258.41	7895571.964	13104843.58	51795794.45	11989763.74	34793926.53	13416596.33	10918098.61	12381948.99	13696861.82	10748479.67	13417491.94	11867333.15	12487402.98	14559397.24	38377153.75	10742848.64	602308.167	977006.6816	904024.6914	887647.9336	929803.9765	946404.4868	918738.2154	2055003.397	873283.5736	934210.8352	Diazinanes	4526-77-6	HMDB0031547	-
POS09759	L-dopachromate		2.067381601	598.6715	193.1586738			545741.7386	526017.5555	524528.0211	478660.2449	237905.1161	525873.033	436030.2904	640226.3924	375036.2245	690335.196	650111.8705	666304.893	544379.6283	386944.768	452482.1763	472600.9619	299486.6165	385076.2989	557572.2406	414654.048	528376.3408	525175.3484	566902.6461	509104.5144	530030.9933	525388.3645	442424.8596	523079.1528	602976.5229	98511.82479	292438.7344	383840.6068	3679.60942	572909.4741	246280.0023	558919.7368	3679.60942	189550.416	Carboxylic acids and derivatives	-	HMDB0062804	-
POS05104	Lead arsete		7.45666169	228.3415	348.136965			0	0	0	68162.17627	3880859.299	1073392.105	1926310.877	2739900.378	2119681.163	3467556.251	1736259.259	1717959.149	464736.7752	0	2482224.553	0	2478607.966	477348.6901	36990.82307	0	0	0	0	0	0	0	0	0	605435.278	338949.218	173783.8719	895163.1679	1164168.068	606302.7933	731204.5744	559661.2065	564001.0184	587452.4355	--	--	--	-
POS05159	Lead nitrate		0.15327868	230.5515	332.2171274			185537.7621	250099.8558	95402.67961	551083.8796	4809806.863	9286343.269	8187629.398	8478959.611	11608279.74	3700762.007	9330719.015	2968591.76	2490768.663	8850322.964	6593934.842	5415621.211	4736107.694	5373435.196	9670832.844	1930051.701	993163.0015	2052931.292	1946399.214	1705376.787	4711128.213	3448663.449	5499892.757	5775660.981	605596.6679	254638.9392	808643.9048	602171.7868	1889980.259	1049824.166	1477664.139	319950.1085	99250.47372	466241.0143	--	--	--	-
POS00392	Lenticin	0.860115308		308.739	247.1438867	Organic acids and derivatives	forward	3236552.818	4899133.245	4896424.687	6027956.85	2498844.848	2910449.349	540228.828	824947.7048	473002.562	1892016.264	2737795.114	1492405.811	2011738.143	106228091.7	2275514.101	51523361.48	1737858.048	3923962.005	2725486.032	17764432.2	7031984.326	1321426.226	13063206.77	8165266.674	5366734.415	79807283.7	3276302.682	24442926.97	607052.6907	447688.5826	507273.0219	355260.5406	254600.7976	327993.3726	987178.8909	347858.9923	258134.7247	806444.6438	Carboxylic acids and derivatives	487-58-1	HMDB0061115	-
POS00433	Leonoside A	0.836308308		483.743	771.2619717	Organic oxygen compounds	forward	0	0	0	0	354986.8056	0	659954.7497	440865.5256	1071286.815	349430.6372	433462.8499	402103.6973	1241142.309	1254587.142	594220.7348	619428.0607	665847.6098	1080245.353	176831.7966	72687.56796	625362.3622	2702194.797	2993019.412	45005.71063	74857.5901	155433.9555	596204.7776	324233.2954	615747.3446	259082.3843	651397.5257	489157.9967	1540029.046	321342.6062	718760.2226	858852.7688	564579.1076	741524.4053	Organooxygen compounds	140147-66-6	HMDB0040342	-
POS03990	Letrozole		-1.407986265	164.414	286.3095749			0	0	0	123628.1711	0	0	332609.6668	72007.78019	339048.5659	0	0	0	0	12818855.91	0	5366208.486	0	0	3157438.679	32264875.91	4360918.508	4334642.196	4772482.928	3131766.233	1149008.884	6071934.803	11960926.88	2120462.067	616609.3022	1682348.105	2169203.722	3883909.652	1907034.097	1902250.668	1245211.984	1310609.2	3679.60942	849906.102	Benzene and substituted derivatives	112809-51-5	HMDB0015141	-
POS04007	Lettowianthine		-9.272218737	166.084	318.2992346			497372.3039	261655.2696	0	1623939.132	42563019.27	3698640.878	109354818.8	46858133.83	138623727.4	21666836.47	11023443.43	17812925.68	16740624.97	5778934.256	11050049.98	2327789.735	41211890.96	14499972.87	11930485.64	41618239.44	7083246.885	30995799.48	5048100.809	11578170.94	8154002.119	12838619.22	6808193.02	2819167.562	621486.568	1444456.192	2725703.338	1442255.571	7171980.624	2440110.379	3156037.632	2468714.063	646069.2918	1006380.675	Aporphines	-	HMDB0034923	-
POS00375	Leucyl-Arginine	0.868447077		350.162	288.2019576	Organic acids and derivatives	forward	4407081.62	4181457.917	3000370.76	9073608.09	12952574.04	34205768.01	17141833.68	15280066.02	9332241.709	21530204.87	7812448.168	1221073.462	5059286.618	11447049.45	10486614.99	6780761.393	17289818.54	13320806.65	19020317.08	3339997.147	1502591.104	2543685.24	9083394.215	5737741.627	5518748.985	4061598.347	3238124.077	3627064.705	625158.5617	497373.4377	344340.3627	775790.1392	415324.5775	314931.1875	637779.5736	512125.3569	707401.7626	481162.4091	Carboxylic acids and derivatives	-	HMDB0028923	-
POS00827	Leucyl-Glycine	0.622172462		337.593	189.1232692	Organic acids and derivatives	forward	2173636.829	1401947.203	1335987.954	2748743.029	595485752.1	294795057.4	669286593.1	458255269.8	555709590.2	376376685.3	389676397.2	469438505.1	219388068.5	30756264.31	502086263.1	32269681.51	632651351.4	288558651.1	8206884.918	16344261.36	9223481.669	10927321.07	24992836.42	13250494.04	9854814.079	18631375.09	14084146.38	17674459.43	626213.3754	345056.9673	544451.3778	725122.7178	240332.4495	488117.6344	697996.301	509212.677	312044.2315	468378.4484	Carboxylic acids and derivatives	-	HMDB0028929	-
POS00308	Leucyl-Isoleucine	0.903106154		199.6575	245.1856236	Organic acids and derivatives	forward	42938338.18	26753800.22	14734076.82	46233113.58	69513212.42	277636313.3	187257546.1	144028529.7	67992151.41	213443491.1	76231697.85	140136633.3	64511992.4	117820005.3	68313585.06	71886294.88	192200323.7	189015367.2	142454960.1	98704781.17	14808514.85	25506673.95	104740179.9	30415052.15	74446467.27	52317447.57	117129482.3	31354789.81	628000.8821	483612.7212	397726.4875	683340.0048	937608.7822	330183.2392	395796.1951	591105.3211	547455.0324	795384.7511	Carboxylic acids and derivatives	-	HMDB0028932	-
POS00254	Leucyl-Methionine	0.930080385		202.591	263.1419175	Organic acids and derivatives	forward	19288723.14	11227715.25	8717501.142	15199191.6	14968859.49	56023014.58	27700559.67	29015327.63	8199365.594	46941091.91	11477070.51	22110773.16	8210526.754	33487588.89	15002425.3	19642942.07	30738106.55	24879296.48	43124752.97	22015785.51	3493546.135	6448029.671	29664474.5	9431833.615	22794636.12	12896655.5	26254530.42	4806249.911	629886.6329	552970.1928	746224.9446	763171.3127	724103.6121	656386.9766	393857.1741	654154.4745	594054.9263	517907.8581	Carboxylic acids and derivatives	-	HMDB0028935	-
POS00401	Leucyl-Threonine	0.855946077		245.1055	233.1491594	Organic acids and derivatives	forward	12669663.1	4755274.421	3458111.653	12896593.04	2615029.704	21849484.19	4700250.819	4055757.747	1894890.695	12669886.3	5125427.072	3762474.572	1491954.67	11163339.99	1863806.31	7679554.685	4785336.314	3437329.657	7374384.875	4882331.553	1696082.763	2890479.044	9440010.299	2165687.746	9603819.519	6049614.833	8007334.619	4676018.335	632180.355	204883.6468	112291.6946	301620.3192	3679.60942	79908.70509	812430.5859	2314535.836	1646766.91	911636.3761	Carboxylic acids and derivatives	-	HMDB0028939	-
POS00364	Leucyl-Tyrosine	0.873292385		221.552	295.1644467	Organic acids and derivatives	forward	6714454.858	3616095.681	2288363.154	8686678.699	9282056.955	42750799.14	25040849.53	17334083.72	9252307.026	21189751.06	8277132.32	16147193.6	7780250.019	7036466.167	6515395.69	4939863.767	25266934.29	24225728.39	10997065.86	7849240.126	3714231.127	5294630.216	5924324.201	4986333.268	10886605.12	4807191.738	12912617.31	6855919.132	636161.7795	3417183.492	758165.0355	140547.4003	783862.0061	1277924.309	3679.60942	457331.2742	392268.6421	1335023.861	Carboxylic acids and derivatives	-	HMDB0028941	-
POS00088	Leukoaminochrome	0.989095538		257.8225	152.0705475	Organoheterocyclic compounds	forward	4722101.991	4946266.262	4195371.516	4851106.532	6689616.818	4738592.035	7094469.378	6331307.303	6020316.998	5668345.229	5041175.155	4940415.062	4113679.149	4458040.17	5682773.658	6703789.789	6247644.242	5484247.09	4331206.543	4656735.466	5142877.107	4983796.942	7082774.226	5477512.041	4796276.553	5110072.088	5801501.488	6136981.518	636665.6086	225267.463	348227.5694	648023.4425	413032.8268	305634.5936	676361.1681	812563.3321	479892.0449	314032.1786	Indoles and derivatives	29539-03-5	HMDB0012992	-
POS00339	L-Furosine	0.886302692		382.388	255.133628	Organic acids and derivatives	forward	751135.696	4208563.118	485299.649	675662.0244	3390674.969	2472241.481	4397295.71	4483285.082	3369378.782	825088.2076	2955712.08	3512099.997	3815668.794	14546969.87	7664928.403	34433339.18	3939445.149	2737309.119	1574175.785	13584444.77	6578360.989	4654761.949	15236923.54	17963523.02	11850072.09	14121827.17	8959267.997	28978837.07	640668.4222	804071.2409	623005.9509	1173633.697	847753.733	385429.5322	1202935.285	1419474.63	497110.907	718958.1101	Carboxylic acids and derivatives	19746-33-9	HMDB0029390	-
POS00674	L-gamma-Glutamyl-beta-phenyl-beta-L-alanine	0.704796385		328.2905	295.12849	Organic acids and derivatives	forward	99689.03285	34874.40524	231308.452	0	3586139.079	1118602.491	1473898.797	413334.8412	2991663.53	933781.0378	371872.4048	842011.9382	623040.3203	5726679.441	2262095.421	6813412.797	532694.0166	1483541.978	3491337.731	6510537.717	5591613.229	8819078.674	4635857.653	6598768.324	2169144.919	5353635.609	6154169.576	6196971.2	641747.1977	195520.2594	1122533.532	468105.1741	410578.0753	530578.3327	510228.3515	849942.665	453788.5402	1069235.295	Carboxylic acids and derivatives	10275-84-0	HMDB0038514	-
POS00036	L-Glutamic acid	0.997267231		403.777	148.0602553	Organic acids and derivatives	forward	1466591270	950690103	1364515975	1713840444	579351754.1	1210254579	884629459.5	563053325.2	500132643.6	1216276920	766064282	736192444.9	789663421.5	1727554983	262766426.7	3231758235	288228568.9	1692856537	560875568.3	565985594.8	1251692206	1365388196	2214193584	1964655559	1285949449	2203463902	754530482.7	2660898120	642741.8269	183008.1177	217464.8428	1316317.048	815300.0287	688926.9208	738595.282	601284.556	565222.9763	639404.4624	Carboxylic acids and derivatives	-	HMDB0060475	C00025
POS00441	L-Glutamine	0.833026538		407.1645	147.0763387	Organic acids and derivatives	forward	12325881.01	41382694.53	56275678.98	124715737.9	49006775.56	28378724.39	31412092.08	18143311.81	36243443.07	22509833.31	31330930.78	29728844.61	25045081.25	8362569.955	42601225.04	9569445.641	46099831.2	28995621.45	16930793.04	16374796.13	11471540.85	14361839.25	28632405.91	7127270.683	15209463.65	8013167.615	81677670.39	8788366.892	644776.8628	482085.9645	241576.8011	336058.0066	885152.4838	721791.5013	1006586.443	123525.4266	251753.8385	272087.5646	Carboxylic acids and derivatives	5959-95-5	HMDB0003423	C00064
POS08352	L-Glutamyl 5-phosphate		1.350228586	437.604	228.1167832			15554450.21	11070105.13	19954066.97	10308947.42	3427879.21	268681.4807	1715043.998	1919501.01	4372021.378	1021963.366	3293416.656	1438906.935	1447819.137	785780.3939	1910061.467	1267586.526	3026568.388	903054.5131	142253.0282	1052863.058	692065.8756	911873.5191	568860.0915	257241.1789	0	285876.3142	1111675.42	1285397.665	647033.0216	1073299.558	755629.8653	858560.9345	1106692.389	554169.7322	1932507.528	562432.6274	1211243.958	217597.7806	Carboxylic acids and derivatives	13254-53-0	HMDB0001228	C03287
POS00102	L-Histidine	0.986119308		453.024	156.0766541	Organic acids and derivatives	forward	362395801.8	432816899.3	641200015.1	712138927.9	262457440	174805475.4	324844661.5	319377135.5	96746903.48	191327405.5	175366820.6	187128616.4	74058519.82	52199147.7	111291420.8	39276752.72	73378435.08	245089307.1	32433283.75	59543624.52	52176388.54	32344237.83	81168180.38	32140291.89	59637979.81	28484967.96	28782478.34	38653272.18	651136.0615	414738.851	865660.9094	2326226.169	640311.5189	271443.9053	231483.4393	374706.7866	326891.8632	193573.4225	Carboxylic acids and derivatives	71-00-1	HMDB0000177	C00135
POS00451	L-Hypoglycin A	0.828893615		376.28	142.0862584	Organic acids and derivatives	forward	1207784.4	1440343.01	1232981.091	1087601.223	11173976.9	4178617.617	14300410.24	13717108.07	13276682.25	8023863.446	8676374.894	9367868.755	6309029.647	8289589.746	12547916.94	11127977.86	12999616.16	7044727.118	19094709.37	22973764.96	12949300.7	25330213.09	8972065.635	8626546.25	5094093.722	8350777.053	29457090.13	30429311.57	655226.5014	720827.2292	648190.9823	222864.9028	248893.8531	431619.5538	569263.9186	557059.7639	734503.6094	557152.8842	Carboxylic acids and derivatives	156-56-9	HMDB0029427	-
POS00313	Licoagroside B	0.901182923		268.529	433.1326961	Lipids and lipid-like molecules	forward	0	0	0	0	17065462.79	6418635.339	5391194.731	7140867.441	11181452.46	4064723.615	14323451.93	13650744.79	12158447.6	0	26118301.94	0	14183536.68	7898226.853	0	0	0	0	0	0	0	0	0	0	658068.9736	1121735.116	1423588.124	886338.2435	1010917.641	1134508.614	2637605.274	2090673.794	800723.9644	1112746.058	Saccharolipids	-	HMDB0036523	-
POS08396	Licoricesaponin C2		-9.722595617	440.264	807.9321311			69845.76687	505220.1671	82957.13289	194122.0327	0	0	0	0	0	0	0	0	0	0	0	0	0	0	0	0	0	0	33479.09632	0	0	0	0	0	661566.1015	395583.1672	332322.9167	419293.7673	563625.8956	357006.1415	519389.2312	596149.032	470369.9367	551161.0015	Prenol lipids	118525-49-8	HMDB0038759	-
POS09064	Licoricesaponin E2		-1.108684551	491.933	821.9225665			238704.0969	316620.7924	141447.7874	363515.8437	120640.2166	0	0	0	147287.792	0	0	0	34964.72016	0	71448.92297	0	0	79664.35313	0	0	0	0	0	0	0	0	0	0	664051.1214	504973.1636	885135.4159	554247.2589	2344909.661	630812.7557	504035.8195	508636.2068	568389.1686	734843.8798	-	119418-01-8	HMDB0038719	-
POS09742	L-Idurote 2-sulfate		-8.223754148	595.633	275.2076216			255495.6225	109106.7824	29513.68417	65364.81037	841139.7766	6073152.55	877196.7748	1503938.094	11183430.32	1882149.093	394227.9044	1569146.036	5215168.329	847472.3923	10774627.22	1750825.41	8522631.728	6315044.702	1144592.021	341592.5911	496017.5855	459247.4029	2236270.949	822034.0994	728770.9484	176513.799	422328.9994	985253.0652	665638.1614	686867.9564	899692.4719	1365916.763	940960.9776	879412.239	1049529.359	950202.7204	1055334.758	694248.0198	--	--	--	-
POS00278	Linamarin	0.919365308		127.6555	248.123436	Organic oxygen compounds	forward	4786992.984	4005257.141	4474246.13	4553838.12	1930615.622	5615472.957	622460.5708	1361826.135	1987531.85	3314972.452	21813547.42	18250517.22	33197604.16	227047469.5	12733283.06	288894228.1	12514880.59	17156968.5	105717206.1	197867087	240172625.4	310323563.8	304748406.2	330339437.5	182423090.1	309048213.3	299426756.8	309159037	666842.5513	796876.332	454015.9905	1375282.999	555489.4566	1414193.045	1460276.773	1793803.224	1170752.278	766778.4913	Organooxygen compounds	554-35-8	HMDB0033699	C01594
POS00466	Linoleamide	0.818441923		152.1545	280.2625472	Lipids and lipid-like molecules	forward	1097503.037	935820.4185	362565.9439	7939009.799	0	113316.2115	0	0	99116.80817	565246.3248	0	0	0	755130.1102	0	533131.44	0	331618.7701	0	0	646612.5794	0	581667.8797	420482.8244	185170.7395	640883.1275	427673.1607	168901.0286	667556.2703	705603.9243	854713.6699	1058270.6	1524932.002	758924.806	1106542.702	909532.7428	616039.9065	374538.7525	Fatty Acyls	3072-13-7	HMDB0062656	-
POS00829	Linoleic acid	0.621601538		30.643	281.2471192	Lipids and lipid-like molecules	forward	160467.2577	287002.4378	239837.5057	264289.7924	95069.11486	256654.1977	161611.4738	90204.90579	59888.50482	57963.61681	0	154329.3304	246752.6607	5757239.806	124879.6001	1029754.116	78410.13019	194159.0463	2197995.687	59850736.28	5007581.182	17266618.09	2254297.888	2058170.463	630024.9977	2820578.807	2708951.475	2457328.087	667890.852	3679.60942	3679.60942	3679.60942	3679.60942	3679.60942	241186.7825	3679.60942	3679.60942	3679.60942	Fatty Acyls	506-21-8	HMDB0006270	C01595
POS00439	Linoleoyl ethanolamide	0.833680769		33.243	324.2888165	Organic nitrogen compounds	forward	2390865.022	6101701.118	3823408.132	4928113.325	798766.8069	3518545.793	1951102.568	2750402.344	1486369.355	2660569.445	1973978.849	2627227.633	1810311.866	6959092.07	977994.4002	5847467.909	824552.7863	2145228.546	7352318.819	59442499.13	8222559.366	15426839.19	7207264.16	8157988.748	11293854.04	6645142.535	7367693.357	4613144.462	668263.7693	791555.7619	258049.4286	510107.7686	3679.60942	330394.0048	212299.3829	506960.333	3679.60942	3679.60942	Organonitrogen compounds	-	HMDB0013624	-
POS00052	L-Lysine	0.995534		544.893	147.1126227	Organic acids and derivatives	forward	157025887.8	175976311.2	104853261.8	128274501.9	390055215.7	595854468.1	514705407.3	515595722.1	350363714	643944508.7	441374028.6	479059232.5	189968765	304441497.2	316367489	569813008.5	175654985.5	545711244.7	175984917.4	361168050.5	165480034.8	399770223.9	291159761.4	123655869.7	149666727.4	225819666.2	239568799.7	242209956.3	671295.1299	3002.58076	134856.3424	734226.5015	3002.58076	575113.7682	566938.5908	581294.7977	164393.3915	3002.58076	Carboxylic acids and derivatives	-	HMDB0062809	C00047
POS04790	Lorazepam glucuronide		-2.246724303	210.224	498.2881593			3071027.605	9147265.187	2451415.368	9622057.288	1996430.604	9116335.162	2737389.064	5152383.291	1682783.873	508925.8101	4238573.166	3589459.498	1951441.328	565018.0296	3973603.666	343440.8342	2174448.655	4241226.808	21278615.7	389326.9399	706208.7305	0	1056863.105	1217157.11	1849831.823	1623367.109	305035.5958	68862.51323	672573.963	520408.7488	757245.4904	322310.9421	370217.0609	679242.6927	1192978.171	789638.2685	201808.1606	1194992.59	Organooxygen compounds	32781-79-6	HMDB0041917	-
POS07254	Lormetazepam		-3.494148578	375.844	336.1911054			0	0	0	0	74125.36189	0	465685.9601	0	76400.60635	0	0	49602.39529	0	5267649.686	0	9190354.387	257264.8778	0	484943.3963	2401311.72	2026003.801	548048.6192	5612648.298	4729115.856	2617861.264	4410029.041	280920.0332	7169551.966	681450.782	246112.0686	1141721.245	1435978.241	820653.3273	2521489.937	1701467.997	2500647.488	602655.6272	2054560.106	Benzodiazepines	848-75-9	HMDB0041919	-
POS00086	L-Phenylalanine	0.989703538		275.642	166.0860385	Organic acids and derivatives	forward	1057761971	926330485.8	832387233.3	1192273079	443536518.8	1875398828	1734527708	1613858831	727881701.6	2155442327	1369981465	1493647055	282997240.7	339334674.7	391076014.1	227589257.4	535075148.6	1952502832	344460148.7	176505568.1	65672098.69	118931719	164136208.5	77032214.14	546689293.5	291809346.5	270008792.6	169930742.9	682367.2894	390637.8515	662868.6013	662221.6794	122255.4241	3679.60942	940964.9835	718215.9091	133184.7935	418203.4031	Carboxylic acids and derivatives	63-91-2	HMDB0000159	C00079
POS00212	L-Proline	0.947688		658.508	116.0707657	Organic acids and derivatives	forward	11848327.23	9643672.21	10105280.99	10096277.26	10728926.33	8849944.09	9755013.457	10469732.48	10117239.22	9551074.053	9864721.595	8452032.56	8770712.362	10914758.53	11276916.83	13109550.23	9577590.427	10363915.77	7571340.071	10450142.99	9547810.917	9879340.973	11066710.07	10842292.55	12811640.19	11898786.43	12352088.7	10273988.9	682676.21	745577.599	1225107.334	2359454.562	706350.3882	1520264.761	2365578.807	2727196.352	1207234.259	1371941.394	Carboxylic acids and derivatives	147-85-3	HMDB0000162	C00148
POS00390	L-prolyl-L-proline	0.861650615		298.692	213.1231756	Organic acids and derivatives	forward	1062458.942	959954.3864	904208.4975	692898.6048	101513183	18276074.36	176033132.1	83859389	71182270.37	35709837.22	51381941.87	52143336.22	29664256.58	24013510.01	79382147.75	25170335.1	141106600.3	28422309.74	11616765.43	5452600.142	11795993.16	2760870.616	13532629.07	3445313.451	8085432.309	3106675.205	4458198.206	27375098.07	682826.1283	733414.2098	840228.1006	431504.1077	722791.6876	577280.1212	524244.6732	688354.2921	801246.2377	926202.3529	--	--	--	-
POS06179	L-Selenocystathionine		-2.434467595	308.5555	270.1637213			12024635.51	5424555.491	3873046.505	16005796.97	1052723.721	21265035.07	1505199.469	902145.1582	1092450.237	4928366.833	492325.3881	838316.972	556848.1212	1080549.935	323826.7951	0	1321846.829	3841980.813	1273860.932	974069.0134	481492.0977	214941.2931	160438.7591	212873.0922	3434885.024	153297.2009	262738.7509	0	683248.0499	774617.378	413978.0746	619774.3064	414304.6033	466305.386	812289.4597	578865.0335	144857.5952	810562.0881	Carboxylic acids and derivatives	-	HMDB0062527	C05699
POS00030	L-Serine	0.998424692		390.252	106.0501053	Organic acids and derivatives	forward	130168477.1	62764113.89	77606140.75	294931048.2	875927.1943	162231961.6	1468946.998	303994.1846	1249292.734	255428674.9	1751975.774	700332.0174	414656.1498	8975646.859	3099730.612	8065346.909	1293023.529	4070827.942	2801691.198	6081625.92	1755491.336	9694151.758	7520399.266	2777019.751	40300428.67	4022187.944	2339920.839	2439851.062	684598.4608	2365240.137	1045581.036	284443.6228	1342547.114	720164.1547	868620.1039	777450.5413	552731.9338	1078249.93	Carboxylic acids and derivatives	56-45-1	HMDB0000187	C00065
POS00270	L-Targinine	0.923220692		529.664	189.1345402	Organic acids and derivatives	forward	67325440.37	52605843.8	25238512.2	39319410.38	13368110.92	16979216.43	6152775.085	4796583.754	5808678.904	11722134.3	12428274.57	9969414.438	7150876.348	16601261.87	9243935.623	42639383.69	5004924.659	13768905.3	13797825.63	22129371.2	19582691.75	25873549.65	24155264.26	17493302.43	13216624.85	14421114.98	21764241.86	11115037.38	685591.7875	3116170.659	142181.3777	4122220.666	269260.7127	2705190.808	3679.60942	4781434.205	1974119.279	236928.2588	Carboxylic acids and derivatives	17035-90-4	HMDB0029416	-
POS00172	L-Theanine	0.964886		305.8545	175.1078853	Organic acids and derivatives	forward	43925153.15	497636.5939	1846595.704	2014661.515	4416823.125	17948192.68	4085139.572	3769772.937	5267972.112	10903736.54	9756788.449	3934068.488	1506320.29	725129.9053	3554537.812	12741952.76	3106737.56	2246016.698	1154785.234	1230905.021	631494.3166	2746171.228	1318542.563	13957987.39	1221428.593	964154.7169	702110.1708	10302124.11	686397.6654	2549931.301	977921.7246	5068172.607	752782.7981	798479.643	736066.3233	3787116.372	808374.881	4450420.482	Carboxylic acids and derivatives	3081-61-6	HMDB0034365	-
POS00673	L-Threonine	0.705179154		368.1775	120.0655921	Organic acids and derivatives	forward	388391725.1	413540535.1	343498316.9	297217456.6	9031604.967	196187717	6866559.374	5341646.791	15240797.94	107264487.3	34938794.41	26741849.31	11935960.35	111987480.6	10615526.93	46083137.82	12693975.47	19776895.7	87514477.13	95369505.87	24604251.49	79327490.11	40098213.93	21006356.96	131282215	85898401.79	50219225.33	52702874.98	686398.3321	445877.742	764007.5576	682259.6308	504332.2476	388627.9152	740788.1149	735784.9659	471561.3275	438514.35	Carboxylic acids and derivatives	72-19-5	HMDB0000167	C00188
POS00311	L-trans-4-Methyl-2-pyrrolidinecarboxylic acid	0.901488231		65.083	130.0862384	Organic acids and derivatives	forward	67098805.66	35408911.66	49756792.47	56352205.28	24681550.16	33618289.91	23231687.45	14331195.31	16712386.07	22372589.06	8924925.115	11501328.75	25532615.22	82126863.04	13803102.58	84076941.72	18179312.18	14814377.87	33734079.32	40735708.04	87858108.43	89919702.18	98372817.43	99868426.29	32132504.97	70951321.76	55089205.63	64582503.61	686663.3454	947115.8814	932454.6454	1168161.454	648348.1468	424617.5848	960139.4878	915267.5376	647210.255	792242.6247	Carboxylic acids and derivatives	23009-50-9	HMDB0029435	-
[truncated: 1,170 more rows]
[truncated: 3 more columns]
