# Supplementary material for: Integrated Metabolomic and Transcriptomic Analysis Reveals Potential Gut-Liver Crosstalks in the Lipogenesis of Chicken
Source: Animals (Basel). 2023 May 17;13(10):1659. doi: 10.3390/ani13101659 (PMC10215772; doi:10.3390/ani13101659)
Supplement: Supplementary file 1 [file animals-13-01659-s001.zip › Table S4.csv]

ID	NFD-1	NFD-2	NFD-3	NFD-4	NFD-5	HFD-1	HFD-2	HFD-3	HFD-4	HFD-5	Class	CAS	HMDB	M2.VIP[2]	log2(fc)	PValue	FDR	Name
NEG00337	418802584	301728907.7	321276082.3	172593499	351219656.3	145127321.3	122916289.3	277522253.7	220640400.8	201382531.5	Dithiolanes	1200-22-2	HMDB0001451	3.06931	-0.6943	0.055555556	0.491121258	(R)-lipoic acid
POS00427	39981534.83	62477427.7	95634338.69	47767276.29	39058258.41	40132412.54	40006760.7	2032749.053	55279150.36	35234040.22	--	--	--	1.16593	-0.7224	0.30952381	0.820874103	(Â±)-4-Methylene-2-pyrrolidinecarboxylic acid
POS00414	39599987.71	22002487.74	20736053.5	9810542.837	55891540.15	10061128.59	8003963.438	7988001.953	31931426.89	10158923.34	--	--	--	1.01681	-1.1193	0.150793651	0.680504681	1-(beta-D-Ribofuranosyl)-1,4-dihydronicotinamide
POS00087	28409243.64	19738858.57	18394415.26	21623314.66	11008232.89	52676937.97	26794196.67	35849396.35	49400492.66	74851705.46	--	--	--	1.59615	1.2724	0.015873016	0.310405644	1-Methylhypoxanthine
POS02865	477082694.1	362540233.1	410262070.9	425153487.6	255021151	573334588.9	699579008.8	888425273.2	501739904.3	690550027.2	--	--	--	5.23597	0.7971	0.007936508	0.256084656	2&apos;,3&apos;,6&apos;-Tris-O-(3,4,5-trihydroxybenzoyl)-3&apos;-Glucosyl-2&apos;,4&apos;,6&apos;-trihydroxyacetophenone
POS03277	51000782.17	92542727.55	61610785.4	38632744.02	45345840.85	81538027.47	58426281.31	116901993.3	106935669	102623738.4	--	--	--	1.68401	0.6899	0.055555556	0.491121258	2&apos;,3&apos;,6&apos;-Tris-O-(3,4,5-trihydroxybenzoyl)-3&apos;-Glucosyl-2&apos;,4&apos;,6&apos;-trihydroxyacetophenone
POS04476	6309355.829	3907149.842	8598403.407	1994164.057	1512592.73	20569351.01	7204538.55	95928416.2	25951527.69	79316654.74	--	--	--	1.7839	3.3586	0.015873016	0.310405644	2&apos;,3&apos;,6&apos;-Tris-O-(3,4,5-trihydroxybenzoyl)-3&apos;-Glucosyl-2&apos;,4&apos;,6&apos;-trihydroxyacetophenone
POS00607	5589995.908	13609678.65	4454336.713	3603588.365	5354971.905	10834599.31	49868783.35	17995816.89	73640104.97	5929123.867	Fatty Acyls	3586-58-1	HMDB0001862	1.33108	2.2789	0.031746032	0.420961078	2-Ethylacrylic acid
NEG00287	520426246.7	566416286.8	465842939.5	535250743.9	474367897.9	472329958	308109929.2	138692754.4	501302258.1	219806116.1	Fatty Acyls	583-92-6	HMDB0001553	3.84847	-0.6435	0.055555556	0.491121258	2-Oxo-4-methylthiobutanoic acid
POS00235	30725638.92	63400781.02	42441181.55	39879309.24	39508803.09	62178675.27	41565882.97	49267348.13	47525457.76	264271837.7	Carboxylic acids and derivatives	328-39-2	HMDB0062203	1.50185	1.1059	0.150793651	0.680504681	3,3,5-triiodo-L-thyronine-beta-D-glucuronoside
NEG02881	22414821.5	52161069.84	34346759.71	67065673.29	82077054.21	71387696.43	97557820.61	259076725.7	103793556.8	106748384.3	--	--	--	2.36162	1.3071	0.015873016	0.310405644	3,4-Bis(7-chloroindol-3-yl)pyrrole-2,5-dicarboxylate
POS04607	61455812.81	35257244.97	2723785.385	56725557.66	32372181.55	26384512.4	246439050.3	27845328.25	8273514.4	54945668.6	--	--	--	1.08649	0.9487	0.841269841	0.981143622	3-Iodo-4-hydroxyphenylpyruvate
NEG00169	458493981.9	1137884481	514626665.2	325428170.1	516758115.3	441967012.8	286555223.5	145503220.6	508968295	192849960.8	Cinnamic acids and derivatives	-	HMDB0128076	4.17537	-0.9062	0.055555556	0.491121258	4-Hydroxycinnamic acid
NEG00188	40211113.06	93709369.99	54755140.62	53073846.55	20282743.62	182088156.1	94935857.07	84475082.3	185136892.5	172797418.1	Pyridines and derivatives	82-82-6	HMDB0000017	2.94465	1.4571	0.015873016	0.310405644	4-Pyridoxic acid
POS04524	29871683.72	60542783.95	42987137.64	15360026.95	36894188.65	9981514.104	5193919.738	21452022.9	16970812.11	22770943.97	--	--	--	1.34497	-1.2816	0.055555556	0.491121258	5,12-Dihydroxanthommatin
POS00296	319580093.9	464004559.8	80617592.27	305321317.5	24615322.24	482634005.2	94516508.68	490469585.9	58155836.8	949473924.4	Organooxygen compounds	-	HMDB0012815	2.69735	0.7973	0.30952381	0.820874103	5-Aminopentanal
NEG02814	525291.1724	600688.3772	3002.58076	3002.58076	357368.4113	24319019.69	41177977.06	16837100.57	22019185.22	46587978.41	-	-	HMDB0030097	1.77908	6.6632	0.011925234	0.310405644	5-Hydroxyisourate
POS04707	33391462.21	36646984.98	31092413.92	29717335.28	36184819.58	35880361.57	18271718.75	13696404.79	5128455.095	19150155.85	--	--	--	1.14004	-0.8584	0.055555556	0.491121258	6-{[6,12-bis(3,4-dihydroxyphenyl)-13-hydroxy-4-oxo-3,11-dioxatricyclo[8.4.0.0,]tetradeca-1,7,9-trien-8-yl]oxy}-3,4,5-trihydroxyoxane-2-carboxylic acid
NEG00355	2334122.488	3955898.701	3019768.515	1424074.351	2955979.758	16962167.21	18524588.59	19518827.28	34059846.35	28928273.88	Fatty Acyls	14436-32-9	HMDB0031003	1.51505	3.1075	0.007936508	0.256084656	9-Decenoic acid
NEG00001	54806642.17	79159482.51	54059603.08	151511793.5	109689397.2	223516311.4	136542000	198337423.2	65598444.13	57969382.95	Carboxylic acids and derivatives	29135	HMDB0031647	1.49606	0.6023	0.30952381	0.820874103	Acrylic acid
POS00357	51156489.01	55619653.89	68327458.61	67230811.42	47119413.49	28752358.78	30473750.21	32400705.74	48557427.42	32997173.51	Carboxylic acids and derivatives	-	HMDB0059595	1.5257	-0.741	0.015873016	0.310405644	Allysine
NEG00029	199338023.2	99120510.25	92613224.96	164484924.2	119601480.8	669302587.1	804243034.3	799697111.1	1216286128	1688409800	Fatty Acyls	463-40-1	HMDB0001388	9.67412	2.9391	0.007936508	0.256084656	Alpha-Linolenic acid
POS00078	30805214.72	129281446.5	129452697.3	65072555.26	50513735.21	56803929.94	17773719.27	29626331.19	41086483.29	47731178.11	Carboxylic acids and derivatives	515-25-3	HMDB0029412	1.7255	-1.0696	0.095238095	0.590964591	Betonicine
NEG00232	31263062.06	14881674.27	12762072.4	25021887.21	17425103.67	35243354.51	32620630.99	54424423.12	46921931.47	69916711.15	Fatty Acyls	2540-56-9	HMDB0003797	1.61691	1.2384	0.007936508	0.256084656	Bovinic acid
POS00017	35275712.69	91349125.43	49669095.67	43671509.85	50598652.12	34849252.34	29242269.8	6286591.807	28280590.98	4666751.988	Diazines	71-30-7	HMDB0000630	1.69629	-1.3888	0.007936508	0.256084656	Cytosine
POS00328	72373853.54	70502122.3	75003265.13	70232248.39	43538177.82	23700682.76	43824866.06	53533651.83	40909133.96	20685850.5	Pyridines and derivatives	2756-89-0	HMDB0001084	1.67715	-0.8605	0.031746032	0.420961078	D-1-Piperideine-2-carboxylic acid
NEG00076	16917047.2	20466972.86	30488809.37	20876563.68	16158280.83	45862657.06	56431560.77	47791696.04	24718122.9	11996161.26	Organooxygen compounds	6000-40-4	HMDB0031818	1.05003	0.8324	0.222222222	0.75743349	D-2,3-Dihydroxypropanoic acid
POS02954	4240578.825	8091278.348	3928752.549	584462893.5	2912301.276	732348.448	1656878.827	379547.955	306934.3927	489379.8514	--	--	--	2.25337	-7.4036	0.007936508	0.256084656	Debromohymenialdisine
POS00728	1883215.292	3679.60942	1054461.761	363846.8707	3679.60942	6655205.101	9085278.404	6546600.384	14719468.61	15989752.5	Fatty Acyls	-	HMDB0007333	1.01983	4.0015	0.011925234	0.310405644	DG(18:4(6Z,9Z,12Z,15Z)/18:1(11Z)/0:0)
NEG00211	7018950.38	17506859.2	15673818.8	26380801.43	18076450.77	23141023.65	33958303.29	36310634.21	55432863.1	44928278.66	Furofurans	32449-92-6	HMDB0006355	1.43636	1.1947	0.015873016	0.310405644	D-Glucuronic acid
POS02704	18017613.42	24627718.58	23196123.86	25461053.97	23869013.86	35331724.82	35109201.14	55751988.76	37143459.93	28134666.98	--	--	--	1.17096	0.7333	0.007936508	0.256084656	Dihydrostreptomycin 3&apos;alpha,6-bisphosphate
NEG00037	573635999.3	2441769415	1771077528	2696266228	3262017074	1550253961	1532318919	2042418584	1207748485	656672049	Fatty Acyls	636-61-3	HMDB0031518	6.45278	-0.6204	0.222222222	0.75743349	D-Malic acid
POS04803	30551713.07	23841977.41	51275094.73	37538728.82	20545305.39	3594576.855	7402392.994	14097553.91	15320983	14290690.02	--	--	--	1.44985	-1.5817	0.007936508	0.256084656	dTDP-L-mycarose
NEG00304	26643401.79	40232724.58	39835152.2	55090143.28	42400771.9	111882682.9	84810677.15	132704731.3	294864432.3	221040141.3	Fatty Acyls	10417-94-4	HMDB0001999	3.43084	2.0495	0.007936508	0.256084656	Eicosapentaenoic acid
POS00690	41805178.62	155419742.3	150916455.1	76422556.12	279689658.3	88538864.39	94745687.06	130629864.1	46558527.4	36546895.8	Organooxygen compounds	126050-09-7	HMDB0034777	1.81576	-0.8269	0.30952381	0.820874103	Epidermin
NEG00089	89043999.09	77509988.29	145840889.5	87682289.33	79224097.82	41912519.47	46245793.12	39012841.98	29046680.96	56462004.3	Fatty Acyls	111-62-6	HMDB0034451	2.29809	-1.1722	0.007936508	0.256084656	Ethyl oleate
NEG03219	51616664.45	48089405.44	55970225.67	43274743.02	52989384.26	8856722.581	12053177.64	9730540.431	6435387.253	11119476.19	Purine nucleotides	13131-49-2	HMDB0003419	2.20095	-2.3861	0.007936508	0.256084656	Formyl-CoA
POS03030	1285512749	1416649354	959594739	125722956.7	1281053724	1490416031	1611445365	1953117052	1169921556	1886852718	--	--	--	6.73949	0.6784	0.055555556	0.491121258	Fosetyl
POS03442	203624566.4	223200469.4	159994076.8	188701376.4	221945174.2	305077096	213299115.3	496668540.4	253568433.4	439956868.4	--	--	--	3.38766	0.7765	0.031746032	0.420961078	Fosetyl
POS00262	36597305.59	49453438.5	36800222.59	31884807.09	35190940.98	48635321.34	100604716.8	52331651.54	74421316.11	37213857.29	Carboxylic acids and derivatives	20791	HMDB0000112	1.35149	0.7217	0.031746032	0.420961078	gamma-Aminobutyric acid
POS03013	280915.0547	5742428.84	1035054.97	295506646.2	427307.4602	759884.7332	2841835.606	642518.3662	159939.3657	454452.3232	--	--	--	1.57504	-5.9626	0.547619048	0.898466505	gamma-L-Glutamyl-D-alanine
NEG00336	1074989281	430096234.8	907643002.8	710018782.2	552621359.6	298498471	257522514.6	194115977	378301584.7	575418257.3	Fatty Acyls	2416-19-5	HMDB0002186	5.87323	-1.1091	0.031746032	0.420961078	Hypogeic acid
POS00602	9232197.584	29405819.62	25645611.97	8891430.937	8134871.494	3263910.635	2434268.954	5888765.796	4601900.675	2765826.145	Fatty Acyls	25518-49-4	HMDB0000736	1.01912	-2.1009	0.007936508	0.256084656	Isobutyryl-L-carnitine
NEG00008	3487867731	1536551309	1331629520	2169843654	1680892750	2801687263	4402541501	4376890422	5406090403	5874124015	Fatty Acyls	506-21-8	HMDB0006270	15.7242	1.1634	0.015873016	0.310405644	Linoleic acid
NEG03538	15752592.95	23885582.71	48743264.99	674119077.4	16016079.37	971508502.2	746825201.5	24394791.98	817197671.5	61306624.19	Organooxygen compounds	32781-79-6	HMDB0041917	4.61575	1.7514	0.055555556	0.491121258	Lorazepam glucuronide
POS00258	15958485.86	24380509.53	58621178.16	37831726.04	24491591.69	14075006.02	6866490.275	10241782.23	15245560.35	16470213.66	Glycerophospholipids	89576-29-4	HMDB0011506	1.27206	-1.3585	0.015873016	0.310405644	LysoPE(18:1(9Z)/0:0)
POS00060	9265136.293	8877551.51	10241058.78	20489168	16064879.04	64031280.81	63832680.98	39125191.75	65333062.29	8517894.576	Benzene and substituted derivatives	36288	HMDB0001891	1.77551	1.8909	0.150793651	0.680504681	m-Aminobenzoic acid
NEG01440	84118509.79	70643853.7	159307544.8	141219836.2	90206560.89	46075401.83	42614517.76	27420052.52	58765842.06	72408487.6	Pteridines and derivatives	10162-32-0	HMDB0000877	2.32129	-1.1414	0.015873016	0.310405644	Neopterin
NEG00014	9080088599	3195061579	5872204239	7054442759	3662209881	2167274115	4262753478	4047940113	2675235907	3254074387	Fatty Acyls	2027-47-6	HMDB0062703	13.5547	-0.8149	0.150793651	0.680504681	Oleic acid
POS03261	3679.60942	18573819.41	681116.9384	185761653.9	910612.9621	117168.48	8600548.961	172009.0572	3679.60942	352176.653	--	--	--	1.31302	-4.4773	0.249152639	0.820874103	Oxolinic acid
POS00639	58751714.66	83677811.5	46168048.78	48568473.07	48644231.03	44302043.56	38347969.73	34159943.96	37122656.23	35477219.32	Glycerophospholipids	-	HMDB0011206	1.26449	-0.5935	0.007936508	0.256084656	PC(16:0/16:0)
POS00765	24706392.41	35174323.68	52391403.13	48747910.7	29288591.58	49693115.6	67615175.78	45143840.28	55054411.38	83763949.79	Glycerophospholipids	-	HMDB0008002	1.33228	0.6627	0.055555556	0.491121258	PC(16:1(9Z)/16:1(9Z))
POS00794	19484161.66	18143803.66	28657093.87	14501649.35	32771914.9	14256949.65	5050343.655	8767166.672	6567061.745	6025972.349	-	-	HMDB0013417	1.18841	-1.4815	0.007936508	0.256084656	PC(18:0/18:0)
POS00653	51636568.86	88505666.22	162097771.5	121904388.6	84535525.18	27043826.61	26227214.06	18685903.27	22930156.12	26617683.71	-	-	HMDB0008064	2.78207	-2.0657	0.007936508	0.256084656	PC(18:1(11Z)/14:0)
POS00785	1587404094	739286605.4	916933306.2	911356865.8	524594088.6	1903373099	1510577820	1672000030	1688719747	1523812605	Glycerophospholipids	-	HMDB0008135	8.35478	0.8265	0.031746032	0.420961078	PC(18:2(9Z,12Z)/18:0)
POS00824	28730461.8	9414096.001	16702800.55	64975749.14	26285916.39	84295755.94	117302845.1	122199144.2	169387394.8	193690488.3	Glycerophospholipids	-	HMDB0008235	3.36999	2.233	0.007936508	0.256084656	PC(18:4(6Z,9Z,12Z,15Z)/18:1(11Z))
POS00747	14956195.99	9967407.942	10179209.04	14537539.86	12200840.04	18148100.89	18360097.29	35536771.51	37880310.62	25008963.89	Glycerophospholipids	-	HMDB0008330	1.16542	1.1256	0.007936508	0.256084656	PC(20:2(11Z,14Z)/15:0)
POS00733	78264064.2	58728762.39	121357588.7	125049176.5	62876118.36	96898480.85	107477779.3	129450862.9	139544548.8	211657182.7	Glycerophospholipids	-	HMDB0008394	1.80255	0.6182	0.095238095	0.590964591	PC(20:3(8Z,11Z,14Z)/14:0)
POS00768	35033157.42	44493320.74	45097609.01	22865932.25	38592310.95	27018084.28	10725865.25	18894348.04	20743018.23	12500227.52	Glycerophospholipids	-	HMDB0008423	1.36818	-1.0498	0.015873016	0.310405644	PC(20:3(8Z,11Z,14Z)/P-18:0)
POS00818	9234588.488	6012902.516	3367330.522	14073353.56	5763185.3	19291539.06	37906078.92	29010161.19	38080306.42	32343388.43	Glycerophospholipids	-	HMDB0008726	1.61004	2.0263	0.007936508	0.256084656	PC(22:6(4Z,7Z,10Z,13Z,16Z,19Z)/16:1(9Z))
POS02929	6176644.958	9207499.359	4271135.508	130135281.3	3417179.715	1538595.979	1770575.063	2261713.561	1709982.699	1536483.367	Linear 1,3-diarylpropanoids	60-82-2	HMDB0003306	1.15991	-4.119	0.007936508	0.256084656	Phloretin
POS07864	1359363.151	50231155.12	39354388.98	43527871.82	41206690.83	56434129.13	51931595.03	81513229.56	42415267.14	65379875.08	--	--	--	1.35042	0.7608	0.031746032	0.420961078	Propane-1,2-diol 1-phosphate
POS00125	38549608.04	99241960.85	114568649.6	23389770.15	44433178.81	24133758.7	32611053.71	59364779.48	31359534.57	37765213.75	Fatty Acyls	17298-37-2	HMDB0000824	1.2199	-0.7895	0.30952381	0.820874103	Propionylcarnitine
NEG02396	19400224.94	62969597.07	65480364.81	34838011.68	57270399.46	19476352.89	23935289.45	40113812.5	12206994.67	14663949.67	Carboxylic acids and derivatives	-	HMDB0060257	1.44367	-1.1201	0.095238095	0.590964591	Selenomethionine Se-oxide
POS03210	129498.8115	47012151.75	1410751.218	164123318.7	2965141.074	457264.9933	34861682.72	6109510.702	3679.60942	1906437.827	Carboxylic acids and derivatives	-	HMDB0029038	1.2188	-2.3149	0.547619048	0.898466505	Serylglutamic acid
POS03449	2495382.201	193956636.9	14029680.17	697393046.5	8890317.624	2394433.46	143998321.2	25596576.63	958315.9604	6077870.492	Carboxylic acids and derivatives	-	HMDB0029038	2.53647	-2.3564	0.30952381	0.820874103	Serylglutamic acid
POS00264	362434655.1	517172376.8	386544959	223482549.5	600440077.7	295382612.8	185381960.6	247879710.1	174933492.1	187397761.7	Organonitrogen compounds	123-78-4	HMDB0000252	4.14623	-0.9379	0.031746032	0.420961078	Sphingosine
NEG00315	3356268.872	3002.58076	900939.0035	3002.58076	454486.1478	4816225.468	3751390.281	1275193.219	52791797.49	71098622	Fatty Acyls	20290-75-9	HMDB0006547	1.28783	4.8251	0.021176658	0.409980096	Stearidonic acid
NEG01567	100666479.3	45503464.27	31206460.34	53195318.6	86915703.64	44110842.07	57027214.6	39521865.37	8357637.303	36193717.96	Fatty Acyls	604-98-8	HMDB0001022	1.28947	-0.7775	0.222222222	0.75743349	Succinyl-CoA
NEG00056	37129898.01	85128321.97	103992408.4	101569370	72903246.3	192064357.6	312398783.6	167606734.2	186081311.1	14630855.36	Steroids and steroid derivatives	81-24-3	HMDB0000036	2.53774	1.123	0.150793651	0.680504681	Taurocholic acid
NEG00177	149639673.6	117707567.9	104714082.6	143509669.8	242659672.4	169937704.1	163436708.4	145781485.4	277205524.4	410137874	Imidazopyrimidines	154-42-7	HMDB0014496	2.16978	0.6215	0.095238095	0.590964591	Thioguanine
NEG00302	3002.58076	3002.58076	3002.58076	2319703.857	3002.58076	29350360.67	28236205.75	40501875.37	85582432.17	72781652.18	Fatty Acyls	1871-67-6	HMDB0001568	2.26858	6.7812	0.009700785	0.293448748	trans-2-Octenoic acid
POS00256	66729149.46	28756371.5	52641208.6	16073212.95	67309527.46	87902816.39	85437989.64	83051223.92	77891343.24	21993367.57	Prenol lipids	68-26-8	HMDB0000305	1.20718	0.6219	0.095238095	0.590964591	Vitamin A
