# Supplementary material for: Integrated Metabolomic and Transcriptomic Analysis Reveals Potential Gut-Liver Crosstalks in the Lipogenesis of Chicken
Source: Animals (Basel). 2023 May 17;13(10):1659. doi: 10.3390/ani13101659 (PMC10215772; doi:10.3390/ani13101659)
Supplement: Supplementary file 1 [file animals-13-01659-s001.zip › Table S5.csv]

id	NFD-1_count	NFD-2_count	NFD-3_count	NFD-4_count	NFD-5_count	HFD-1_count	HFD-2_count	HFD-3_count	HFD-4_count	HFD-5_count	NFD-1_fpkm	NFD-2_fpkm	NFD-3_fpkm	NFD-4_fpkm	NFD-5_fpkm	HFD-1_fpkm	HFD-2_fpkm	HFD-3_fpkm	HFD-4_fpkm	HFD-5_fpkm	NFD_mean	HFD_mean	log2(fc)	PValue	FDR	Symbol	KEGG_A_class	KEGG_B_class	K_ID	Description	Pathway	GO Component	GO Function	GO Process
ENSGALG00000003362	1729	1301	1470	1942	2665	6393	6844	6193	10501	3745	20.53	15.28	17.93	23.54	30.16	72.38	75.9	71.89	117.55	42.06	21.488	75.956	1.821632722	1.24E-12	1.85E-08	ACSS2	Metabolism;Metabolism;Metabolism;Metabolism;Metabolism;Metabolism	Global and overview maps;Global and overview maps;Carbohydrate metabolism;Carbohydrate metabolism;Carbohydrate metabolism;Carbohydrate metabolism	K01895;K01895;K01895;K01895;K01895;K01895	acyl-CoA synthetase short-chain family member 2 [Source:NCBI gene;Acc:419158]	ko01100//Metabolic pathways;ko01200//Carbon metabolism;ko00010//Glycolysis / Gluconeogenesis;ko00620//Pyruvate metabolism;ko00640//Propanoate metabolism;ko00630//Glyoxylate and dicarboxylate metabolism	GO:0005654//nucleoplasm;GO:0005737//cytoplasm;GO:0005829//cytosol;GO:0016020//membrane;GO:0016021//integral component of membrane;GO:0043231//intracellular membrane-bounded organelle	GO:0003824//catalytic activity;GO:0003987//acetate-CoA ligase activity;GO:0050218//propionate-CoA ligase activity	GO:0006085//acetyl-CoA biosynthetic process;GO:0008610//lipid biosynthetic process
ENSGALG00000030032	22	25	10	20	23	98	1360	1366	1082	63	0.27	0.3	0.13	0.25	0.28	1.14	15.45	16.14	12.44	0.71	0.246	9.176	5.221135171	4.35E-11	3.25E-07	SLC4A10	-	-	-	solute carrier family 4 member 10 [Source:NCBI gene;Acc:424188]	-	GO:0005623//cell;GO:0005886//plasma membrane;GO:0016020//membrane;GO:0016021//integral component of membrane;GO:0016323//basolateral plasma membrane;GO:0030425//dendrite;GO:0036477//somatodendritic compartment;GO:0043025//neuronal cell body;GO:0043679//axon terminus;GO:0045202//synapse;GO:0097440//apical dendrite;GO:0097441//basilar dendrite;GO:0097442//CA3 pyramidal cell dendrite	GO:0005452//inorganic anion exchanger activity;GO:0008509//anion transmembrane transporter activity;GO:0008510//sodium:bicarbonate symporter activity;GO:0015301//anion:anion antiporter activity	GO:0006811//ion transport;GO:0006820//anion transport;GO:0006885//regulation of pH;GO:0007601//visual perception;GO:0009416//response to light stimulus;GO:0009791//post-embryonic development;GO:0015698//inorganic anion transport;GO:0015701//bicarbonate transport;GO:0021860//pyramidal neuron development;GO:0030641//regulation of cellular pH;GO:0035264//multicellular organism growth;GO:0035641//loc…
ENSGALG00000001320	643	1135	1378	1175	1252	7657	10392	1959	7747	3528	14.31	25.11	31.77	27.41	27.46	168.54	223.15	43.71	168.2	75.53	25.212	135.826	2.429577196	1.18E-10	5.89E-07	CYP1A2	Metabolism;Organismal Systems;Human Diseases;Metabolism;Metabolism;Metabolism;Metabolism	Global and overview maps;Endocrine system;Cancers;Amino acid metabolism;Metabolism of cofactors and vitamins;Lipid metabolism;Xenobiotics biodegradation and metabolism	K07408;K07408;K07408;K07408;K07408;K07408;K07408	cytochrome P450, family 1, subfamily A, polypeptide 2 [Source:NCBI gene;Acc:396051]	ko01100//Metabolic pathways;ko04913//Ovarian Steroidogenesis;ko05204//Chemical carcinogenesis;ko00380//Tryptophan metabolism;ko00830//Retinol metabolism;ko00140//Steroid hormone biosynthesis;ko00980//Metabolism of xenobiotics by cytochrome P450	GO:0005623//cell;GO:0043231//intracellular membrane-bounded organelle	GO:0004497//monooxygenase activity;GO:0005506//iron ion binding;GO:0016491//oxidoreductase activity;GO:0016705//oxidoreductase activity, acting on paired donors, with incorporation or reduction of molecular oxygen;GO:0016712//oxidoreductase activity, acting on paired donors, with incorporation or reduction of molecular oxygen, reduced flavin or flavoprotein as one donor, and incorporation of one …	GO:0017144//drug metabolic process;GO:0043385//mycotoxin metabolic process;GO:0046677//response to antibiotic;GO:0055114//oxidation-reduction process;GO:0070989//oxidative demethylation;GO:0071615//oxidative deethylation
ENSGALG00000038923	801	947	398	502	786	111	145	252	169	303	17.91	21.21	10.33	11.72	16.94	2.38	3.09	5.16	3.36	6.62	15.622	4.122	-1.922162756	6.37E-09	9.79E-06	-	Metabolism	Xenobiotics biodegradation and metabolism	K03927	fatty acyl-CoA hydrolase precursor, medium chain-like [Source:NCBI gene;Acc:415787]	ko00983//Drug metabolism - other enzymes	GO:0005615//extracellular space	GO:0004771//sterol esterase activity;GO:0004806//triglyceride lipase activity;GO:0016787//hydrolase activity;GO:0052689//carboxylic ester hydrolase activity	GO:0016042//lipid catabolic process
MSTRG.8311	407	411	747	387	503	210	240	229	150	208	2.75	2.76	5.22	2.74	3.35	1.4	1.56	1.55	0.99	1.35	3.364	1.37	-1.296001812	6.56E-09	9.79E-06	--	-	-	-	-	-	-	-	-
ENSGALG00000009654	90	53	67	104	121	245	227	321	217	148	1.44	0.84	1.11	1.74	1.91	3.87	3.49	5.14	3.38	2.27	1.408	3.63	1.366322214	9.46E-08	0.000100753	-	-	-	-	myeloid leukemia factor 1 [Source:NCBI gene;Acc:425019]	-	GO:0005634//nucleus	GO:0003677//DNA binding	GO:0006355//regulation of transcription, DNA-templated
ENSGALG00000028318	57	79	44	45	51	141	241	208	157	82	1.45	1.99	1.16	1.2	1.28	3.54	5.9	5.29	3.89	2	1.416	4.124	1.542223067	1.39E-07	0.000137908	CDKN1A	Human Diseases;Environmental Information Processing;Human Diseases;Human Diseases;Human Diseases;Human Diseases;Human Diseases;Human Diseases;Human Diseases;Human Diseases;Human Diseases;Cellular Processes;Human Diseases;Human Diseases;Organismal Systems;Environmental Information Processing;Human Diseases;Human Diseases;Human Diseases;Human Diseases;Environmental Information Processing;Cellular P…	Cancers;Signal transduction;Infectious diseases;Infectious diseases;Cancers;Infectious diseases;Infectious diseases;Cancers;Cancers;Infectious diseases;Cancers;Cell growth and death;Infectious diseases;Cancers;Endocrine system;Signal transduction;Cancers;Endocrine and metabolic diseases;Infectious diseases;Cancers;Signal transduction;Cell growth and death;Signal transduction;Endocrine system;Canc…	K06625;K06625;K06625;K06625;K06625;K06625;K06625;K06625;K06625;K06625;K06625;K06625;K06625;K06625;K06625;K06625;K06625;K06625;K06625;K06625;K06625;K06625;K06625;K06625;K06625;K06625;K06625;K06625;K06625;K06625;K06625;K06625;K06625;K06625;K06625;K06625;K06625;K06625;K06625;K06625;K06625	cyclin dependent kinase inhibitor 1A [Source:NCBI gene;Acc:378914]	ko05200//Pathways in cancer;ko04151//PI3K-Akt signaling pathway;ko05165//Human papillomavirus infection;ko05169//Epstein-Barr virus infection;ko05202//Transcriptional misregulation in cancers;ko05163//Human cytomegalovirus infection;ko05166//HTLV-I infection;ko05205//Proteoglycans in cancer;ko05203//Viral carcinogenesis;ko05167//Kaposi sarcoma-associated herpesvirus infection;ko05225//Hepatocellu…	GO:0005634//nucleus	GO:0004861//cyclin-dependent protein serine/threonine kinase inhibitor activity	GO:0007050//cell cycle arrest;GO:0007346//regulation of mitotic cell cycle;GO:0045736//negative regulation of cyclin-dependent protein serine/threonine kinase activity;GO:0072331//signal transduction by p53 class mediator
ENSGALG00000052243	347	768	146	1153	278	5195	9953	2777	3386	3424	7.48	16.47	3.27	26.09	5.91	110.9	207.27	60.1	71.3	71.08	11.844	104.13	3.13615747	5.16E-07	0.000385066	CYP2C18	Metabolism;Organismal Systems;Organismal Systems;Metabolism;Human Diseases;Metabolism;Metabolism;Metabolism	Global and overview maps;Sensory system;Nervous system;Lipid metabolism;Cancers;Metabolism of cofactors and vitamins;Lipid metabolism;Lipid metabolism	K07413;K07413;K07413;K07413;K07413;K07413;K07413;K07413	cytochrome P450 family 2 subfamily C member 18 [Source:NCBI gene;Acc:414833]	ko01100//Metabolic pathways;ko04750//Inflammatory mediator regulation of TRP channels;ko04726//Serotonergic synapse;ko00590//Arachidonic acid metabolism;ko05204//Chemical carcinogenesis;ko00830//Retinol metabolism;ko00140//Steroid hormone biosynthesis;ko00591//Linoleic acid metabolism	-	GO:0004497//monooxygenase activity;GO:0005506//iron ion binding;GO:0016491//oxidoreductase activity;GO:0016705//oxidoreductase activity, acting on paired donors, with incorporation or reduction of molecular oxygen;GO:0016712//oxidoreductase activity, acting on paired donors, with incorporation or reduction of molecular oxygen, reduced flavin or flavoprotein as one donor, and incorporation of one …	GO:0055114//oxidation-reduction process
ENSGALG00000027786	82	143	66	174	96	371	419	771	230	244	1.83	3.17	1.53	4.07	2.11	8.19	9.03	17.26	5.01	5.24	2.542	8.946	1.815278728	9.35E-07	0.000663998	SOCS3	Human Diseases;Human Diseases;Environmental Information Processing;Genetic Information Processing;Human Diseases;Human Diseases;Organismal Systems;Organismal Systems;Human Diseases;Organismal Systems;Environmental Information Processing;Organismal Systems;Organismal Systems;Human Diseases	Infectious diseases;Infectious diseases;Signal transduction;Folding, sorting and degradation;Infectious diseases;Endocrine and metabolic diseases;Endocrine system;Endocrine system;Endocrine and metabolic diseases;Development;Signal transduction;Endocrine system;Endocrine system;Endocrine and metabolic diseases	K04696;K04696;K04696;K04696;K04696;K04696;K04696;K04696;K04696;K04696;K04696;K04696;K04696;K04696	suppressor of cytokine signaling 3 [Source:NCBI gene;Acc:395299]	ko05168//Herpes simplex infection;ko05164//Influenza A;ko04630//Jak-STAT signaling pathway;ko04120//Ubiquitin mediated proteolysis;ko05160//Hepatitis C;ko04932//Non-alcoholic fatty liver disease (NAFLD);ko04910//Insulin signaling pathway;ko04935//Growth hormone synthesis, secretion and action;ko04931//Insulin resistance;ko04380//Osteoclast differentiation;ko04668//TNF signaling pathway;ko04917//P…	GO:0005942//phosphatidylinositol 3-kinase complex	GO:0001784//phosphotyrosine binding;GO:0046935//1-phosphatidylinositol-3-kinase regulator activity	GO:0001932//regulation of protein phosphorylation;GO:0007259//JAK-STAT cascade;GO:0009968//negative regulation of signal transduction;GO:0016567//protein ubiquitination;GO:0035556//intracellular signal transduction;GO:0042532//negative regulation of tyrosine phosphorylation of STAT protein;GO:0043066//negative regulation of apoptotic process;GO:0043551//regulation of phosphatidylinositol 3-kinase…
ENSGALG00000048205	94	180	135	249	129	1065	1563	492	278	337	3.61	6.87	5.37	10.01	4.88	40.41	57.85	18.92	10.4	12.43	6.148	28.002	2.187340803	1.18E-06	0.000796683	-	Metabolism;Metabolism	Global and overview maps;Lipid metabolism	K01824;K01824	3-beta-hydroxysteroid-Delta(8),Delta(7)-isomerase-like [Source:NCBI gene;Acc:100857622]	ko01100//Metabolic pathways;ko00100//Steroid biosynthesis	GO:0016020//membrane;GO:0016021//integral component of membrane	GO:0047750//cholestenol delta-isomerase activity	GO:0016125//sterol metabolic process
ENSGALG00000030121	141	147	119	289	242	377	518	554	1068	393	3.58	3.71	3.13	7.69	6.06	9.46	12.69	14.1	26.45	9.59	4.834	14.458	1.580578617	2.14E-06	0.001226591	-	-	-	-	solute carrier family 2, facilitated glucose transporter member 11-like [Source:NCBI gene;Acc:769554]	-	GO:0016020//membrane;GO:0016021//integral component of membrane	GO:0022857//transmembrane transporter activity	GO:0055085//transmembrane transport
ENSGALG00000036190	1690	2676	4420	2452	2921	681	1415	1567	788	1187	27.32	42.99	73.99	41.52	46.53	10.88	22.06	25.39	12.42	18.45	46.47	17.84	-1.38118403	2.14E-06	0.001226591	AOC1	Metabolism;Metabolism;Metabolism;Metabolism	Global and overview maps;Amino acid metabolism;Amino acid metabolism;Amino acid metabolism	K11182;K11182;K11182;K11182	amine oxidase, copper containing 1 [Source:NCBI gene;Acc:100858159]	ko01100//Metabolic pathways;ko00330//Arginine and proline metabolism;ko00380//Tryptophan metabolism;ko00340//Histidine metabolism	GO:0005615//extracellular space;GO:0005886//plasma membrane;GO:0070062//extracellular exosome	GO:0005507//copper ion binding;GO:0005509//calcium ion binding;GO:0008131//primary amine oxidase activity;GO:0008144//drug binding;GO:0008201//heparin binding;GO:0008270//zinc ion binding;GO:0016491//oxidoreductase activity;GO:0042803//protein homodimerization activity;GO:0044877//macromolecular complex binding;GO:0046872//metal ion binding;GO:0048038//quinone binding;GO:0052597//diamine oxidase …	GO:0009308//amine metabolic process;GO:0035874//cellular response to copper ion starvation;GO:0042493//response to drug;GO:0046677//response to antibiotic;GO:0055114//oxidation-reduction process;GO:0071280//cellular response to copper ion;GO:0071420//cellular response to histamine;GO:0097185//cellular response to azide
ENSGALG00000011391	138	186	95	42	46	220	574	347	511	328	3.69	4.94	2.63	1.18	1.21	5.81	14.79	9.29	13.32	8.43	2.73	10.328	1.919588049	2.46E-06	0.001311967	AMN	-	-	-	amnion associated transmembrane protein [Source:NCBI gene;Acc:423472]	-	GO:0005615//extracellular space;GO:0016020//membrane;GO:0016021//integral component of membrane;GO:0016324//apical plasma membrane;GO:0030139//endocytic vesicle;GO:0045177//apical part of cell	GO:0005102//receptor binding	GO:0006898//receptor-mediated endocytosis;GO:0007588//excretion;GO:0008104//protein localization;GO:0015889//cobalamin transport;GO:0043001//Golgi to plasma membrane protein transport
ENSGALG00000004669	292	234	270	203	257	61	87	47	119	156	4.56	3.63	4.35	3.32	3.95	0.94	1.3	0.74	1.81	2.34	3.962	1.426	-1.474254898	3.06E-06	0.00157126	ASPA	Metabolism;Metabolism;Metabolism	Global and overview maps;Amino acid metabolism;Amino acid metabolism	K01437;K01437;K01437	aspartoacylase [Source:NCBI gene;Acc:417609]	ko01100//Metabolic pathways;ko00250//Alanine, aspartate and glutamate metabolism;ko00340//Histidine metabolism	GO:0005829//cytosol	GO:0016788//hydrolase activity, acting on ester bonds;GO:0016811//hydrolase activity, acting on carbon-nitrogen (but not peptide) bonds, in linear amides;GO:0042802//identical protein binding	-
ENSGALG00000020479	85	63	68	57	81	177	151	225	113	104	1.91	1.33	1.39	1.3	1.75	3.96	3.11	4.74	2.55	2.3	1.536	3.332	1.117210185	4.74E-06	0.002140589	SLC43A3	-	-	-	solute carrier family 43 member 3 [Source:NCBI gene;Acc:423133]	-	GO:0016020//membrane;GO:0016021//integral component of membrane	-	GO:0055085//transmembrane transport
ENSGALG00000012229	40	95	97	95	107	152	236	195	209	171	2.7	6.34	6.7	6.7	7.08	10.09	15.29	13.1	13.68	11.01	5.904	12.634	1.097546851	5.59E-06	0.002383967	RPS29	Genetic Information Processing	Translation	K02980	ribosomal protein S29 [Source:NCBI gene;Acc:776054]	ko03010//Ribosome	GO:0005840//ribosome;GO:0022627//cytosolic small ribosomal subunit	GO:0003735//structural constituent of ribosome;GO:0008270//zinc ion binding	GO:0006412//translation
ENSGALG00000008855	5560	6714	5794	9118	7117	24535	19424	24425	10039	8855	86.56	103.06	93.65	147.86	107.98	377.57	291.63	381.95	151.03	132.82	107.822	267	1.308188166	7.74E-06	0.002629189	UGP2	Metabolism;Metabolism;Metabolism;Metabolism;Metabolism	Global and overview maps;Carbohydrate metabolism;Carbohydrate metabolism;Carbohydrate metabolism;Carbohydrate metabolism	K00963;K00963;K00963;K00963;K00963	UDP-glucose pyrophosphorylase 2 [Source:NCBI gene;Acc:373900]	ko01100//Metabolic pathways;ko00520//Amino sugar and nucleotide sugar metabolism;ko00052//Galactose metabolism;ko00500//Starch and sucrose metabolism;ko00040//Pentose and glucuronate interconversions	GO:0005737//cytoplasm	GO:0003983//UTP:glucose-1-phosphate uridylyltransferase activity;GO:0016740//transferase activity;GO:0016779//nucleotidyltransferase activity;GO:0042802//identical protein binding;GO:0070569//uridylyltransferase activity	GO:0005977//glycogen metabolic process;GO:0006011//UDP-glucose metabolic process
ENSGALG00000011227	23	48	27	18	50	0	10	7	8	4	0.7	1.42	0.85	0.56	1.48	0	0.3	0.21	0.23	0.11	1.002	0.17	-2.559275857	9.63E-06	0.002992675	CDS1	Metabolism;Environmental Information Processing;Metabolism	Global and overview maps;Signal transduction;Lipid metabolism	K00981;K00981;K00981	CDP-diacylglycerol synthase 1 [Source:NCBI gene;Acc:422611]	ko01100//Metabolic pathways;ko04070//Phosphatidylinositol signaling system;ko00564//Glycerophospholipid metabolism	GO:0005783//endoplasmic reticulum;GO:0005789//endoplasmic reticulum membrane;GO:0016020//membrane;GO:0016021//integral component of membrane	GO:0004605//phosphatidate cytidylyltransferase activity;GO:0016740//transferase activity;GO:0016772//transferase activity, transferring phosphorus-containing groups;GO:0016779//nucleotidyltransferase activity	GO:0006629//lipid metabolic process;GO:0006661//phosphatidylinositol biosynthetic process;GO:0008654//phospholipid biosynthetic process;GO:0016024//CDP-diacylglycerol biosynthetic process;GO:0045600//positive regulation of fat cell differentiation
ENSGALG00000000156	0	0	0	0	0	68	26	0	27	3	0	0	0	0	0	0.9	0.34	0	0.35	0.04	0.001	0.326	8.348728154	1.02E-05	0.003054983	BRD2	-	-	-	bromodomain containing 2 [Source:NCBI gene;Acc:417049]	-	GO:0005634//nucleus;GO:0005654//nucleoplasm;GO:0005737//cytoplasm;GO:0016607//nuclear speck	GO:0003682//chromatin binding;GO:0005515//protein binding;GO:0070577//lysine-acetylated histone binding	GO:0001843//neural tube closure;GO:0006334//nucleosome assembly;GO:0006357//regulation of transcription from RNA polymerase II promoter;GO:0010468//regulation of gene expression
ENSGALG00000002362	383	293	151	337	453	754	612	839	573	663	20.92	15.97	8.32	19.49	24.52	41.56	32.58	46.52	30.73	35.18	17.844	37.314	1.06427797	1.18E-05	0.003334184	MANF	-	-	-	mesencephalic astrocyte derived neurotrophic factor [Source:NCBI gene;Acc:107048996]	-	GO:0005615//extracellular space;GO:0005783//endoplasmic reticulum	-	GO:0031175//neuron projection development;GO:0071542//dopaminergic neuron differentiation
ENSGALG00000047448	7	13	8	5	15	17	40	36	40	28	0.15	0.27	0.18	0.11	0.31	0.36	0.82	0.76	0.82	0.57	0.204	0.666	1.706953025	1.91E-05	0.005099335	PCSK9	Organismal Systems	Digestive system	K13050	proprotein convertase subtilisin/kexin type 9 [Source:NCBI gene;Acc:424664]	ko04979//Cholesterol metabolism	GO:0005576//extracellular region;GO:0005615//extracellular space;GO:0005737//cytoplasm;GO:0005764//lysosome;GO:0005769//early endosome;GO:0005770//late endosome;GO:0005783//endoplasmic reticulum;GO:0005794//Golgi apparatus;GO:0005886//plasma membrane;GO:0009986//cell surface;GO:0030134//ER to Golgi transport vesicle;GO:0048471//perinuclear region of cytoplasm;GO:1990666//PCSK9-LDLR complex;GO:199…	GO:0004252//serine-type endopeptidase activity;GO:0008233//peptidase activity;GO:0008236//serine-type peptidase activity;GO:0016787//hydrolase activity;GO:0019871//sodium channel inhibitor activity;GO:0030169//low-density lipoprotein particle binding;GO:0030547//receptor inhibitor activity;GO:0034185//apolipoprotein binding;GO:0034189//very-low-density lipoprotein particle binding;GO:0034190//apo…	GO:0001822//kidney development;GO:0001889//liver development;GO:0001920//negative regulation of receptor recycling;GO:0002092//positive regulation of receptor internalization;GO:0006508//proteolysis;GO:0006641//triglyceride metabolic process;GO:0006644//phospholipid metabolic process;GO:0007041//lysosomal transport;GO:0008203//cholesterol metabolic process;GO:0009267//cellular response to starvat…
ENSGALG00000002624	13	21	0	14	0	48	145	101	62	169	0.13	0.2	0	0.15	0	0.47	1.36	0.99	0.59	1.58	0.096	0.998	3.377933505	2.06E-05	0.005402765	BMS1	Genetic Information Processing	Translation	K14569	Gallus gallus BMS1, ribosome biogenesis factor (BMS1), mRNA. [Source:RefSeq mRNA;Acc:NM_001364904]	ko03008//Ribosome biogenesis in eukaryotes	GO:0005634//nucleus;GO:0005654//nucleoplasm;GO:0005730//nucleolus;GO:0030686//90S preribosome	GO:0003924//GTPase activity;GO:0005525//GTP binding;GO:0034511//U3 snoRNA binding	GO:0000462//maturation of SSU-rRNA from tricistronic rRNA transcript (SSU-rRNA, 5.8S rRNA, LSU-rRNA);GO:0000479//endonucleolytic cleavage of tricistronic rRNA transcript (SSU-rRNA, 5.8S rRNA, LSU-rRNA);GO:0042254//ribosome biogenesis
ENSGALG00000010820	70	84	95	40	113	27	33	35	37	40	1.44	1.71	2.02	0.86	2.29	0.55	0.65	0.72	0.74	0.79	1.664	0.69	-1.269987166	2.32E-05	0.005963398	CHGA	-	-	-	chromogranin A [Source:NCBI gene;Acc:423420]	-	GO:0005615//extracellular space;GO:0030141//secretory granule;GO:0042583//chromaffin granule;GO:0042629//mast cell granule;GO:0048471//perinuclear region of cytoplasm	-	GO:0002551//mast cell chemotaxis;GO:0032762//mast cell cytokine production;GO:0033366//protein localization to secretory granule;GO:0033604//negative regulation of catecholamine secretion;GO:0042742//defense response to bacterium;GO:0043303//mast cell degranulation;GO:0045576//mast cell activation;GO:0046676//negative regulation of insulin secretion;GO:0046888//negative regulation of hormone secr…
ENSGALG00000008646	4574	14662	8943	14272	14082	27353	29289	24956	28003	20558	69.98	227.62	144.42	233.14	218.11	421.71	441.92	390.04	429.18	310.64	178.654	398.698	1.158128153	2.48E-05	0.006260582	-	-	-	-	histidine rich glycoprotein [Source:NCBI gene;Acc:770588]	-	GO:0005576//extracellular region;GO:0036019//endolysosome	GO:0004866//endopeptidase inhibitor activity;GO:0004867//serine-type endopeptidase inhibitor activity;GO:0004869//cysteine-type endopeptidase inhibitor activity;GO:0008201//heparin binding;GO:0008270//zinc ion binding	GO:0010543//regulation of platelet activation;GO:0010951//negative regulation of endopeptidase activity;GO:0015886//heme transport;GO:0051918//negative regulation of fibrinolysis
ENSGALG00000049755	14	15	1	43	14	68	389	411	46	29	0.24	0.27	0.02	0.77	0.24	1.17	6.51	7.14	0.78	0.48	0.308	3.216	3.38426515	2.82E-05	0.006878681	IL22RA2	Environmental Information Processing	Signal transduction	K05139	interleukin 22 receptor subunit alpha 2 [Source:NCBI gene;Acc:770428]	ko04630//Jak-STAT signaling pathway	GO:0005829//cytosol	GO:0005515//protein binding;GO:0042017//interleukin-22 binding;GO:0042018//interleukin-22 receptor activity	GO:0019221//cytokine-mediated signaling pathway;GO:0042509//regulation of tyrosine phosphorylation of STAT protein;GO:0050728//negative regulation of inflammatory response
ENSGALG00000014615	37	41	55	36	19	12	12	13	12	16	0.16	0.18	0.25	0.17	0.08	0.05	0.05	0.06	0.05	0.07	0.168	0.056	-1.584962501	2.97E-05	0.00701963	LAMA1	Human Diseases;Environmental Information Processing;Human Diseases;Cellular Processes;Human Diseases;Human Diseases;Human Diseases;Human Diseases;Environmental Information Processing;Human Diseases;Human Diseases;Human Diseases	Cancers;Signal transduction;Infectious diseases;Cellular community - eukaryotes;Infectious diseases;Cardiovascular diseases;Cardiovascular diseases;Infectious diseases;Signaling molecules and interaction;Cancers;Cardiovascular diseases;Cardiovascular diseases	K05637;K05637;K05637;K05637;K05637;K05637;K05637;K05637;K05637;K05637;K05637;K05637	laminin subunit alpha 1 [Source:NCBI gene;Acc:374016]	ko05200//Pathways in cancer;ko04151//PI3K-Akt signaling pathway;ko05165//Human papillomavirus infection;ko04510//Focal adhesion;ko05146//Amoebiasis;ko05414//Dilated cardiomyopathy (DCM);ko05416//Viral myocarditis;ko05145//Toxoplasmosis;ko04512//ECM-receptor interaction;ko05222//Small cell lung cancer;ko05410//Hypertrophic cardiomyopathy (HCM);ko05412//Arrhythmogenic right ventricular cardiomyopat…	GO:0005604//basement membrane;GO:0005606//laminin-1 complex;GO:0005608//laminin-3 complex;GO:0005615//extracellular space;GO:0005911//cell-cell junction;GO:0016020//membrane;GO:0031012//extracellular matrix;GO:0043256//laminin complex	GO:0005102//receptor binding;GO:0005201//extracellular matrix structural constituent;GO:0008022//protein C-terminus binding;GO:0043208//glycosphingolipid binding	GO:0002011//morphogenesis of an epithelial sheet;GO:0006468//protein phosphorylation;GO:0007155//cell adhesion;GO:0007166//cell surface receptor signaling pathway;GO:0007411//axon guidance;GO:0009887//organ morphogenesis;GO:0009888//tissue development;GO:0030155//regulation of cell adhesion;GO:0030334//regulation of cell migration;GO:0031175//neuron projection development;GO:0043010//camera-type …
ENSGALG00000014812	49	71	85	83	60	150	99	208	116	197	0.82	1.18	1.47	1.45	0.99	2.47	1.59	3.47	1.88	3.16	1.182	2.514	1.088754614	3.71E-05	0.00791478	SIDT1	-	-	-	SID1 transmembrane family member 1 [Source:NCBI gene;Acc:418321]	-	GO:0005764//lysosome;GO:0005886//plasma membrane;GO:0016020//membrane;GO:0016021//integral component of membrane	GO:0003725//double-stranded RNA binding;GO:0015485//cholesterol binding;GO:0051033//RNA transmembrane transporter activity	GO:0033227//dsRNA transport;GO:0050658//RNA transport
ENSGALG00000031410	373	442	525	474	614	2977	792	2212	2195	369	5.38	6.33	7.84	7.16	8.72	42.44	11.01	31.97	30.86	5.12	7.086	24.28	1.776725051	3.85E-05	0.008084784	ENPEP	Organismal Systems	Endocrine system	K11141	glutamyl aminopeptidase [Source:NCBI gene;Acc:428771]	ko04614//Renin-angiotensin system	GO:0005737//cytoplasm;GO:0005886//plasma membrane;GO:0005903//brush border;GO:0009897//external side of plasma membrane;GO:0016020//membrane;GO:0016021//integral component of membrane;GO:0016324//apical plasma membrane;GO:0031410//cytoplasmic vesicle;GO:0045177//apical part of cell	GO:0004177//aminopeptidase activity;GO:0008233//peptidase activity;GO:0008237//metallopeptidase activity;GO:0008270//zinc ion binding;GO:0016787//hydrolase activity;GO:0042277//peptide binding;GO:0046872//metal ion binding;GO:0070006//metalloaminopeptidase activity	GO:0001525//angiogenesis;GO:0003081//regulation of systemic arterial blood pressure by renin-angiotensin;GO:0006508//proteolysis;GO:0008283//cell proliferation;GO:0016477//cell migration;GO:0032835//glomerulus development;GO:0043171//peptide catabolic process
ENSGALG00000042771	1603	1514	2139	3161	2140	5492	6855	6037	3131	2725	31.63	29.7	43.68	65.28	41.61	107.08	130.47	119.41	60.21	51.71	42.38	93.776	1.145835155	4.66E-05	0.009166999	GBE1	Metabolism;Metabolism	Global and overview maps;Carbohydrate metabolism	K00700;K00700	1,4-alpha-glucan branching enzyme 1 [Source:NCBI gene;Acc:427964]	ko01100//Metabolic pathways;ko00500//Starch and sucrose metabolism	GO:0005737//cytoplasm	GO:0003824//catalytic activity;GO:0003844//1,4-alpha-glucan branching enzyme activity;GO:0004553//hydrolase activity, hydrolyzing O-glycosyl compounds;GO:0043169//cation binding	GO:0005975//carbohydrate metabolic process;GO:0005978//glycogen biosynthetic process
ENSGALG00000015057	73	87	76	166	90	194	262	378	340	126	1.2	1.42	1.3	2.86	1.46	3.16	4.16	6.24	5.46	1.99	1.648	4.202	1.350359919	4.73E-05	0.009166999	DDO	Metabolism;Cellular Processes;Metabolism	Global and overview maps;Transport and catabolism;Amino acid metabolism	K00272;K00272;K00272	D-aspartate oxidase [Source:NCBI gene;Acc:770953]	ko01100//Metabolic pathways;ko04146//Peroxisome;ko00250//Alanine, aspartate and glutamate metabolism	GO:0005829//cytosol	GO:0003884//D-amino-acid oxidase activity;GO:0008445//D-aspartate oxidase activity;GO:0016491//oxidoreductase activity;GO:0048037//cofactor binding;GO:0071949//FAD binding	GO:0006531//aspartate metabolic process;GO:0006533//aspartate catabolic process;GO:0007320//insemination;GO:0007625//grooming behavior;GO:0019478//D-amino acid catabolic process;GO:0042445//hormone metabolic process;GO:0046416//D-amino acid metabolic process;GO:0055114//oxidation-reduction process
ENSGALG00000004106	154	332	321	501	341	1974	3300	778	546	416	2.44	5.22	5.25	8.3	5.31	30.85	50.31	12.33	8.41	6.32	5.304	21.644	2.028814466	5.22E-05	0.009983589	DHCR7	Metabolism;Metabolism	Global and overview maps;Lipid metabolism	K00213;K00213	7-dehydrocholesterol reductase [Source:NCBI gene;Acc:422982]	ko01100//Metabolic pathways;ko00100//Steroid biosynthesis	GO:0005640//nuclear outer membrane;GO:0005783//endoplasmic reticulum;GO:0005829//cytosol;GO:0016020//membrane;GO:0030176//integral component of endoplasmic reticulum membrane	GO:0009918//sterol delta7 reductase activity;GO:0016627//oxidoreductase activity, acting on the CH-CH group of donors;GO:0016628//oxidoreductase activity, acting on the CH-CH group of donors, NAD or NADP as acceptor;GO:0047598//7-dehydrocholesterol reductase activity	GO:0001568//blood vessel development;GO:0006695//cholesterol biosynthetic process;GO:0009791//post-embryonic development;GO:0016126//sterol biosynthetic process;GO:0016132//brassinosteroid biosynthetic process;GO:0030154//cell differentiation;GO:0030324//lung development;GO:0035264//multicellular organism growth;GO:0042127//regulation of cell proliferation;GO:0055114//oxidation-reduction process
ENSGALG00000001325	36	64	131	100	168	557	613	156	298	185	0.72	1.27	2.69	2.07	3.27	10.91	11.7	3.09	5.75	3.52	2.004	6.994	1.803235288	5.45E-05	0.010263454	CYP1A1	Metabolism;Organismal Systems;Human Diseases;Metabolism;Metabolism;Metabolism;Metabolism	Global and overview maps;Endocrine system;Cancers;Amino acid metabolism;Metabolism of cofactors and vitamins;Lipid metabolism;Xenobiotics biodegradation and metabolism	K07408;K07408;K07408;K07408;K07408;K07408;K07408	cytochrome P450, family 1, subfamily A, polypeptide 1 [Source:NCBI gene;Acc:396052]	ko01100//Metabolic pathways;ko04913//Ovarian Steroidogenesis;ko05204//Chemical carcinogenesis;ko00380//Tryptophan metabolism;ko00830//Retinol metabolism;ko00140//Steroid hormone biosynthesis;ko00980//Metabolism of xenobiotics by cytochrome P450	GO:0005623//cell;GO:0043231//intracellular membrane-bounded organelle	GO:0004497//monooxygenase activity;GO:0005506//iron ion binding;GO:0016491//oxidoreductase activity;GO:0016705//oxidoreductase activity, acting on paired donors, with incorporation or reduction of molecular oxygen;GO:0016712//oxidoreductase activity, acting on paired donors, with incorporation or reduction of molecular oxygen, reduced flavin or flavoprotein as one donor, and incorporation of one …	GO:0017144//drug metabolic process;GO:0046677//response to antibiotic;GO:0055114//oxidation-reduction process;GO:0070989//oxidative demethylation;GO:0071615//oxidative deethylation
ENSGALG00000012032	33	34	28	32	29	82	54	46	80	61	0.55	0.56	0.48	0.56	0.48	1.35	0.87	0.77	1.3	0.98	0.526	1.054	1.002740162	5.51E-05	0.010263454	PRRG4	-	-	-	proline rich and Gla domain 4 [Source:NCBI gene;Acc:421600]	-	GO:0005576//extracellular region;GO:0016020//membrane;GO:0016021//integral component of membrane	GO:0005509//calcium ion binding	-
ENSGALG00000003838	15	15	9	33	5	94	86	66	34	39	0.43	0.43	0.26	1.02	0.15	2.74	2.43	1.95	0.97	1.1	0.458	1.838	2.004717263	5.58E-05	0.010270232	-	-	-	-	protein FAM49A-like [Source:NCBI gene;Acc:419677]	-	-	-	-
ENSGALG00000010798	89	223	310	415	187	3005	3449	573	578	504	0.96	2.4	3.47	4.7	1.99	32.13	35.98	6.21	6.1	5.24	2.704	17.132	2.663526526	6.19E-05	0.011022234	DHCR24	Metabolism;Metabolism	Global and overview maps;Lipid metabolism	K09828;K09828	24-dehydrocholesterol reductase [Source:NCBI gene;Acc:424661]	ko01100//Metabolic pathways;ko00100//Steroid biosynthesis	GO:0005634//nucleus;GO:0005783//endoplasmic reticulum;GO:0016020//membrane;GO:0016021//integral component of membrane	GO:0000246//delta24(24-1) sterol reductase activity;GO:0016491//oxidoreductase activity;GO:0016628//oxidoreductase activity, acting on the CH-CH group of donors, NAD or NADP as acceptor;GO:0019899//enzyme binding;GO:0042605//peptide antigen binding;GO:0050660//flavin adenine dinucleotide binding;GO:0071949//FAD binding	GO:0006695//cholesterol biosynthetic process;GO:0006979//response to oxidative stress;GO:0008104//protein localization;GO:0008203//cholesterol metabolic process;GO:0009888//tissue development;GO:0016125//sterol metabolic process;GO:0030539//male genitalia development;GO:0031639//plasminogen activation;GO:0042987//amyloid precursor protein catabolic process;GO:0043066//negative regulation of apopt…
ENSGALG00000047924	210	255	148	269	234	416	274	428	700	524	3.63	4.37	2.64	4.85	3.97	7.08	4.56	7.39	11.76	8.69	3.892	7.896	1.02061028	6.21E-05	0.011022234	-	-	-	-	protein MANBAL-like [Source:NCBI gene;Acc:107049470]	-	GO:0016020//membrane;GO:0016021//integral component of membrane	-	-
ENSGALG00000012254	1	4	1	4	4	26	106	22	3	9	0.01	0.06	0.02	0.06	0.06	0.38	1.51	0.32	0.04	0.13	0.042	0.476	3.502500341	7.67E-05	0.012849205	KCNJ4	Organismal Systems;Organismal Systems	Endocrine system;Nervous system	K04998;K04998	Potassium inwardly rectifying channel subfamily J member 4 [Source:NCBI gene;Acc:395903]	ko04921//Oxytocin signaling pathway;ko04725//Cholinergic synapse	GO:0016020//membrane;GO:0016021//integral component of membrane;GO:0016323//basolateral plasma membrane	GO:0005242//inward rectifier potassium channel activity;GO:0005244//voltage-gated ion channel activity;GO:0030165//PDZ domain binding	GO:0006811//ion transport;GO:0006813//potassium ion transport;GO:0034765//regulation of ion transmembrane transport;GO:1990573//potassium ion import across plasma membrane
ENSGALG00000009698	30	42	37	48	51	86	60	184	151	69	0.47	0.66	0.61	0.8	0.81	1.35	0.92	2.93	2.34	1.06	0.67	1.72	1.360175564	7.86E-05	0.012876788	SLC38A1	Organismal Systems;Organismal Systems	Nervous system;Nervous system	K14990;K14990	solute carrier family 38 member 1 [Source:NCBI gene;Acc:417806]	ko04724//Glutamatergic synapse;ko04727//GABAergic synapse	GO:0005886//plasma membrane;GO:0005887//integral component of plasma membrane;GO:0016020//membrane;GO:0016021//integral component of membrane;GO:0030424//axon	GO:0015171//amino acid transmembrane transporter activity;GO:0015186//L-glutamine transmembrane transporter activity	GO:0003333//amino acid transmembrane transport;GO:0006868//glutamine transport
ENSGALG00000002118	1048	771	923	532	695	511	472	357	293	517	25.9	17.58	22	11.3	14.27	9.99	8.76	8.42	6.68	11.41	18.21	9.052	-1.008422433	8.17E-05	0.013250165	KCNMB1	Environmental Information Processing;Organismal Systems;Organismal Systems	Signal transduction;Circulatory system;Endocrine system	K04937;K04937;K04937	potassium calcium-activated channel subfamily M regulatory beta subunit 1 [Source:NCBI gene;Acc:395301]	ko04022//cGMP - PKG signaling pathway;ko04270//Vascular smooth muscle contraction;ko04911//Insulin secretion	GO:0008076//voltage-gated potassium channel complex;GO:0016020//membrane;GO:0016021//integral component of membrane	GO:0015269//calcium-activated potassium channel activity;GO:0015459//potassium channel regulator activity	GO:0005513//detection of calcium ion;GO:0006813//potassium ion transport;GO:0071805//potassium ion transmembrane transport
ENSGALG00000005360	25	109	62	376	130	487	1415	1952	2615	176	0.37	1.61	0.95	5.86	1.9	7.16	20.29	29.09	37.92	2.52	2.138	19.396	3.181425401	9.28E-05	0.014413784	CA4	Metabolism;Metabolism;Organismal Systems	Global and overview maps;Energy metabolism;Excretory system	K18246;K18246;K18246	carbonic anhydrase 4 [Source:NCBI gene;Acc:417647]	ko01100//Metabolic pathways;ko00910//Nitrogen metabolism;ko04964//Proximal tubule bicarbonate reclamation	GO:0005791//rough endoplasmic reticulum;GO:0005793//endoplasmic reticulum-Golgi intermediate compartment;GO:0005794//Golgi apparatus;GO:0005802//trans-Golgi network;GO:0005886//plasma membrane;GO:0009986//cell surface;GO:0016020//membrane;GO:0016324//apical plasma membrane;GO:0030658//transport vesicle membrane;GO:0030667//secretory granule membrane;GO:0031225//anchored component of membrane;GO:0…	GO:0004089//carbonate dehydratase activity;GO:0008270//zinc ion binding	GO:0015701//bicarbonate transport
ENSGALG00000011469	3222	2903	3605	3090	2515	276	754	1009	1356	2053	62.15	55.64	72.01	62.42	47.8	5.26	14.02	19.5	25.5	38.07	60.004	20.47	-1.551547575	0.000131599	0.018591112	IGFBP2	-	-	-	insulin like growth factor binding protein 2 [Source:NCBI gene;Acc:396315]	-	GO:0005576//extracellular region;GO:0005615//extracellular space	GO:0005520//insulin-like growth factor binding;GO:0031994//insulin-like growth factor I binding;GO:0031995//insulin-like growth factor II binding	GO:0042104//positive regulation of activated T cell proliferation;GO:0043567//regulation of insulin-like growth factor receptor signaling pathway
ENSGALG00000001392	1372	1012	631	617	379	340	100	463	183	227	15.89	11.64	7.57	7.48	4.32	3.89	1.12	5.37	2.07	2.53	9.38	2.996	-1.646550299	0.000135651	0.018677327	MMP23B	-	-	-	matrix metallopeptidase 23A (pseudogene) [Source:NCBI gene;Acc:419407]	-	GO:0005615//extracellular space;GO:0016020//membrane;GO:0016021//integral component of membrane;GO:0031012//extracellular matrix	GO:0004222//metalloendopeptidase activity;GO:0008233//peptidase activity;GO:0008237//metallopeptidase activity;GO:0008270//zinc ion binding;GO:0016787//hydrolase activity;GO:0046872//metal ion binding	GO:0000003//reproduction;GO:0006508//proteolysis;GO:0030198//extracellular matrix organization;GO:0030574//collagen catabolic process
ENSGALG00000047083	0	0	0	0	0	12	4	16	19	0	0	0	0	0	0	0.16	0.05	0.21	0.25	0	0.001	0.134	7.06608919	0.000202203	0.024321384	-	-	-	-	-	-	-	GO:0003676//nucleic acid binding;GO:0004523//RNA-DNA hybrid ribonuclease activity	GO:0015074//DNA integration;GO:0090502//RNA phosphodiester bond hydrolysis, endonucleolytic
ENSGALG00000043254	592	168	412	93	338	61	99	36	178	51	9.19	2.6	6.64	1.52	5.19	0.94	1.49	0.55	2.71	0.76	5.028	1.29	-1.962613584	0.000208261	0.024652534	EPX	Human Diseases;Cellular Processes;Metabolism;Human Diseases	Cancers;Transport and catabolism;Xenobiotics biodegradation and metabolism;Cancers	K10789;K10789;K10789;K10789	eosinophil peroxidase [Source:NCBI gene;Acc:417467]	ko05202//Transcriptional misregulation in cancers;ko04145//Phagosome;ko00983//Drug metabolism - other enzymes;ko05221//Acute myeloid leukemia	GO:0005615//extracellular space;GO:0005737//cytoplasm	GO:0004601//peroxidase activity;GO:0020037//heme binding	GO:0002215//defense response to nematode;GO:0006952//defense response;GO:0006979//response to oxidative stress;GO:0032693//negative regulation of interleukin-10 production;GO:0032714//negative regulation of interleukin-5 production;GO:0032753//positive regulation of interleukin-4 production;GO:0042742//defense response to bacterium;GO:0055114//oxidation-reduction process;GO:0072677//eosinophil mi…
ENSGALG00000028250	31	24	19	19	17	42	317	390	58	5	0.64	0.61	0.38	0.69	0.53	0.97	8.93	11.83	1.68	0.14	0.57	4.71	3.046693235	0.000218894	0.025538216	ANKRD22	-	-	-	ankyrin repeat domain 22 [Source:NCBI gene;Acc:771419]	-	GO:0016020//membrane;GO:0016021//integral component of membrane	GO:0005515//protein binding	-
ENSGALG00000012593	63	36	53	46	49	23	37	21	22	21	0.73	0.41	0.63	0.56	0.56	0.26	0.41	0.24	0.25	0.23	0.578	0.278	-1.05598461	0.000235652	0.026830173	SLC28A3	-	-	-	solute carrier family 28 member 3 [Source:NCBI gene;Acc:427459]	-	GO:0005887//integral component of plasma membrane;GO:0016020//membrane;GO:0016021//integral component of membrane	GO:0005337//nucleoside transmembrane transporter activity;GO:0005415//nucleoside:sodium symporter activity;GO:0015389//pyrimidine- and adenine-specific:sodium symporter activity;GO:0015390//purine-specific nucleoside:sodium symporter activity	GO:0015855//pyrimidine nucleobase transport;GO:0015860//purine nucleoside transmembrane transport;GO:0015864//pyrimidine nucleoside transport;GO:0035725//sodium ion transmembrane transport;GO:0072531//pyrimidine-containing compound transmembrane transport;GO:1901642//nucleoside transmembrane transport;GO:1904823//purine nucleobase transmembrane transport
ENSGALG00000006198	636	1136	1203	1322	622	3723	7262	2043	1283	1350	8.35	14.82	16.36	18.18	8.05	48.33	91.96	26.88	16.43	17.04	13.152	40.128	1.609327049	0.000255819	0.027850693	LSS	Metabolism;Metabolism	Global and overview maps;Lipid metabolism	K01852;K01852	lanosterol synthase [Source:NCBI gene;Acc:424037]	ko01100//Metabolic pathways;ko00100//Steroid biosynthesis	GO:0005811//lipid particle	GO:0000250//lanosterol synthase activity;GO:0016853//isomerase activity;GO:0016866//intramolecular transferase activity;GO:0042300//beta-amyrin synthase activity	GO:0006694//steroid biosynthetic process;GO:0006695//cholesterol biosynthetic process;GO:0016104//triterpenoid biosynthetic process;GO:0031647//regulation of protein stability
ENSGALG00000002846	155	145	162	185	234	36	139	92	61	87	3.54	3.29	3.81	4.38	5.24	0.76	3.02	2.08	1.32	1.91	4.052	1.818	-1.156281975	0.00026006	0.02804399	NEURL1B	-	-	-	neuralized E3 ubiquitin protein ligase 1B [Source:NCBI gene;Acc:427626]	-	GO:0005769//early endosome	GO:0061630//ubiquitin protein ligase activity	GO:0016567//protein ubiquitination;GO:0070086//ubiquitin-dependent endocytosis
ENSGALG00000009538	96	138	102	103	140	562	812	195	119	181	1.65	2.36	1.82	1.86	2.38	9.57	13.49	3.37	2	3	2.014	6.286	1.642078589	0.000267017	0.028046182	-	Metabolism;Metabolism	Global and overview maps;Metabolism of cofactors and vitamins	K11153;K11153	retinol dehydrogenase 11 (all-trans/9-cis/11-cis) [Source:NCBI gene;Acc:423274]	ko01100//Metabolic pathways;ko00830//Retinol metabolism	GO:0001917//photoreceptor inner segment	GO:0033721//aldehyde dehydrogenase (NADP+) activity	GO:0007601//visual perception;GO:0016062//adaptation of rhodopsin mediated signaling;GO:0042572//retinol metabolic process;GO:0055114//oxidation-reduction process
ENSGALG00000011682	85	67	48	57	45	10	11	21	41	25	1.2	0.98	0.78	0.85	0.63	0.14	0.16	0.3	0.59	0.35	0.888	0.308	-1.527629326	0.000298191	0.030672508	CNOT4	Genetic Information Processing	Folding, sorting and degradation	K10643	CCR4-NOT transcription complex subunit 4 [Source:NCBI gene;Acc:417936]	ko03018//RNA degradation	GO:0016020//membrane;GO:0016021//integral component of membrane;GO:0030014//CCR4-NOT complex	GO:0003676//nucleic acid binding;GO:0003723//RNA binding;GO:0004842//ubiquitin-protein transferase activity;GO:0046872//metal ion binding	GO:0006511//ubiquitin-dependent protein catabolic process;GO:0016567//protein ubiquitination;GO:0045652//regulation of megakaryocyte differentiation;GO:0051865//protein autoubiquitination
ENSGALG00000035060	45	42	26	32	65	89	113	130	49	80	6.08	5.65	3.6	4.59	8.73	11.98	14.85	17.78	6.52	10.43	5.73	12.312	1.103458093	0.000309548	0.031392039	FKBP11	-	-	-	FK506 binding protein 11 [Source:NCBI gene;Acc:107049506]	-	GO:0016020//membrane;GO:0016021//integral component of membrane	GO:0003755//peptidyl-prolyl cis-trans isomerase activity;GO:0016853//isomerase activity	GO:0000413//protein peptidyl-prolyl isomerization
ENSGALG00000015795	197	81	71	109	79	219	138	269	628	263	3.06	1.25	1.14	1.77	1.21	3.35	2.07	4.18	9.5	3.93	1.686	4.606	1.449909875	0.000330563	0.032224494	ADAMTS5	-	-	-	ADAM metallopeptidase with thrombospondin type 1 motif 5 [Source:NCBI gene;Acc:427971]	-	GO:0005615//extracellular space	GO:0004222//metalloendopeptidase activity;GO:0008201//heparin binding;GO:0008233//peptidase activity;GO:0008237//metallopeptidase activity;GO:0008270//zinc ion binding;GO:0050840//extracellular matrix binding	GO:0006508//proteolysis;GO:0042742//defense response to bacterium
ENSGALG00000011677	0	0	0	0	0	3	11	0	61	2	0	0	0	0	0	0.08	0.29	0	1.55	0.06	0.001	0.396	8.62935662	0.000361506	0.034343088	HSPBAP1	-	-	-	HSPB1 associated protein 1 [Source:NCBI gene;Acc:424245]	-	GO:0016020//membrane;GO:0016021//integral component of membrane	GO:0016706//oxidoreductase activity, acting on paired donors, with incorporation or reduction of molecular oxygen, 2-oxoglutarate as one donor, and incorporation of one atom each of oxygen into both donors	GO:0055114//oxidation-reduction process
ENSGALG00000023122	321	518	266	293	425	840	620	2174	604	480	12.06	19.38	10.35	11.54	15.75	31.26	22.52	82	22.16	17.35	13.816	35.058	1.343403707	0.000411775	0.038626572	SULT1B	-	-	-	sulfotransferase family, cytosolic, 1B [Source:NCBI gene;Acc:422661]	-	-	GO:0008146//sulfotransferase activity;GO:0016740//transferase activity	-
ENSGALG00000007493	183	354	340	727	251	1301	3691	692	685	500	4.12	7.92	7.93	17.15	5.57	28.97	80.17	15.62	15.04	10.83	8.538	30.126	1.819039063	0.000452374	0.040104176	NSDHL	Metabolism;Metabolism	Global and overview maps;Lipid metabolism	K07748;K07748	NAD(P) dependent steroid dehydrogenase-like [Source:NCBI gene;Acc:422302]	ko01100//Metabolic pathways;ko00100//Steroid biosynthesis	GO:0005783//endoplasmic reticulum;GO:0005811//lipid particle;GO:0016020//membrane;GO:0016021//integral component of membrane	GO:0003854//3-beta-hydroxy-delta5-steroid dehydrogenase activity;GO:0016491//oxidoreductase activity;GO:0016616//oxidoreductase activity, acting on the CH-OH group of donors, NAD or NADP as acceptor	GO:0006694//steroid biosynthetic process;GO:0007224//smoothened signaling pathway;GO:0008203//cholesterol metabolic process;GO:0055114//oxidation-reduction process
ENSGALG00000005217	3007	3536	2595	1353	1320	513	856	620	1229	1622	41.78	48.83	37.34	19.69	18.07	7.05	11.47	8.63	16.65	21.67	33.142	13.094	-1.339754783	0.000470543	0.040567294	MOGAT1	Metabolism	Lipid metabolism	K14458	monoacylglycerol O-acyltransferase 1 [Source:NCBI gene;Acc:424811]	ko00561//Glycerolipid metabolism	GO:0005783//endoplasmic reticulum;GO:0016020//membrane;GO:0016021//integral component of membrane	GO:0003846//2-acylglycerol O-acyltransferase activity;GO:0004144//diacylglycerol O-acyltransferase activity;GO:0016747//transferase activity, transferring acyl groups other than amino-acyl groups	GO:0006651//diacylglycerol biosynthetic process
ENSGALG00000015849	1774	1551	2088	5581	2117	17237	11372	7480	3548	3108	36.41	31.53	44.28	121.55	42.67	352.6	226.5	154.77	70.6	62.31	55.288	173.356	1.648699481	0.000519232	0.043386372	ME1	Metabolism;Metabolism;Organismal Systems;Metabolism	Global and overview maps;Global and overview maps;Endocrine system;Carbohydrate metabolism	K00029;K00029;K00029;K00029	malic enzyme 1 [Source:NCBI gene;Acc:374189]	ko01100//Metabolic pathways;ko01200//Carbon metabolism;ko03320//PPAR signaling pathway;ko00620//Pyruvate metabolism	GO:0005739//mitochondrion	GO:0004470//malic enzyme activity;GO:0004471//malate dehydrogenase (decarboxylating) (NAD+) activity;GO:0004473//malate dehydrogenase (decarboxylating) (NADP+) activity;GO:0016491//oxidoreductase activity;GO:0030145//manganese ion binding;GO:0046872//metal ion binding;GO:0051287//NAD binding	GO:0006090//pyruvate metabolic process;GO:0006108//malate metabolic process;GO:0055114//oxidation-reduction process;GO:1902031//regulation of NADP metabolic process
ENSGALG00000030773	3891	9458	4574	3887	12572	28719	10007	29342	13802	10123	39.16	93.89	47.8	40.79	123.98	282.55	96.22	292.76	134.81	97.26	69.124	180.72	1.386497566	0.000520695	0.043386372	CP	Cellular Processes;Metabolism	Cell growth and death;Metabolism of cofactors and vitamins	K13624;K13624	ceruloplasmin [Source:NCBI gene;Acc:771940]	ko04216//Ferroptosis;ko00860//Porphyrin and chlorophyll metabolism	GO:0005615//extracellular space;GO:0005623//cell;GO:0005886//plasma membrane	GO:0004322//ferroxidase activity;GO:0005507//copper ion binding;GO:0016491//oxidoreductase activity;GO:0046872//metal ion binding;GO:0051087//chaperone binding	GO:0006826//iron ion transport;GO:0006879//cellular iron ion homeostasis;GO:0055072//iron ion homeostasis;GO:0055114//oxidation-reduction process
ENSGALG00000030661	0	0	0	0	0	7	6	0	10	13	0	0	0	0	0	0.08	0.06	0	0.11	0.15	0.001	0.08	6.321928095	0.000645065	0.050372487	STAT2	Human Diseases;Human Diseases;Human Diseases;Human Diseases;Human Diseases;Human Diseases;Human Diseases;Organismal Systems;Environmental Information Processing;Organismal Systems;Cellular Processes;Human Diseases;Human Diseases;Organismal Systems;Organismal Systems	Cancers;Infectious diseases;Infectious diseases;Infectious diseases;Infectious diseases;Infectious diseases;Infectious diseases;Immune system;Signal transduction;Immune system;Cell growth and death;Infectious diseases;Infectious diseases;Development;Immune system	K11221;K11221;K11221;K11221;K11221;K11221;K11221;K11221;K11221;K11221;K11221;K11221;K11221;K11221;K11221	signal transducer and activator of transcription 2 [Source:NCBI gene;Acc:100858732]	ko05200//Pathways in cancer;ko05165//Human papillomavirus infection;ko05169//Epstein-Barr virus infection;ko05168//Herpes simplex infection;ko05167//Kaposi sarcoma-associated herpesvirus infection;ko05164//Influenza A;ko05161//Hepatitis B;ko04062//Chemokine signaling pathway;ko04630//Jak-STAT signaling pathway;ko04621//NOD-like receptor signaling pathway;ko04217//Necroptosis;ko05160//Hepatitis C;…	GO:0005634//nucleus;GO:0005737//cytoplasm;GO:0005829//cytosol;GO:0005886//plasma membrane	GO:0000978//RNA polymerase II core promoter proximal region sequence-specific DNA binding;GO:0001228//transcriptional activator activity, RNA polymerase II transcription regulatory region sequence-specific binding;GO:0003677//DNA binding;GO:0003700//transcription factor activity, sequence-specific DNA binding;GO:0042802//identical protein binding;GO:0044389//ubiquitin-like protein ligase binding	GO:0001932//regulation of protein phosphorylation;GO:0006355//regulation of transcription, DNA-templated;GO:0006952//defense response;GO:0007165//signal transduction;GO:0007259//JAK-STAT cascade;GO:0019221//cytokine-mediated signaling pathway;GO:0042127//regulation of cell proliferation;GO:0043434//response to peptide hormone;GO:0045944//positive regulation of transcription from RNA polymerase II…
ENSGALG00000000839	14	28	13	9	11	76	108	73	6	47	0.32	0.63	0.29	0.21	0.24	1.67	2.32	1.64	0.12	1.01	0.338	1.352	2	0.000704895	0.053312844	WNT11	Human Diseases;Human Diseases;Human Diseases;Human Diseases;Human Diseases;Environmental Information Processing;Environmental Information Processing;Environmental Information Processing;Human Diseases;Human Diseases;Human Diseases;Cellular Processes;Organismal Systems;Human Diseases	Cancers;Infectious diseases;Neurodegenerative diseases;Cancers;Cancers;Signal transduction;Signal transduction;Signal transduction;Cancers;Endocrine and metabolic diseases;Cancers;Cellular community - eukaryotes;Endocrine system;Cancers	K01384;K01384;K01384;K01384;K01384;K01384;K01384;K01384;K01384;K01384;K01384;K01384;K01384;K01384	Wnt family member 11 [Source:NCBI gene;Acc:395562]	ko05200//Pathways in cancer;ko05165//Human papillomavirus infection;ko05010//Alzheimer disease;ko05205//Proteoglycans in cancer;ko05225//Hepatocellular carcinoma;ko04310//Wnt signaling pathway;ko04390//Hippo signaling pathway;ko04150//mTOR signaling pathway;ko05226//Gastric cancer;ko04934//Cushing syndrome;ko05224//Breast cancer;ko04550//Signaling pathways regulating pluripotency of stem cells;ko…	GO:0005576//extracellular region;GO:0005615//extracellular space;GO:0005737//cytoplasm;GO:0031012//extracellular matrix	GO:0005096//GTPase activator activity;GO:0005102//receptor binding;GO:0005109//frizzled binding;GO:0030295//protein kinase activator activity;GO:0042056//chemoattractant activity;GO:0044212//transcription regulatory region DNA binding	GO:0001649//osteoblast differentiation;GO:0001822//kidney development;GO:0001837//epithelial to mesenchymal transition;GO:0003138//primary heart field specification;GO:0003139//secondary heart field specification;GO:0003151//outflow tract morphogenesis;GO:0003281//ventricular septum development;GO:0003283//atrial septum development;GO:0003402//planar cell polarity pathway involved in axis elongat…
ENSGALG00000036915	87	269	235	517	97	2072	4791	777	460	291	1.38	4.25	3.87	8.61	1.52	32.56	73.44	12.38	7.13	4.45	3.926	25.992	2.726935571	0.00070774	0.053312844	SQLE	Metabolism;Metabolism	Global and overview maps;Lipid metabolism	K00511;K00511	squalene epoxidase [Source:NCBI gene;Acc:420335]	ko01100//Metabolic pathways;ko00100//Steroid biosynthesis	GO:0005783//endoplasmic reticulum;GO:0016020//membrane;GO:0016021//integral component of membrane;GO:0043231//intracellular membrane-bounded organelle	GO:0004506//squalene monooxygenase activity;GO:0050660//flavin adenine dinucleotide binding;GO:0071949//FAD binding	GO:0008203//cholesterol metabolic process;GO:0016126//sterol biosynthetic process;GO:0042127//regulation of cell proliferation;GO:0055114//oxidation-reduction process
ENSGALG00000035803	15553	4911	22706	14728	7800	62844	41816	34328	19928	18563	788.99	247.59	1192.73	782.54	389.89	3151.43	2045.66	1745.21	985.7	905.29	680.348	1766.658	1.376677999	0.00077728	0.056829098	THRSP	-	-	-	thyroid hormone responsive [Source:NCBI gene;Acc:404755]	-	-	-	-
ENSGALG00000023395	198	247	754	376	199	97	96	110	249	104	3.4	4.32	13.4	6.75	3.37	1.65	1.59	1.94	4.17	1.78	6.248	2.226	-1.488940861	0.00085194	0.059694836	PLIN1	Organismal Systems;Environmental Information Processing;Organismal Systems;Organismal Systems	Environmental adaptation;Signal transduction;Endocrine system;Endocrine system	K08768;K08768;K08768;K08768	perilipin 1 [Source:NCBI gene;Acc:415487]	ko04714//Thermogenesis;ko04371//Apelin signaling pathway;ko03320//PPAR signaling pathway;ko04923//Regulation of lipolysis in adipocyte	GO:0005811//lipid particle	-	GO:0006629//lipid metabolic process
ENSGALG00000005977	22	24	17	22	37	319	17	66	76	45	0.16	0.17	0.13	0.17	0.27	2.3	0.12	0.48	0.54	0.32	0.18	0.752	2.062735755	0.000857183	0.059694836	-	-	-	-	BTB domain containing 8 [Source:NCBI gene;Acc:424504]	-	GO:0098793//presynapse	GO:0005515//protein binding	-
ENSGALG00000028880	362	404	343	618	337	1128	3308	645	734	411	11.13	12.35	10.92	19.9	10.21	34.29	98.1	19.88	22.01	12.15	12.902	37.286	1.531039313	0.000858136	0.059694836	FDPS	Metabolism;Human Diseases;Human Diseases;Metabolism	Global and overview maps;Infectious diseases;Infectious diseases;Metabolism of terpenoids and polyketides	K00787;K00787;K00787;K00787	farnesyl diphosphate synthase [Source:NCBI gene;Acc:425061]	ko01100//Metabolic pathways;ko05166//HTLV-I infection;ko05164//Influenza A;ko00900//Terpenoid backbone biosynthesis	GO:0005654//nucleoplasm;GO:0005737//cytoplasm;GO:0005829//cytosol	GO:0004161//dimethylallyltranstransferase activity;GO:0004337//geranyltranstransferase activity;GO:0016740//transferase activity	GO:0008299//isoprenoid biosynthetic process;GO:0045337//farnesyl diphosphate biosynthetic process
ENSGALG00000011838	16	55	10	29	37	301	100	68	27	96	0.2	0.69	0.14	0.39	0.46	3.77	1.22	0.86	0.33	1.17	0.376	1.47	1.967011588	0.000874471	0.060383057	GUCY2C	Metabolism;Metabolism	Global and overview maps;Nucleotide metabolism	K12320;K12320	guanylate cyclase 2C [Source:NCBI gene;Acc:417968]	ko01100//Metabolic pathways;ko00230//Purine metabolism	GO:0005886//plasma membrane;GO:0016020//membrane;GO:0016021//integral component of membrane	GO:0000166//nucleotide binding;GO:0001653//peptide receptor activity;GO:0004383//guanylate cyclase activity;GO:0004672//protein kinase activity;GO:0005524//ATP binding;GO:0016829//lyase activity;GO:0016849//phosphorus-oxygen lyase activity;GO:0016941//natriuretic peptide receptor activity;GO:0017046//peptide hormone binding	GO:0006182//cGMP biosynthetic process;GO:0006468//protein phosphorylation;GO:0007165//signal transduction;GO:0007168//receptor guanylyl cyclase signaling pathway;GO:0009190//cyclic nucleotide biosynthetic process;GO:0009636//response to toxic substance;GO:0035556//intracellular signal transduction;GO:0042127//regulation of cell proliferation
ENSGALG00000049810	14	6	17	3	2	0	0	0	0	2	0.52	0.24	0.68	0.12	0.07	0	0	0	0	0.08	0.326	0.016	-4.348728154	0.000901105	0.061369773	-	-	-	-	-	-	-	GO:0003964//RNA-directed DNA polymerase activity	GO:0006278//RNA-dependent DNA replication
ENSGALG00000000721	2002	1539	999	1027	1442	1952	1626	2176	5173	4123	30.53	23.29	15.75	16.38	21.66	29.37	23.87	33.2	76.82	60.46	21.522	44.744	1.055882084	0.000932649	0.062502952	SLC41A1	-	-	-	solute carrier family 41 member 1 [Source:HGNC Symbol;Acc:HGNC:19429]	-	GO:0005623//cell;GO:0005886//plasma membrane;GO:0016020//membrane;GO:0016021//integral component of membrane;GO:0016323//basolateral plasma membrane;GO:0032991//macromolecular complex	GO:0008324//cation transmembrane transporter activity;GO:0015095//magnesium ion transmembrane transporter activity;GO:0022857//transmembrane transporter activity;GO:0072509//divalent inorganic cation transmembrane transporter activity	GO:0006812//cation transport;GO:0010961//cellular magnesium ion homeostasis;GO:0015693//magnesium ion transport;GO:0035725//sodium ion transmembrane transport;GO:0070838//divalent metal ion transport;GO:0071286//cellular response to magnesium ion;GO:0098655//cation transmembrane transport;GO:1903830//magnesium ion transmembrane transport
ENSGALG00000005994	48	82	29	39	68	93	145	133	66	112	1.15	1.94	0.71	0.96	1.58	2.17	3.32	3.15	1.53	2.57	1.268	2.548	1.006810532	0.000934506	0.062502952	DERL3	Genetic Information Processing	Folding, sorting and degradation	K13989	derlin 3 [Source:NCBI gene;Acc:416934]	ko04141//Protein processing in endoplasmic reticulum	GO:0000839//Hrd1p ubiquitin ligase ERAD-L complex;GO:0005783//endoplasmic reticulum;GO:0005785//signal recognition particle receptor complex;GO:0005789//endoplasmic reticulum membrane;GO:0016020//membrane;GO:0016021//integral component of membrane;GO:0030176//integral component of endoplasmic reticulum membrane;GO:0048500//signal recognition particle	GO:0051787//misfolded protein binding;GO:1990381//ubiquitin-specific protease binding	GO:0018279//protein N-linked glycosylation via asparagine;GO:0030433//ER-associated ubiquitin-dependent protein catabolic process;GO:0030968//endoplasmic reticulum unfolded protein response;GO:1904153//negative regulation of retrograde protein transport, ER to cytosol
ENSGALG00000012412	1089	761	640	1103	436	1367	2158	2568	2064	754	14.89	10.34	9.06	15.8	5.87	18.48	28.47	35.2	27.52	9.92	11.192	23.918	1.09562889	0.000965913	0.063745956	MTHFD1L	Metabolism;Metabolism	Global and overview maps;Metabolism of cofactors and vitamins	K13402;K13402	methylenetetrahydrofolate dehydrogenase (NADP+ dependent) 1 like [Source:NCBI gene;Acc:421633]	ko01100//Metabolic pathways;ko00670//One carbon pool by folate	GO:0005737//cytoplasm;GO:0005739//mitochondrion	GO:0004329//formate-tetrahydrofolate ligase activity;GO:0004488//methylenetetrahydrofolate dehydrogenase (NADP+) activity;GO:0005524//ATP binding	GO:0001843//neural tube closure;GO:0009113//purine nucleobase biosynthetic process;GO:0009257//10-formyltetrahydrofolate biosynthetic process;GO:0048702//embryonic neurocranium morphogenesis;GO:0048703//embryonic viscerocranium morphogenesis;GO:0055114//oxidation-reduction process
ENSGALG00000011406	30	26	25	27	23	9	11	15	13	16	0.65	0.56	0.56	0.61	0.49	0.19	0.23	0.33	0.28	0.33	0.574	0.272	-1.077444085	0.001202848	0.073245043	NTN4	-	-	-	netrin 4 [Source:NCBI gene;Acc:417914]	-	GO:0005576//extracellular region;GO:0005604//basement membrane;GO:0043256//laminin complex	GO:0005515//protein binding;GO:0043237//laminin-1 binding	GO:0009887//organ morphogenesis;GO:0009888//tissue development;GO:0016322//neuron remodeling;GO:0016477//cell migration;GO:0034446//substrate adhesion-dependent cell spreading;GO:0060668//regulation of branching involved in salivary gland morphogenesis by extracellular matrix-epithelial cell signaling;GO:0070831//basement membrane assembly
ENSGALG00000038242	0	6	0	22	0	127	22	91	28	63	0	0.06	0	0.29	0	1.55	0.24	1.14	0.31	0.75	0.07	0.798	3.510961919	0.001205215	0.073245043	CACNA2D2	Environmental Information Processing;Human Diseases;Organismal Systems;Organismal Systems;Human Diseases;Organismal Systems;Human Diseases	Signal transduction;Cardiovascular diseases;Endocrine system;Circulatory system;Cardiovascular diseases;Circulatory system;Cardiovascular diseases	K04859;K04859;K04859;K04859;K04859;K04859;K04859	calcium voltage-gated channel auxiliary subunit alpha2delta 2 [Source:NCBI gene;Acc:430150]	ko04010//MAPK signaling pathway;ko05414//Dilated cardiomyopathy (DCM);ko04921//Oxytocin signaling pathway;ko04261//Adrenergic signaling in cardiomyocytes;ko05410//Hypertrophic cardiomyopathy (HCM);ko04260//Cardiac muscle contraction;ko05412//Arrhythmogenic right ventricular cardiomyopathy (ARVC)	GO:0005891//voltage-gated calcium channel complex	GO:0005245//voltage-gated calcium channel activity	GO:0007528//neuromuscular junction development;GO:0040014//regulation of multicellular organism growth;GO:0046622//positive regulation of organ growth;GO:0048747//muscle fiber development;GO:0060024//rhythmic synaptic transmission;GO:0070588//calcium ion transmembrane transport
ENSGALG00000043860	309	60	155	43	142	11	40	16	88	18	19.59	3.78	10.18	2.86	8.87	0.69	2.45	1.02	5.44	1.1	9.056	2.14	-2.081263162	0.001237907	0.073645877	PGR2/3	Environmental Information Processing;Environmental Information Processing;Organismal Systems	Signaling molecules and interaction;Signal transduction;Sensory system	K05217;K05217;K05217	tandem PRG2/PRG3 gene pair [Source:NCBI gene;Acc:423134]	ko04080//Neuroactive ligand-receptor interaction;ko04020//Calcium signaling pathway;ko04742//Taste transduction	-	-	GO:0006955//immune response
ENSGALG00000028451	3250	4435	2655	1740	3918	1164	1178	2920	1487	1420	253.28	343.5	214.26	142.03	300.87	89.67	88.53	228.06	112.99	106.39	250.788	125.128	-1.003063659	0.001239364	0.073645877	MT4	-	-	-	metallothionein 4 [Source:NCBI gene;Acc:396212]	-	GO:0005623//cell;GO:0005634//nucleus;GO:0005737//cytoplasm	GO:0008270//zinc ion binding;GO:0046872//metal ion binding	GO:0006882//cellular zinc ion homeostasis;GO:0010273//detoxification of copper ion;GO:0032496//response to lipopolysaccharide;GO:0070555//response to interleukin-1;GO:0071276//cellular response to cadmium ion;GO:0071280//cellular response to copper ion;GO:0071294//cellular response to zinc ion
ENSGALG00000049774	22	16	0	15	18	0	0	0	3	0	0.56	0.41	0	0.41	0.47	0	0	0	0.08	0	0.37	0.016	-4.531381461	0.001245845	0.073737229	-	-	-	-	BCL-6 corepressor-like protein 1 [Source:NCBI gene;Acc:112530283]	-	-	-	-
ENSGALG00000007513	0	0	0	0	0	24	0	23	0	21	0	0	0	0	0	0.73	0	0.72	0	0.62	0.001	0.414	8.693486957	0.001417241	0.081001225	-	-	-	-	family with sequence similarity 207 member A [Source:NCBI gene;Acc:424042]	-	GO:0005730//nucleolus;GO:0030686//90S preribosome;GO:0030688//preribosome, small subunit precursor	-	GO:0000462//maturation of SSU-rRNA from tricistronic rRNA transcript (SSU-rRNA, 5.8S rRNA, LSU-rRNA)
ENSGALG00000050127	0	45	0	7	25	0	0	0	0	0	0	1.38	0	0.23	0.76	0	0	0	0	0	0.474	0.001	-8.888743249	0.001417454	0.081001225	-	Human Diseases;Human Diseases	Infectious diseases;Cancers	K11643;K11643	-	ko05165//Human papillomavirus infection;ko05203//Viral carcinogenesis	GO:0016581//NuRD complex	GO:0001103//RNA polymerase II repressing transcription factor binding;GO:0042826//histone deacetylase binding	-
ENSGALG00000012550	8	8	4	5	9	18	17	16	12	26	0.23	0.23	0.11	0.16	0.25	0.51	0.46	0.47	0.33	0.71	0.196	0.496	1.339486466	0.001508289	0.083635864	HMOX1	Metabolism;Human Diseases;Human Diseases;Human Diseases;Human Diseases;Environmental Information Processing;Organismal Systems;Cellular Processes;Metabolism	Global and overview maps;Cancers;Cancers;Cancers;Cardiovascular diseases;Signal transduction;Digestive system;Cell growth and death;Metabolism of cofactors and vitamins	K00510;K00510;K00510;K00510;K00510;K00510;K00510;K00510;K00510	heme oxygenase 1 [Source:NCBI gene;Acc:396287]	ko01100//Metabolic pathways;ko05200//Pathways in cancer;ko05225//Hepatocellular carcinoma;ko05206//MicroRNAs in cancer;ko05418//Fluid shear stress and atherosclerosis;ko04066//HIF-1 signaling pathway;ko04978//Mineral absorption;ko04216//Ferroptosis;ko00860//Porphyrin and chlorophyll metabolism	GO:0005623//cell;GO:0005634//nucleus;GO:0005783//endoplasmic reticulum;GO:0016020//membrane;GO:0016021//integral component of membrane;GO:0048471//perinuclear region of cytoplasm	GO:0004392//heme oxygenase (decyclizing) activity;GO:0005198//structural molecule activity;GO:0020037//heme binding;GO:0042802//identical protein binding;GO:0042803//protein homodimerization activity	GO:0002246//wound healing involved in inflammatory response;GO:0006788//heme oxidation;GO:0006879//cellular iron ion homeostasis;GO:0006979//response to oxidative stress;GO:0016239//positive regulation of macroautophagy;GO:0016242//negative regulation of macroautophagy;GO:0034101//erythrocyte homeostasis;GO:0034395//regulation of transcription from RNA polymerase II promoter in response to iron;G…
ENSGALG00000014948	1453	1740	2146	2387	1830	4807	10476	2133	3144	2183	13.08	15.57	20.01	22.51	16.24	42.79	90.97	19.25	27.6	18.9	17.482	39.902	1.190590817	0.001673091	0.090413616	HMGCR	Metabolism;Environmental Information Processing;Organismal Systems;Metabolism	Global and overview maps;Signal transduction;Digestive system;Metabolism of terpenoids and polyketides	K00021;K00021;K00021;K00021	3-hydroxy-3-methylglutaryl-CoA reductase [Source:NCBI gene;Acc:395145]	ko01100//Metabolic pathways;ko04152//AMPK signaling pathway;ko04976//Bile secretion;ko00900//Terpenoid backbone biosynthesis	GO:0005778//peroxisomal membrane;GO:0005783//endoplasmic reticulum;GO:0005789//endoplasmic reticulum membrane;GO:0016020//membrane;GO:0016021//integral component of membrane	GO:0004420//hydroxymethylglutaryl-CoA reductase (NADPH) activity;GO:0005515//protein binding;GO:0016491//oxidoreductase activity;GO:0016616//oxidoreductase activity, acting on the CH-OH group of donors, NAD or NADP as acceptor;GO:0042282//hydroxymethylglutaryl-CoA reductase activity;GO:0050661//NADP binding;GO:0050662//coenzyme binding;GO:0070402//NADPH binding	GO:0006695//cholesterol biosynthetic process;GO:0008299//isoprenoid biosynthetic process;GO:0008542//visual learning;GO:0015936//coenzyme A metabolic process;GO:0016126//sterol biosynthetic process;GO:0042177//negative regulation of protein catabolic process;GO:0043407//negative regulation of MAP kinase activity;GO:0050709//negative regulation of protein secretion;GO:0055114//oxidation-reduction …
ENSGALG00000030051	54	16	7	41	61	74	63	159	84	152	0.74	0.19	0.09	0.55	0.84	1	0.84	2.2	1.11	2.03	0.482	1.436	1.574950698	0.001834921	0.095358365	TOP3B	Genetic Information Processing;Genetic Information Processing	Replication and repair;Replication and repair	K03165;K03165	topoisomerase (DNA) III beta [Source:NCBI gene;Acc:416771]	ko03460//Fanconi anemia pathway;ko03440//Homologous recombination	GO:0000793//condensed chromosome;GO:0005634//nucleus	GO:0003677//DNA binding;GO:0003916//DNA topoisomerase activity;GO:0003917//DNA topoisomerase type I activity;GO:0016853//isomerase activity	GO:0006265//DNA topological change;GO:0007059//chromosome segregation
ENSGALG00000037852	134	224	282	299	106	602	2284	253	414	202	2.75	4.56	5.99	6.42	2.14	12.21	45.16	5.2	8.28	3.98	4.372	14.966	1.775323374	0.001881115	0.097419524	HSD17B7	Metabolism;Organismal Systems;Metabolism;Metabolism	Global and overview maps;Endocrine system;Lipid metabolism;Lipid metabolism	K13373;K13373;K13373;K13373	hydroxysteroid 17-beta dehydrogenase 7 [Source:NCBI gene;Acc:424367]	ko01100//Metabolic pathways;ko04913//Ovarian Steroidogenesis;ko00140//Steroid hormone biosynthesis;ko00100//Steroid biosynthesis	GO:0005783//endoplasmic reticulum;GO:0016020//membrane;GO:0016021//integral component of membrane	GO:0000253//3-keto sterol reductase activity	GO:0006695//cholesterol biosynthetic process;GO:0007399//nervous system development;GO:0030154//cell differentiation;GO:0048706//embryonic skeletal system development;GO:0055114//oxidation-reduction process
ENSGALG00000007785	4	4	10	5	9	25	12	29	43	6	0.15	0.14	0.38	0.19	0.32	0.9	0.42	1.06	1.52	0.21	0.236	0.822	1.800351534	0.002176868	0.108226621	PROK2	-	-	-	prokineticin 2 [Source:NCBI gene;Acc:771674]	-	-	-	GO:0001525//angiogenesis;GO:0001935//endothelial cell proliferation;GO:0006935//chemotaxis;GO:0007283//spermatogenesis;GO:0007623//circadian rhythm;GO:0043066//negative regulation of apoptotic process;GO:0045987//positive regulation of smooth muscle contraction
ENSGALG00000012691	0	3	2	3	1	0	25	63	30	1	0	0.03	0.02	0.04	0.01	0	0.28	0.74	0.34	0.01	0.02	0.274	3.776103988	0.002282723	0.111264078	ALDH1L2	Metabolism	Metabolism of cofactors and vitamins	K00289	aldehyde dehydrogenase 1 family member L2 [Source:NCBI gene;Acc:418078]	ko00670//One carbon pool by folate	GO:0005654//nucleoplasm;GO:0005737//cytoplasm;GO:0005739//mitochondrion	GO:0003824//catalytic activity;GO:0016155//formyltetrahydrofolate dehydrogenase activity;GO:0016491//oxidoreductase activity;GO:0016620//oxidoreductase activity, acting on the aldehyde or oxo group of donors, NAD or NADP as acceptor;GO:0016742//hydroxymethyl-, formyl- and related transferase activity	GO:0006730//one-carbon metabolic process;GO:0009058//biosynthetic process;GO:0009258//10-formyltetrahydrofolate catabolic process;GO:0055114//oxidation-reduction process
ENSGALG00000013651	9	5	10	16	6	38	19	15	19	35	0.25	0.12	0.28	0.44	0.15	0.98	0.48	0.4	0.51	0.88	0.248	0.65	1.390099598	0.002500985	0.118796777	RNF217	-	-	-	ring finger protein 217 [Source:NCBI gene;Acc:426209]	-	GO:0000151//ubiquitin ligase complex;GO:0005737//cytoplasm;GO:0016020//membrane;GO:0016021//integral component of membrane	GO:0004842//ubiquitin-protein transferase activity;GO:0016740//transferase activity;GO:0031624//ubiquitin conjugating enzyme binding;GO:0046872//metal ion binding;GO:0061630//ubiquitin protein ligase activity	GO:0000209//protein polyubiquitination;GO:0006511//ubiquitin-dependent protein catabolic process;GO:0016567//protein ubiquitination;GO:0032436//positive regulation of proteasomal ubiquitin-dependent protein catabolic process
ENSGALG00000006723	461	194	483	698	213	1010	2956	537	588	762	8.55	3.58	9.27	13.56	3.9	18.52	52.86	9.99	10.64	13.58	7.772	21.118	1.442115403	0.002561946	0.119785042	-	Metabolism;Metabolism	Global and overview maps;Metabolism of terpenoids and polyketides	K01823;K01823	isopentenyl-diphosphate delta isomerase 2 [Source:NCBI gene;Acc:420459]	ko01100//Metabolic pathways;ko00900//Terpenoid backbone biosynthesis	GO:0005737//cytoplasm	GO:0004452//isopentenyl-diphosphate delta-isomerase activity;GO:0016787//hydrolase activity	GO:0008299//isoprenoid biosynthetic process;GO:0009240//isopentenyl diphosphate biosynthetic process
ENSGALG00000012246	30	75	89	121	73	39	41	23	43	36	0.36	0.89	1.1	1.54	0.86	0.46	0.51	0.28	0.53	0.46	0.95	0.448	-1.084428781	0.002876089	0.129990504	R3HDM1	-	-	-	R3H domain containing 1 [Source:NCBI gene;Acc:424292]	-	-	GO:0003676//nucleic acid binding	-
ENSGALG00000015425	186	319	99	122	120	389	535	372	426	148	1.99	3.38	1.09	1.37	1.26	4.1	5.5	3.97	4.43	1.52	1.818	3.904	1.102600853	0.002945467	0.132724008	LPL	Human Diseases;Metabolism;Organismal Systems;Organismal Systems	Neurodegenerative diseases;Lipid metabolism;Endocrine system;Digestive system	K01059;K01059;K01059;K01059	lipoprotein lipase [Source:NCBI gene;Acc:396219]	ko05010//Alzheimer disease;ko00561//Glycerolipid metabolism;ko03320//PPAR signaling pathway;ko04979//Cholesterol metabolism	GO:0005576//extracellular region;GO:0005615//extracellular space;GO:0005886//plasma membrane;GO:0009986//cell surface;GO:0016020//membrane;GO:0034361//very-low-density lipoprotein particle;GO:0042627//chylomicron	GO:0004465//lipoprotein lipase activity;GO:0004806//triglyceride lipase activity;GO:0005102//receptor binding;GO:0005509//calcium ion binding;GO:0005515//protein binding;GO:0008201//heparin binding;GO:0016298//lipase activity;GO:0016787//hydrolase activity;GO:0034185//apolipoprotein binding;GO:0042803//protein homodimerization activity;GO:0043395//heparan sulfate proteoglycan binding;GO:0046872//…	GO:0006629//lipid metabolic process;GO:0006631//fatty acid metabolic process;GO:0006633//fatty acid biosynthetic process;GO:0009617//response to bacterium;GO:0010744//positive regulation of macrophage derived foam cell differentiation;GO:0010886//positive regulation of cholesterol storage;GO:0010890//positive regulation of sequestering of triglyceride;GO:0016042//lipid catabolic process;GO:001943…
MSTRG.9681	56	209	135	91	176	80	77	60	45	65	2.22	8.26	5.61	3.83	7	3.15	2.98	2.4	1.78	2.52	5.384	2.566	-1.06915724	0.003072315	0.136840538	--	-	-	-	leukocyte immunoglobulin-like receptor subfamily B member 5 [Gallus gallus]	-	-	-	-
ENSGALG00000030016	0	0	0	9790	11519	41	0	0	13	0	0	0	0	201.02	222.51	0.8	0	0	0.26	0	84.706	0.212	-8.642256089	0.003085808	0.136978661	CTSB	Organismal Systems;Cellular Processes;Cellular Processes;Cellular Processes;Organismal Systems;Organismal Systems	Immune system;Cell growth and death;Transport and catabolism;Transport and catabolism;Immune system;Endocrine system	K01363;K01363;K01363;K01363;K01363;K01363	cathepsin B [Source:NCBI gene;Acc:396329]	ko04621//NOD-like receptor signaling pathway;ko04210//Apoptosis;ko04140//Autophagy - animal;ko04142//Lysosome;ko04612//Antigen processing and presentation;ko04924//Renin secretion	GO:0005615//extracellular space;GO:0005730//nucleolus;GO:0005764//lysosome;GO:0009897//external side of plasma membrane;GO:0043231//intracellular membrane-bounded organelle;GO:0048471//perinuclear region of cytoplasm	GO:0004175//endopeptidase activity;GO:0004197//cysteine-type endopeptidase activity;GO:0005518//collagen binding;GO:0008233//peptidase activity;GO:0008234//cysteine-type peptidase activity;GO:0016787//hydrolase activity;GO:0043394//proteoglycan binding	GO:0006508//proteolysis;GO:0006590//thyroid hormone generation;GO:0030574//collagen catabolic process;GO:0030855//epithelial cell differentiation;GO:0046718//viral entry into host cell;GO:0050790//regulation of catalytic activity;GO:0051603//proteolysis involved in cellular protein catabolic process;GO:0097067//cellular response to thyroid hormone stimulus
ENSGALG00000014794	56	77	56	100	182	50	49	42	16	50	1.1	1.54	1.15	2.17	3.33	0.92	0.99	0.84	0.29	0.85	1.858	0.778	-1.255908441	0.003587399	0.150297931	GDAP2	-	-	-	ganglioside induced differentiation associated protein 2 [Source:NCBI gene;Acc:425913]	-	-	-	GO:0032526//response to retinoic acid
ENSGALG00000009365	733	1044	2458	1592	949	6650	10600	2408	2282	1682	13.55	19.18	45.2	31.95	16.65	123.8	188.11	43.13	39.93	30.33	25.306	85.06	1.749001369	0.003626176	0.15139697	CYP51A1	Metabolism;Metabolism	Global and overview maps;Lipid metabolism	K05917;K05917	cytochrome P450 family 51 subfamily A member 1 [Source:NCBI gene;Acc:420548]	ko01100//Metabolic pathways;ko00100//Steroid biosynthesis	GO:0005783//endoplasmic reticulum;GO:0005886//plasma membrane	GO:0004497//monooxygenase activity;GO:0005506//iron ion binding;GO:0008168//methyltransferase activity;GO:0008398//sterol 14-demethylase activity;GO:0016491//oxidoreductase activity;GO:0016705//oxidoreductase activity, acting on paired donors, with incorporation or reduction of molecular oxygen;GO:0020037//heme binding;GO:0046872//metal ion binding	GO:0016125//sterol metabolic process;GO:0016126//sterol biosynthetic process;GO:0032259//methylation;GO:0033488//cholesterol biosynthetic process via 24,25-dihydrolanosterol;GO:0042177//negative regulation of protein catabolic process;GO:0050709//negative regulation of protein secretion;GO:0055114//oxidation-reduction process;GO:0070988//demethylation;GO:1900222//negative regulation of beta-amylo…
ENSGALG00000036950	33	6	3	4	4	2	0	1	1	2	1.57	0.29	0.15	0.2	0.19	0.1	0	0.05	0.05	0.09	0.48	0.058	-3.0489096	0.003662211	0.15208746	CASP14	Human Diseases;Human Diseases;Human Diseases;Human Diseases;Cellular Processes;Human Diseases;Environmental Information Processing;Human Diseases;Human Diseases;Cellular Processes;Cellular Processes	Cancers;Neurodegenerative diseases;Infectious diseases;Infectious diseases;Cell growth and death;Endocrine and metabolic diseases;Signal transduction;Infectious diseases;Infectious diseases;Cell growth and death;Cell growth and death	K04397;K04397;K04397;K04397;K04397;K04397;K04397;K04397;K04397;K04397;K04397	caspase 14, apoptosis-related cysteine peptidase [Source:NCBI gene;Acc:776274]	ko05200//Pathways in cancer;ko05010//Alzheimer disease;ko05130//Pathogenic Escherichia coli infection;ko05132//Salmonella infection;ko04210//Apoptosis;ko04932//Non-alcoholic fatty liver disease (NAFLD);ko04668//TNF signaling pathway;ko05133//Pertussis;ko05134//Legionellosis;ko04214//Apoptosis - fly;ko04215//Apoptosis - multiple species	GO:0005737//cytoplasm	GO:0004197//cysteine-type endopeptidase activity;GO:0008234//cysteine-type peptidase activity;GO:0097153//cysteine-type endopeptidase activity involved in apoptotic process	GO:0006508//proteolysis;GO:0006915//apoptotic process
ENSGALG00000037733	9	36	9	0	0	0	0	0	0	0	0.16	0.66	0.18	0	0	0	0	0	0	0	0.2	0.001	-7.64385619	0.0039398	0.159246948	-	Human Diseases;Cellular Processes;Human Diseases	Cancers;Transport and catabolism;Cancers	K08803;K08803;K08803	death-associated protein kinase 3 [Source:NCBI gene;Acc:101748881]	ko05200//Pathways in cancer;ko04140//Autophagy - animal;ko05219//Bladder cancer	-	GO:0000166//nucleotide binding;GO:0004672//protein kinase activity;GO:0004674//protein serine/threonine kinase activity;GO:0004687//myosin light chain kinase activity;GO:0005524//ATP binding	GO:0006468//protein phosphorylation
MSTRG.3647	45	73	168	13	15	5	12	19	21	24	0.91	1.47	3.51	0.27	0.3	0.1	0.23	0.38	0.41	0.47	1.292	0.318	-2.022507399	0.004252324	0.167750959	--	-	-	-	cyclin-F [Gallus gallus]	-	GO:0031461//cullin-RING ubiquitin ligase complex;GO:0043231//intracellular membrane-bounded organelle;GO:0043232//intracellular non-membrane-bounded organelle	GO:0005488//binding	GO:0007049//cell cycle;GO:0010639//negative regulation of organelle organization;GO:0032446//protein modification by small protein conjugation;GO:0043161//proteasome-mediated ubiquitin-dependent protein catabolic process;GO:0044702//single organism reproductive process
ENSGALG00000048781	204	42	94	128	38	375	668	446	36	212	13.78	2.79	6.56	9.03	2.54	25.06	43.55	30.25	2.4	13.77	6.94	23.006	1.729002599	0.004268381	0.167750959	-	Metabolism	Metabolism of cofactors and vitamins	K08069	-	ko00770//Pantothenate and CoA biosynthesis	-	GO:0017159//pantetheine hydrolase activity	GO:0006807//nitrogen compound metabolic process;GO:0015939//pantothenate metabolic process
ENSGALG00000009560	896	2248	2293	3110	1374	6886	22748	4460	2782	1924	19.64	48.97	52.05	71.4	29.68	149.21	480.86	97.98	59.46	40.54	44.348	165.61	1.900848841	0.004298107	0.167817433	MSMO1	Metabolism;Metabolism	Global and overview maps;Lipid metabolism	K07750;K07750	methylsterol monooxygenase 1 [Source:NCBI gene;Acc:422423]	ko01100//Metabolic pathways;ko00100//Steroid biosynthesis	GO:0005789//endoplasmic reticulum membrane;GO:0016020//membrane;GO:0016021//integral component of membrane	GO:0000254//C-4 methylsterol oxidase activity;GO:0005506//iron ion binding;GO:0016491//oxidoreductase activity	GO:0008610//lipid biosynthetic process;GO:0016126//sterol biosynthetic process;GO:0055114//oxidation-reduction process
ENSGALG00000050075	22	24	28	16	35	16	12	15	10	7	0.49	0.53	0.65	0.37	0.77	0.35	0.26	0.34	0.22	0.15	0.562	0.264	-1.090032201	0.004527346	0.173141958	TMEM35A	-	-	-	transmembrane protein 35A [Source:NCBI gene;Acc:422194]	-	GO:0016020//membrane;GO:0016021//integral component of membrane	-	-
ENSGALG00000008175	72	29	41	42	46	59	78	95	64	96	1.5	0.54	0.67	1.05	0.75	1.52	1.83	2.59	1.69	1.7	0.902	1.866	1.048749648	0.004701386	0.178425381	ORC5	Cellular Processes	Cell growth and death	K02607	origin recognition complex subunit 5 [Source:NCBI gene;Acc:417714]	ko04110//Cell cycle	GO:0000785//chromatin;GO:0000808//origin recognition complex;GO:0005634//nucleus;GO:0005654//nucleoplasm;GO:0005664//nuclear origin of replication recognition complex;GO:0005829//cytosol	GO:0003688//DNA replication origin binding	GO:0006260//DNA replication;GO:0006270//DNA replication initiation;GO:0006275//regulation of DNA replication
ENSGALG00000034358	20731	5058	8511	5372	9410	3296	2589	3850	5877	6929	461.11	111.81	196.03	125.15	206.23	72.47	55.54	85.82	127.46	148.17	220.066	97.892	-1.168673399	0.004851569	0.18135626	-	Metabolism	Metabolism of cofactors and vitamins	K09516	retinol saturase [Source:NCBI gene;Acc:426549]	ko00830//Retinol metabolism	GO:0005789//endoplasmic reticulum membrane	GO:0051786//all-trans-retinol 13,14-reductase activity	GO:0042572//retinol metabolic process
ENSGALG00000050820	4	3	1	5	5	0	0	1	0	0	0.17	0.12	0.04	0.32	0.2	0	0	0.06	0	0	0.17	0.012	-3.824428435	0.005276079	0.190079024	-	-	-	-	killer cell immunoglobulin-like receptor 3DL1 [Source:NCBI gene;Acc:112531109]	-	-	-	-
ENSGALG00000013409	27	23	28	12	41	12	20	10	5	5	0.69	0.57	0.75	0.33	1.04	0.31	0.5	0.26	0.12	0.13	0.676	0.264	-1.356485317	0.005733715	0.197959164	-	-	-	-	-	-	GO:0005615//extracellular space;GO:0005764//lysosome	GO:0004197//cysteine-type endopeptidase activity;GO:0008234//cysteine-type peptidase activity	GO:0006508//proteolysis;GO:0051603//proteolysis involved in cellular protein catabolic process
ENSGALG00000034751	133	874	211	419	293	2	21	53	133	138	1.52	10.01	2.5	5.09	3.3	0.02	0.23	0.61	1.48	1.52	4.484	0.772	-2.538113526	0.005797149	0.198380294	TRPA1	Organismal Systems	Sensory system	K04984	transient receptor potential cation channel subfamily A member 1 [Source:NCBI gene;Acc:420180]	ko04750//Inflammatory mediator regulation of TRP channels	GO:0005623//cell;GO:0005887//integral component of plasma membrane;GO:0016020//membrane;GO:0016021//integral component of membrane;GO:0032421//stereocilium bundle	GO:0005216//ion channel activity;GO:0005262//calcium channel activity;GO:0005515//protein binding;GO:0015267//channel activity;GO:0015278//calcium-release channel activity;GO:0042802//identical protein binding;GO:0097604//temperature-gated cation channel activity	GO:0006811//ion transport;GO:0006816//calcium ion transport;GO:0007166//cell surface receptor signaling pathway;GO:0009409//response to cold;GO:0010033//response to organic substance;GO:0014070//response to organic cyclic compound;GO:0019233//sensory perception of pain;GO:0034220//ion transmembrane transport;GO:0042493//response to drug;GO:0042542//response to hydrogen peroxide;GO:0048265//respon…
MSTRG.3908	336	205	275	212	223	39	102	36	113	238	5.98	3.57	4.81	3.96	4.03	0.66	1.69	0.67	1.88	4.11	4.47	1.802	-1.31067582	0.005985739	0.202790873	--	-	-	-	rho guanine nucleotide exchange factor 7-like [Platysternon megacephalum]	-	-	-	-
ENSGALG00000034150	141	41	41	51	68	5	13	15	60	11	12.59	3.68	3.83	4.8	6.04	0.48	1.16	1.38	5.2	0.94	6.188	1.832	-1.756053693	0.006009284	0.202790873	CATHL3	Human Diseases;Human Diseases;Organismal Systems;Organismal Systems	Infectious diseases;Infectious diseases;Immune system;Digestive system	K13916;K13916;K13916;K13916	cathelicidin-3 [Source:NCBI gene;Acc:100858343]	ko05152//Tuberculosis;ko05150//Staphylococcus aureus infection;ko04621//NOD-like receptor signaling pathway;ko04970//Salivary secretion	GO:0005576//extracellular region;GO:0005615//extracellular space;GO:0016020//membrane;GO:0016021//integral component of membrane	GO:0001530//lipopolysaccharide binding	GO:0002376//immune system process;GO:0006952//defense response;GO:0010629//negative regulation of gene expression;GO:0042742//defense response to bacterium;GO:0045087//innate immune response;GO:0050829//defense response to Gram-negative bacterium;GO:0050830//defense response to Gram-positive bacterium;GO:0051673//membrane disruption in other organism
ENSGALG00000034288	13	4	6	8	13	28	52	14	13	16	0.88	0.29	0.42	0.57	0.89	1.89	3.42	0.99	0.86	1.04	0.61	1.64	1.426814667	0.00615013	0.20497808	-	-	-	-	KIAA0101 [Source:NCBI gene;Acc:101748248]	-	GO:0005634//nucleus	GO:0003682//chromatin binding	GO:0006974//cellular response to DNA damage stimulus;GO:0019985//translesion synthesis;GO:0051726//regulation of cell cycle
ENSGALG00000022758	421	421	1107	1274	600	3121	5199	4399	660	546	12.61	12.55	36.24	42.39	17.73	99.64	162.98	142.82	20.45	16.53	24.304	88.484	1.86422283	0.00646432	0.210513824	GGACT	-	-	-	gamma-glutamylamine cyclotransferase [Source:NCBI gene;Acc:418773]	-	GO:0005829//cytosol	-	GO:0042219//cellular modified amino acid catabolic process
ENSGALG00000007168	2	4	21	6	8	85	33	37	14	5	0.03	0.06	0.33	0.1	0.12	1.23	0.48	0.53	0.2	0.07	0.128	0.502	1.971543554	0.006693057	0.213762183	C3orf67	-	-	-	chromosome 12 open reading frame, human C3orf67 [Source:NCBI gene;Acc:416070]	-	-	-	-
ENSGALG00000006738	14	0	3	41	11	29	3	298	49	112	0.27	0	0.05	0.64	0.21	0.42	0.05	4.44	0.92	1.6	0.234	1.486	2.666853681	0.006864117	0.217826182	CDK5RAP1	-	-	-	CDK5 regulatory subunit associated protein 1 [Source:NCBI gene;Acc:419292]	-	GO:0005739//mitochondrion;GO:0005829//cytosol	GO:0003824//catalytic activity;GO:0016740//transferase activity;GO:0035596//methylthiotransferase activity;GO:0035597//N6-isopentenyladenosine methylthiotransferase activity;GO:0051536//iron-sulfur cluster binding;GO:0051539//4 iron, 4 sulfur cluster binding	GO:0006400//tRNA modification;GO:0035600//tRNA methylthiolation;GO:0045736//negative regulation of cyclin-dependent protein serine/threonine kinase activity;GO:0045903//positive regulation of translational fidelity;GO:0070131//positive regulation of mitochondrial translation;GO:0070900//mitochondrial tRNA modification
ENSGALG00000019663	226	253	74	104	102	84	49	33	75	102	17.67	19.48	5.88	8.47	7.8	6.6	3.7	2.56	5.61	7.56	11.86	5.206	-1.187856793	0.006885301	0.218034528	ACBD7	-	-	-	acyl-CoA binding domain containing 7 [Source:NCBI gene;Acc:420531]	-	-	GO:0000062//fatty-acyl-CoA binding	-
ENSGALG00000050176	2	15	20	20	22	50	31	14	61	75	0.06	0.45	0.61	0.62	0.65	1.46	0.89	0.42	1.77	2.15	0.478	1.338	1.484995593	0.006901918	0.218097671	-	-	-	-	-	-	-	GO:0005515//protein binding;GO:0035591//signaling adaptor activity	GO:0007165//signal transduction;GO:0009967//positive regulation of signal transduction;GO:0034128//negative regulation of MyD88-independent toll-like receptor signaling pathway;GO:0048678//response to axon injury
ENSGALG00000010826	3	7	11	13	4	27	28	24	21	7	0.04	0.08	0.14	0.16	0.05	0.32	0.32	0.29	0.24	0.08	0.094	0.25	1.411195433	0.00717165	0.221919431	PRKAA2	Environmental Information Processing;Organismal Systems;Cellular Processes;Organismal Systems;Environmental Information Processing;Human Diseases;Cellular Processes;Organismal Systems;Human Diseases;Environmental Information Processing;Environmental Information Processing;Environmental Information Processing;Human Diseases;Organismal Systems;Organismal Systems;Human Diseases;Organismal Systems;Or…	Signal transduction;Environmental adaptation;Cellular community - eukaryotes;Endocrine system;Signal transduction;Endocrine and metabolic diseases;Transport and catabolism;Endocrine system;Cardiovascular diseases;Signal transduction;Signal transduction;Signal transduction;Endocrine and metabolic diseases;Development and regeneration;Endocrine system;Cardiovascular diseases;Aging;Endocrine system;…	K07198;K07198;K07198;K07198;K07198;K07198;K07198;K07198;K07198;K07198;K07198;K07198;K07198;K07198;K07198;K07198;K07198;K07198;K07198;K07198	protein kinase AMP-activated catalytic subunit alpha 2 [Source:NCBI gene;Acc:429110]	ko04151//PI3K-Akt signaling pathway;ko04714//Thermogenesis;ko04530//Tight junction;ko04921//Oxytocin signaling pathway;ko04150//mTOR signaling pathway;ko04932//Non-alcoholic fatty liver disease (NAFLD);ko04140//Autophagy - animal;ko04910//Insulin signaling pathway;ko05418//Fluid shear stress and atherosclerosis;ko04068//FoxO signaling pathway;ko04371//Apelin signaling pathway;ko04152//AMPK signal…	GO:0005623//cell;GO:0005634//nucleus;GO:0005737//cytoplasm;GO:0005794//Golgi apparatus;GO:0010494//cytoplasmic stress granule;GO:0016607//nuclear speck;GO:0030424//axon;GO:0030425//dendrite;GO:0043025//neuronal cell body	GO:0000166//nucleotide binding;GO:0003682//chromatin binding;GO:0004672//protein kinase activity;GO:0004674//protein serine/threonine kinase activity;GO:0004679//AMP-activated protein kinase activity;GO:0004712//protein serine/threonine/tyrosine kinase activity;GO:0005524//ATP binding;GO:0016301//kinase activity;GO:0016740//transferase activity;GO:0019901//protein kinase binding;GO:0035174//histo…	GO:0006468//protein phosphorylation;GO:0008610//lipid biosynthetic process;GO:0009267//cellular response to starvation;GO:0010468//regulation of gene expression;GO:0010508//positive regulation of autophagy;GO:0010628//positive regulation of gene expression;GO:0010629//negative regulation of gene expression;GO:0014850//response to muscle activity;GO:0016241//regulation of macroautophagy;GO:0016310…
ENSGALG00000000436	0	0	0	1	0	16	0	27	3	0	0	0	0	0.06	0	0.71	0	1.18	0.15	0	0.012	0.408	5.087462841	0.007398678	0.226594022	RABIF	-	-	-	RAB interacting factor [Source:NCBI gene;Acc:421170]	-	GO:0005829//cytosol;GO:0016020//membrane	GO:0005085//guanyl-nucleotide exchange factor activity;GO:0008270//zinc ion binding	GO:0006892//post-Golgi vesicle-mediated transport;GO:0007264//small GTPase mediated signal transduction
ENSGALG00000003527	786	837	768	1037	997	2865	3888	2773	542	560	15.51	16.47	15.78	21.48	19.47	56.64	75.02	55.43	10.22	10.48	17.742	41.558	1.227957576	0.007453316	0.226602159	ARRDC2	-	-	-	arrestin domain containing 2 [Source:NCBI gene;Acc:771165]	-	GO:0005886//plasma membrane;GO:0031410//cytoplasmic vesicle	-	-
ENSGALG00000000667	25	11	14	22	18	7	10	11	8	4	0.38	0.17	0.22	0.35	0.27	0.1	0.15	0.17	0.12	0.06	0.278	0.12	-1.212050477	0.007596483	0.229355351	EDN2	Environmental Information Processing;Environmental Information Processing;Organismal Systems;Organismal Systems	Signaling molecules and interaction;Signal transduction;Circulatory system;Endocrine system	K16367;K16367;K16367;K16367	endothelin 2 [Source:NCBI gene;Acc:419559]	ko04080//Neuroactive ligand-receptor interaction;ko04024//cAMP signaling pathway;ko04270//Vascular smooth muscle contraction;ko04924//Renin secretion	GO:0005576//extracellular region;GO:0005615//extracellular space;GO:0005623//cell	GO:0005179//hormone activity;GO:0031708//endothelin B receptor binding	GO:0001516//prostaglandin biosynthetic process;GO:0001659//temperature homeostasis;GO:0002690//positive regulation of leukocyte chemotaxis;GO:0003100//regulation of systemic arterial blood pressure by endothelin;GO:0007204//positive regulation of cytosolic calcium ion concentration;GO:0008284//positive regulation of cell proliferation;GO:0010460//positive regulation of heart rate;GO:0014824//arte…
ENSGALG00000010469	72507	97862	33878	42164	45152	10696	15952	23491	33703	52256	1402.63	1881.43	678.62	854.31	860.66	204.54	297.59	455.42	635.71	971.81	1135.53	513.014	-1.146295719	0.007756145	0.230904009	CYP4B7	-	-	-	cytochrome P450, family 4, subfamily B, polypeptide 7 [Source:NCBI gene;Acc:424618]	-	GO:0016020//membrane;GO:0016021//integral component of membrane	GO:0004497//monooxygenase activity;GO:0005506//iron ion binding;GO:0016491//oxidoreductase activity;GO:0016705//oxidoreductase activity, acting on paired donors, with incorporation or reduction of molecular oxygen;GO:0020037//heme binding;GO:0046872//metal ion binding	GO:0055114//oxidation-reduction process
ENSGALG00000031094	26	27	19	24	85	116	114	91	77	29	0.57	0.58	0.44	0.55	1.83	2.51	2.4	1.99	1.64	0.6	0.794	1.828	1.203055158	0.007787166	0.231365695	EDA2R	Environmental Information Processing;Environmental Information Processing	Signaling molecules and interaction;Signal transduction	K05163;K05163	ectodysplasin A2 receptor [Source:NCBI gene;Acc:422166]	ko04060//Cytokine-cytokine receptor interaction;ko04064//NF-kappa B signaling pathway	GO:0005886//plasma membrane;GO:0005887//integral component of plasma membrane;GO:0016020//membrane;GO:0016021//integral component of membrane	GO:0005515//protein binding;GO:0038023//signaling receptor activity	GO:0043123//positive regulation of I-kappaB kinase/NF-kappaB signaling;GO:0046330//positive regulation of JNK cascade
ENSGALG00000013784	0	5	5	4	13	18	32	18	11	11	0	0.07	0.08	0.07	0.2	0.29	0.49	0.28	0.17	0.16	0.084	0.278	1.72662365	0.007981069	0.234788252	CDT1	-	-	-	chromatin licensing and DNA replication factor 1 [Source:NCBI gene;Acc:426254]	-	GO:0000776//kinetochore;GO:0005623//cell;GO:0005634//nucleus;GO:0005654//nucleoplasm;GO:0016604//nuclear body	GO:0003677//DNA binding;GO:0003682//chromatin binding;GO:0070182//DNA polymerase binding	GO:0000076//DNA replication checkpoint;GO:0000278//mitotic cell cycle;GO:0006260//DNA replication;GO:0007059//chromosome segregation;GO:0030174//regulation of DNA-dependent DNA replication initiation;GO:0031334//positive regulation of protein complex assembly;GO:0033044//regulation of chromosome organization;GO:0033262//regulation of nuclear cell cycle DNA replication;GO:0035563//positive regulat…
ENSGALG00000042375	10	12	25	6	26	5	7	5	6	6	0.07	0.08	0.17	0.04	0.17	0.03	0.04	0.03	0.04	0.04	0.106	0.036	-1.557995453	0.008028632	0.235259419	-	-	-	-	ATP-dependent DNA helicase Q4-like [Source:NCBI gene;Acc:101748706]	-	-	GO:0003676//nucleic acid binding;GO:0005524//ATP binding;GO:0008270//zinc ion binding	-
ENSGALG00000007269	27	97	12	23	30	1	27	5	10	2	0.79	2.83	0.38	0.71	0.87	0.03	0.77	0.14	0.28	0.05	1.116	0.254	-2.135436625	0.00824993	0.240327539	GABRA3	Environmental Information Processing;Organismal Systems;Human Diseases;Organismal Systems;Organismal Systems;Human Diseases	Signaling molecules and interaction;Nervous system;Substance dependence;Nervous system;Sensory system;Substance dependence	K05175;K05175;K05175;K05175;K05175;K05175	gamma-aminobutyric acid type A receptor alpha3 subunit [Source:NCBI gene;Acc:422289]	ko04080//Neuroactive ligand-receptor interaction;ko04723//Retrograde endocannabinoid signaling;ko05032//Morphine addiction;ko04727//GABAergic synapse;ko04742//Taste transduction;ko05033//Nicotine addiction	GO:0005886//plasma membrane;GO:0005887//integral component of plasma membrane;GO:0016020//membrane;GO:0016021//integral component of membrane;GO:0032590//dendrite membrane;GO:0043005//neuron projection;GO:0045202//synapse;GO:0098794//postsynapse;GO:1902711//GABA-A receptor complex	GO:0004888//transmembrane signaling receptor activity;GO:0004890//GABA-A receptor activity;GO:0005216//ion channel activity;GO:0005230//extracellular ligand-gated ion channel activity;GO:0005237//inhibitory extracellular ligand-gated ion channel activity;GO:0005254//chloride channel activity;GO:0008503//benzodiazepine receptor activity;GO:0022851//GABA-gated chloride ion channel activity;GO:19043…	GO:0006811//ion transport;GO:0007165//signal transduction;GO:0007214//gamma-aminobutyric acid signaling pathway;GO:0007268//synaptic transmission;GO:0034220//ion transmembrane transport;GO:0042391//regulation of membrane potential;GO:0050877//neurological system process;GO:0051932//synaptic transmission, GABAergic;GO:0060078//regulation of postsynaptic membrane potential;GO:1902476//chloride tran…
ENSGALG00000004476	30	18	34	38	28	60	34	127	67	32	0.52	0.31	0.61	0.69	0.48	1.03	0.57	2.22	1.14	0.54	0.522	1.1	1.075381812	0.008292674	0.240991491	SEMA3G	-	-	-	semaphorin 3G [Source:NCBI gene;Acc:415945]	-	GO:0005615//extracellular space;GO:0005887//integral component of plasma membrane	GO:0005102//receptor binding;GO:0005515//protein binding;GO:0030215//semaphorin receptor binding;GO:0045499//chemorepellent activity	GO:0001755//neural crest cell migration;GO:0030335//positive regulation of cell migration;GO:0030517//negative regulation of axon extension;GO:0048843//negative regulation of axon extension involved in axon guidance;GO:0050919//negative chemotaxis;GO:0071526//semaphorin-plexin signaling pathway
ENSGALG00000006795	36	16	31	31	34	12	20	11	22	11	0.71	0.32	0.64	0.64	0.66	0.24	0.38	0.22	0.43	0.21	0.594	0.296	-1.004865755	0.008305037	0.240991491	ABCG4	Environmental Information Processing	Membrane transport	K05680	ATP binding cassette subfamily G member 4 [Source:NCBI gene;Acc:428242]	ko02010//ABC transporters	GO:0005886//plasma membrane;GO:0016020//membrane;GO:0016021//integral component of membrane	GO:0000166//nucleotide binding;GO:0005524//ATP binding;GO:0016887//ATPase activity;GO:0042626//ATPase activity, coupled to transmembrane movement of substances;GO:0042803//protein homodimerization activity;GO:0046982//protein heterodimerization activity	GO:0055085//transmembrane transport;GO:1990830//cellular response to leukemia inhibitory factor
ENSGALG00000027698	66	73	52	57	50	23	8	60	24	14	1.75	1.9	1.41	1.58	1.31	0.59	0.19	1.57	0.63	0.36	1.59	0.668	-1.251106758	0.008620497	0.245371581	COX19	Organismal Systems	Environmental adaptation	K18183	COX19, cytochrome c oxidase assembly factor [Source:NCBI gene;Acc:416452]	ko04714//Thermogenesis	GO:0005623//cell;GO:0005739//mitochondrion;GO:0005758//mitochondrial intermembrane space;GO:0005829//cytosol	-	GO:0006878//cellular copper ion homeostasis
ENSGALG00000048876	14	8	69	43	1	803	121	203	25	12	0.36	0.19	1.8	1.14	0.03	20	2.95	5.13	0.61	0.29	0.704	5.796	3.041410261	0.008755429	0.248394468	LEAP2	-	-	-	liver enriched antimicrobial peptide 2 [Source:NCBI gene;Acc:414338]	-	-	-	GO:0042742//defense response to bacterium
ENSGALG00000037479	71	84	32	41	59	76	119	68	77	359	1.92	2.26	0.89	1.16	1.57	2.03	3.1	1.84	2.03	9.32	1.56	3.664	1.231873474	0.008778633	0.248394468	IGSF21	-	-	-	immunoglobin superfamily member 21 [Source:NCBI gene;Acc:419359]	-	GO:0005912//adherens junction;GO:0031362//anchored component of external side of plasma membrane;GO:0042734//presynaptic membrane;GO:0060077//inhibitory synapse	GO:0038023//signaling receptor activity;GO:0042803//protein homodimerization activity;GO:0050839//cell adhesion molecule binding	GO:0007156//homophilic cell adhesion via plasma membrane adhesion molecules;GO:0007157//heterophilic cell-cell adhesion via plasma membrane cell adhesion molecules;GO:0060074//synapse maturation
ENSGALG00000033789	7794	11008	7672	13880	30457	51753	21334	36906	21215	15600	105.36	147.88	107.39	196.52	405.68	691.56	278.11	499.97	279.62	202.73	192.566	390.398	1.019592663	0.009001672	0.252195643	HSP90B1	Human Diseases;Environmental Information Processing;Human Diseases;Genetic Information Processing;Human Diseases;Organismal Systems;Human Diseases;Organismal Systems;Organismal Systems	Cancers;Signal transduction;Infectious diseases;Folding, sorting and degradation;Cardiovascular diseases;Endocrine system;Cancers;Immune system;Endocrine system	K09487;K09487;K09487;K09487;K09487;K09487;K09487;K09487;K09487	heat shock protein 90 beta family member 1 [Source:NCBI gene;Acc:374163]	ko05200//Pathways in cancer;ko04151//PI3K-Akt signaling pathway;ko05132//Salmonella infection;ko04141//Protein processing in endoplasmic reticulum;ko05418//Fluid shear stress and atherosclerosis;ko04915//Estrogen signaling pathway;ko05215//Prostate cancer;ko04657//IL-17 signaling pathway;ko04918//Thyroid hormone synthesis	GO:0005783//endoplasmic reticulum;GO:0005788//endoplasmic reticulum lumen;GO:0005789//endoplasmic reticulum membrane;GO:0005829//cytosol;GO:0005886//plasma membrane;GO:0030496//midbody;GO:0032991//macromolecular complex;GO:0034663//endoplasmic reticulum chaperone complex;GO:0048471//perinuclear region of cytoplasm	GO:0003723//RNA binding;GO:0005524//ATP binding;GO:0019903//protein phosphatase binding;GO:0050750//low-density lipoprotein particle receptor binding;GO:0051082//unfolded protein binding	GO:0001666//response to hypoxia;GO:0006457//protein folding;GO:0030433//ER-associated ubiquitin-dependent protein catabolic process;GO:0030970//retrograde protein transport, ER to cytosol;GO:0031247//actin rod assembly;GO:0043066//negative regulation of apoptotic process;GO:0043666//regulation of phosphoprotein phosphatase activity;GO:0071318//cellular response to ATP
ENSGALG00000001608	50	28	20	19	27	13	24	13	8	8	0.66	0.37	0.29	0.28	0.38	0.17	0.31	0.19	0.11	0.11	0.396	0.178	-1.153623189	0.009205385	0.255676582	UNC5D	-	-	-	unc-5 netrin receptor D [Source:NCBI gene;Acc:426920]	-	GO:0009986//cell surface;GO:0016021//integral component of membrane	GO:0005042//netrin receptor activity;GO:0005515//protein binding	GO:0007165//signal transduction;GO:0007411//axon guidance;GO:0021859//pyramidal neuron differentiation;GO:0038007//netrin-activated signaling pathway;GO:0098742//cell-cell adhesion via plasma-membrane adhesion molecules;GO:2001222//regulation of neuron migration
ENSGALG00000001084	39	15	17	37	30	3	15	17	10	14	0.43	0.16	0.18	0.42	0.32	0.03	0.16	0.18	0.1	0.15	0.302	0.124	-1.284208429	0.009287544	0.256825842	ATP8B3	-	-	-	ATPase phospholipid transporting 8B3 [Source:NCBI gene;Acc:428328]	-	GO:0001669//acrosomal vesicle;GO:0005794//Golgi apparatus;GO:0005886//plasma membrane;GO:0016020//membrane;GO:0016021//integral component of membrane	GO:0000166//nucleotide binding;GO:0000287//magnesium ion binding;GO:0005524//ATP binding	GO:0007030//Golgi organization;GO:0007339//binding of sperm to zona pellucida;GO:0015914//phospholipid transport;GO:0045332//phospholipid translocation
ENSGALG00000004326	35	30	53	22	27	63	22	121	81	73	0.52	0.44	0.81	0.34	0.39	0.92	0.32	1.79	1.16	1.03	0.5	1.044	1.062121712	0.009299463	0.256825842	GOSR1	Genetic Information Processing	Folding, sorting and degradation	K08495	golgi SNAP receptor complex member 1 [Source:NCBI gene;Acc:417591]	ko04130//SNARE interactions in vesicular transport	GO:0000139//Golgi membrane;GO:0005794//Golgi apparatus;GO:0005797//Golgi medial cisterna;GO:0005801//cis-Golgi network;GO:0005829//cytosol;GO:0016020//membrane;GO:0016021//integral component of membrane;GO:0031201//SNARE complex	GO:0005484//SNAP receptor activity	GO:0006888//ER to Golgi vesicle-mediated transport;GO:0006906//vesicle fusion;GO:0015031//protein transport;GO:0016192//vesicle-mediated transport;GO:0042147//retrograde transport, endosome to Golgi;GO:0048209//regulation of vesicle targeting, to, from or within Golgi
ENSGALG00000034655	452	354	279	921	291	519	1202	1915	886	514	5.35	4.16	3.43	11.44	3.39	6.07	13.75	22.79	10.26	5.86	5.554	11.746	1.080570461	0.009422936	0.256825842	ALDH18A1	Metabolism;Metabolism;Metabolism	Global and overview maps;Global and overview maps;Amino acid metabolism	K12657;K12657;K12657	aldehyde dehydrogenase 18 family member A1 [Source:NCBI gene;Acc:423976]	ko01100//Metabolic pathways;ko01230//Biosynthesis of amino acids;ko00330//Arginine and proline metabolism	GO:0005737//cytoplasm;GO:0005739//mitochondrion	GO:0000166//nucleotide binding;GO:0003824//catalytic activity;GO:0004349//glutamate 5-kinase activity;GO:0004350//glutamate-5-semialdehyde dehydrogenase activity;GO:0005524//ATP binding;GO:0016301//kinase activity;GO:0016491//oxidoreductase activity;GO:0016620//oxidoreductase activity, acting on the aldehyde or oxo group of donors, NAD or NADP as acceptor;GO:0016740//transferase activity;GO:00428…	GO:0006536//glutamate metabolic process;GO:0006561//proline biosynthetic process;GO:0006592//ornithine biosynthetic process;GO:0008652//cellular amino acid biosynthetic process;GO:0016310//phosphorylation;GO:0019240//citrulline biosynthetic process;GO:0055114//oxidation-reduction process;GO:0055129//L-proline biosynthetic process
ENSGALG00000032614	66	7	21	10	18	4	12	8	9	3	1.91	0.21	0.62	0.3	0.53	0.12	0.34	0.23	0.25	0.09	0.714	0.206	-1.793279737	0.009473855	0.256825842	AT2	-	-	-	NAD--arginine ADP-ribosyltransferase 2 [Source:NCBI gene;Acc:395661]	-	-	GO:0003950//NAD+ ADP-ribosyltransferase activity;GO:0003956//NAD(P)+-protein-arginine ADP-ribosyltransferase activity;GO:0016740//transferase activity;GO:0016757//transferase activity, transferring glycosyl groups	GO:0006471//protein ADP-ribosylation;GO:0018120//peptidyl-arginine ADP-ribosylation
ENSGALG00000035580	34	41	41	49	52	39	174	256	82	25	0.61	0.73	0.76	0.92	0.92	0.69	3.02	4.61	1.44	0.43	0.788	2.038	1.370886517	0.009486436	0.256825842	MPP2	-	-	-	membrane palmitoylated protein 2 [Source:NCBI gene;Acc:420006]	-	GO:0032590//dendrite membrane;GO:0043197//dendritic spine;GO:0043198//dendritic shaft	GO:0005515//protein binding;GO:0044325//ion channel binding	GO:0060079//excitatory postsynaptic potential;GO:0060291//long-term synaptic potentiation;GO:0099562//maintenance of postsynaptic density structure
ENSGALG00000053889	0	0	0	0	3	2	8	4	9	5	0	0	0	0	0.08	0.07	0.23	0.11	0.24	0.15	0.016	0.16	3.321928095	0.009532016	0.256825842	-	Genetic Information Processing	Translation	K15542	-	ko03015//mRNA surveillance pathway	GO:0016020//membrane;GO:0016021//integral component of membrane	-	-
ENSGALG00000016843	209	329	953	471	347	323	181	281	147	222	1.55	2.42	7.29	3.65	2.52	2.36	1.29	2.08	1.06	1.58	3.486	1.674	-1.058273042	0.009582405	0.257053175	COL4A2	Human Diseases;Environmental Information Processing;Human Diseases;Cellular Processes;Human Diseases;Organismal Systems;Human Diseases;Environmental Information Processing;Human Diseases;Organismal Systems	Cancers;Signal transduction;Infectious diseases;Cellular community - eukaryotes;Infectious diseases;Endocrine system;Endocrine and metabolic diseases;Signaling molecules and interaction;Cancers;Digestive system	K06237;K06237;K06237;K06237;K06237;K06237;K06237;K06237;K06237;K06237	collagen type IV alpha 2 chain [Source:NCBI gene;Acc:418752]	ko05200//Pathways in cancer;ko04151//PI3K-Akt signaling pathway;ko05165//Human papillomavirus infection;ko04510//Focal adhesion;ko05146//Amoebiasis;ko04926//Relaxin signaling pathway;ko04933//AGE-RAGE signaling pathway in diabetic complications;ko04512//ECM-receptor interaction;ko05222//Small cell lung cancer;ko04974//Protein digestion and absorption	GO:0005581//collagen trimer;GO:0005615//extracellular space;GO:0031012//extracellular matrix	GO:0005201//extracellular matrix structural constituent	GO:0030198//extracellular matrix organization
ENSGALG00000006351	4	9	18	0	0	25	25	21	42	26	0.09	0.24	0.48	0	0	0.63	0.63	0.54	1.08	0.66	0.162	0.708	2.127755547	0.010014809	0.2653124	FAS	Human Diseases;Human Diseases;Human Diseases;Human Diseases;Human Diseases;Environmental Information Processing;Human Diseases;Environmental Information Processing;Human Diseases;Human Diseases;Human Diseases;Human Diseases;Organismal Systems;Human Diseases;Human Diseases;Human Diseases;Cellular Processes;Human Diseases;Cellular Processes;Human Diseases;Human Diseases;Human Diseases;Human Disease…	Cancers;Infectious diseases;Neurodegenerative diseases;Infectious diseases;Infectious diseases;Signal transduction;Infectious diseases;Signaling molecules and interaction;Infectious diseases;Infectious disease: viral;Cancers;Infectious diseases;Immune system;Infectious diseases;Infectious diseases;Immune diseases;Cell growth and death;Infectious diseases;Cell growth and death;Endocrine and metabo…	K04390;K04390;K04390;K04390;K04390;K04390;K04390;K04390;K04390;K04390;K04390;K04390;K04390;K04390;K04390;K04390;K04390;K04390;K04390;K04390;K04390;K04390;K04390;K04390;K04390;K04390;K04390;K04390;K04390	Fas cell surface death receptor [Source:NCBI gene;Acc:395274]	ko05200//Pathways in cancer;ko05165//Human papillomavirus infection;ko05010//Alzheimer disease;ko05169//Epstein-Barr virus infection;ko05130//Pathogenic Escherichia coli infection;ko04010//MAPK signaling pathway;ko05168//Herpes simplex infection;ko04060//Cytokine-cytokine receptor interaction;ko05163//Human cytomegalovirus infection;ko05170//Human immunodeficiency virus 1 infection;ko05205//Prote…	GO:0005829//cytosol;GO:0005886//plasma membrane;GO:0009986//cell surface;GO:0016020//membrane;GO:0016604//nuclear body;GO:0031264//death-inducing signaling complex;GO:0031265//CD95 death-inducing signaling complex;GO:0045121//membrane raft	GO:0004888//transmembrane signaling receptor activity;GO:0005515//protein binding;GO:0005516//calmodulin binding;GO:0019900//kinase binding;GO:0042802//identical protein binding	GO:0001934//positive regulation of protein phosphorylation;GO:0006915//apoptotic process;GO:0006955//immune response;GO:0007165//signal transduction;GO:0032872//regulation of stress-activated MAPK cascade;GO:0034198//cellular response to amino acid starvation;GO:0036337//Fas signaling pathway;GO:0043065//positive regulation of apoptotic process;GO:0071260//cellular response to mechanical stimulus…
ENSGALG00000025945	51	60	108	10	87	69	41	774	186	94	2.5	2.92	5.48	0.51	4.2	3.34	1.94	37.96	8.85	4.42	3.122	11.302	1.856035652	0.01004475	0.265633774	AVD	-	-	-	avidin [Source:NCBI gene;Acc:396260]	-	GO:0005576//extracellular region	GO:0009374//biotin binding	GO:0019731//antibacterial humoral response
ENSGALG00000031243	0	2	0	2	0	4	13	4	3	5	0	0.02	0	0.02	0	0.04	0.16	0.04	0.04	0.06	0.008	0.068	3.087462841	0.010442929	0.2708805	ABCB8	Environmental Information Processing	Membrane transport	K05655	ATP binding cassette subfamily B member 8 [Source:NCBI gene;Acc:107055879]	ko02010//ABC transporters	GO:0005654//nucleoplasm;GO:0005730//nucleolus;GO:0005739//mitochondrion;GO:0016020//membrane;GO:0016021//integral component of membrane;GO:0031966//mitochondrial membrane	GO:0000166//nucleotide binding;GO:0005524//ATP binding;GO:0016887//ATPase activity;GO:0042626//ATPase activity, coupled to transmembrane movement of substances	GO:0055085//transmembrane transport;GO:0071805//potassium ion transmembrane transport
ENSGALG00000031932	0	0	0	0	0	5	106	94	0	0	0	0	0	0	0	0.17	3.21	2.97	0	0	0.001	1.27	10.31061278	0.010466153	0.271011591	AGPAT3	Metabolism;Environmental Information Processing;Metabolism;Metabolism	Global and overview maps;Signal transduction;Lipid metabolism;Lipid metabolism	K13523;K13523;K13523;K13523	1-acylglycerol-3-phosphate O-acyltransferase 3 [Source:NCBI gene;Acc:418550]	ko01100//Metabolic pathways;ko04072//Phospholipase D signaling pathway;ko00564//Glycerophospholipid metabolism;ko00561//Glycerolipid metabolism	GO:0005635//nuclear envelope;GO:0005783//endoplasmic reticulum;GO:0005789//endoplasmic reticulum membrane;GO:0012505//endomembrane system;GO:0016020//membrane;GO:0016021//integral component of membrane	GO:0003841//1-acylglycerol-3-phosphate O-acyltransferase activity;GO:0016746//transferase activity, transferring acyl groups;GO:0042171//lysophosphatidic acid acyltransferase activity	-
ENSGALG00000009705	3	4	0	1	0	23	11	5	3	5	0.01	0.01	0	0	0	0.06	0.03	0.01	0.01	0.01	0.004	0.024	2.584962501	0.010671557	0.274898568	RYR3	Human Diseases;Environmental Information Processing;Organismal Systems;Environmental Information Processing;Organismal Systems;Organismal Systems	Neurodegenerative diseases;Signal transduction;Endocrine system;Signal transduction;Environmental adaptation;Digestive system	K04963;K04963;K04963;K04963;K04963;K04963	ryanodine receptor 3 [Source:NCBI gene;Acc:396111]	ko05010//Alzheimer disease;ko04020//Calcium signaling pathway;ko04921//Oxytocin signaling pathway;ko04371//Apelin signaling pathway;ko04713//Circadian entrainment;ko04970//Salivary secretion	GO:0005623//cell;GO:0016020//membrane;GO:0016021//integral component of membrane	GO:0005216//ion channel activity;GO:0005219//ryanodine-sensitive calcium-release channel activity;GO:0005262//calcium channel activity;GO:0005509//calcium ion binding;GO:0005515//protein binding;GO:0015278//calcium-release channel activity	GO:0006811//ion transport;GO:0006816//calcium ion transport;GO:0006874//cellular calcium ion homeostasis;GO:0051209//release of sequestered calcium ion into cytosol;GO:0055085//transmembrane transport;GO:0070588//calcium ion transmembrane transport
ENSGALG00000013830	41	17	27	31	24	32	25	39	179	90	0.75	0.31	0.51	0.59	0.43	0.58	0.44	0.71	3.18	1.58	0.518	1.298	1.32526638	0.010942739	0.277771651	PRELID3A	-	-	-	PRELI domain containing 3A [Source:NCBI gene;Acc:421035]	-	GO:0005758//mitochondrial intermembrane space	GO:1990050//phosphatidic acid transporter activity	GO:0015914//phospholipid transport
MSTRG.13814	30	23	63	88	18	20	22	23	13	18	0.88	0.67	1.92	2.71	0.52	0.58	0.62	0.68	0.37	0.51	1.34	0.552	-1.279492829	0.011392501	0.283671369	VEPH1	-	-	-	PREDICTED: ventricular zone-expressed PH domain-containing protein homolog 1-like, partial [Tauraco erythrolophus]	-	GO:0016020//membrane	-	-
ENSGALG00000010950	2	4	1	1	6	5	14	14	7	7	0.03	0.06	0.02	0.02	0.09	0.08	0.21	0.22	0.11	0.1	0.044	0.144	1.710493383	0.011645983	0.28654972	PPP4R4	-	-	-	protein phosphatase 4 regulatory subunit 4 [Source:NCBI gene;Acc:423430]	-	GO:0005737//cytoplasm;GO:0005829//cytosol;GO:0008287//protein serine/threonine phosphatase complex	GO:0019888//protein phosphatase regulator activity	GO:0032515//negative regulation of phosphoprotein phosphatase activity;GO:0080163//regulation of protein serine/threonine phosphatase activity
ENSGALG00000036754	164	106	36	55	107	41	105	137	782	370	4.93	3.15	1.11	1.72	3.16	1.21	3.04	4.13	22.9	10.68	2.814	8.392	1.576392349	0.011806587	0.289154764	CHKA	Metabolism;Human Diseases;Metabolism	Global and overview maps;Cancers;Lipid metabolism	K14156;K14156;K14156	choline kinase alpha [Source:NCBI gene;Acc:423112]	ko01100//Metabolic pathways;ko05231//Choline metabolism in cancer;ko00564//Glycerophospholipid metabolism	-	GO:0004103//choline kinase activity;GO:0004104//cholinesterase activity;GO:0004305//ethanolamine kinase activity;GO:0008144//drug binding;GO:0042802//identical protein binding	GO:0006646//phosphatidylethanolamine biosynthetic process;GO:0006656//phosphatidylcholine biosynthetic process;GO:0006657//CDP-choline pathway;GO:0016310//phosphorylation
ENSGALG00000006707	0	0	0	0	0	0	0	12	18	5	0	0	0	0	0	0	0	0.23	0.33	0.09	0.001	0.13	7.022367813	0.01190839	0.290693356	NOX1	Human Diseases;Human Diseases;Human Diseases;Organismal Systems	Neurodegenerative diseases;Cardiovascular diseases;Endocrine and metabolic diseases;Development	K08008;K08008;K08008;K08008	NADPH oxidase 1 [Source:NCBI gene;Acc:422257]	ko05010//Alzheimer disease;ko05418//Fluid shear stress and atherosclerosis;ko04933//AGE-RAGE signaling pathway in diabetic complications;ko04380//Osteoclast differentiation	GO:0005623//cell;GO:0005737//cytoplasm;GO:0005768//endosome;GO:0005769//early endosome;GO:0005886//plasma membrane;GO:0016020//membrane;GO:0016021//integral component of membrane;GO:0043020//NADPH oxidase complex;GO:0071438//invadopodium membrane	GO:0016175//superoxide-generating NADPH oxidase activity;GO:0016491//oxidoreductase activity;GO:0048365//Rac GTPase binding	GO:0001525//angiogenesis;GO:0003081//regulation of systemic arterial blood pressure by renin-angiotensin;GO:0006952//defense response;GO:0008284//positive regulation of cell proliferation;GO:0010575//positive regulation of vascular endothelial growth factor production;GO:0016477//cell migration;GO:0030198//extracellular matrix organization;GO:0042554//superoxide anion generation;GO:0042743//hydro…
MSTRG.4721	114	107	17	122	88	17	18	86	23	23	2.44	2.11	0.34	2.5	1.7	0.36	0.32	1.66	0.47	0.47	1.818	0.656	-1.47058448	0.012024065	0.292082949	--	-	-	-	transcription factor SOX-4-like [Gallus gallus]	-	GO:0005634//nucleus	-	GO:0007049//cell cycle;GO:0043170//macromolecule metabolic process;GO:0050789//regulation of biological process
ENSGALG00000039978	14	14	2	27	3	27	25	37	71	25	0.21	0.2	0.02	0.41	0.04	0.38	0.35	0.52	1	0.35	0.176	0.52	1.562936194	0.012253487	0.29571868	SLC4A1	Organismal Systems	Excretory system	K06573	solute carrier family 4 member 1 (Diego blood group) [Source:NCBI gene;Acc:396532]	ko04966//Collecting duct acid secretion	GO:0005623//cell;GO:0005886//plasma membrane;GO:0005887//integral component of plasma membrane;GO:0009898//cytoplasmic side of plasma membrane;GO:0016020//membrane;GO:0016021//integral component of membrane;GO:0016323//basolateral plasma membrane;GO:0030863//cortical cytoskeleton	GO:0005452//inorganic anion exchanger activity;GO:0008509//anion transmembrane transporter activity;GO:0015106//bicarbonate transmembrane transporter activity;GO:0015108//chloride transmembrane transporter activity;GO:0015301//anion:anion antiporter activity;GO:0030492//hemoglobin binding;GO:0030506//ankyrin binding;GO:0042803//protein homodimerization activity	GO:0006811//ion transport;GO:0006820//anion transport;GO:0006821//chloride transport;GO:0007596//blood coagulation;GO:0015698//inorganic anion transport;GO:0015701//bicarbonate transport;GO:0017121//phospholipid scrambling;GO:0035811//negative regulation of urine volume;GO:0045852//pH elevation;GO:0048821//erythrocyte development;GO:0051354//negative regulation of oxidoreductase activity;GO:00514…
ENSGALG00000014918	0	0	0	0	0	6	3	3	1	1	0	0	0	0	0	0.09	0.04	0.04	0.01	0.01	0.001	0.038	5.247927513	0.01258642	0.30181102	RFX6	Human Diseases	Endocrine and metabolic diseases	K19521	regulatory factor X6 [Source:NCBI gene;Acc:421737]	ko04950//Maturity onset diabetes of the young	GO:0005634//nucleus	GO:0000977//RNA polymerase II regulatory region sequence-specific DNA binding;GO:0000978//RNA polymerase II core promoter proximal region sequence-specific DNA binding;GO:0001228//transcriptional activator activity, RNA polymerase II transcription regulatory region sequence-specific binding;GO:0003677//DNA binding;GO:0003700//transcription factor activity, sequence-specific DNA binding;GO:0044212…	GO:0003309//type B pancreatic cell differentiation;GO:0003310//pancreatic A cell differentiation;GO:0003311//pancreatic D cell differentiation;GO:0006355//regulation of transcription, DNA-templated;GO:0006357//regulation of transcription from RNA polymerase II promoter;GO:0031018//endocrine pancreas development;GO:0035774//positive regulation of insulin secretion involved in cellular response to …
ENSGALG00000001692	0	0	0	0	0	0	0	0	56	16	0	0	0	0	0	0	0	0	0.39	0.11	0.001	0.1	6.64385619	0.012815214	0.302889173	CAMSAP1	-	-	-	calmodulin regulated spectrin associated protein 1 [Source:NCBI gene;Acc:417127]	-	GO:0005874//microtubule;GO:0036449//microtubule minus-end	GO:0005515//protein binding;GO:0005516//calmodulin binding;GO:0008017//microtubule binding;GO:0030507//spectrin binding;GO:0051011//microtubule minus-end binding	GO:0000226//microtubule cytoskeleton organization;GO:0007010//cytoskeleton organization;GO:0007026//negative regulation of microtubule depolymerization;GO:0022604//regulation of cell morphogenesis;GO:0031113//regulation of microtubule polymerization;GO:0031122//cytoplasmic microtubule organization;GO:0031175//neuron projection development
ENSGALG00000029912	30	13	3	34	32	40	88	46	62	35	0.96	0.43	0.08	1.15	1	1.27	2.72	1.49	1.95	1.08	0.724	1.702	1.233169435	0.013623069	0.315509434	CAMK1	Environmental Information Processing;Organismal Systems;Organismal Systems;Human Diseases	Signal transduction;Endocrine system;Endocrine system;Cancers	K08794;K08794;K08794;K08794	calcium/calmodulin dependent protein kinase I [Source:NCBI gene;Acc:416049]	ko04020//Calcium signaling pathway;ko04921//Oxytocin signaling pathway;ko04925//Aldosterone synthesis and secretion;ko05214//Glioma	-	GO:0000166//nucleotide binding;GO:0004672//protein kinase activity;GO:0004674//protein serine/threonine kinase activity;GO:0004683//calmodulin-dependent protein kinase activity;GO:0005516//calmodulin binding;GO:0005524//ATP binding	GO:0006468//protein phosphorylation;GO:0006913//nucleocytoplasmic transport;GO:0007165//signal transduction;GO:0010976//positive regulation of neuron projection development;GO:0032091//negative regulation of protein binding;GO:0032880//regulation of protein localization;GO:0033138//positive regulation of peptidyl-serine phosphorylation;GO:0043393//regulation of protein binding;GO:0045944//positiv…
ENSGALG00000054948	0	1	0	0	0	11	0	10	0	10	0	0.08	0	0	0	0.62	0	0.58	0	0.54	0.016	0.348	4.442943496	0.014056249	0.318023631	-	-	-	-	-	-	-	GO:0008270//zinc ion binding;GO:0046872//metal ion binding	-
ENSGALG00000006817	8	51	21	25	0	3	8	0	0	0	0.16	1.01	0.44	0.53	0	0.05	0.16	0	0	0	0.428	0.042	-3.349149564	0.014243365	0.318023631	CTNNBL1	Genetic Information Processing	Transcription	K12864	catenin beta like 1 [Source:NCBI gene;Acc:419299]	ko03040//Spliceosome	GO:0000974//Prp19 complex;GO:0005634//nucleus;GO:0005654//nucleoplasm;GO:0005681//spliceosomal complex;GO:0005813//centrosome;GO:0005829//cytosol	GO:0019899//enzyme binding	GO:0016445//somatic diversification of immunoglobulins;GO:0043065//positive regulation of apoptotic process
ENSGALG00000004037	0	0	10	0	0	13	29	8	28	6	0	0	0.13	0	0	0.16	0.35	0.1	0.34	0.07	0.026	0.204	2.971985624	0.01475658	0.324410127	DNA2	Genetic Information Processing	Replication and repair	K10742	DNA replication helicase/nuclease 2 [Source:NCBI gene;Acc:423688]	ko03030//DNA replication	GO:0000784//nuclear chromosome, telomeric region;GO:0005634//nucleus;GO:0005654//nucleoplasm;GO:0005737//cytoplasm;GO:0005739//mitochondrion;GO:0005760//gamma DNA polymerase complex;GO:0042645//mitochondrial nucleoid	GO:0000166//nucleotide binding;GO:0003677//DNA binding;GO:0003678//DNA helicase activity;GO:0003723//RNA binding;GO:0003824//catalytic activity;GO:0004386//helicase activity;GO:0004518//nuclease activity;GO:0004519//endonuclease activity;GO:0005524//ATP binding;GO:0016787//hydrolase activity;GO:0016890//site-specific endodeoxyribonuclease activity, specific for altered base;GO:0017108//5'-flap en…	GO:0000076//DNA replication checkpoint;GO:0000723//telomere maintenance;GO:0000729//DNA double-strand break processing;GO:0006260//DNA replication;GO:0006264//mitochondrial DNA replication;GO:0006281//DNA repair;GO:0006284//base-excision repair;GO:0006974//cellular response to DNA damage stimulus;GO:0008152//metabolic process;GO:0032508//DNA duplex unwinding;GO:0033567//DNA replication, Okazaki f…
ENSGALG00000049450	119	273	142	125	234	66	51	82	190	56	15.57	35.55	19.28	17.08	30.13	8.55	6.38	10.7	24.21	7.06	23.522	11.38	-1.047510175	0.014772567	0.324410127	IGLL1	-	-	-	immunoglobulin lambda like polypeptide 1 [Source:HGNC Symbol;Acc:HGNC:5870]	-	GO:0005615//extracellular space	-	GO:0002377//immunoglobulin production;GO:0006955//immune response
ENSGALG00000012770	5	4	8	2	6	14	6	20	11	12	0.11	0.09	0.19	0.05	0.13	0.31	0.13	0.45	0.24	0.26	0.114	0.278	1.286051059	0.015067018	0.329025739	-	-	-	-	male germ cell associated kinase [Source:HGNC Symbol;Acc:HGNC:6816]	-	GO:0005634//nucleus;GO:0005737//cytoplasm;GO:0005929//cilium	GO:0004672//protein kinase activity;GO:0004674//protein serine/threonine kinase activity;GO:0005524//ATP binding	GO:0006468//protein phosphorylation;GO:0010468//regulation of gene expression;GO:0035556//intracellular signal transduction;GO:0042073//intraciliary transport;GO:0060271//cilium morphogenesis;GO:1903508//positive regulation of nucleic acid-templated transcription
ENSGALG00000023338	10	13	17	4	7	37	19	45	14	12	0.1	0.13	0.18	0.04	0.07	0.37	0.19	0.46	0.14	0.12	0.104	0.256	1.299560282	0.015168442	0.329975442	CBX2	-	-	-	chromobox 2 [Source:HGNC Symbol;Acc:HGNC:1552]	-	GO:0000791//euchromatin;GO:0000792//heterochromatin;GO:0005634//nucleus;GO:0005654//nucleoplasm;GO:0031519//PcG protein complex;GO:0035102//PRC1 complex	GO:0003682//chromatin binding;GO:0035064//methylated histone binding	GO:0000122//negative regulation of transcription from RNA polymerase II promoter;GO:0045137//development of primary sexual characteristics
ENSGALG00000006565	6	3	17	6	10	4	74	51	26	5	0.1	0.05	0.29	0.11	0.17	0.07	1.22	0.88	0.42	0.08	0.144	0.534	1.89077093	0.01531401	0.331453622	-	Metabolism;Metabolism;Metabolism;Metabolism	Global and overview maps;Lipid metabolism;Metabolism of other amino acids;Metabolism of other amino acids	K18592;K18592;K18592;K18592	gamma-glutamyltransferase 2 [Source:NCBI gene;Acc:416945]	ko01100//Metabolic pathways;ko00590//Arachidonic acid metabolism;ko00480//Glutathione metabolism;ko00430//Taurine and hypotaurine metabolism	GO:0005886//plasma membrane;GO:0031982//vesicle	GO:0000048//peptidyltransferase activity;GO:0036374//glutathione hydrolase activity	GO:0002682//regulation of immune system process;GO:0006412//translation;GO:0006508//proteolysis;GO:0006750//glutathione biosynthetic process;GO:0006751//glutathione catabolic process;GO:0007283//spermatogenesis;GO:0019344//cysteine biosynthetic process;GO:0031179//peptide modification;GO:0032355//response to estradiol;GO:0032496//response to lipopolysaccharide;GO:0034612//response to tumor necros…
ENSGALG00000002121	6	22	47	11	24	13	8	9	5	2	0.13	0.49	1.09	0.26	0.53	0.29	0.17	0.2	0.11	0.04	0.5	0.162	-1.625934282	0.015355981	0.331453622	PLEKHN1	-	-	-	pleckstrin homology domain containing N1 [Source:NCBI gene;Acc:771179]	-	GO:0005739//mitochondrion;GO:0005856//cytoskeleton;GO:0031966//mitochondrial membrane	GO:0001786//phosphatidylserine binding;GO:0070300//phosphatidic acid binding;GO:1901612//cardiolipin binding;GO:1901981//phosphatidylinositol phosphate binding	GO:0001666//response to hypoxia;GO:0043065//positive regulation of apoptotic process;GO:0061158//3'-UTR-mediated mRNA destabilization
ENSGALG00000033212	2397	76	1059	123	116	113	138	270	186	112	43.34	0.93	19.83	1.71	1.45	1.4	1.95	4.59	2.36	1.64	13.452	2.388	-2.493945942	0.015758972	0.337708441	HSP90AA1	Human Diseases;Environmental Information Processing;Human Diseases;Genetic Information Processing;Organismal Systems;Cellular Processes;Human Diseases;Organismal Systems;Organismal Systems;Human Diseases;Organismal Systems;Organismal Systems;Organismal Systems	Cancers;Signal transduction;Infectious diseases;Folding, sorting and degradation;Immune system;Cell growth and death;Cardiovascular diseases;Immune system;Endocrine system;Cancers;Immune system;Endocrine system;Immune system	K04079;K04079;K04079;K04079;K04079;K04079;K04079;K04079;K04079;K04079;K04079;K04079;K04079	heat shock protein 90 alpha family class A member 1 [Source:NCBI gene;Acc:423463]	ko05200//Pathways in cancer;ko04151//PI3K-Akt signaling pathway;ko05132//Salmonella infection;ko04141//Protein processing in endoplasmic reticulum;ko04621//NOD-like receptor signaling pathway;ko04217//Necroptosis;ko05418//Fluid shear stress and atherosclerosis;ko04659//Th17 cell differentiation;ko04915//Estrogen signaling pathway;ko05215//Prostate cancer;ko04657//IL-17 signaling pathway;ko04914//…	GO:0005634//nucleus;GO:0005737//cytoplasm;GO:0005829//cytosol;GO:0005886//plasma membrane;GO:0009986//cell surface;GO:0032991//macromolecular complex;GO:0043025//neuronal cell body;GO:0043209//myelin sheath;GO:0044294//dendritic growth cone;GO:0044295//axonal growth cone;GO:0048471//perinuclear region of cytoplasm	GO:0005524//ATP binding;GO:0016887//ATPase activity;GO:0030235//nitric-oxide synthase regulator activity;GO:0030911//TPR domain binding;GO:0031072//heat shock protein binding;GO:0031625//ubiquitin protein ligase binding;GO:0042802//identical protein binding;GO:0042803//protein homodimerization activity;GO:0042826//histone deacetylase binding;GO:0044183//protein binding involved in protein folding…	GO:0001934//positive regulation of protein phosphorylation;GO:0006457//protein folding;GO:0007004//telomere maintenance via telomerase;GO:0021955//central nervous system neuron axonogenesis;GO:0030010//establishment of cell polarity;GO:0031396//regulation of protein ubiquitination;GO:0032273//positive regulation of protein polymerization;GO:0033138//positive regulation of peptidyl-serine phosphor…
ENSGALG00000053262	0	0	0	0	0	63	0	0	46	23	0	0	0	0	0	8.19	0	0	5.91	2.84	0.001	3.388	11.72621816	0.015817491	0.33799123	HIST2H4B	Human Diseases;Human Diseases;Human Diseases	Cancers;Immune diseases;Substance dependence	K11254;K11254;K11254	histone cluster 2, H4b [Source:NCBI gene;Acc:417950]	ko05203//Viral carcinogenesis;ko05322//Systemic lupus erythematosus;ko05034//Alcoholism	GO:0000786//nucleosome;GO:0005634//nucleus;GO:0005654//nucleoplasm;GO:0005694//chromosome	GO:0003677//DNA binding;GO:0046982//protein heterodimerization activity	GO:0006334//nucleosome assembly;GO:0006352//DNA-templated transcription, initiation
ENSGALG00000003496	3	0	0	7	1	30	12	22	0	15	0.1	0	0	0.22	0.02	0.85	0.32	0.63	0	0.41	0.068	0.442	2.700439718	0.0159533	0.338950815	TEX2	-	-	-	testis expressed 2 [Source:NCBI gene;Acc:417415]	-	GO:0005783//endoplasmic reticulum;GO:0016020//membrane;GO:0016021//integral component of membrane	GO:0008289//lipid binding	GO:0006869//lipid transport
ENSGALG00000007839	67	53	35	36	52	90	81	262	81	29	1.24	0.98	0.69	0.7	0.98	1.7	1.5	5.03	1.51	0.53	0.918	2.054	1.161870123	0.016209421	0.34051199	NCAM1	Environmental Information Processing;Human Diseases	Signaling molecules and interaction;Neurodegenerative diseases	K06491;K06491	neural cell adhesion molecule 1 [Source:NCBI gene;Acc:428253]	ko04514//Cell adhesion molecules (CAMs);ko05020//Prion diseases	GO:0005829//cytosol;GO:0005886//plasma membrane;GO:0016020//membrane;GO:0016021//integral component of membrane;GO:0030017//sarcomere	GO:0005515//protein binding	GO:0007155//cell adhesion
ENSGALG00000008085	16	24	17	14	15	11	5	13	2	7	0.23	0.34	0.25	0.21	0.21	0.15	0.07	0.19	0.03	0.1	0.248	0.108	-1.199308808	0.016828672	0.346206398	NEFH	Human Diseases	Neurodegenerative diseases	K04574	neurofilament heavy polypeptide [Source:NCBI gene;Acc:417020]	ko05014//Amyotrophic lateral sclerosis (ALS)	GO:0005737//cytoplasm;GO:0005856//cytoskeleton;GO:0005882//intermediate filament;GO:0005883//neurofilament;GO:0014069//postsynaptic density;GO:0030424//axon;GO:0097418//neurofibrillary tangle	GO:0005200//structural constituent of cytoskeleton;GO:0019901//protein kinase binding	GO:0000226//microtubule cytoskeleton organization;GO:0033693//neurofilament bundle assembly;GO:0045104//intermediate filament cytoskeleton organization;GO:0045110//intermediate filament bundle assembly;GO:0048936//peripheral nervous system neuron axonogenesis;GO:0060052//neurofilament cytoskeleton organization;GO:0061564//axon development;GO:1902513//regulation of organelle transport along microt…
ENSGALG00000020388	1722	10332	3105	1203	3412	14339	7419	28343	10728	3020	55.81	332.8	104.19	40.85	108.95	459.41	231.88	920.61	339.01	94.09	128.52	409	1.670107957	0.017236454	0.351684962	-	-	-	-	serpin peptidase inhibitor, clade A (alpha-1 antiproteinase, antitrypsin), member 3 [Source:NCBI gene;Acc:772339]	-	GO:0005615//extracellular space	GO:0004867//serine-type endopeptidase inhibitor activity	GO:0010951//negative regulation of endopeptidase activity
ENSGALG00000026542	68	51	39	40	31	21	60	306	61	150	1.06	0.8	0.63	0.65	0.48	0.32	0.91	4.06	0.93	2.05	0.724	1.654	1.191897632	0.017304215	0.352585205	FAM217B	-	-	-	family with sequence similarity 217 member B [Source:NCBI gene;Acc:419221]	-	GO:0005654//nucleoplasm;GO:0005829//cytosol	-	-
ENSGALG00000030858	17	3	9	4	14	0	1	3	4	4	0.53	0.07	0.29	0.1	0.38	0	0.03	0.09	0.09	0.09	0.274	0.06	-2.191141487	0.017412158	0.353201891	FRMD5	-	-	-	FERM domain containing 5 [Source:NCBI gene;Acc:415576]	-	GO:0005856//cytoskeleton;GO:0005912//adherens junction;GO:0016020//membrane;GO:0016021//integral component of membrane	GO:0005178//integrin binding;GO:0008092//cytoskeletal protein binding;GO:0019901//protein kinase binding	GO:0030334//regulation of cell migration;GO:0031032//actomyosin structure organization;GO:0045785//positive regulation of cell adhesion;GO:2000146//negative regulation of cell motility
ENSGALG00000051677	1	8	21	5	6	0	4	0	0	2	0.08	0.68	1.87	0.48	0.5	0	0.33	0	0	0.16	0.722	0.098	-2.881145183	0.017639227	0.355525774	-	-	-	-	-	-	-	-	-
ENSGALG00000002318	17	16	7	6	23	6	0	7	6	1	0.17	0.16	0.07	0.06	0.23	0.06	0	0.07	0.06	0.01	0.138	0.04	-1.786596362	0.018359438	0.364136991	LVRN	-	-	-	laeverin [Source:NCBI gene;Acc:431649]	-	GO:0005737//cytoplasm;GO:0005886//plasma membrane	GO:0004177//aminopeptidase activity;GO:0008233//peptidase activity;GO:0008237//metallopeptidase activity;GO:0008270//zinc ion binding;GO:0016787//hydrolase activity;GO:0042277//peptide binding;GO:0046872//metal ion binding;GO:0070006//metalloaminopeptidase activity	GO:0006508//proteolysis;GO:0043171//peptide catabolic process
ENSGALG00000007300	382	264	163	855	251	583	1163	1697	984	190	7.13	4.91	3.14	16.73	4.63	10.78	20.98	31.81	17.95	3.42	7.308	16.988	1.216967475	0.018982916	0.370959184	PYCR1	Metabolism;Metabolism;Metabolism	Global and overview maps;Global and overview maps;Amino acid metabolism	K00286;K00286;K00286	pyrroline-5-carboxylate reductase 1 [Source:NCBI gene;Acc:769203]	ko01100//Metabolic pathways;ko01230//Biosynthesis of amino acids;ko00330//Arginine and proline metabolism	-	GO:0004735//pyrroline-5-carboxylate reductase activity;GO:0016491//oxidoreductase activity	GO:0006561//proline biosynthetic process;GO:0008652//cellular amino acid biosynthetic process;GO:0055114//oxidation-reduction process;GO:0055129//L-proline biosynthetic process
ENSGALG00000000226	3	6	8	8	5	20	21	27	5	7	0.08	0.17	0.23	0.23	0.14	0.55	0.57	0.76	0.14	0.19	0.17	0.442	1.378511623	0.019074781	0.371143755	TMEM9	-	-	-	transmembrane protein 9 [Source:NCBI gene;Acc:421157]	-	GO:0016020//membrane;GO:0016021//integral component of membrane	-	-
ENSGALG00000040855	11	19	8	22	24	23	37	85	34	15	0.14	0.24	0.11	0.29	0.3	0.29	0.46	1.09	0.42	0.18	0.216	0.488	1.175849835	0.019085971	0.371143755	PTPRR	Environmental Information Processing	Signal transduction	K04458	protein tyrosine phosphatase, receptor type R [Source:NCBI gene;Acc:771985]	ko04010//MAPK signaling pathway	GO:0005829//cytosol;GO:0005886//plasma membrane;GO:0016020//membrane;GO:0016021//integral component of membrane;GO:0030054//cell junction	GO:0004721//phosphoprotein phosphatase activity;GO:0004725//protein tyrosine phosphatase activity;GO:0016787//hydrolase activity;GO:0016791//phosphatase activity;GO:0019901//protein kinase binding	GO:0006470//protein dephosphorylation;GO:0010633//negative regulation of epithelial cell migration;GO:0016311//dephosphorylation;GO:0035335//peptidyl-tyrosine dephosphorylation;GO:0038128//ERBB2 signaling pathway;GO:0070373//negative regulation of ERK1 and ERK2 cascade
ENSGALG00000050131	1	1	0	4	1	1	18	5	5	8	0.02	0.02	0	0.1	0.02	0.02	0.42	0.12	0.13	0.2	0.032	0.178	2.475733431	0.019151649	0.371479235	-	-	-	-	myelin-oligodendrocyte glycoprotein-like [Source:NCBI gene;Acc:112533567]	-	-	-	-
ENSGALG00000010500	9	3	7	5	4	0	4	0	1	0	0.21	0.07	0.17	0.12	0.09	0	0.09	0	0.02	0	0.132	0.022	-2.584962501	0.019887904	0.376909895	NKX6-2	-	-	-	NK6 homeobox 2 [Source:NCBI gene;Acc:395591]	-	GO:0005634//nucleus	GO:0000978//RNA polymerase II core promoter proximal region sequence-specific DNA binding;GO:0001227//transcriptional repressor activity, RNA polymerase II transcription regulatory region sequence-specific binding;GO:0003677//DNA binding;GO:0003700//transcription factor activity, sequence-specific DNA binding;GO:0043565//sequence-specific DNA binding	GO:0000122//negative regulation of transcription from RNA polymerase II promoter;GO:0006355//regulation of transcription, DNA-templated;GO:0010454//negative regulation of cell fate commitment;GO:0010455//positive regulation of cell fate commitment;GO:0021912//regulation of transcription from RNA polymerase II promoter involved in spinal cord motor neuron fate specification;GO:0021913//regulation …
ENSGALG00000016690	142581	128845	83698	74327	72848	22337	21826	35225	66105	107077	2695.63	2421.75	1702.65	1487.86	1357.39	417.46	398.92	676.77	1240.54	1946.16	1933.056	935.97	-1.046349239	0.020041819	0.378510103	CYP2AC1	-	-	-	cytochrome P450, family 2, subfamily AC, polypeptide 1 [Source:NCBI gene;Acc:422046]	-	GO:0005737//cytoplasm;GO:0016020//membrane;GO:0016021//integral component of membrane;GO:0043231//intracellular membrane-bounded organelle	GO:0004497//monooxygenase activity;GO:0005506//iron ion binding;GO:0008395//steroid hydroxylase activity;GO:0016491//oxidoreductase activity;GO:0016705//oxidoreductase activity, acting on paired donors, with incorporation or reduction of molecular oxygen;GO:0016712//oxidoreductase activity, acting on paired donors, with incorporation or reduction of molecular oxygen, reduced flavin or flavoprotei…	GO:0006082//organic acid metabolic process;GO:0006805//xenobiotic metabolic process;GO:0042738//exogenous drug catabolic process;GO:0055114//oxidation-reduction process
MSTRG.11832	10	93	30	5	94	115	180	320	72	45	0.11	1.02	0.34	0.06	1.02	1.25	1.91	3.52	0.77	0.48	0.51	1.586	1.636823619	0.020081807	0.378649475	SERPINA3-4	-	-	-	serpin A3-4-like isoform X1 [Gallus gallus]	-	-	-	-
ENSGALG00000020827	4	2	1	9	5	1	1	0	0	1	0.04	0.02	0.01	0.08	0.04	0.01	0.01	0	0	0.01	0.038	0.006	-2.662965013	0.020632198	0.380714731	ATP13A4	-	-	-	ATPase 13A4 [Source:NCBI gene;Acc:424901]	-	GO:0005623//cell;GO:0016020//membrane;GO:0016021//integral component of membrane	GO:0000166//nucleotide binding;GO:0005524//ATP binding;GO:0016887//ATPase activity;GO:0046872//metal ion binding	GO:0006812//cation transport;GO:0006874//cellular calcium ion homeostasis
ENSGALG00000053121	0	0	0	0	4	2	2	10	16	4	0	0	0	0	0.28	0.14	0.14	0.71	1.11	0.28	0.056	0.476	3.087462841	0.020639947	0.380714731	-	Environmental Information Processing;Human Diseases;Human Diseases;Organismal Systems;Human Diseases;Organismal Systems;Environmental Information Processing	Signaling molecules and interaction;Infectious diseases;Immune diseases;Immune system;Infectious diseases;Immune system;Signaling molecules and interaction	K05408;K05408;K05408;K05408;K05408;K05408;K05408	chemokine ah221 [Source:NCBI gene;Acc:417536]	ko04060//Cytokine-cytokine receptor interaction;ko05163//Human cytomegalovirus infection;ko05323//Rheumatoid arthritis;ko04062//Chemokine signaling pathway;ko05142//Chagas disease (American trypanosomiasis);ko04620//Toll-like receptor signaling pathway;ko04061//Viral protein interaction with cytokine and cytokine receptor	GO:0005576//extracellular region;GO:0005615//extracellular space	GO:0008009//chemokine activity;GO:0048020//CCR chemokine receptor binding	GO:0002548//monocyte chemotaxis;GO:0006954//inflammatory response;GO:0006955//immune response;GO:0007186//G-protein coupled receptor signaling pathway;GO:0030593//neutrophil chemotaxis;GO:0043547//positive regulation of GTPase activity;GO:0048245//eosinophil chemotaxis;GO:0048247//lymphocyte chemotaxis;GO:0070098//chemokine-mediated signaling pathway;GO:0070374//positive regulation of ERK1 and ER…
ENSGALG00000033328	29	79	46	39	39	13	23	17	47	14	0.35	0.92	0.57	0.52	0.45	0.16	0.26	0.21	0.55	0.15	0.562	0.266	-1.079143885	0.020698417	0.380714731	PACS2	-	-	-	phosphofurin acidic cluster sorting protein 2 [Source:NCBI gene;Acc:424375]	-	GO:0005739//mitochondrion;GO:0005783//endoplasmic reticulum;GO:0016020//membrane;GO:0016021//integral component of membrane	GO:0044325//ion channel binding	GO:0000045//autophagosome assembly;GO:0032469//endoplasmic reticulum calcium ion homeostasis;GO:0034497//protein localization to pre-autophagosomal structure;GO:0072659//protein localization to plasma membrane;GO:1990456//mitochondrion-ER tethering
ENSGALG00000006609	26	47	14	26	9	21	38	82	105	44	0.16	0.29	0.09	0.17	0.06	0.13	0.23	0.52	0.65	0.26	0.154	0.358	1.217029237	0.020761004	0.381342825	EPHB1	Organismal Systems;Organismal Systems	Development;Development and regeneration	K05110;K05110	EPH receptor B1 [Source:NCBI gene;Acc:396177]	ko04360//Axon guidance;ko04361//Axon regeneration	GO:0005737//cytoplasm;GO:0005783//endoplasmic reticulum;GO:0005829//cytosol;GO:0005886//plasma membrane;GO:0005887//integral component of plasma membrane;GO:0016020//membrane;GO:0016021//integral component of membrane;GO:0030424//axon;GO:0031901//early endosome membrane;GO:0032433//filopodium tip;GO:0043235//receptor complex;GO:0045121//membrane raft	GO:0000166//nucleotide binding;GO:0004672//protein kinase activity;GO:0004713//protein tyrosine kinase activity;GO:0004714//transmembrane receptor protein tyrosine kinase activity;GO:0005003//ephrin receptor activity;GO:0005005//transmembrane-ephrin receptor activity;GO:0005515//protein binding;GO:0005524//ATP binding;GO:0008046//axon guidance receptor activity;GO:0016301//kinase activity;GO:0016…	GO:0001525//angiogenesis;GO:0006468//protein phosphorylation;GO:0007169//transmembrane receptor protein tyrosine kinase signaling pathway;GO:0007275//multicellular organism development;GO:0007411//axon guidance;GO:0014719//skeletal muscle satellite cell activation;GO:0016310//phosphorylation;GO:0018108//peptidyl-tyrosine phosphorylation;GO:0021545//cranial nerve development;GO:0021631//optic nerv…
ENSGALG00000052336	2	4	1	1	4	0	0	0	0	0	0.03	0.07	0.03	0.02	0.07	0	0	0	0	0	0.044	0.001	-5.459431619	0.020827884	0.381779492	-	-	-	-	-	-	-	-	-
ENSGALG00000005467	1	1	3	0	5	0	9	17	18	8	0.01	0.01	0.05	0	0.07	0	0.13	0.25	0.26	0.12	0.028	0.152	2.440572591	0.020861568	0.381779492	HSD17B2	Metabolism;Organismal Systems;Metabolism	Global and overview maps;Endocrine system;Lipid metabolism	K13368;K13368;K13368	hydroxysteroid 17-beta dehydrogenase 2 [Source:NCBI gene;Acc:415807]	ko01100//Metabolic pathways;ko04913//Ovarian Steroidogenesis;ko00140//Steroid hormone biosynthesis	GO:0016020//membrane;GO:0016021//integral component of membrane	GO:0004303//estradiol 17-beta-dehydrogenase activity;GO:0016491//oxidoreductase activity;GO:0047035//testosterone dehydrogenase (NAD+) activity	GO:0032526//response to retinoic acid;GO:0055114//oxidation-reduction process
ENSGALG00000046715	12	5	14	2	6	30	7	53	22	7	0.23	0.1	0.28	0.05	0.12	0.57	0.13	1.04	0.42	0.14	0.156	0.46	1.560087832	0.020938105	0.382242141	-	-	-	-	-	-	-	GO:0003676//nucleic acid binding;GO:0003964//RNA-directed DNA polymerase activity;GO:0004523//RNA-DNA hybrid ribonuclease activity;GO:0008270//zinc ion binding	GO:0006278//RNA-dependent DNA replication;GO:0015074//DNA integration;GO:0090502//RNA phosphodiester bond hydrolysis, endonucleolytic
ENSGALG00000053245	1	1	0	0	2	2	2	3	3	17	0.01	0.01	0	0	0.02	0.02	0.02	0.02	0.02	0.13	0.008	0.042	2.392317423	0.021041572	0.383192971	-	-	-	-	vitellogenin 3 [Source:NCBI gene;Acc:424534]	-	-	GO:0005319//lipid transporter activity	GO:0006869//lipid transport
ENSGALG00000048349	7	8	12	0	16	0	0	0	0	4	0.35	0.44	0.63	0	0.82	0	0	0	0	0.19	0.448	0.038	-3.559427409	0.021899505	0.39136013	PRC1	-	-	-	protein regulator of cytokinesis 1 [Source:NCBI gene;Acc:770336]	-	GO:0005856//cytoskeleton	GO:0008017//microtubule binding	GO:0000226//microtubule cytoskeleton organization;GO:0001578//microtubule bundle formation;GO:0032465//regulation of cytokinesis
ENSGALG00000047627	7	0	10	7	2	0	60	245	2	8	0.23	0	0.32	0.21	0.07	0	1.75	7.49	0.05	0.25	0.166	1.908	3.522806025	0.022009577	0.392670865	-	Human Diseases;Human Diseases;Cellular Processes;Human Diseases;Cellular Processes;Human Diseases;Human Diseases;Human Diseases;Human Diseases;Human Diseases;Environmental Information Processing;Cellular Processes;Human Diseases;Human Diseases;Human Diseases;Organismal Systems;Human Diseases;Human Diseases	Infectious diseases;Infectious diseases;Transport and catabolism;Infectious diseases;Transport and catabolism;Infectious diseases;Infectious diseases;Infectious disease: viral;Cancers;Infectious diseases;Signaling molecules and interaction;Cell growth and death;Cardiovascular diseases;Immune diseases;Immune diseases;Immune system;Endocrine and metabolic diseases;Immune diseases	K06751;K06751;K06751;K06751;K06751;K06751;K06751;K06751;K06751;K06751;K06751;K06751;K06751;K06751;K06751;K06751;K06751;K06751	-	ko05165//Human papillomavirus infection;ko05169//Epstein-Barr virus infection;ko04144//Endocytosis;ko05168//Herpes simplex infection;ko04145//Phagosome;ko05163//Human cytomegalovirus infection;ko05166//HTLV-I infection;ko05170//Human immunodeficiency virus 1 infection;ko05203//Viral carcinogenesis;ko05167//Kaposi sarcoma-associated herpesvirus infection;ko04514//Cell adhesion molecules (CAMs);ko0…	GO:0016020//membrane;GO:0016021//integral component of membrane	-	-
ENSGALG00000013034	22	11	15	21	12	44	47	52	34	6	0.2	0.1	0.13	0.19	0.11	0.38	0.4	0.46	0.29	0.05	0.146	0.316	1.113956189	0.022072146	0.393316672	CECR2	-	-	-	CECR2, histone acetyl-lysine reader [Source:NCBI gene;Acc:418161]	-	GO:0005719//nuclear euchromatin;GO:0031010//ISWI-type complex;GO:0090537//CERF complex	GO:0005515//protein binding	GO:0001842//neural fold formation;GO:0001843//neural tube closure;GO:0007338//single fertilization;GO:0021915//neural tube development;GO:0043044//ATP-dependent chromatin remodeling;GO:0060122//inner ear receptor stereocilium organization;GO:0090102//cochlea development
ENSGALG00000012034	32513	13159	10475	15138	28465	6809	4873	5012	13651	19289	828.28	333.16	276.32	403.92	714.53	171.47	119.72	127.96	339.08	472.4	511.242	246.126	-1.054609295	0.022219869	0.393846752	ADSL	Metabolism;Metabolism;Metabolism	Global and overview maps;Nucleotide metabolism;Amino acid metabolism	K01756;K01756;K01756	adenylosuccinate lyase [Source:NCBI gene;Acc:396540]	ko01100//Metabolic pathways;ko00230//Purine metabolism;ko00250//Alanine, aspartate and glutamate metabolism	GO:0005829//cytosol;GO:0032991//macromolecular complex	GO:0003824//catalytic activity;GO:0004018//N6-(1,2-dicarboxyethyl)AMP AMP-lyase (fumarate-forming) activity;GO:0016829//lyase activity;GO:0042802//identical protein binding;GO:0070626//(S)-2-(5-amino-1-(5-phospho-D-ribosyl)imidazole-4-carboxamido)succinate AMP-lyase (fumarate-forming) activity	GO:0006164//purine nucleotide biosynthetic process;GO:0006167//AMP biosynthetic process;GO:0006189//'de novo' IMP biosynthetic process;GO:0009152//purine ribonucleotide biosynthetic process;GO:0044208//'de novo' AMP biosynthetic process
ENSGALG00000010778	6	3	5	0	2	12	24	41	1	2	0.11	0.06	0.1	0	0.04	0.22	0.43	0.76	0.02	0.04	0.062	0.294	2.245476034	0.022675945	0.39742857	CHRM3	Environmental Information Processing;Human Diseases;Environmental Information Processing;Cellular Processes;Organismal Systems;Organismal Systems;Organismal Systems;Organismal Systems;Organismal Systems;Organismal Systems	Signaling molecules and interaction;Neurodegenerative diseases;Signal transduction;Cell motility;Nervous system;Digestive system;Endocrine system;Digestive system;Digestive system;Sensory system	K04131;K04131;K04131;K04131;K04131;K04131;K04131;K04131;K04131;K04131	cholinergic receptor muscarinic 3 [Source:NCBI gene;Acc:396364]	ko04080//Neuroactive ligand-receptor interaction;ko05010//Alzheimer disease;ko04020//Calcium signaling pathway;ko04810//Regulation of actin cytoskeleton;ko04725//Cholinergic synapse;ko04972//Pancreatic secretion;ko04911//Insulin secretion;ko04970//Salivary secretion;ko04971//Gastric acid secretion;ko04742//Taste transduction	GO:0005886//plasma membrane;GO:0005887//integral component of plasma membrane;GO:0009925//basal plasma membrane;GO:0016020//membrane;GO:0016021//integral component of membrane;GO:0030054//cell junction;GO:0030425//dendrite;GO:0045202//synapse;GO:0045211//postsynaptic membrane	GO:0004930//G-protein coupled receptor activity;GO:0004993//G-protein coupled serotonin receptor activity;GO:0016907//G-protein coupled acetylcholine receptor activity;GO:0030594//neurotransmitter receptor activity	GO:0003056//regulation of vascular smooth muscle contraction;GO:0006939//smooth muscle contraction;GO:0007165//signal transduction;GO:0007186//G-protein coupled receptor signaling pathway;GO:0007187//G-protein coupled receptor signaling pathway, coupled to cyclic nucleotide second messenger;GO:0007197//adenylate cyclase-inhibiting G-protein coupled acetylcholine receptor signaling pathway;GO:0007…
ENSGALG00000016761	7844	1264	3010	289	2628	1278	250	688	1142	1104	238.88	38.26	94.9	9.23	78.84	38.46	7.34	21	33.91	32.32	92.022	26.606	-1.790227183	0.022841319	0.399388354	LYG2	-	-	-	lysozyme g2 [Source:NCBI gene;Acc:395708]	-	GO:0005576//extracellular region	GO:0003796//lysozyme activity;GO:0016787//hydrolase activity;GO:0016798//hydrolase activity, acting on glycosyl bonds	GO:0008152//metabolic process;GO:0009253//peptidoglycan catabolic process;GO:0016998//cell wall macromolecule catabolic process;GO:0050830//defense response to Gram-positive bacterium
ENSGALG00000031866	8	3	9	2	7	0	0	4	0	0	0.16	0.06	0.18	0.04	0.13	0	0	0.08	0	0	0.114	0.016	-2.832890014	0.023139829	0.402250057	-	-	-	-	protein NDNF-like [Source:NCBI gene;Acc:423605]	-	-	GO:0005515//protein binding	-
ENSGALG00000039411	2	9	3	5	2	0	0	0	2	1	0.08	0.3	0.1	0.17	0.08	0	0	0	0.06	0.04	0.146	0.02	-2.867896464	0.023897088	0.407342928	COL25A1	-	-	-	collagen type XXV alpha 1 chain [Source:HGNC Symbol;Acc:HGNC:18603]	-	GO:0005576//extracellular region;GO:0005615//extracellular space;GO:0005887//integral component of plasma membrane;GO:0031012//extracellular matrix	GO:0001540//beta-amyloid binding;GO:0005201//extracellular matrix structural constituent;GO:0008201//heparin binding	GO:0030198//extracellular matrix organization;GO:0060385//axonogenesis involved in innervation
ENSGALG00000006106	29	21	25	28	35	7	13	341	93	30	0.58	0.42	0.52	0.59	0.69	0.14	0.25	6.88	1.83	0.58	0.56	1.936	1.78958022	0.024740995	0.415559055	TNFRSF6B	Environmental Information Processing	Signaling molecules and interaction	K05143	TNF receptor superfamily member 6b [Source:NCBI gene;Acc:395096]	ko04060//Cytokine-cytokine receptor interaction	-	GO:0005515//protein binding	-
ENSGALG00000005439	6335	7264	21015	25121	15505	67813	61564	42888	10781	8988	35.49	40.39	121.11	146.46	85.08	372.51	329.88	239.21	58.58	48.14	85.706	209.664	1.290611056	0.024758952	0.415559055	ACACA	Metabolism;Organismal Systems;Environmental Information Processing;Organismal Systems;Metabolism;Metabolism;Metabolism;Metabolism	Global and overview maps;Endocrine system;Signal transduction;Endocrine system;Global and overview maps;Carbohydrate metabolism;Carbohydrate metabolism;Lipid metabolism	K11262;K11262;K11262;K11262;K11262;K11262;K11262;K11262	acetyl-CoA carboxylase alpha [Source:NCBI gene;Acc:396504]	ko01100//Metabolic pathways;ko04910//Insulin signaling pathway;ko04152//AMPK signaling pathway;ko04922//Glucagon signaling pathway;ko01212//Fatty acid metabolism;ko00620//Pyruvate metabolism;ko00640//Propanoate metabolism;ko00061//Fatty acid biosynthesis	GO:0001650//fibrillar center;GO:0005623//cell;GO:0005829//cytosol;GO:0015629//actin cytoskeleton	GO:0000166//nucleotide binding;GO:0003989//acetyl-CoA carboxylase activity;GO:0005524//ATP binding;GO:0016874//ligase activity;GO:0042802//identical protein binding;GO:0046872//metal ion binding	GO:0001894//tissue homeostasis;GO:0006084//acetyl-CoA metabolic process;GO:0006629//lipid metabolic process;GO:0006633//fatty acid biosynthetic process;GO:0019538//protein metabolic process;GO:0051289//protein homotetramerization;GO:0055088//lipid homeostasis;GO:0071380//cellular response to prostaglandin E stimulus
ENSGALG00000003595	12	17	19	14	0	15	72	22	34	36	0.36	0.5	0.59	0.43	0	0.45	2.06	0.65	1	1.02	0.376	1.036	1.462219436	0.024950637	0.415797488	-	-	-	-	-	-	GO:0030425//dendrite	GO:0035591//signaling adaptor activity	GO:0009967//positive regulation of signal transduction;GO:0034128//negative regulation of MyD88-independent toll-like receptor signaling pathway;GO:0048678//response to axon injury;GO:1901214//regulation of neuron death
ENSGALG00000004342	7	0	0	4	16	0	0	0	0	0	0.14	0	0	0.2	0.81	0	0	0	0	0	0.23	0.001	-7.845490051	0.025002306	0.416193515	ORC6	Cellular Processes	Cell growth and death	K02608	origin recognition complex subunit 6 [Source:NCBI gene;Acc:415749]	ko04110//Cell cycle	GO:0005664//nuclear origin of replication recognition complex	GO:0003677//DNA binding	GO:0006260//DNA replication;GO:0006270//DNA replication initiation
ENSGALG00000005014	5	22	10	2	11	2	7	3	1	1	0.07	0.29	0.13	0.03	0.14	0.03	0.1	0.04	0.01	0.01	0.132	0.038	-1.796466606	0.025062595	0.416732003	-	Human Diseases	Endocrine and metabolic diseases	K17767	aryl hydrocarbon receptor interacting protein like 1 [Source:NCBI gene;Acc:769785]	ko04934//Cushing syndrome	-	GO:0003755//peptidyl-prolyl cis-trans isomerase activity;GO:0005515//protein binding	GO:0000413//protein peptidyl-prolyl isomerization
ENSGALG00000012396	5	4	3	1	3	10	8	11	9	4	0.19	0.15	0.12	0.04	0.11	0.37	0.29	0.41	0.33	0.14	0.122	0.308	1.336049203	0.025280531	0.4175627	PTGER2	Human Diseases;Environmental Information Processing;Human Diseases;Environmental Information Processing;Organismal Systems;Organismal Systems	Cancers;Signaling molecules and interaction;Infectious diseases;Signal transduction;Sensory system;Endocrine system	K04259;K04259;K04259;K04259;K04259;K04259	prostaglandin E receptor 2 [Source:NCBI gene;Acc:100034745]	ko05200//Pathways in cancer;ko04080//Neuroactive ligand-receptor interaction;ko05163//Human cytomegalovirus infection;ko04024//cAMP signaling pathway;ko04750//Inflammatory mediator regulation of TRP channels;ko04924//Renin secretion	GO:0005623//cell;GO:0005886//plasma membrane;GO:0016020//membrane;GO:0016021//integral component of membrane	GO:0004930//G-protein coupled receptor activity;GO:0004957//prostaglandin E receptor activity	GO:0006954//inflammatory response;GO:0007165//signal transduction;GO:0007186//G-protein coupled receptor signaling pathway;GO:0007189//adenylate cyclase-activating G-protein coupled receptor signaling pathway;GO:0007204//positive regulation of cytosolic calcium ion concentration;GO:0032496//response to lipopolysaccharide;GO:0032570//response to progesterone;GO:0042127//regulation of cell prolifer…
ENSGALG00000010978	285	585	657	1150	920	2296	3255	1115	479	657	4.15	8.46	9.9	17.52	13.19	33.02	45.67	16.26	6.79	9.19	10.644	22.186	1.059609166	0.026242426	0.428233903	ANGPTL3	-	-	-	angiopoietin like 3 [Source:NCBI gene;Acc:100189558]	-	GO:0005615//extracellular space;GO:0005769//early endosome;GO:0005794//Golgi apparatus;GO:0009986//cell surface	GO:0004857//enzyme inhibitor activity;GO:0004859//phospholipase inhibitor activity;GO:0005178//integrin binding;GO:0008083//growth factor activity	GO:0006071//glycerol metabolic process;GO:0006631//fatty acid metabolic process;GO:0006644//phospholipid metabolic process;GO:0007160//cell-matrix adhesion;GO:0007165//signal transduction;GO:0008203//cholesterol metabolic process;GO:0009395//phospholipid catabolic process;GO:0010519//negative regulation of phospholipase activity;GO:0019915//lipid storage;GO:0030335//positive regulation of cell mi…
ENSGALG00000052825	0	8	7	0	7	54	13	25	7	3	0	0.42	0.41	0	0.37	2.93	0.69	1.37	0.38	0.18	0.24	1.11	2.209453366	0.026389757	0.428713919	BIN3	-	-	-	bridging integrator 3 [Source:NCBI gene;Acc:107049508]	-	GO:0005737//cytoplasm;GO:0005884//actin filament	GO:0005515//protein binding	GO:0008104//protein localization;GO:0009826//unidimensional cell growth;GO:0010591//regulation of lamellipodium assembly;GO:0014839//myoblast migration involved in skeletal muscle regeneration;GO:0043403//skeletal muscle tissue regeneration;GO:0048741//skeletal muscle fiber development
ENSGALG00000015287	4	2	3	1	0	4	11	11	4	5	0.07	0.04	0.05	0.02	0	0.07	0.19	0.2	0.07	0.09	0.036	0.124	1.784271309	0.026607081	0.429485511	LNP1	-	-	-	leukemia NUP98 fusion partner 1 [Source:NCBI gene;Acc:418388]	-	-	-	-
ENSGALG00000054304	27	0	0	22	0	0	0	0	0	0	1.58	0	0	1.32	0	0	0	0	0	0	0.58	0.001	-9.17990909	0.02677037	0.430722837	-	-	-	-	-	-	GO:0005886//plasma membrane;GO:0032587//ruffle membrane	GO:0003779//actin binding;GO:0005515//protein binding;GO:0030676//Rac guanyl-nucleotide exchange factor activity	GO:0007266//Rho protein signal transduction;GO:0035023//regulation of Rho protein signal transduction;GO:1900029//positive regulation of ruffle assembly
ENSGALG00000047199	13591	996	508	7712	7342	32106	8072	16461	20200	23050	288.76	21.04	11.18	171.61	153.7	674.34	165.4	350.5	418.47	470.82	129.258	415.906	1.686003924	0.027520811	0.437050356	-	Metabolism;Organismal Systems;Organismal Systems;Metabolism;Human Diseases;Metabolism;Metabolism;Metabolism	Global and overview maps;Sensory system;Nervous system;Lipid metabolism;Cancers;Metabolism of cofactors and vitamins;Lipid metabolism;Lipid metabolism	K07413;K07413;K07413;K07413;K07413;K07413;K07413;K07413	Uncharacterized protein [Source:NCBI gene;Acc:100858007]	ko01100//Metabolic pathways;ko04750//Inflammatory mediator regulation of TRP channels;ko04726//Serotonergic synapse;ko00590//Arachidonic acid metabolism;ko05204//Chemical carcinogenesis;ko00830//Retinol metabolism;ko00140//Steroid hormone biosynthesis;ko00591//Linoleic acid metabolism	GO:0005737//cytoplasm;GO:0043231//intracellular membrane-bounded organelle	GO:0004497//monooxygenase activity;GO:0005506//iron ion binding;GO:0008392//arachidonic acid epoxygenase activity;GO:0008395//steroid hydroxylase activity;GO:0016491//oxidoreductase activity;GO:0016705//oxidoreductase activity, acting on paired donors, with incorporation or reduction of molecular oxygen;GO:0016712//oxidoreductase activity, acting on paired donors, with incorporation or reduction …	GO:0006082//organic acid metabolic process;GO:0006805//xenobiotic metabolic process;GO:0019373//epoxygenase P450 pathway;GO:0042738//exogenous drug catabolic process;GO:0055114//oxidation-reduction process
MSTRG.1558	0	18	0	0	22	88	29	29	15	57	0	0.48	0	0	0.58	2.35	0.75	0.78	0.39	1.48	0.212	1.15	2.439497691	0.027544575	0.437050356	--	Metabolism;Metabolism;Genetic Information Processing	Global and overview maps;Nucleotide metabolism;Folding, sorting and degradation	K16855;K16855;K16855	rna-directed dna polymerase from mobile element jockey-like protein [Limosa lapponica baueri]	ko01100//Metabolic pathways;ko00230//Purine metabolism;ko03018//RNA degradation	-	-	-
ENSGALG00000041512	33	31	16	87	64	78	36	143	141	89	0.56	0.52	0.29	1.57	1.07	1.32	0.59	2.46	2.36	1.46	0.802	1.638	1.030261215	0.027584471	0.437218257	-	-	-	-	uncharacterized LOC101748144 [Source:NCBI gene;Acc:101748144]	-	GO:0016020//membrane;GO:0016021//integral component of membrane	-	-
ENSGALG00000044739	83	29	49	10	3	6	9	4	1	26	1.97	0.68	1.2	0.25	0.07	0.13	0.21	0.08	0.02	0.59	0.834	0.206	-2.017403046	0.028065237	0.439763735	-	-	-	-	-	-	-	GO:0003676//nucleic acid binding;GO:0008270//zinc ion binding	GO:0016032//viral process
ENSGALG00000041955	5	7	5	17	4	28	23	38	4	12	0.11	0.15	0.12	0.4	0.09	0.62	0.49	0.85	0.09	0.26	0.174	0.462	1.408805546	0.028499299	0.443821112	LRRC56	-	-	-	leucine rich repeat containing 56 [Source:NCBI gene;Acc:771467]	-	-	GO:0005515//protein binding	-
ENSGALG00000037156	1	0	2	0	5	4	31	0	4	16	0.03	0	0.06	0	0.15	0.12	0.92	0	0.12	0.48	0.048	0.328	2.772589504	0.028656778	0.444388928	-	-	-	-	uncharacterized LOC420807 [Source:NCBI gene;Acc:420807]	-	GO:0005829//cytosol	GO:0016491//oxidoreductase activity;GO:0016616//oxidoreductase activity, acting on the CH-OH group of donors, NAD or NADP as acceptor;GO:0016618//hydroxypyruvate reductase activity;GO:0030267//glyoxylate reductase (NADP) activity;GO:0051287//NAD binding	GO:0055114//oxidation-reduction process
ENSGALG00000015687	6	0	0	0	0	46	9	3	11	0	0.14	0	0	0	0	1.09	0.22	0.08	0.27	0	0.028	0.332	3.567684509	0.029113072	0.447650995	-	-	-	-	-	-	GO:0031901//early endosome membrane	-	GO:0007175//negative regulation of epidermal growth factor-activated receptor activity
ENSGALG00000047117	5	6	13	12	13	4	4	3	7	1	0.11	0.12	0.3	0.29	0.28	0.09	0.09	0.08	0.15	0.02	0.22	0.086	-1.355094959	0.02996312	0.45467205	-	Metabolism	Lipid metabolism	K01015	sulfotransferase family 2B member 1 [Source:NCBI gene;Acc:426825]	ko00140//Steroid hormone biosynthesis	-	GO:0008146//sulfotransferase activity;GO:0016740//transferase activity	-
ENSGALG00000023359	2	2	2	5	5	0	0	2	0	0	0.04	0.04	0.04	0.11	0.1	0	0	0.04	0	0	0.066	0.008	-3.044394119	0.030182377	0.457489996	BTBD17	-	-	-	BTB domain containing 17 [Source:NCBI gene;Acc:427813]	-	-	GO:0005515//protein binding	-
ENSGALG00000001690	30	5	14	14	3	5	9	1	3	3	0.34	0.05	0.14	0.28	0.03	0.05	0.1	0.01	0.07	0.03	0.168	0.052	-1.691877705	0.030748965	0.461037221	GABRB2	Environmental Information Processing;Organismal Systems;Organismal Systems;Human Diseases;Organismal Systems;Human Diseases	Signaling molecules and interaction;Nervous system;Nervous system;Substance dependence;Nervous system;Substance dependence	K05181;K05181;K05181;K05181;K05181;K05181	gamma-aminobutyric acid type A receptor beta2 subunit [Source:NCBI gene;Acc:414890]	ko04080//Neuroactive ligand-receptor interaction;ko04723//Retrograde endocannabinoid signaling;ko04726//Serotonergic synapse;ko05032//Morphine addiction;ko04727//GABAergic synapse;ko05033//Nicotine addiction	GO:0005886//plasma membrane;GO:0005887//integral component of plasma membrane;GO:0016020//membrane;GO:0016021//integral component of membrane;GO:0043005//neuron projection;GO:0045202//synapse	GO:0004888//transmembrane signaling receptor activity;GO:0004890//GABA-A receptor activity;GO:0005216//ion channel activity;GO:0005230//extracellular ligand-gated ion channel activity;GO:0016917//GABA receptor activity;GO:0022851//GABA-gated chloride ion channel activity;GO:1904315//transmitter-gated ion channel activity involved in regulation of postsynaptic membrane potential	GO:0006811//ion transport;GO:0007165//signal transduction;GO:0007214//gamma-aminobutyric acid signaling pathway;GO:0007268//synaptic transmission;GO:0007605//sensory perception of sound;GO:0034220//ion transmembrane transport;GO:0042391//regulation of membrane potential;GO:0043523//regulation of neuron apoptotic process;GO:0043524//negative regulation of neuron apoptotic process;GO:0048666//neuro…
ENSGALG00000034134	0	34	9	15	0	85	40	83	40	10	0	0.59	0.15	0.28	0	1.45	0.67	1.42	0.66	0.17	0.204	0.874	2.099064128	0.031377867	0.466996887	ZNF302	Human Diseases	Infectious diseases	K09228	zinc finger protein 302 [Source:NCBI gene;Acc:417303]	ko05168//Herpes simplex infection	-	GO:0003676//nucleic acid binding;GO:0046872//metal ion binding	GO:0006355//regulation of transcription, DNA-templated
ENSGALG00000005083	1	2	7	2	1	1	0	0	0	0	0.02	0.04	0.16	0.05	0.02	0.02	0	0	0	0	0.058	0.004	-3.857980995	0.031616958	0.469074374	SLC5A10	-	-	-	solute carrier family 5 member 10 [Source:NCBI gene;Acc:770581]	-	GO:0005886//plasma membrane;GO:0016020//membrane;GO:0016021//integral component of membrane	GO:0005412//glucose:sodium symporter activity;GO:0022857//transmembrane transporter activity	GO:0055085//transmembrane transport;GO:1904659//glucose transmembrane transport
ENSGALG00000006714	10	13	8	11	6	15	9	16	20	44	0.23	0.28	0.18	0.25	0.14	0.33	0.19	0.37	0.44	0.95	0.216	0.456	1.078002512	0.031770616	0.470002064	CCDC61	-	-	-	coiled-coil domain containing 61 [Source:NCBI gene;Acc:424880]	-	GO:0005813//centrosome	-	-
ENSGALG00000034773	469	400	249	607	328	269	24	79	0	18	4.04	3.42	2.22	5.47	2.78	2.29	0.2	0.68	0	0.15	3.586	0.664	-2.433120342	0.031890474	0.470471237	TOGARAM1	-	-	-	family with sequence similarity 179 member B [Source:NCBI gene;Acc:423595]	-	GO:0005874//microtubule;GO:0005929//cilium;GO:0036064//ciliary basal body	-	GO:0031116//positive regulation of microtubule polymerization
ENSGALG00000001311	14	6	6	11	10	3	4	6	5	2	0.16	0.07	0.07	0.13	0.11	0.03	0.04	0.07	0.06	0.02	0.108	0.044	-1.295455884	0.032296268	0.472717214	ARHGAP44	-	-	-	Rho GTPase activating protein 44 [Source:NCBI gene;Acc:427797]	-	GO:0005737//cytoplasm;GO:0014069//postsynaptic density;GO:0031256//leading edge membrane;GO:0043197//dendritic spine;GO:0048786//presynaptic active zone	GO:0005096//GTPase activator activity;GO:0005515//protein binding;GO:0005543//phospholipid binding;GO:0048365//Rac GTPase binding	GO:0007165//signal transduction;GO:0032956//regulation of actin cytoskeleton organization;GO:0035020//regulation of Rac protein signal transduction;GO:0035021//negative regulation of Rac protein signal transduction;GO:0043087//regulation of GTPase activity;GO:0043547//positive regulation of GTPase activity;GO:0061001//regulation of dendritic spine morphogenesis
ENSGALG00000044155	0	0	0	0	0	0	0	33	49	0	0	0	0	0	0	0	0	0.74	1.08	0	0.001	0.364	8.50779464	0.032367104	0.473289565	TMEM140	-	-	-	transmembrane protein 140 [Source:NCBI gene;Acc:417940]	-	GO:0016020//membrane;GO:0016021//integral component of membrane	-	-
MSTRG.9464	1	19	24	26	75	2	4	5	21	0	0.03	0.55	0.73	0.8	2.17	0.06	0.11	0.15	0.6	0	0.856	0.184	-2.21790503	0.032608226	0.47385111	--	-	-	-	Dipeptidyl aminopeptidase-like protein 6 DPPX [Takifugu flavidus]	-	-	-	-
ENSGALG00000044536	0	0	0	0	0	0	56	29	0	0	0	0	0	0	0	0	1.99	1.07	0	0	0.001	0.612	9.257387843	0.032659668	0.47385111	WDR13	-	-	-	WD repeat domain 13 [Source:HGNC Symbol;Acc:HGNC:14352]	-	GO:0005654//nucleoplasm;GO:0005886//plasma membrane;GO:0034451//centriolar satellite	GO:0005515//protein binding;GO:1990841//promoter-specific chromatin binding	GO:1904691//negative regulation of type B pancreatic cell proliferation
ENSGALG00000046983	12	32	15	7	31	3	16	4	10	7	0.24	0.61	0.26	0.16	0.66	0.06	0.34	0.06	0.16	0.13	0.386	0.15	-1.363638347	0.032815215	0.474091987	-	-	-	-	platelet glycoprotein VI-like [Source:NCBI gene;Acc:107050365]	-	GO:0016020//membrane;GO:0016021//integral component of membrane	-	-
ENSGALG00000002044	177	95	128	49	119	39	31	81	0	52	4.61	2.47	3.47	1.34	3.07	1.02	0.78	2.11	0	1.31	2.992	1.044	-1.518988463	0.033204648	0.475741903	EEF2KMT	-	-	-	eukaryotic elongation factor 2 lysine methyltransferase [Source:NCBI gene;Acc:416392]	-	-	-	-
ENSGALG00000030907	13	8	0	1	7	12	14	21	16	17	0.43	0.26	0	0.03	0.23	0.39	0.44	0.69	0.51	0.54	0.19	0.514	1.435768941	0.033287667	0.476016828	CSF3	Environmental Information Processing;Environmental Information Processing;Organismal Systems;Environmental Information Processing;Organismal Systems;Human Diseases	Signal transduction;Signaling molecules and interaction;Immune system;Signal transduction;Immune system;Infectious diseases	K05423;K05423;K05423;K05423;K05423;K05423	colony stimulating factor 3 [Source:NCBI gene;Acc:396216]	ko04151//PI3K-Akt signaling pathway;ko04060//Cytokine-cytokine receptor interaction;ko04640//Hematopoietic cell lineage;ko04630//Jak-STAT signaling pathway;ko04657//IL-17 signaling pathway;ko05144//Malaria	GO:0005576//extracellular region;GO:0005615//extracellular space	GO:0005125//cytokine activity;GO:0005130//granulocyte colony-stimulating factor receptor binding;GO:0008083//growth factor activity;GO:0019899//enzyme binding	GO:0006955//immune response;GO:0007165//signal transduction;GO:0008284//positive regulation of cell proliferation;GO:0014068//positive regulation of phosphatidylinositol 3-kinase signaling;GO:0030838//positive regulation of actin filament polymerization;GO:0032092//positive regulation of protein binding;GO:0033138//positive regulation of peptidyl-serine phosphorylation;GO:0045639//positive regula…
ENSGALG00000004059	6	10	12	7	6	16	18	23	12	10	0.12	0.2	0.25	0.15	0.12	0.45	0.38	0.43	0.36	0.18	0.168	0.36	1.099535674	0.03395473	0.480944727	LRRC49	-	-	-	leucine rich repeat containing 49 [Source:NCBI gene;Acc:415393]	-	-	GO:0005515//protein binding	-
ENSGALG00000012103	0	2	2	4	6	26	3	11	3	8	0	0.02	0.03	0.06	0.11	0.38	0.05	0.22	0.05	0.16	0.044	0.172	1.966833136	0.034704063	0.487852125	-	-	-	-	coiled-coil domain containing 73 [Source:NCBI gene;Acc:421601]	-	-	-	-
ENSGALG00000047196	73	19	53	18	4	17	11	4	2	20	1.51	0.38	1.12	0.39	0.08	0.35	0.22	0.08	0.04	0.39	0.696	0.216	-1.688055994	0.034847254	0.488943363	-	-	-	-	-	-	-	GO:0003964//RNA-directed DNA polymerase activity;GO:0004190//aspartic-type endopeptidase activity	GO:0006278//RNA-dependent DNA replication;GO:0006508//proteolysis
ENSGALG00000042351	14	38	20	14	12	0	137	184	20	37	0.22	0.34	0.32	0.22	0.19	0	1.32	1.85	0.3	0.56	0.258	0.806	1.643408773	0.035005661	0.489181442	PIK3R6	Environmental Information Processing;Environmental Information Processing;Human Diseases;Environmental Information Processing;Organismal Systems;Organismal Systems;Organismal Systems;Environmental Information Processing;Organismal Systems;Organismal Systems;Human Diseases	Signal transduction;Signal transduction;Infectious diseases;Signal transduction;Immune system;Endocrine system;Circulatory system;Signal transduction;Immune system;Nervous system;Infectious diseases	K21290;K21290;K21290;K21290;K21290;K21290;K21290;K21290;K21290;K21290;K21290	phosphoinositide-3-kinase regulatory subunit 6 [Source:NCBI gene;Acc:769202]	ko04151//PI3K-Akt signaling pathway;ko04072//Phospholipase D signaling pathway;ko05167//Kaposi sarcoma-associated herpesvirus infection;ko04022//cGMP - PKG signaling pathway;ko04062//Chemokine signaling pathway;ko04921//Oxytocin signaling pathway;ko04261//Adrenergic signaling in cardiomyocytes;ko04371//Apelin signaling pathway;ko04611//Platelet activation;ko04725//Cholinergic synapse;ko05145//Tox…	GO:0005942//phosphatidylinositol 3-kinase complex;GO:0005944//phosphatidylinositol 3-kinase complex, class IB;GO:0016020//membrane	GO:0046934//phosphatidylinositol-4,5-bisphosphate 3-kinase activity;GO:0046935//1-phosphatidylinositol-3-kinase regulator activity	GO:0007186//G-protein coupled receptor signaling pathway;GO:0042269//regulation of natural killer cell mediated cytotoxicity;GO:0043406//positive regulation of MAP kinase activity;GO:0043551//regulation of phosphatidylinositol 3-kinase activity;GO:0045582//positive regulation of T cell differentiation;GO:0045766//positive regulation of angiogenesis;GO:0046854//phosphatidylinositol phosphorylation
ENSGALG00000008671	3	5	3	3	3	1	0	2	0	0	0.08	0.09	0.08	0.05	0.05	0.04	0	0.04	0	0	0.07	0.016	-2.129283017	0.03511844	0.48945927	ST8SIA6	-	-	-	ST8 alpha-N-acetyl-neuraminide alpha-2,8-sialyltransferase 6 [Source:NCBI gene;Acc:414335]	-	GO:0005794//Golgi apparatus;GO:0016020//membrane;GO:0016021//integral component of membrane	GO:0008373//sialyltransferase activity;GO:0016740//transferase activity;GO:0016757//transferase activity, transferring glycosyl groups	GO:0001574//ganglioside biosynthetic process;GO:0006486//protein glycosylation;GO:0006493//protein O-linked glycosylation;GO:0009100//glycoprotein metabolic process;GO:0009247//glycolipid biosynthetic process;GO:0009311//oligosaccharide metabolic process;GO:0016051//carbohydrate biosynthetic process;GO:0097503//sialylation
ENSGALG00000040896	12631	12744	103893	29534	37686	226764	221282	104234	45670	29990	53.88	54.75	462.57	130.4	155.13	928.71	926.9	436.14	192.93	122.17	171.346	521.37	1.605395058	0.035146556	0.48945927	FASN	Metabolism;Organismal Systems;Environmental Information Processing;Metabolism;Metabolism	Global and overview maps;Endocrine system;Signal transduction;Global and overview maps;Lipid metabolism	K00665;K00665;K00665;K00665;K00665	fatty acid synthase [Source:NCBI gene;Acc:396061]	ko01100//Metabolic pathways;ko04910//Insulin signaling pathway;ko04152//AMPK signaling pathway;ko01212//Fatty acid metabolism;ko00061//Fatty acid biosynthesis	GO:0005623//cell;GO:0005794//Golgi apparatus;GO:0005829//cytosol;GO:0005886//plasma membrane;GO:0042587//glycogen granule	GO:0003824//catalytic activity;GO:0004312//fatty acid synthase activity;GO:0016491//oxidoreductase activity;GO:0016740//transferase activity;GO:0016788//hydrolase activity, acting on ester bonds;GO:0031177//phosphopantetheine binding	GO:0002068//glandular epithelial cell development;GO:0006089//lactate metabolic process;GO:0006633//fatty acid biosynthetic process;GO:0008611//ether lipid biosynthetic process;GO:0009058//biosynthetic process;GO:0009888//tissue development;GO:0030223//neutrophil differentiation;GO:0030224//monocyte differentiation;GO:0032100//positive regulation of appetite;GO:0055114//oxidation-reduction proces…
ENSGALG00000034044	14	42	0	18	0	2	5	3	2	2	0.25	0.72	0	0.33	0	0.04	0.08	0.05	0.03	0.04	0.26	0.048	-2.437405312	0.035640835	0.491896402	TBC1D12	-	-	-	TBC1 domain family member 12 [Source:NCBI gene;Acc:768541]	-	GO:0005776//autophagosome;GO:0055037//recycling endosome	GO:0005096//GTPase activator activity;GO:0017137//Rab GTPase binding	GO:0006886//intracellular protein transport;GO:0090630//activation of GTPase activity;GO:2000785//regulation of autophagosome assembly
ENSGALG00000021395	53	157	37	68	13	97	101	180	115	227	0.44	1.28	0.32	0.59	0.1	0.8	0.8	1.49	0.92	1.79	0.546	1.16	1.087151949	0.035950305	0.492926991	-	Environmental Information Processing	Membrane transport	K05651	ATP-binding cassette, sub-family A (ABC1), member 9 [Source:NCBI gene;Acc:417443]	ko02010//ABC transporters	GO:0016020//membrane;GO:0016021//integral component of membrane;GO:0043231//intracellular membrane-bounded organelle	GO:0000166//nucleotide binding;GO:0005319//lipid transporter activity;GO:0005524//ATP binding;GO:0016887//ATPase activity;GO:0042626//ATPase activity, coupled to transmembrane movement of substances	GO:0006869//lipid transport;GO:0055085//transmembrane transport
ENSGALG00000034132	110	53	91	52	36	84	14	93	330	354	2.65	1.27	2.28	1.31	0.85	2	0.32	2.25	7.78	8.22	1.672	4.114	1.298966946	0.035990445	0.492926991	CACFD1	-	-	-	calcium channel flower domain containing 1 [Source:NCBI gene;Acc:417151]	-	GO:0016020//membrane;GO:0016021//integral component of membrane	-	GO:0016192//vesicle-mediated transport
ENSGALG00000007732	0	0	0	0	0	2	1	2	1	4	0	0	0	0	0	0.06	0.03	0.06	0.03	0.11	0.001	0.058	5.857980995	0.036579125	0.496430979	RTN4R	-	-	-	reticulon 4 receptor [Source:NCBI gene;Acc:417001]	-	GO:0005615//extracellular space;GO:0005783//endoplasmic reticulum;GO:0005886//plasma membrane;GO:0005887//integral component of plasma membrane;GO:0009986//cell surface;GO:0030426//growth cone;GO:0031012//extracellular matrix;GO:0031362//anchored component of external side of plasma membrane;GO:0043005//neuron projection;GO:0043025//neuronal cell body;GO:0043198//dendritic shaft;GO:0044295//axona…	GO:0005515//protein binding;GO:0008201//heparin binding;GO:0035374//chondroitin sulfate binding;GO:0038131//neuregulin receptor activity	GO:0007409//axonogenesis;GO:0010977//negative regulation of neuron projection development;GO:0022038//corpus callosum development;GO:0023041//neuronal signal transduction;GO:0030517//negative regulation of axon extension;GO:0035025//positive regulation of Rho protein signal transduction;GO:0043547//positive regulation of GTPase activity;GO:0048681//negative regulation of axon regeneration
ENSGALG00000044678	6	3	3	10	4	1	0	1	2	3	0.07	0.03	0.04	0.12	0.04	0.01	0	0.01	0.02	0.03	0.06	0.014	-2.099535674	0.036950497	0.500560093	-	-	-	-	meiotic kinetochore factor [Source:NCBI gene;Acc:771537]	-	GO:0000777//condensed chromosome kinetochore;GO:0000780//condensed nuclear chromosome, centromeric region	-	GO:0007060//male meiosis chromosome segregation;GO:0010789//meiotic sister chromatid cohesion involved in meiosis I;GO:0016321//female meiosis chromosome segregation;GO:0045143//homologous chromosome segregation;GO:0051754//meiotic sister chromatid cohesion, centromeric
ENSGALG00000049474	48	100	42	69	37	23	31	26	52	3	0.65	1.32	0.58	0.97	0.49	0.31	0.4	0.35	0.68	0.04	0.802	0.356	-1.171724995	0.037172608	0.50083961	-	-	-	-	-	-	-	GO:0003676//nucleic acid binding;GO:0004523//RNA-DNA hybrid ribonuclease activity	GO:0015074//DNA integration;GO:0090502//RNA phosphodiester bond hydrolysis, endonucleolytic
ENSGALG00000004747	10	4	11	7	7	3	2	5	3	3	0.21	0.08	0.24	0.16	0.15	0.06	0.04	0.11	0.06	0.06	0.168	0.066	-1.347923303	0.037871937	0.503939936	-	Cellular Processes	Transport and catabolism	K12382	-	ko04142//Lysosome	GO:0005615//extracellular space;GO:0005764//lysosome	-	GO:0006629//lipid metabolic process;GO:0006665//sphingolipid metabolic process;GO:0007193//adenylate cyclase-inhibiting G-protein coupled receptor signaling pathway;GO:0019216//regulation of lipid metabolic process;GO:0060736//prostate gland growth;GO:0060742//epithelial cell differentiation involved in prostate gland development
ENSGALG00000019845	25066	16441	50360	32511	43154	28377	6480	5333	18434	25897	1494.33	974.09	3108.81	2030.02	2534.97	1672.32	372.54	318.62	1071.53	1484.2	2028.444	983.842	-1.043874924	0.037902645	0.503939936	AvBD9	-	-	-	avian beta-defensin 9 [Source:NCBI gene;Acc:414343]	-	GO:0005576//extracellular region;GO:0005615//extracellular space;GO:0005623//cell;GO:0005737//cytoplasm	GO:0031731//CCR6 chemokine receptor binding;GO:0042056//chemoattractant activity	GO:0006935//chemotaxis;GO:0006952//defense response;GO:0031640//killing of cells of other organism;GO:0042742//defense response to bacterium;GO:0050829//defense response to Gram-negative bacterium;GO:0050832//defense response to fungus;GO:0050918//positive chemotaxis;GO:0060326//cell chemotaxis
ENSGALG00000032984	21	11	24	21	15	11	8	16	3	9	0.53	0.27	0.62	0.55	0.37	0.27	0.19	0.4	0.07	0.22	0.468	0.23	-1.024874669	0.037943315	0.503939936	MEX3B	-	-	-	mex-3 RNA binding family member B [Source:HGNC Symbol;Acc:HGNC:25297]	-	GO:0005654//nucleoplasm;GO:0005829//cytosol	GO:0003676//nucleic acid binding;GO:0003723//RNA binding	-
MSTRG.9277	8	17	21	18	6	3	9	2	4	11	0.35	0.73	0.94	0.82	0.26	0.13	0.38	0.09	0.17	0.46	0.62	0.246	-1.3336099	0.038913935	0.510350502	Samd12	-	-	-	sterile alpha motif domain-containing protein 12-like isoform X2 [Coturnix japonica]	-	GO:0016020//membrane;GO:0044424//intracellular part	-	GO:0001745//compound eye morphogenesis;GO:0001754//eye photoreceptor cell differentiation;GO:0038127//ERBB signaling pathway;GO:0043410//positive regulation of MAPK cascade;GO:0046578//regulation of Ras protein signal transduction
ENSGALG00000015122	4	8	6	6	4	15	3	11	17	18	0.06	0.13	0.1	0.1	0.06	0.23	0.05	0.17	0.26	0.27	0.09	0.196	1.122856748	0.039061684	0.510609131	TAF4B	Human Diseases;Genetic Information Processing	Neurodegenerative diseases;Transcription	K03129;K03129	TATA-box binding protein associated factor 4b [Source:NCBI gene;Acc:421086]	ko05016//Huntington disease;ko03022//Basal transcription factors	GO:0001650//fibrillar center;GO:0005654//nucleoplasm;GO:0005669//transcription factor TFIID complex	GO:0003677//DNA binding;GO:0003700//transcription factor activity, sequence-specific DNA binding;GO:0008134//transcription factor binding;GO:0046982//protein heterodimerization activity	GO:0006352//DNA-templated transcription, initiation;GO:0006355//regulation of transcription, DNA-templated;GO:0045944//positive regulation of transcription from RNA polymerase II promoter
ENSGALG00000026384	7	12	42	9	24	4	14	10	6	5	0.11	0.18	0.67	0.15	0.37	0.06	0.21	0.16	0.09	0.07	0.296	0.118	-1.326810316	0.039236238	0.511099123	PCSK4	-	-	-	proprotein convertase subtilisin/kexin type 4 [Source:NCBI gene;Acc:100859150]	-	GO:0001669//acrosomal vesicle;GO:0002080//acrosomal membrane;GO:0005802//trans-Golgi network;GO:0016020//membrane;GO:0030173//integral component of Golgi membrane	GO:0004252//serine-type endopeptidase activity	GO:0006508//proteolysis;GO:0007339//binding of sperm to zona pellucida;GO:0007340//acrosome reaction;GO:0009566//fertilization;GO:0016485//protein processing;GO:0016486//peptide hormone processing;GO:0022414//reproductive process;GO:0048240//sperm capacitation
ENSGALG00000003435	9	12	9	15	12	7	7	2	6	6	0.24	0.32	0.25	0.43	0.32	0.19	0.18	0.05	0.16	0.16	0.312	0.148	-1.075948853	0.039374962	0.512011815	PGC	-	-	-	progastricsin (pepsinogen C) [Source:NCBI gene;Acc:395690]	-	-	GO:0004190//aspartic-type endopeptidase activity;GO:0008233//peptidase activity;GO:0016787//hydrolase activity	GO:0006508//proteolysis;GO:0030163//protein catabolic process
ENSGALG00000034586	0	0	0	0	0	21	19	0	0	0	0	0	0	0	0	0.52	0.46	0	0	0	0.001	0.196	7.614709844	0.040224048	0.517948232	-	-	-	-	-	-	-	-	-
ENSGALG00000034688	0	6	2	8	9	16	17	6	22	8	0	0.05	0.01	0.06	0.07	0.13	0.14	0.05	0.23	0.07	0.038	0.124	1.706268797	0.040598495	0.519499191	TIMELESS	-	-	-	timeless circadian clock [Source:NCBI gene;Acc:101751192]	-	GO:0000228//nuclear chromosome;GO:0000790//nuclear chromatin;GO:0005634//nucleus;GO:0005654//nucleoplasm;GO:0031298//replication fork protection complex;GO:0035861//site of double-strand break	GO:0003677//DNA binding	GO:0000076//DNA replication checkpoint;GO:0000122//negative regulation of transcription from RNA polymerase II promoter;GO:0002009//morphogenesis of an epithelium;GO:0006281//DNA repair;GO:0006974//cellular response to DNA damage stimulus;GO:0007623//circadian rhythm;GO:0030324//lung development;GO:0042752//regulation of circadian rhythm;GO:0043111//replication fork arrest;GO:0044770//cell cycle …
ENSGALG00000013494	0	0	0	7	0	21	9	17	16	0	0	0	0	0.18	0	0.41	0.21	0.31	0.37	0	0.036	0.26	2.852442812	0.040615105	0.519499191	CENPN	-	-	-	centromere protein N [Source:NCBI gene;Acc:693246]	-	GO:0000775//chromosome, centromeric region;GO:0005634//nucleus;GO:0005654//nucleoplasm;GO:0005694//chromosome	-	GO:0007059//chromosome segregation;GO:0051382//kinetochore assembly
ENSGALG00000000652	12	0	6	2	8	102	0	10	11	15	0.2	0	0.08	0.03	0.17	2.47	0	0.17	0.2	0.28	0.096	0.624	2.700439718	0.040917724	0.520311088	ACOT7	Metabolism;Metabolism	Lipid metabolism;Lipid metabolism	K17360;K17360	acyl-CoA thioesterase 7 [Source:NCBI gene;Acc:419371]	ko01040//Biosynthesis of unsaturated fatty acids;ko00062//Fatty acid elongation	GO:0005654//nucleoplasm;GO:0005829//cytosol	GO:0000062//fatty-acyl-CoA binding;GO:0016290//palmitoyl-CoA hydrolase activity;GO:0016790//thiolester hydrolase activity;GO:0036042//long-chain fatty acyl-CoA binding;GO:0042803//protein homodimerization activity	GO:0015937//coenzyme A biosynthetic process;GO:0036114//medium-chain fatty-acyl-CoA catabolic process;GO:0036116//long-chain fatty-acyl-CoA catabolic process;GO:0051792//medium-chain fatty acid biosynthetic process;GO:1900535//palmitic acid biosynthetic process
ENSGALG00000051213	7	8	2	4	7	5	10	16	10	23	0.13	0.15	0.04	0.08	0.13	0.1	0.19	0.31	0.19	0.43	0.106	0.244	1.202816883	0.041012027	0.520332024	DUSP21	-	-	-	dual specificity phosphatase 21 [Source:HGNC Symbol;Acc:HGNC:20476]	-	GO:0005634//nucleus;GO:0005737//cytoplasm	GO:0004725//protein tyrosine phosphatase activity;GO:0008138//protein tyrosine/serine/threonine phosphatase activity;GO:0016787//hydrolase activity;GO:0016791//phosphatase activity;GO:0017017//MAP kinase tyrosine/serine/threonine phosphatase activity	GO:0000188//inactivation of MAPK activity;GO:0006470//protein dephosphorylation;GO:0016311//dephosphorylation;GO:0035335//peptidyl-tyrosine dephosphorylation
ENSGALG00000053210	1	0	11	8	11	0	1	0	2	2	0.02	0	0.21	0.15	0.2	0	0.02	0	0.04	0.03	0.116	0.018	-2.688055994	0.041104859	0.520598408	RGS13	-	-	-	regulator of G-protein signaling 13 [Source:NCBI gene;Acc:429059]	-	GO:0005634//nucleus;GO:0005829//cytosol;GO:0005886//plasma membrane	-	GO:0007186//G-protein coupled receptor signaling pathway;GO:0045744//negative regulation of G-protein coupled receptor protein signaling pathway
MSTRG.12369	7	1	4	16	6	3	3	2	1	1	0.66	0.09	0.39	1.58	0.56	0.28	0.27	0.19	0.09	0.09	0.656	0.184	-1.833990049	0.041315901	0.520598408	--	-	-	-	arginine vasopressin-induced protein 1 [Gallus gallus]	-	-	GO:0005488//binding	GO:0009987//cellular process
ENSGALG00000000295	1	5	3	4	1	0	1	0	0	1	0.01	0.03	0.02	0.03	0.01	0	0.01	0	0	0.01	0.02	0.004	-2.321928095	0.041396662	0.520598408	-	-	-	-	immunoglobulin-like and fibronectin type III domain containing 1 [Source:NCBI gene;Acc:771410]	-	-	GO:0005515//protein binding	-
ENSGALG00000002899	185	317	548	680	437	2320	3116	856	167	219	2.19	3.73	6.72	8.43	5.1	27.16	35.58	10.15	1.93	2.49	5.234	15.462	1.562741114	0.041441903	0.520598408	AACS	Metabolism;Metabolism;Metabolism	Global and overview maps;Amino acid metabolism;Carbohydrate metabolism	K01907;K01907;K01907	acetoacetyl-CoA synthetase [Source:NCBI gene;Acc:416811]	ko01100//Metabolic pathways;ko00280//Valine, leucine and isoleucine degradation;ko00650//Butanoate metabolism	-	GO:0003824//catalytic activity;GO:0030729//acetoacetate-CoA ligase activity	GO:0006629//lipid metabolic process
ENSGALG00000016919	460	357	486	127	465	124	371	1829	1010	761	6.36	4.91	6.94	1.83	6.34	1.7	4.94	25.32	13.63	10.12	5.276	11.142	1.078491751	0.041497036	0.520598408	ACOD1	Metabolism;Metabolism	Global and overview maps;Carbohydrate metabolism	K17724;K17724	aconitate decarboxylase 1 [Source:NCBI gene;Acc:418812]	ko01100//Metabolic pathways;ko00660//C5-Branched dibasic acid metabolism	GO:0005739//mitochondrion	GO:0016829//lyase activity;GO:0047613//aconitate decarboxylase activity	GO:0002760//positive regulation of antimicrobial humoral response;GO:0006952//defense response;GO:0071222//cellular response to lipopolysaccharide;GO:0072573//tolerance induction to lipopolysaccharide
ENSGALG00000032915	15	4	27	10	0	20	27	27	27	54	0.26	0.07	0.47	0.17	0	0.33	0.42	0.45	0.45	0.86	0.194	0.502	1.371630712	0.042100748	0.525126568	CHPF	Metabolism;Metabolism	Global and overview maps;Glycan biosynthesis and metabolism	K00747;K00747	chondroitin polymerizing factor [Source:NCBI gene;Acc:769112]	ko01100//Metabolic pathways;ko00532//Glycosaminoglycan biosynthesis - chondroitin sulfate / dermatan sulfate	GO:0005794//Golgi apparatus;GO:0032580//Golgi cisterna membrane	GO:0008376//acetylgalactosaminyltransferase activity;GO:0016740//transferase activity;GO:0016757//transferase activity, transferring glycosyl groups;GO:0047238//glucuronosyl-N-acetylgalactosaminyl-proteoglycan 4-beta-N-acetylgalactosaminyltransferase activity;GO:0050510//N-acetylgalactosaminyl-proteoglycan 3-beta-glucuronosyltransferase activity	GO:0030206//chondroitin sulfate biosynthetic process
ENSGALG00000031551	627	376	398	410	429	295	322	18	249	216	11.37	6.78	7.48	7.8	7.67	5.29	5.62	0.33	4.4	3.76	8.22	3.88	-1.083081741	0.042508733	0.527908207	ZDHHC9	-	-	-	zinc finger DHHC-type containing 9 [Source:NCBI gene;Acc:422139]	-	GO:0002178//palmitoyltransferase complex;GO:0005783//endoplasmic reticulum;GO:0005794//Golgi apparatus;GO:0005829//cytosol;GO:0016020//membrane;GO:0016021//integral component of membrane;GO:0031228//intrinsic component of Golgi membrane	GO:0016409//palmitoyltransferase activity;GO:0016740//transferase activity;GO:0016746//transferase activity, transferring acyl groups;GO:0019706//protein-cysteine S-palmitoyltransferase activity;GO:0043849//Ras palmitoyltransferase activity	GO:0006612//protein targeting to membrane;GO:0018230//peptidyl-L-cysteine S-palmitoylation;GO:0018345//protein palmitoylation
ENSGALG00000038850	7	14	12	10	12	9	6	5	4	1	0.04	0.08	0.07	0.06	0.07	0.05	0.03	0.03	0.02	0.01	0.064	0.028	-1.192645078	0.042586387	0.527993319	WNK2	-	-	-	WNK lysine deficient protein kinase 2 [Source:NCBI gene;Acc:415984]	-	GO:0005737//cytoplasm;GO:0005829//cytosol	GO:0004672//protein kinase activity;GO:0004674//protein serine/threonine kinase activity;GO:0005524//ATP binding;GO:0019869//chloride channel inhibitor activity;GO:0019870//potassium channel inhibitor activity	GO:0006468//protein phosphorylation;GO:0008285//negative regulation of cell proliferation;GO:0010766//negative regulation of sodium ion transport;GO:0032414//positive regulation of ion transmembrane transporter activity;GO:0035556//intracellular signal transduction;GO:0046777//protein autophosphorylation;GO:0050801//ion homeostasis;GO:0070373//negative regulation of ERK1 and ERK2 cascade;GO:00902…
ENSGALG00000002766	9	5	15	8	13	2	12	27	98	13	0.21	0.12	0.37	0.2	0.3	0.05	0.27	0.64	2.25	0.29	0.24	0.7	1.544320516	0.0430748	0.53183828	MLKL	Human Diseases;Cellular Processes;Environmental Information Processing	Infectious diseases;Cell growth and death;Signal transduction	K08849;K08849;K08849	mixed lineage kinase domain like pseudokinase [Source:NCBI gene;Acc:415686]	ko05132//Salmonella infection;ko04217//Necroptosis;ko04668//TNF signaling pathway	GO:0005737//cytoplasm;GO:0005886//plasma membrane	GO:0004672//protein kinase activity;GO:0005524//ATP binding;GO:0019901//protein kinase binding;GO:0044877//macromolecular complex binding	GO:0006468//protein phosphorylation;GO:0007166//cell surface receptor signaling pathway;GO:0070207//protein homotrimerization;GO:0070266//necroptotic process
ENSGALG00000045028	2	0	2	1	1	6	2	4	7	3	0.09	0	0.1	0.05	0.05	0.28	0.09	0.19	0.32	0.14	0.058	0.204	1.814444347	0.043660406	0.534642817	-	-	-	-	leucine rich repeat containing 19 [Source:NCBI gene;Acc:101752041]	-	GO:0016020//membrane;GO:0016021//integral component of membrane	-	-
ENSGALG00000007324	7	6	19	7	24	6	4	4	8	5	0.11	0.1	0.34	0.12	0.41	0.11	0.06	0.07	0.13	0.08	0.216	0.09	-1.263034406	0.044025183	0.535680137	TP63	Human Diseases;Environmental Information Processing;Cellular Processes	Cancers;Signal transduction;Cell growth and death	K10149;K10149;K10149	tumor protein p63 [Source:NCBI gene;Acc:374269]	ko05206//MicroRNAs in cancer;ko04391//Hippo signaling pathway -fly;ko04214//Apoptosis - fly	GO:0000790//nuclear chromatin;GO:0005634//nucleus;GO:0005654//nucleoplasm;GO:0005737//cytoplasm	GO:0001228//transcriptional activator activity, RNA polymerase II transcription regulatory region sequence-specific binding;GO:0002039//p53 binding;GO:0003677//DNA binding;GO:0003682//chromatin binding;GO:0003684//damaged DNA binding;GO:0003700//transcription factor activity, sequence-specific DNA binding;GO:0005515//protein binding;GO:0042802//identical protein binding;GO:0043565//sequence-speci…	GO:0000122//negative regulation of transcription from RNA polymerase II promoter;GO:0001501//skeletal system development;GO:0001736//establishment of planar polarity;GO:0001738//morphogenesis of a polarized epithelium;GO:0002064//epithelial cell development;GO:0006338//chromatin remodeling;GO:0006355//regulation of transcription, DNA-templated;GO:0006915//apoptotic process;GO:0007049//cell cycle;…
ENSGALG00000007669	115	277	315	813	218	246	68	141	167	249	1.89	4.52	5.36	13.99	3.52	3.99	1.07	2.32	2.67	3.93	5.856	2.796	-1.066551193	0.044114186	0.535680137	EGR1	Human Diseases;Environmental Information Processing;Human Diseases;Organismal Systems;Organismal Systems;Human Diseases	Infectious diseases;Signal transduction;Endocrine and metabolic diseases;Endocrine system;Endocrine system;Neurodegenerative diseases	K09203;K09203;K09203;K09203;K09203;K09203	early growth response 1 [Source:NCBI gene;Acc:373931]	ko05166//HTLV-I infection;ko04371//Apelin signaling pathway;ko04933//AGE-RAGE signaling pathway in diabetic complications;ko04928//Parathyroid hormone synthesis, secretion and action;ko04912//GnRH signaling pathway;ko05020//Prion diseases	GO:0000790//nuclear chromatin;GO:0005634//nucleus;GO:0005654//nucleoplasm;GO:0005737//cytoplasm	GO:0000976//transcription regulatory region sequence-specific DNA binding;GO:0000977//RNA polymerase II regulatory region sequence-specific DNA binding;GO:0000981//RNA polymerase II transcription factor activity, sequence-specific DNA binding;GO:0001228//transcriptional activator activity, RNA polymerase II transcription regulatory region sequence-specific binding;GO:0003676//nucleic acid binding…	GO:0000122//negative regulation of transcription from RNA polymerase II promoter;GO:0001666//response to hypoxia;GO:0002931//response to ischemia;GO:0006355//regulation of transcription, DNA-templated;GO:0006357//regulation of transcription from RNA polymerase II promoter;GO:0006366//transcription from RNA polymerase II promoter;GO:0009749//response to glucose;GO:0010628//positive regulation of g…
ENSGALG00000000011	51	18	32	36	10	0	0	0	22	8	1.57	0.55	1.03	1.18	0.29	0	0	0	0.65	0.23	0.924	0.176	-2.392317423	0.044143304	0.535680137	C10orf88	-	-	-	chromosome 10 open reading frame 88 [Source:HGNC Symbol;Acc:HGNC:25822]	-	GO:0005737//cytoplasm;GO:0005739//mitochondrion	GO:0016887//ATPase activity;GO:0042802//identical protein binding	-
ENSGALG00000048309	65	26	31	15	97	4	20	30	7	35	0.8	0.32	0.39	0.19	1.17	0.05	0.23	0.37	0.08	0.41	0.574	0.228	-1.332016913	0.044274407	0.535680137	-	-	-	-	uncharacterized LOC107050476 [Source:NCBI gene;Acc:107050476]	-	GO:0016020//membrane;GO:0016021//integral component of membrane	GO:0003676//nucleic acid binding;GO:0004190//aspartic-type endopeptidase activity;GO:0008270//zinc ion binding	GO:0006508//proteolysis;GO:0016032//viral process
ENSGALG00000038657	4	4	9	0	4	9	9	9	8	17	0.06	0.06	0.13	0	0.06	0.13	0.12	0.12	0.11	0.22	0.062	0.14	1.175086707	0.044583195	0.535680137	ZNF777	Human Diseases	Infectious diseases	K09228	zinc finger protein 398-like [Source:NCBI gene;Acc:101747780]	ko05168//Herpes simplex infection	-	GO:0003676//nucleic acid binding;GO:0046872//metal ion binding	GO:0006355//regulation of transcription, DNA-templated
ENSGALG00000002622	32	15	22	33	19	11	17	9	0	16	0.58	0.27	0.42	0.63	0.34	0.19	0.3	0.16	0	0.28	0.448	0.186	-1.268196111	0.0446425	0.535680137	FCHSD1	-	-	-	FCH and double SH3 domains 1 [Source:NCBI gene;Acc:427616]	-	GO:0031594//neuromuscular junction;GO:0032437//cuticular plate;GO:0055037//recycling endosome	GO:0005515//protein binding	GO:0007274//neuromuscular synaptic transmission;GO:0030833//regulation of actin filament polymerization;GO:0030838//positive regulation of actin filament polymerization;GO:0044803//multi-organism membrane organization
ENSGALG00000006436	3	7	1	3	0	1	0	0	0	0	0.08	0.19	0.03	0.08	0	0.03	0	0	0	0	0.076	0.006	-3.662965013	0.04467892	0.535680137	AQP12A	-	-	-	aquaporin 12A [Source:NCBI gene;Acc:424861]	-	GO:0005737//cytoplasm;GO:0016020//membrane;GO:0016021//integral component of membrane	GO:0015267//channel activity	GO:0055085//transmembrane transport
MSTRG.9255	5	9	5	14	1	33	16	10	10	15	0.32	0.57	0.33	0.94	0.06	2.08	0.98	0.64	0.62	0.92	0.444	1.048	1.239007135	0.044829301	0.53585497	CGREF1	-	-	-	cell growth regulator with EF hand domain protein 1 [Gallus gallus]	-	-	-	GO:0001558//regulation of cell growth;GO:0008283//cell proliferation;GO:0050896//response to stimulus
ENSGALG00000027665	2	0	0	3	2	7	2	2	6	11	0.07	0	0	0.15	0.07	0.28	0.07	0.08	0.26	0.47	0.058	0.232	2	0.044837211	0.53585497	SYNGR1	-	-	-	synaptogyrin 1 [Source:NCBI gene;Acc:418015]	-	GO:0016020//membrane;GO:0016021//integral component of membrane;GO:0030672//synaptic vesicle membrane;GO:0031594//neuromuscular junction	-	GO:0048169//regulation of long-term neuronal synaptic plasticity;GO:0048172//regulation of short-term neuronal synaptic plasticity;GO:1990830//cellular response to leukemia inhibitory factor
ENSGALG00000051033	30	6	3	3	20	5	2	1	6	5	0.62	0.12	0.06	0.06	0.41	0.1	0.04	0.02	0.12	0.1	0.254	0.076	-1.740757173	0.045294703	0.538732448	-	-	-	-	-	-	GO:0016020//membrane	GO:0005044//scavenger receptor activity	GO:0006897//endocytosis
ENSGALG00000050539	11	34	14	24	16	6	13	15	4	12	0.14	0.44	0.19	0.33	0.21	0.08	0.16	0.2	0.05	0.15	0.262	0.128	-1.033423002	0.045791175	0.541614099	-	-	-	-	-	-	-	-	-
ENSGALG00000006202	8	9	39	8	3	10	4	0	0	1	0.12	0.13	0.58	0.12	0.04	0.14	0.06	0	0	0.01	0.198	0.042	-2.237039197	0.047202801	0.550884017	SCNN1B	Organismal Systems;Organismal Systems	Sensory system;Excretory system	K04825;K04825	sodium channel epithelial 1 beta subunit [Source:NCBI gene;Acc:427673]	ko04742//Taste transduction;ko04960//Aldosterone-regulated sodium reabsorption	GO:0005887//integral component of plasma membrane;GO:0009897//external side of plasma membrane;GO:0016020//membrane;GO:0016021//integral component of membrane;GO:0034706//sodium channel complex;GO:0070062//extracellular exosome	GO:0005272//sodium channel activity;GO:0015280//ligand-gated sodium channel activity;GO:0050699//WW domain binding	GO:0006811//ion transport;GO:0006814//sodium ion transport;GO:0035725//sodium ion transmembrane transport;GO:0050891//multicellular organismal water homeostasis;GO:0055078//sodium ion homeostasis
ENSGALG00000049127	12	1	4	4	6	1	0	1	3	2	0.3	0.03	0.11	0.1	0.15	0.03	0	0.03	0.08	0.05	0.138	0.038	-1.860596943	0.047923361	0.556246635	-	-	-	-	-	-	GO:0016020//membrane;GO:0016021//integral component of membrane	-	-
ENSGALG00000028360	8	4	19	6	14	4	6	3	5	4	0.2	0.1	0.47	0.15	0.34	0.1	0.14	0.07	0.12	0.09	0.252	0.104	-1.276840205	0.048067667	0.55666507	MGAT4C	Metabolism;Metabolism;Metabolism	Global and overview maps;Glycan biosynthesis and metabolism;Glycan biosynthesis and metabolism	K13748;K13748;K13748	MGAT4 family member C [Source:NCBI gene;Acc:427873]	ko01100//Metabolic pathways;ko00510//N-Glycan biosynthesis;ko00513//Various types of N-glycan biosynthesis	GO:0016020//membrane;GO:0016021//integral component of membrane	GO:0008375//acetylglucosaminyltransferase activity	GO:0006487//protein N-linked glycosylation
ENSGALG00000046652	1	8	20	1	1	3	0	1	1	0	0.03	0.24	0.63	0.03	0.03	0.09	0	0.03	0.03	0	0.192	0.03	-2.678071905	0.048214638	0.55666507	-	-	-	-	-	-	-	-	-
ENSGALG00000054636	21	18	17	4	26	2	16	9	5	1	0.53	0.45	0.45	0.11	0.65	0.05	0.39	0.23	0.12	0.02	0.438	0.162	-1.434937057	0.048595513	0.558829664	-	-	-	-	lymphocyte antigen 6E-like [Source:NCBI gene;Acc:101747995]	-	-	-	-
ENSGALG00000046408	5	2	10	7	8	9	24	6	12	19	0.1	0.04	0.21	0.15	0.16	0.18	0.48	0.12	0.24	0.38	0.132	0.28	1.084888898	0.049581951	0.564904364	RAG2	Environmental Information Processing;Human Diseases	Signal transduction;Immune diseases	K10988;K10988	recombination activating gene 2 [Source:NCBI gene;Acc:423165]	ko04068//FoxO signaling pathway;ko05340//Primary immunodeficiency	GO:0005634//nucleus;GO:0097519//DNA recombinase complex	GO:0003677//DNA binding;GO:0003682//chromatin binding;GO:0005515//protein binding;GO:0005546//phosphatidylinositol-4,5-bisphosphate binding;GO:0005547//phosphatidylinositol-3,4,5-trisphosphate binding;GO:0008270//zinc ion binding;GO:0035064//methylated histone binding;GO:0035091//phosphatidylinositol binding;GO:0043325//phosphatidylinositol-3,4-bisphosphate binding;GO:0043565//sequence-specific D…	GO:0002326//B cell lineage commitment;GO:0002331//pre-B cell allelic exclusion;GO:0002358//B cell homeostatic proliferation;GO:0002360//T cell lineage commitment;GO:0006310//DNA recombination;GO:0016567//protein ubiquitination;GO:0030183//B cell differentiation;GO:0030217//T cell differentiation;GO:0033077//T cell differentiation in thymus;GO:0033151//V(D)J recombination;GO:0042742//defense respo…
