# Supplementary material for: Integrated Metabolomic and Transcriptomic Analysis Reveals Potential Gut-Liver Crosstalks in the Lipogenesis of Chicken
Source: Animals (Basel). 2023 May 17;13(10):1659. doi: 10.3390/ani13101659 (PMC10215772; doi:10.3390/ani13101659)
Supplement: Supplementary file 1 [file animals-13-01659-s001.zip › Table S6.xls]

id	num	qvalue	per	ratio	class	ID	Descrption	Pvalue	Qvalue	Up	Down	fg_num	bg_num
GO:0016125 sterol metabolic process	12	3.14135928249534e-06	5.556	0.179	Biological Process	GO:0016125	sterol metabolic process	1.00878589675509e-09	3.14135928249534e-06	12	0	12	67
GO:0016491 oxidoreductase activity	31	6.86964431357248e-06	14.554	0.053	Molecular Function	GO:0016491	oxidoreductase activity	1.03928053155408e-08	6.86964431357248e-06	26	5	31	588
GO:0008203 cholesterol metabolic process	10	4.3545916939173e-05	4.630	0.172	Biological Process	GO:0008203	cholesterol metabolic process	3.80984451957927e-08	4.3545916939173e-05	10	0	10	58
GO:0016126 sterol biosynthetic process	8	4.3545916939173e-05	3.704	0.250	Biological Process	GO:0016126	sterol biosynthetic process	4.19517504230954e-08	4.3545916939173e-05	8	0	8	32
GO:0008610 lipid biosynthetic process	23	4.46858288463263e-05	10.648	0.063	Biological Process	GO:0008610	lipid biosynthetic process	5.73999086015752e-08	4.46858288463263e-05	18	5	23	367
GO:1902652 secondary alcohol metabolic process	10	5.40088128820335e-05	4.630	0.159	Biological Process	GO:1902652	secondary alcohol metabolic process	8.67193527328734e-08	5.40088128820335e-05	10	0	10	63
GO:0006629 lipid metabolic process	35	0.000298413941418703	16.204	0.041	Biological Process	GO:0006629	lipid metabolic process	6.25399140582645e-07	0.000298413941418703	26	9	35	846
GO:0055114 oxidation-reduction process	32	0.000298413941418703	14.815	0.044	Biological Process	GO:0055114	oxidation-reduction process	6.70808474608516e-07	0.000298413941418703	28	4	32	735
GO:0008202 steroid metabolic process	13	0.000384925462625852	6.019	0.090	Biological Process	GO:0008202	steroid metabolic process	9.88890077394611e-07	0.000384925462625852	12	1	13	145
GO:0006694 steroid biosynthetic process	10	0.000476544900525427	4.630	0.119	Biological Process	GO:0006694	steroid biosynthetic process	1.37729740036251e-06	0.000476544900525427	9	1	10	84
GO:0006695 cholesterol biosynthetic process	6	0.000524000663314335	2.778	0.261	Biological Process	GO:0006695	cholesterol biosynthetic process	1.6827253157172e-06	0.000524000663314335	6	0	6	23
GO:1902653 secondary alcohol biosynthetic process	6	0.00104154835581377	2.778	0.231	Biological Process	GO:1902653	secondary alcohol biosynthetic process	3.67920099998442e-06	0.00104154835581377	6	0	6	26
GO:0006066 alcohol metabolic process	15	0.00167024362448942	6.944	0.066	Biological Process	GO:0006066	alcohol metabolic process	6.43639161652956e-06	0.00167024362448942	14	1	15	226
GO:0004497 monooxygenase activity	9	0.0020107817461169	4.225	0.114	Molecular Function	GO:0004497	monooxygenase activity	6.08405974619334e-06	0.0020107817461169	7	2	9	79
GO:0044283 small molecule biosynthetic process	19	0.0023770728196567	8.796	0.053	Biological Process	GO:0044283	small molecule biosynthetic process	9.92355383928617e-06	0.0023770728196567	17	2	19	358
GO:0016705 oxidoreductase activity, acting on paired donors, with incorporation or reduction of molecular oxygen	11	0.00332278483644823	5.164	0.081	Molecular Function	GO:0016705	oxidoreductase activity, acting on paired donors, with incorporation or reduction of molecular oxygen	1.5080717865877e-05	0.00332278483644823	9	2	11	135
GO:0005615 extracellular space	29	0.00464049678029392	13.679	0.039	Cellular Component	GO:0005615	extracellular space	1.44864143898866e-05	0.00464049678029392	13	16	29	752
GO:0044421 extracellular region part	32	0.00464049678029392	15.094	0.036	Cellular Component	GO:0044421	extracellular region part	2.50837663799671e-05	0.00464049678029392	14	18	32	899
GO:1901615 organic hydroxy compound metabolic process	17	0.00611341722446782	7.870	0.053	Biological Process	GO:1901615	organic hydroxy compound metabolic process	2.91996903792495e-05	0.00611341722446782	15	2	17	320
GO:0044711 single-organism biosynthetic process	36	0.00611341722446782	16.667	0.034	Biological Process	GO:0044711	single-organism biosynthetic process	2.94480598481109e-05	0.00611341722446782	29	7	36	1049
GO:0042742 defense response to bacterium	9	0.00974243587489737	4.167	0.089	Biological Process	GO:0042742	defense response to bacterium	5.0057473987912e-05	0.00974243587489737	4	5	9	101
GO:0016712 oxidoreductase activity, acting on paired donors, with incorporation or reduction of molecular oxygen, reduced flavin or flavoprotein as one donor, and incorporation of one atom of oxygen	5	0.0098391506822941	2.347	0.192	Molecular Function	GO:0016712	oxidoreductase activity, acting on paired donors, with incorporation or reduction of molecular oxygen, reduced flavin or flavoprotein as one donor, and incorporation of one atom of oxygen	5.95410026160006e-05	0.0098391506822941	4	1	5	26
GO:0005576 extracellular region	36	0.0116540098993045	16.981	0.032	Cellular Component	GO:0005576	extracellular region	9.44919721565232e-05	0.0116540098993045	17	19	36	1141
GO:0031233 intrinsic component of external side of plasma membrane	3	0.0168785674909694	1.415	0.375	Cellular Component	GO:0031233	intrinsic component of external side of plasma membrane	0.000228088749877964	0.0168785674909694	3	0	3	8
GO:0031362 anchored component of external side of plasma membrane	3	0.0168785674909694	1.415	0.375	Cellular Component	GO:0031362	anchored component of external side of plasma membrane	0.000228088749877964	0.0168785674909694	3	0	3	8
GO:0020037 heme binding	9	0.0184099200072558	4.225	0.077	Molecular Function	GO:0020037	heme binding	0.000141778496649265	0.0184099200072558	6	3	9	117
GO:1901681 sulfur compound binding	9	0.0184099200072558	4.225	0.074	Molecular Function	GO:1901681	sulfur compound binding	0.000183172925474148	0.0184099200072558	6	3	9	121
GO:0046906 tetrapyrrole binding	9	0.0184099200072558	4.225	0.074	Molecular Function	GO:0046906	tetrapyrrole binding	0.000194961331393027	0.0184099200072558	6	3	9	122
GO:0046914 transition metal ion binding	27	0.0210196853143045	12.676	0.034	Molecular Function	GO:0046914	transition metal ion binding	0.000284100916612657	0.0210196853143045	17	10	27	791
GO:0003824 catalytic activity	104	0.0210196853143045	48.826	0.022	Molecular Function	GO:0003824	catalytic activity	0.000286198438470107	0.0210196853143045	68	36	104	4763
GO:0046165 alcohol biosynthetic process	9	0.0235743300408051	4.167	0.079	Biological Process	GO:0046165	alcohol biosynthetic process	0.00012869737016496	0.0235743300408051	9	0	9	114
GO:0034128 negative regulation of MyD88-independent toll-like receptor signaling pathway	2	0.0461917024222194	0.926	1.000	Biological Process	GO:0034128	negative regulation of MyD88-independent toll-like receptor signaling pathway	0.00028183761914649	0.0461917024222194	2	0	2	2
GO:0071615 oxidative deethylation	2	0.0461917024222194	0.926	1.000	Biological Process	GO:0071615	oxidative deethylation	0.00028183761914649	0.0461917024222194	2	0	2	2
GO:0016646 oxidoreductase activity, acting on the CH-NH group of donors, NAD or NADP as acceptor	3	0.0539321665220474	1.408	0.250	Molecular Function	GO:0016646	oxidoreductase activity, acting on the CH-NH group of donors, NAD or NADP as acceptor	0.000888390643220155	0.0539321665220474	3	0	3	12
GO:0005506 iron ion binding	8	0.0539321665220474	3.756	0.066	Molecular Function	GO:0005506	iron ion binding	0.000914054092444683	0.0539321665220474	6	2	8	121
GO:0008201 heparin binding	6	0.0539321665220474	2.817	0.087	Molecular Function	GO:0008201	heparin binding	0.00097910135894791	0.0539321665220474	4	2	6	69
GO:0009617 response to bacterium	14	0.0540302198634469	6.481	0.049	Biological Process	GO:0009617	response to bacterium	0.000347014899572556	0.0540302198634469	8	6	14	286
GO:0006720 isoprenoid metabolic process	6	0.0557049204660795	2.778	0.105	Biological Process	GO:0006720	isoprenoid metabolic process	0.00037565938657279	0.0557049204660795	5	1	6	57
GO:0017144 drug metabolic process	4	0.0727000928250116	1.852	0.174	Biological Process	GO:0017144	drug metabolic process	0.000536962792220702	0.0727000928250116	3	1	4	23
GO:0071398 cellular response to fatty acid	4	0.0727000928250116	1.852	0.174	Biological Process	GO:0071398	cellular response to fatty acid	0.000536962792220702	0.0727000928250116	4	0	4	23
GO:0044710 single-organism metabolic process	82	0.0743903113350461	37.963	0.023	Biological Process	GO:0044710	single-organism metabolic process	0.000576835285158908	0.0743903113350461	61	21	82	3549
GO:0008299 isoprenoid biosynthetic process	4	0.0743903113350461	1.852	0.167	Biological Process	GO:0008299	isoprenoid biosynthetic process	0.000635922025873807	0.0743903113350461	4	0	4	24
GO:0000076 DNA replication checkpoint	3	0.0743903113350461	1.389	0.273	Biological Process	GO:0000076	DNA replication checkpoint	0.000701621276276137	0.0743903113350461	3	0	3	11
GO:0051187 cofactor catabolic process	3	0.0743903113350461	1.389	0.273	Biological Process	GO:0051187	cofactor catabolic process	0.000701621276276137	0.0743903113350461	3	0	3	11
GO:0006561 proline biosynthetic process	2	0.0743903113350461	0.926	0.667	Biological Process	GO:0006561	proline biosynthetic process	0.000836114610381058	0.0743903113350461	2	0	2	3
GO:0009256 10-formyltetrahydrofolate metabolic process	2	0.0743903113350461	0.926	0.667	Biological Process	GO:0009256	10-formyltetrahydrofolate metabolic process	0.000836114610381058	0.0743903113350461	2	0	2	3
GO:0034127 regulation of MyD88-independent toll-like receptor signaling pathway	2	0.0743903113350461	0.926	0.667	Biological Process	GO:0034127	regulation of MyD88-independent toll-like receptor signaling pathway	0.000836114610381058	0.0743903113350461	2	0	2	3
GO:0035844 cloaca development	2	0.0743903113350461	0.926	0.667	Biological Process	GO:0035844	cloaca development	0.000836114610381058	0.0743903113350461	1	1	2	3
GO:0055129 L-proline biosynthetic process	2	0.0743903113350461	0.926	0.667	Biological Process	GO:0055129	L-proline biosynthetic process	0.000836114610381058	0.0743903113350461	2	0	2	3
GO:0060197 cloacal septation	2	0.0743903113350461	0.926	0.667	Biological Process	GO:0060197	cloacal septation	0.000836114610381058	0.0743903113350461	1	1	2	3
GO:0072718 response to cisplatin	2	0.0743903113350461	0.926	0.667	Biological Process	GO:0072718	response to cisplatin	0.000836114610381058	0.0743903113350461	2	0	2	3
GO:0072719 cellular response to cisplatin	2	0.0743903113350461	0.926	0.667	Biological Process	GO:0072719	cellular response to cisplatin	0.000836114610381058	0.0743903113350461	2	0	2	3
GO:0070542 response to fatty acid	4	0.0753802248584756	1.852	0.154	Biological Process	GO:0070542	response to fatty acid	0.000871447686225151	0.0753802248584756	4	0	4	26
GO:0071380 cellular response to prostaglandin E stimulus	3	0.077759432246777	1.389	0.250	Biological Process	GO:0071380	cellular response to prostaglandin E stimulus	0.000923923889894267	0.077759432246777	3	0	3	12
GO:0034695 response to prostaglandin E	3	0.0972106045235259	1.389	0.231	Biological Process	GO:0034695	response to prostaglandin E	0.00118625657414707	0.0972106045235259	3	0	3	13
GO:0048878 chemical homeostasis	23	0.114242750839804	10.648	0.033	Biological Process	GO:0048878	chemical homeostasis	0.00143078589683763	0.114242750839804	14	9	23	693
GO:0071379 cellular response to prostaglandin stimulus	3	0.116084990539336	1.389	0.214	Biological Process	GO:0071379	cellular response to prostaglandin stimulus	0.00149113668001716	0.116084990539336	3	0	3	14
GO:0009605 response to external stimulus	36	0.118333389924808	16.667	0.028	Biological Process	GO:0009605	response to external stimulus	0.00155801830023029	0.118333389924808	24	12	36	1287
GO:1901617 organic hydroxy compound biosynthetic process	9	0.119176404555988	4.167	0.056	Biological Process	GO:1901617	organic hydroxy compound biosynthetic process	0.00160738888611159	0.119176404555988	9	0	9	161
GO:0034694 response to prostaglandin	3	0.133316987448009	1.389	0.200	Biological Process	GO:0034694	response to prostaglandin	0.00184092179199241	0.133316987448009	3	0	3	15
GO:0043648 dicarboxylic acid metabolic process	5	0.135674590557247	2.315	0.094	Biological Process	GO:0043648	dicarboxylic acid metabolic process	0.00191704623780311	0.135674590557247	5	0	5	53
GO:0006952 defense response	22	0.135793485735888	10.185	0.033	Biological Process	GO:0006952	defense response	0.00196233360890011	0.135793485735888	17	5	22	667
GO:0016616 oxidoreductase activity, acting on the CH-OH group of donors, NAD or NADP as acceptor	6	0.14828213764384	2.817	0.069	Molecular Function	GO:0016616	oxidoreductase activity, acting on the CH-OH group of donors, NAD or NADP as acceptor	0.00322457565106584	0.14828213764384	6	0	6	87
GO:0016863 intramolecular oxidoreductase activity, transposing C=C bonds	2	0.14828213764384	0.939	0.333	Molecular Function	GO:0016863	intramolecular oxidoreductase activity, transposing C=C bonds	0.00393735957106107	0.14828213764384	2	0	2	6
GO:0016614 oxidoreductase activity, acting on CH-OH group of donors	6	0.14828213764384	2.817	0.065	Molecular Function	GO:0016614	oxidoreductase activity, acting on CH-OH group of donors	0.004485295353692	0.14828213764384	6	0	6	93
GO:0016645 oxidoreductase activity, acting on the CH-NH group of donors	3	0.14828213764384	1.408	0.143	Molecular Function	GO:0016645	oxidoreductase activity, acting on the CH-NH group of donors	0.00481105489739028	0.14828213764384	3	0	3	21
GO:0050662 coenzyme binding	8	0.14828213764384	3.756	0.051	Molecular Function	GO:0050662	coenzyme binding	0.00486178193218563	0.14828213764384	7	1	8	158
GO:0003964 RNA-directed DNA polymerase activity	3	0.14828213764384	1.408	0.125	Molecular Function	GO:0003964	RNA-directed DNA polymerase activity	0.007059053584308	0.14828213764384	1	2	3	24
GO:0016709 oxidoreductase activity, acting on paired donors, with incorporation or reduction of molecular oxygen, NAD(P)H as one donor, and incorporation of one atom of oxygen	3	0.14828213764384	1.408	0.125	Molecular Function	GO:0016709	oxidoreductase activity, acting on paired donors, with incorporation or reduction of molecular oxygen, NAD(P)H as one donor, and incorporation of one atom of oxygen	0.007059053584308	0.14828213764384	3	0	3	24
GO:0016620 oxidoreductase activity, acting on the aldehyde or oxo group of donors, NAD or NADP as acceptor	3	0.14828213764384	1.408	0.120	Molecular Function	GO:0016620	oxidoreductase activity, acting on the aldehyde or oxo group of donors, NAD or NADP as acceptor	0.00792480121511942	0.14828213764384	3	0	3	25
GO:0005539 glycosaminoglycan binding	6	0.14828213764384	2.817	0.057	Molecular Function	GO:0005539	glycosaminoglycan binding	0.00841326896328778	0.14828213764384	4	2	6	106
GO:0015276 ligand-gated ion channel activity	6	0.14828213764384	2.817	0.055	Molecular Function	GO:0015276	ligand-gated ion channel activity	0.0100062052480021	0.14828213764384	2	4	6	110
GO:0022834 ligand-gated channel activity	6	0.14828213764384	2.817	0.055	Molecular Function	GO:0022834	ligand-gated channel activity	0.0100062052480021	0.14828213764384	2	4	6	110
GO:0005452 inorganic anion exchanger activity	2	0.14828213764384	0.939	0.200	Molecular Function	GO:0005452	inorganic anion exchanger activity	0.0113061541711915	0.14828213764384	2	0	2	10
GO:0034185 apolipoprotein binding	2	0.14828213764384	0.939	0.200	Molecular Function	GO:0034185	apolipoprotein binding	0.0113061541711915	0.14828213764384	2	0	2	10
GO:0016903 oxidoreductase activity, acting on the aldehyde or oxo group of donors	3	0.14828213764384	1.408	0.103	Molecular Function	GO:0016903	oxidoreductase activity, acting on the aldehyde or oxo group of donors	0.01199421294864	0.14828213764384	3	0	3	29
GO:0048037 cofactor binding	9	0.14828213764384	4.225	0.040	Molecular Function	GO:0048037	cofactor binding	0.0122082001426864	0.14828213764384	7	2	9	223
GO:0016853 isomerase activity	6	0.14828213764384	2.817	0.050	Molecular Function	GO:0016853	isomerase activity	0.0149078205773629	0.14828213764384	5	1	6	120
GO:0071949 FAD binding	3	0.14828213764384	1.408	0.094	Molecular Function	GO:0071949	FAD binding	0.0157014182495716	0.14828213764384	3	0	3	32
GO:0015278 calcium-release channel activity	2	0.14828213764384	0.939	0.167	Molecular Function	GO:0015278	calcium-release channel activity	0.0162248084452466	0.14828213764384	1	1	2	12
GO:0022851 GABA-gated chloride ion channel activity	2	0.14828213764384	0.939	0.167	Molecular Function	GO:0022851	GABA-gated chloride ion channel activity	0.0162248084452466	0.14828213764384	0	2	2	12
GO:0050699 WW domain binding	2	0.14828213764384	0.939	0.167	Molecular Function	GO:0050699	WW domain binding	0.0162248084452466	0.14828213764384	0	2	2	12
GO:0050750 low-density lipoprotein particle receptor binding	2	0.14828213764384	0.939	0.167	Molecular Function	GO:0050750	low-density lipoprotein particle receptor binding	0.0162248084452466	0.14828213764384	2	0	2	12
GO:0000246 delta24(24-1) sterol reductase activity	1	0.14828213764384	0.469	1.000	Molecular Function	GO:0000246	delta24(24-1) sterol reductase activity	0.01660042085574	0.14828213764384	1	0	1	1
GO:0000250 lanosterol synthase activity	1	0.14828213764384	0.469	1.000	Molecular Function	GO:0000250	lanosterol synthase activity	0.01660042085574	0.14828213764384	1	0	1	1
GO:0003844 1,4-alpha-glucan branching enzyme activity	1	0.14828213764384	0.469	1.000	Molecular Function	GO:0003844	1,4-alpha-glucan branching enzyme activity	0.01660042085574	0.14828213764384	1	0	1	1
GO:0003983 UTP:glucose-1-phosphate uridylyltransferase activity	1	0.14828213764384	0.469	1.000	Molecular Function	GO:0003983	UTP:glucose-1-phosphate uridylyltransferase activity	0.01660042085574	0.14828213764384	1	0	1	1
GO:0004018 N6-(1,2-dicarboxyethyl)AMP AMP-lyase (fumarate-forming) activity	1	0.14828213764384	0.469	1.000	Molecular Function	GO:0004018	N6-(1,2-dicarboxyethyl)AMP AMP-lyase (fumarate-forming) activity	0.01660042085574	0.14828213764384	0	1	1	1
GO:0004103 choline kinase activity	1	0.14828213764384	0.469	1.000	Molecular Function	GO:0004103	choline kinase activity	0.01660042085574	0.14828213764384	1	0	1	1
GO:0004161 dimethylallyltranstransferase activity	1	0.14828213764384	0.469	1.000	Molecular Function	GO:0004161	dimethylallyltranstransferase activity	0.01660042085574	0.14828213764384	1	0	1	1
GO:0004349 glutamate 5-kinase activity	1	0.14828213764384	0.469	1.000	Molecular Function	GO:0004349	glutamate 5-kinase activity	0.01660042085574	0.14828213764384	1	0	1	1
GO:0004350 glutamate-5-semialdehyde dehydrogenase activity	1	0.14828213764384	0.469	1.000	Molecular Function	GO:0004350	glutamate-5-semialdehyde dehydrogenase activity	0.01660042085574	0.14828213764384	1	0	1	1
GO:0004420 hydroxymethylglutaryl-CoA reductase (NADPH) activity	1	0.14828213764384	0.469	1.000	Molecular Function	GO:0004420	hydroxymethylglutaryl-CoA reductase (NADPH) activity	0.01660042085574	0.14828213764384	1	0	1	1
GO:0004452 isopentenyl-diphosphate delta-isomerase activity	1	0.14828213764384	0.469	1.000	Molecular Function	GO:0004452	isopentenyl-diphosphate delta-isomerase activity	0.01660042085574	0.14828213764384	1	0	1	1
GO:0004506 squalene monooxygenase activity	1	0.14828213764384	0.469	1.000	Molecular Function	GO:0004506	squalene monooxygenase activity	0.01660042085574	0.14828213764384	1	0	1	1
GO:0005130 granulocyte colony-stimulating factor receptor binding	1	0.14828213764384	0.469	1.000	Molecular Function	GO:0005130	granulocyte colony-stimulating factor receptor binding	0.01660042085574	0.14828213764384	1	0	1	1
GO:0008398 sterol 14-demethylase activity	1	0.14828213764384	0.469	1.000	Molecular Function	GO:0008398	sterol 14-demethylase activity	0.01660042085574	0.14828213764384	1	0	1	1
GO:0008445 D-aspartate oxidase activity	1	0.14828213764384	0.469	1.000	Molecular Function	GO:0008445	D-aspartate oxidase activity	0.01660042085574	0.14828213764384	1	0	1	1
GO:0009918 sterol delta7 reductase activity	1	0.14828213764384	0.469	1.000	Molecular Function	GO:0009918	sterol delta7 reductase activity	0.01660042085574	0.14828213764384	1	0	1	1
GO:0015389 pyrimidine- and adenine-specific:sodium symporter activity	1	0.14828213764384	0.469	1.000	Molecular Function	GO:0015389	pyrimidine- and adenine-specific:sodium symporter activity	0.01660042085574	0.14828213764384	0	1	1	1
GO:0015390 purine-specific nucleoside:sodium symporter activity	1	0.14828213764384	0.469	1.000	Molecular Function	GO:0015390	purine-specific nucleoside:sodium symporter activity	0.01660042085574	0.14828213764384	0	1	1	1
GO:0015922 aspartate oxidase activity	1	0.14828213764384	0.469	1.000	Molecular Function	GO:0015922	aspartate oxidase activity	0.01660042085574	0.14828213764384	1	0	1	1
GO:0016155 formyltetrahydrofolate dehydrogenase activity	1	0.14828213764384	0.469	1.000	Molecular Function	GO:0016155	formyltetrahydrofolate dehydrogenase activity	0.01660042085574	0.14828213764384	1	0	1	1
GO:0016890 site-specific endodeoxyribonuclease activity, specific for altered base	1	0.14828213764384	0.469	1.000	Molecular Function	GO:0016890	site-specific endodeoxyribonuclease activity, specific for altered base	0.01660042085574	0.14828213764384	1	0	1	1
GO:0017159 pantetheine hydrolase activity	1	0.14828213764384	0.469	1.000	Molecular Function	GO:0017159	pantetheine hydrolase activity	0.01660042085574	0.14828213764384	1	0	1	1
GO:0030729 acetoacetate-CoA ligase activity	1	0.14828213764384	0.469	1.000	Molecular Function	GO:0030729	acetoacetate-CoA ligase activity	0.01660042085574	0.14828213764384	1	0	1	1
GO:0031177 phosphopantetheine binding	1	0.14828213764384	0.469	1.000	Molecular Function	GO:0031177	phosphopantetheine binding	0.01660042085574	0.14828213764384	1	0	1	1
GO:0031559 oxidosqualene cyclase activity	1	0.14828213764384	0.469	1.000	Molecular Function	GO:0031559	oxidosqualene cyclase activity	0.01660042085574	0.14828213764384	1	0	1	1
GO:0033721 aldehyde dehydrogenase (NADP+) activity	1	0.14828213764384	0.469	1.000	Molecular Function	GO:0033721	aldehyde dehydrogenase (NADP+) activity	0.01660042085574	0.14828213764384	1	0	1	1
GO:0035597 N6-isopentenyladenosine methylthiotransferase activity	1	0.14828213764384	0.469	1.000	Molecular Function	GO:0035597	N6-isopentenyladenosine methylthiotransferase activity	0.01660042085574	0.14828213764384	1	0	1	1
GO:0042017 interleukin-22 binding	1	0.14828213764384	0.469	1.000	Molecular Function	GO:0042017	interleukin-22 binding	0.01660042085574	0.14828213764384	1	0	1	1
GO:0042018 interleukin-22 receptor activity	1	0.14828213764384	0.469	1.000	Molecular Function	GO:0042018	interleukin-22 receptor activity	0.01660042085574	0.14828213764384	1	0	1	1
GO:0042282 hydroxymethylglutaryl-CoA reductase activity	1	0.14828213764384	0.469	1.000	Molecular Function	GO:0042282	hydroxymethylglutaryl-CoA reductase activity	0.01660042085574	0.14828213764384	1	0	1	1
GO:0042300 beta-amyrin synthase activity	1	0.14828213764384	0.469	1.000	Molecular Function	GO:0042300	beta-amyrin synthase activity	0.01660042085574	0.14828213764384	1	0	1	1
GO:0042605 peptide antigen binding	1	0.14828213764384	0.469	1.000	Molecular Function	GO:0042605	peptide antigen binding	0.01660042085574	0.14828213764384	1	0	1	1
GO:0043208 glycosphingolipid binding	1	0.14828213764384	0.469	1.000	Molecular Function	GO:0043208	glycosphingolipid binding	0.01660042085574	0.14828213764384	0	1	1	1
GO:0043849 Ras palmitoyltransferase activity	1	0.14828213764384	0.469	1.000	Molecular Function	GO:0043849	Ras palmitoyltransferase activity	0.01660042085574	0.14828213764384	0	1	1	1
GO:0047598 7-dehydrocholesterol reductase activity	1	0.14828213764384	0.469	1.000	Molecular Function	GO:0047598	7-dehydrocholesterol reductase activity	0.01660042085574	0.14828213764384	1	0	1	1
GO:0047750 cholestenol delta-isomerase activity	1	0.14828213764384	0.469	1.000	Molecular Function	GO:0047750	cholestenol delta-isomerase activity	0.01660042085574	0.14828213764384	1	0	1	1
GO:0051748 UTP-monosaccharide-1-phosphate uridylyltransferase activity	1	0.14828213764384	0.469	1.000	Molecular Function	GO:0051748	UTP-monosaccharide-1-phosphate uridylyltransferase activity	0.01660042085574	0.14828213764384	1	0	1	1
GO:0051786 all-trans-retinol 13,14-reductase activity	1	0.14828213764384	0.469	1.000	Molecular Function	GO:0051786	all-trans-retinol 13,14-reductase activity	0.01660042085574	0.14828213764384	0	1	1	1
GO:0052597 diamine oxidase activity	1	0.14828213764384	0.469	1.000	Molecular Function	GO:0052597	diamine oxidase activity	0.01660042085574	0.14828213764384	0	1	1	1
GO:0070626 (S)-2-(5-amino-1-(5-phospho-D-ribosyl)imidazole-4-carboxamido)succinate AMP-lyase (fumarate-forming) activity	1	0.14828213764384	0.469	1.000	Molecular Function	GO:0070626	(S)-2-(5-amino-1-(5-phospho-D-ribosyl)imidazole-4-carboxamido)succinate AMP-lyase (fumarate-forming) activity	0.01660042085574	0.14828213764384	0	1	1	1
GO:0097604 temperature-gated cation channel activity	1	0.14828213764384	0.469	1.000	Molecular Function	GO:0097604	temperature-gated cation channel activity	0.01660042085574	0.14828213764384	0	1	1	1
GO:0042219 cellular modified amino acid catabolic process	3	0.151490372626615	1.389	0.188	Biological Process	GO:0042219	cellular modified amino acid catabolic process	0.00223781539525508	0.151490372626615	3	0	3	16
GO:0016878 acid-thiol ligase activity	2	0.16496603518938	0.939	0.154	Molecular Function	GO:0016878	acid-thiol ligase activity	0.0189673504907608	0.16496603518938	2	0	2	13
GO:0043394 proteoglycan binding	2	0.16496603518938	0.939	0.154	Molecular Function	GO:0043394	proteoglycan binding	0.0189673504907608	0.16496603518938	1	1	2	13
GO:0008270 zinc ion binding	17	0.167555069490596	7.981	0.029	Molecular Function	GO:0008270	zinc ion binding	0.0195185179285566	0.167555069490596	9	8	17	591
GO:0042445 hormone metabolic process	7	0.168968500961631	3.241	0.064	Biological Process	GO:0042445	hormone metabolic process	0.00255026318085956	0.168968500961631	3	4	7	110
GO:0045987 positive regulation of smooth muscle contraction	3	0.169747777481356	1.389	0.176	Biological Process	GO:0045987	positive regulation of smooth muscle contraction	0.00268387238211241	0.169747777481356	2	1	3	17
GO:0071455 cellular response to hyperoxia	2	0.169747777481356	0.926	0.400	Biological Process	GO:0071455	cellular response to hyperoxia	0.00272555840528831	0.169747777481356	2	0	2	5
GO:1900222 negative regulation of beta-amyloid clearance	2	0.169747777481356	0.926	0.400	Biological Process	GO:1900222	negative regulation of beta-amyloid clearance	0.00272555840528831	0.169747777481356	2	0	2	5
GO:0000062 fatty-acyl-CoA binding	2	0.174325051909188	0.939	0.143	Molecular Function	GO:0000062	fatty-acyl-CoA binding	0.021889529967417	0.174325051909188	1	1	2	14
GO:0016411 acylglycerol O-acyltransferase activity	2	0.174325051909188	0.939	0.143	Molecular Function	GO:0016411	acylglycerol O-acyltransferase activity	0.021889529967417	0.174325051909188	1	1	2	14
GO:0016628 oxidoreductase activity, acting on the CH-CH group of donors, NAD or NADP as acceptor	2	0.174325051909188	0.939	0.143	Molecular Function	GO:0016628	oxidoreductase activity, acting on the CH-CH group of donors, NAD or NADP as acceptor	0.021889529967417	0.174325051909188	2	0	2	14
GO:0016641 oxidoreductase activity, acting on the CH-NH2 group of donors, oxygen as acceptor	2	0.174325051909188	0.939	0.143	Molecular Function	GO:0016641	oxidoreductase activity, acting on the CH-NH2 group of donors, oxygen as acceptor	0.021889529967417	0.174325051909188	1	1	2	14
GO:0046935 1-phosphatidylinositol-3-kinase regulator activity	2	0.174325051909188	0.939	0.143	Molecular Function	GO:0046935	1-phosphatidylinositol-3-kinase regulator activity	0.021889529967417	0.174325051909188	2	0	2	14
GO:0070325 lipoprotein particle receptor binding	2	0.174325051909188	0.939	0.143	Molecular Function	GO:0070325	lipoprotein particle receptor binding	0.021889529967417	0.174325051909188	2	0	2	14
GO:0019825 oxygen binding	2	0.17987142999573	0.939	0.133	Molecular Function	GO:0019825	oxygen binding	0.0249846855766031	0.17987142999573	2	0	2	15
GO:0033764 steroid dehydrogenase activity, acting on the CH-OH group of donors, NAD or NADP as acceptor	2	0.17987142999573	0.939	0.133	Molecular Function	GO:0033764	steroid dehydrogenase activity, acting on the CH-OH group of donors, NAD or NADP as acceptor	0.0249846855766031	0.17987142999573	2	0	2	15
GO:0070182 DNA polymerase binding	2	0.17987142999573	0.939	0.133	Molecular Function	GO:0070182	DNA polymerase binding	0.0249846855766031	0.17987142999573	1	1	2	15
GO:0035014 phosphatidylinositol 3-kinase regulator activity	2	0.17987142999573	0.939	0.125	Molecular Function	GO:0035014	phosphatidylinositol 3-kinase regulator activity	0.0282463258633365	0.17987142999573	2	0	2	16
GO:0071813 lipoprotein particle binding	2	0.17987142999573	0.939	0.125	Molecular Function	GO:0071813	lipoprotein particle binding	0.0282463258633365	0.17987142999573	2	0	2	16
GO:0071814 protein-lipid complex binding	2	0.17987142999573	0.939	0.125	Molecular Function	GO:0071814	protein-lipid complex binding	0.0282463258633365	0.17987142999573	2	0	2	16
GO:0034061 DNA polymerase activity	3	0.17987142999573	1.408	0.073	Molecular Function	GO:0034061	DNA polymerase activity	0.0302846109671375	0.17987142999573	1	2	3	41
GO:0016638 oxidoreductase activity, acting on the CH-NH2 group of donors	2	0.17987142999573	0.939	0.118	Molecular Function	GO:0016638	oxidoreductase activity, acting on the CH-NH2 group of donors	0.0316681254564374	0.17987142999573	1	1	2	17
GO:0000253 3-keto sterol reductase activity	1	0.17987142999573	0.469	0.500	Molecular Function	GO:0000253	3-keto sterol reductase activity	0.0329265401353758	0.17987142999573	1	0	1	2
GO:0003884 D-amino-acid oxidase activity	1	0.17987142999573	0.469	0.500	Molecular Function	GO:0003884	D-amino-acid oxidase activity	0.0329265401353758	0.17987142999573	1	0	1	2
GO:0004144 diacylglycerol O-acyltransferase activity	1	0.17987142999573	0.469	0.500	Molecular Function	GO:0004144	diacylglycerol O-acyltransferase activity	0.0329265401353758	0.17987142999573	0	1	1	2
GO:0004305 ethanolamine kinase activity	1	0.17987142999573	0.469	0.500	Molecular Function	GO:0004305	ethanolamine kinase activity	0.0329265401353758	0.17987142999573	1	0	1	2
GO:0004329 formate-tetrahydrofolate ligase activity	1	0.17987142999573	0.469	0.500	Molecular Function	GO:0004329	formate-tetrahydrofolate ligase activity	0.0329265401353758	0.17987142999573	1	0	1	2
GO:0004337 geranyltranstransferase activity	1	0.17987142999573	0.469	0.500	Molecular Function	GO:0004337	geranyltranstransferase activity	0.0329265401353758	0.17987142999573	1	0	1	2
GO:0004392 heme oxygenase (decyclizing) activity	1	0.17987142999573	0.469	0.500	Molecular Function	GO:0004392	heme oxygenase (decyclizing) activity	0.0329265401353758	0.17987142999573	1	0	1	2
GO:0004465 lipoprotein lipase activity	1	0.17987142999573	0.469	0.500	Molecular Function	GO:0004465	lipoprotein lipase activity	0.0329265401353758	0.17987142999573	1	0	1	2
GO:0004470 malic enzyme activity	1	0.17987142999573	0.469	0.500	Molecular Function	GO:0004470	malic enzyme activity	0.0329265401353758	0.17987142999573	1	0	1	2
GO:0004471 malate dehydrogenase (decarboxylating) (NAD+) activity	1	0.17987142999573	0.469	0.500	Molecular Function	GO:0004471	malate dehydrogenase (decarboxylating) (NAD+) activity	0.0329265401353758	0.17987142999573	1	0	1	2
GO:0004473 malate dehydrogenase (decarboxylating) (NADP+) activity	1	0.17987142999573	0.469	0.500	Molecular Function	GO:0004473	malate dehydrogenase (decarboxylating) (NADP+) activity	0.0329265401353758	0.17987142999573	1	0	1	2
GO:0004735 pyrroline-5-carboxylate reductase activity	1	0.17987142999573	0.469	0.500	Molecular Function	GO:0004735	pyrroline-5-carboxylate reductase activity	0.0329265401353758	0.17987142999573	1	0	1	2
GO:0005219 ryanodine-sensitive calcium-release channel activity	1	0.17987142999573	0.469	0.500	Molecular Function	GO:0005219	ryanodine-sensitive calcium-release channel activity	0.0329265401353758	0.17987142999573	1	0	1	2
GO:0005345 purine nucleobase transmembrane transporter activity	1	0.17987142999573	0.469	0.500	Molecular Function	GO:0005345	purine nucleobase transmembrane transporter activity	0.0329265401353758	0.17987142999573	0	1	1	2
GO:0005350 pyrimidine nucleobase transmembrane transporter activity	1	0.17987142999573	0.469	0.500	Molecular Function	GO:0005350	pyrimidine nucleobase transmembrane transporter activity	0.0329265401353758	0.17987142999573	0	1	1	2
GO:0005415 nucleoside:sodium symporter activity	1	0.17987142999573	0.469	0.500	Molecular Function	GO:0005415	nucleoside:sodium symporter activity	0.0329265401353758	0.17987142999573	0	1	1	2
GO:0008391 arachidonic acid monooxygenase activity	1	0.17987142999573	0.469	0.500	Molecular Function	GO:0008391	arachidonic acid monooxygenase activity	0.0329265401353758	0.17987142999573	1	0	1	2
GO:0008392 arachidonic acid epoxygenase activity	1	0.17987142999573	0.469	0.500	Molecular Function	GO:0008392	arachidonic acid epoxygenase activity	0.0329265401353758	0.17987142999573	1	0	1	2
GO:0015205 nucleobase transmembrane transporter activity	1	0.17987142999573	0.469	0.500	Molecular Function	GO:0015205	nucleobase transmembrane transporter activity	0.0329265401353758	0.17987142999573	0	1	1	2
GO:0016774 phosphotransferase activity, carboxyl group as acceptor	1	0.17987142999573	0.469	0.500	Molecular Function	GO:0016774	phosphotransferase activity, carboxyl group as acceptor	0.0329265401353758	0.17987142999573	1	0	1	2
GO:0019202 amino acid kinase activity	1	0.17987142999573	0.469	0.500	Molecular Function	GO:0019202	amino acid kinase activity	0.0329265401353758	0.17987142999573	1	0	1	2
GO:0030492 hemoglobin binding	1	0.17987142999573	0.469	0.500	Molecular Function	GO:0030492	hemoglobin binding	0.0329265401353758	0.17987142999573	1	0	1	2
GO:0034189 very-low-density lipoprotein particle binding	1	0.17987142999573	0.469	0.500	Molecular Function	GO:0034189	very-low-density lipoprotein particle binding	0.0329265401353758	0.17987142999573	1	0	1	2
GO:0035596 methylthiotransferase activity	1	0.17987142999573	0.469	0.500	Molecular Function	GO:0035596	methylthiotransferase activity	0.0329265401353758	0.17987142999573	1	0	1	2
GO:0038131 neuregulin receptor activity	1	0.17987142999573	0.469	0.500	Molecular Function	GO:0038131	neuregulin receptor activity	0.0329265401353758	0.17987142999573	1	0	1	2
GO:0047035 testosterone dehydrogenase (NAD+) activity	1	0.17987142999573	0.469	0.500	Molecular Function	GO:0047035	testosterone dehydrogenase (NAD+) activity	0.0329265401353758	0.17987142999573	1	0	1	2
GO:0047613 aconitate decarboxylase activity	1	0.17987142999573	0.469	0.500	Molecular Function	GO:0047613	aconitate decarboxylase activity	0.0329265401353758	0.17987142999573	1	0	1	2
GO:0050497 transferase activity, transferring alkylthio groups	1	0.17987142999573	0.469	0.500	Molecular Function	GO:0050497	transferase activity, transferring alkylthio groups	0.0329265401353758	0.17987142999573	1	0	1	2
GO:0050510 N-acetylgalactosaminyl-proteoglycan 3-beta-glucuronosyltransferase activity	1	0.17987142999573	0.469	0.500	Molecular Function	GO:0050510	N-acetylgalactosaminyl-proteoglycan 3-beta-glucuronosyltransferase activity	0.0329265401353758	0.17987142999573	1	0	1	2
GO:0097603 temperature-gated ion channel activity	1	0.17987142999573	0.469	0.500	Molecular Function	GO:0097603	temperature-gated ion channel activity	0.0329265401353758	0.17987142999573	0	1	1	2
GO:0044281 small molecule metabolic process	35	0.182477894922235	16.204	0.027	Biological Process	GO:0044281	small molecule metabolic process	0.00298855897271483	0.182477894922235	30	5	35	1289
GO:0004890 GABA-A receptor activity	2	0.187872839000106	0.939	0.111	Molecular Function	GO:0004890	GABA-A receptor activity	0.0352439213857991	0.187872839000106	0	2	2	18
GO:0070006 metalloaminopeptidase activity	2	0.187872839000106	0.939	0.111	Molecular Function	GO:0070006	metalloaminopeptidase activity	0.0352439213857991	0.187872839000106	1	1	2	18
GO:0099604 ligand-gated calcium channel activity	2	0.187872839000106	0.939	0.111	Molecular Function	GO:0099604	ligand-gated calcium channel activity	0.0352439213857991	0.187872839000106	1	1	2	18
GO:0033218 amide binding	7	0.188512390266563	3.286	0.038	Molecular Function	GO:0033218	amide binding	0.0356490904437524	0.188512390266563	5	2	7	186
GO:0001948 glycoprotein binding	2	0.202816188686153	0.939	0.105	Molecular Function	GO:0001948	glycoprotein binding	0.0389677094752519	0.202816188686153	1	1	2	19
GO:0004806 triglyceride lipase activity	2	0.202816188686153	0.939	0.105	Molecular Function	GO:0004806	triglyceride lipase activity	0.0389677094752519	0.202816188686153	1	1	2	19
GO:0016627 oxidoreductase activity, acting on the CH-CH group of donors	3	0.209789168371905	1.408	0.065	Molecular Function	GO:0016627	oxidoreductase activity, acting on the CH-CH group of donors	0.040624831394257	0.209789168371905	2	1	3	46
GO:0050801 ion homeostasis	17	0.21182566499556	7.870	0.035	Biological Process	GO:0050801	ion homeostasis	0.00360355090259944	0.21182566499556	9	8	17	487
GO:0098542 defense response to other organism	10	0.21182566499556	4.630	0.046	Biological Process	GO:0098542	defense response to other organism	0.00360525377160073	0.21182566499556	5	5	10	216
GO:0044255 cellular lipid metabolic process	21	0.213392288663488	9.722	0.032	Biological Process	GO:0044255	cellular lipid metabolic process	0.00384569165184756	0.213392288663488	15	6	21	661
GO:0016053 organic acid biosynthetic process	9	0.213392288663488	4.167	0.049	Biological Process	GO:0016053	organic acid biosynthetic process	0.00395546937878033	0.213392288663488	8	1	9	184
GO:0046394 carboxylic acid biosynthetic process	9	0.213392288663488	4.167	0.049	Biological Process	GO:0046394	carboxylic acid biosynthetic process	0.00395546937878033	0.213392288663488	8	1	9	184
GO:0045852 pH elevation	2	0.213392288663488	0.926	0.333	Biological Process	GO:0045852	pH elevation	0.00404307804468395	0.213392288663488	2	0	2	6
GO:0055093 response to hyperoxia	2	0.213392288663488	0.926	0.333	Biological Process	GO:0055093	response to hyperoxia	0.00404307804468395	0.213392288663488	2	0	2	6
GO:1900221 regulation of beta-amyloid clearance	2	0.213392288663488	0.926	0.333	Biological Process	GO:1900221	regulation of beta-amyloid clearance	0.00404307804468395	0.213392288663488	2	0	2	6
GO:0016229 steroid dehydrogenase activity	2	0.218768085218646	0.939	0.100	Molecular Function	GO:0016229	steroid dehydrogenase activity	0.0428336408095422	0.218768085218646	2	0	2	20
GO:0046873 metal ion transmembrane transporter activity	10	0.218768085218646	4.695	0.031	Molecular Function	GO:0046873	metal ion transmembrane transporter activity	0.0456431314847704	0.218768085218646	5	5	10	326
GO:0005217 intracellular ligand-gated ion channel activity	2	0.218768085218646	0.939	0.095	Molecular Function	GO:0005217	intracellular ligand-gated ion channel activity	0.0468360182739792	0.218768085218646	1	1	2	21
GO:0015106 bicarbonate transmembrane transporter activity	2	0.218768085218646	0.939	0.095	Molecular Function	GO:0015106	bicarbonate transmembrane transporter activity	0.0468360182739792	0.218768085218646	2	0	2	21
GO:0016917 GABA receptor activity	2	0.218768085218646	0.939	0.095	Molecular Function	GO:0016917	GABA receptor activity	0.0468360182739792	0.218768085218646	0	2	2	21
GO:0000048 peptidyltransferase activity	1	0.218768085218646	0.469	0.333	Molecular Function	GO:0000048	peptidyltransferase activity	0.0489828693076545	0.218768085218646	1	0	1	3
GO:0000254 C-4 methylsterol oxidase activity	1	0.218768085218646	0.469	0.333	Molecular Function	GO:0000254	C-4 methylsterol oxidase activity	0.0489828693076545	0.218768085218646	1	0	1	3
GO:0003846 2-acylglycerol O-acyltransferase activity	1	0.218768085218646	0.469	0.333	Molecular Function	GO:0003846	2-acylglycerol O-acyltransferase activity	0.0489828693076545	0.218768085218646	0	1	1	3
GO:0003987 acetate-CoA ligase activity	1	0.218768085218646	0.469	0.333	Molecular Function	GO:0003987	acetate-CoA ligase activity	0.0489828693076545	0.218768085218646	1	0	1	3
GO:0003989 acetyl-CoA carboxylase activity	1	0.218768085218646	0.469	0.333	Molecular Function	GO:0003989	acetyl-CoA carboxylase activity	0.0489828693076545	0.218768085218646	1	0	1	3
GO:0004303 estradiol 17-beta-dehydrogenase activity	1	0.218768085218646	0.469	0.333	Molecular Function	GO:0004303	estradiol 17-beta-dehydrogenase activity	0.0489828693076545	0.218768085218646	1	0	1	3
GO:0004605 phosphatidate cytidylyltransferase activity	1	0.218768085218646	0.469	0.333	Molecular Function	GO:0004605	phosphatidate cytidylyltransferase activity	0.0489828693076545	0.218768085218646	0	1	1	3
GO:0030911 TPR domain binding	1	0.218768085218646	0.469	0.333	Molecular Function	GO:0030911	TPR domain binding	0.0489828693076545	0.218768085218646	0	1	1	3
GO:0031705 bombesin receptor binding	1	0.218768085218646	0.469	0.333	Molecular Function	GO:0031705	bombesin receptor binding	0.0489828693076545	0.218768085218646	0	1	1	3
GO:0031708 endothelin B receptor binding	1	0.218768085218646	0.469	0.333	Molecular Function	GO:0031708	endothelin B receptor binding	0.0489828693076545	0.218768085218646	0	1	1	3
GO:0036374 glutathione hydrolase activity	1	0.218768085218646	0.469	0.333	Molecular Function	GO:0036374	glutathione hydrolase activity	0.0489828693076545	0.218768085218646	1	0	1	3
GO:0044729 hemi-methylated DNA-binding	1	0.218768085218646	0.469	0.333	Molecular Function	GO:0044729	hemi-methylated DNA-binding	0.0489828693076545	0.218768085218646	0	1	1	3
GO:0047238 glucuronosyl-N-acetylgalactosaminyl-proteoglycan 4-beta-N-acetylgalactosaminyltransferase activity	1	0.218768085218646	0.469	0.333	Molecular Function	GO:0047238	glucuronosyl-N-acetylgalactosaminyl-proteoglycan 4-beta-N-acetylgalactosaminyltransferase activity	0.0489828693076545	0.218768085218646	1	0	1	3
GO:0050218 propionate-CoA ligase activity	1	0.218768085218646	0.469	0.333	Molecular Function	GO:0050218	propionate-CoA ligase activity	0.0489828693076545	0.218768085218646	1	0	1	3
GO:0070326 very-low-density lipoprotein particle receptor binding	1	0.218768085218646	0.469	0.333	Molecular Function	GO:0070326	very-low-density lipoprotein particle receptor binding	0.0489828693076545	0.218768085218646	1	0	1	3
GO:0005201 extracellular matrix structural constituent	3	0.237329058078669	1.408	0.058	Molecular Function	GO:0005201	extracellular matrix structural constituent	0.0550723651912557	0.237329058078669	0	3	3	52
GO:0008200 ion channel inhibitor activity	2	0.237329058078669	0.939	0.087	Molecular Function	GO:0008200	ion channel inhibitor activity	0.0552280618725468	0.237329058078669	1	1	2	23
GO:0016779 nucleotidyltransferase activity	5	0.237329058078669	2.347	0.040	Molecular Function	GO:0016779	nucleotidyltransferase activity	0.0556338456368552	0.237329058078669	2	3	5	124
GO:0008395 steroid hydroxylase activity	2	0.237329058078669	0.939	0.083	Molecular Function	GO:0008395	steroid hydroxylase activity	0.0596070626260231	0.237329058078669	1	1	2	24
GO:0015301 anion:anion antiporter activity	2	0.237329058078669	0.939	0.083	Molecular Function	GO:0015301	anion:anion antiporter activity	0.0596070626260231	0.237329058078669	2	0	2	24
GO:0016248 channel inhibitor activity	2	0.237329058078669	0.939	0.083	Molecular Function	GO:0016248	channel inhibitor activity	0.0596070626260231	0.237329058078669	1	1	2	24
GO:0022857 transmembrane transporter activity	20	0.237329058078669	9.390	0.024	Molecular Function	GO:0022857	transmembrane transporter activity	0.0621214722131923	0.237329058078669	11	9	20	834
GO:0015103 inorganic anion transmembrane transporter activity	4	0.237329058078669	1.878	0.044	Molecular Function	GO:0015103	inorganic anion transmembrane transporter activity	0.0647265933261561	0.237329058078669	2	2	4	91
GO:0003796 lysozyme activity	1	0.237329058078669	0.469	0.250	Molecular Function	GO:0003796	lysozyme activity	0.064773845986597	0.237329058078669	0	1	1	4
GO:0003917 DNA topoisomerase type I activity	1	0.237329058078669	0.469	0.250	Molecular Function	GO:0003917	DNA topoisomerase type I activity	0.064773845986597	0.237329058078669	1	0	1	4
GO:0004104 cholinesterase activity	1	0.237329058078669	0.469	0.250	Molecular Function	GO:0004104	cholinesterase activity	0.064773845986597	0.237329058078669	1	0	1	4
GO:0004488 methylenetetrahydrofolate dehydrogenase (NADP+) activity	1	0.237329058078669	0.469	0.250	Molecular Function	GO:0004488	methylenetetrahydrofolate dehydrogenase (NADP+) activity	0.064773845986597	0.237329058078669	1	0	1	4
GO:0004771 sterol esterase activity	1	0.237329058078669	0.469	0.250	Molecular Function	GO:0004771	sterol esterase activity	0.064773845986597	0.237329058078669	0	1	1	4
GO:0004957 prostaglandin E receptor activity	1	0.237329058078669	0.469	0.250	Molecular Function	GO:0004957	prostaglandin E receptor activity	0.064773845986597	0.237329058078669	1	0	1	4
GO:0005042 netrin receptor activity	1	0.237329058078669	0.469	0.250	Molecular Function	GO:0005042	netrin receptor activity	0.064773845986597	0.237329058078669	0	1	1	4
GO:0005412 glucose:sodium symporter activity	1	0.237329058078669	0.469	0.250	Molecular Function	GO:0005412	glucose:sodium symporter activity	0.064773845986597	0.237329058078669	0	1	1	4
GO:0008131 primary amine oxidase activity	1	0.237329058078669	0.469	0.250	Molecular Function	GO:0008131	primary amine oxidase activity	0.064773845986597	0.237329058078669	0	1	1	4
GO:0010385 double-stranded methylated DNA binding	1	0.237329058078669	0.469	0.250	Molecular Function	GO:0010385	double-stranded methylated DNA binding	0.064773845986597	0.237329058078669	0	1	1	4
GO:0015186 L-glutamine transmembrane transporter activity	1	0.237329058078669	0.469	0.250	Molecular Function	GO:0015186	L-glutamine transmembrane transporter activity	0.064773845986597	0.237329058078669	1	0	1	4
GO:0016618 hydroxypyruvate reductase activity	1	0.237329058078669	0.469	0.250	Molecular Function	GO:0016618	hydroxypyruvate reductase activity	0.064773845986597	0.237329058078669	1	0	1	4
GO:0016842 amidine-lyase activity	1	0.237329058078669	0.469	0.250	Molecular Function	GO:0016842	amidine-lyase activity	0.064773845986597	0.237329058078669	0	1	1	4
GO:0016941 natriuretic peptide receptor activity	1	0.237329058078669	0.469	0.250	Molecular Function	GO:0016941	natriuretic peptide receptor activity	0.064773845986597	0.237329058078669	1	0	1	4
GO:0019871 sodium channel inhibitor activity	1	0.237329058078669	0.469	0.250	Molecular Function	GO:0019871	sodium channel inhibitor activity	0.064773845986597	0.237329058078669	1	0	1	4
GO:0030235 nitric-oxide synthase regulator activity	1	0.237329058078669	0.469	0.250	Molecular Function	GO:0030235	nitric-oxide synthase regulator activity	0.064773845986597	0.237329058078669	0	1	1	4
GO:0030267 glyoxylate reductase (NADP) activity	1	0.237329058078669	0.469	0.250	Molecular Function	GO:0030267	glyoxylate reductase (NADP) activity	0.064773845986597	0.237329058078669	1	0	1	4
GO:0034190 apolipoprotein receptor binding	1	0.237329058078669	0.469	0.250	Molecular Function	GO:0034190	apolipoprotein receptor binding	0.064773845986597	0.237329058078669	1	0	1	4
GO:0035174 histone serine kinase activity	1	0.237329058078669	0.469	0.250	Molecular Function	GO:0035174	histone serine kinase activity	0.064773845986597	0.237329058078669	1	0	1	4
GO:0043395 heparan sulfate proteoglycan binding	1	0.237329058078669	0.469	0.250	Molecular Function	GO:0043395	heparan sulfate proteoglycan binding	0.064773845986597	0.237329058078669	1	0	1	4
GO:0046934 phosphatidylinositol-4,5-bisphosphate 3-kinase activity	1	0.237329058078669	0.469	0.250	Molecular Function	GO:0046934	phosphatidylinositol-4,5-bisphosphate 3-kinase activity	0.064773845986597	0.237329058078669	1	0	1	4
GO:0051032 nucleic acid transmembrane transporter activity	1	0.237329058078669	0.469	0.250	Molecular Function	GO:0051032	nucleic acid transmembrane transporter activity	0.064773845986597	0.237329058078669	1	0	1	4
GO:0051033 RNA transmembrane transporter activity	1	0.237329058078669	0.469	0.250	Molecular Function	GO:0051033	RNA transmembrane transporter activity	0.064773845986597	0.237329058078669	1	0	1	4
GO:0052813 phosphatidylinositol bisphosphate kinase activity	1	0.237329058078669	0.469	0.250	Molecular Function	GO:0052813	phosphatidylinositol bisphosphate kinase activity	0.064773845986597	0.237329058078669	1	0	1	4
GO:0022836 gated channel activity	8	0.237329058078669	3.756	0.031	Molecular Function	GO:0022836	gated channel activity	0.06498723072956	0.237329058078669	3	5	8	257
GO:0005215 transporter activity	22	0.24176866754473	10.329	0.023	Molecular Function	GO:0005215	transporter activity	0.0665686800198802	0.24176866754473	13	9	22	944
GO:0042056 chemoattractant activity	2	0.246816693608011	0.939	0.077	Molecular Function	GO:0042056	chemoattractant activity	0.0687054033644086	0.246816693608011	1	1	2	26
GO:0048020 CCR chemokine receptor binding	2	0.246816693608011	0.939	0.077	Molecular Function	GO:0048020	CCR chemokine receptor binding	0.0687054033644086	0.246816693608011	1	1	2	26
GO:0006721 terpenoid metabolic process	4	0.248080268553895	1.852	0.098	Biological Process	GO:0006721	terpenoid metabolic process	0.00484982854527656	0.248080268553895	3	1	4	41
GO:0055082 cellular chemical homeostasis	16	0.248080268553895	7.407	0.035	Biological Process	GO:0055082	cellular chemical homeostasis	0.0048596327494501	0.248080268553895	10	6	16	460
GO:1990267 response to transition metal nanoparticle	4	0.265563275523082	1.852	0.095	Biological Process	GO:1990267	response to transition metal nanoparticle	0.00529087361967264	0.265563275523082	2	2	4	42
GO:0009109 coenzyme catabolic process	2	0.265563275523082	0.926	0.286	Biological Process	GO:0009109	coenzyme catabolic process	0.00559773273631404	0.265563275523082	2	0	2	7
GO:0021859 pyramidal neuron differentiation	2	0.265563275523082	0.926	0.286	Biological Process	GO:0021859	pyramidal neuron differentiation	0.00559773273631404	0.265563275523082	1	1	2	7
GO:0043649 dicarboxylic acid catabolic process	2	0.265563275523082	0.926	0.286	Biological Process	GO:0043649	dicarboxylic acid catabolic process	0.00559773273631404	0.265563275523082	2	0	2	7
GO:0030003 cellular cation homeostasis	14	0.265563275523082	6.481	0.036	Biological Process	GO:0030003	cellular cation homeostasis	0.00564510121359611	0.265563275523082	8	6	14	385
GO:0043171 peptide catabolic process	3	0.265563275523082	1.389	0.136	Biological Process	GO:0043171	peptide catabolic process	0.00571378916507594	0.265563275523082	2	1	3	22
GO:0004175 endopeptidase activity	10	0.268085025374479	4.695	0.028	Molecular Function	GO:0004175	endopeptidase activity	0.0787676630837726	0.268085025374479	2	8	10	361
GO:0070011 peptidase activity, acting on L-amino acid peptides	13	0.268085025374479	6.103	0.026	Molecular Function	GO:0070011	peptidase activity, acting on L-amino acid peptides	0.0790730515091702	0.268085025374479	4	9	13	506
GO:0003854 3-beta-hydroxy-delta5-steroid dehydrogenase activity	1	0.268085025374479	0.469	0.200	Molecular Function	GO:0003854	3-beta-hydroxy-delta5-steroid dehydrogenase activity	0.0803038351348667	0.268085025374479	1	0	1	5
GO:0004679 AMP-activated protein kinase activity	1	0.268085025374479	0.469	0.200	Molecular Function	GO:0004679	AMP-activated protein kinase activity	0.0803038351348667	0.268085025374479	1	0	1	5
GO:0004859 phospholipase inhibitor activity	1	0.268085025374479	0.469	0.200	Molecular Function	GO:0004859	phospholipase inhibitor activity	0.0803038351348667	0.268085025374479	1	0	1	5
GO:0016290 palmitoyl-CoA hydrolase activity	1	0.268085025374479	0.469	0.200	Molecular Function	GO:0016290	palmitoyl-CoA hydrolase activity	0.0803038351348667	0.268085025374479	1	0	1	5
GO:0016615 malate dehydrogenase activity	1	0.268085025374479	0.469	0.200	Molecular Function	GO:0016615	malate dehydrogenase activity	0.0803038351348667	0.268085025374479	1	0	1	5
GO:0019870 potassium channel inhibitor activity	1	0.268085025374479	0.469	0.200	Molecular Function	GO:0019870	potassium channel inhibitor activity	0.0803038351348667	0.268085025374479	0	1	1	5
GO:0031995 insulin-like growth factor II binding	1	0.268085025374479	0.469	0.200	Molecular Function	GO:0031995	insulin-like growth factor II binding	0.0803038351348667	0.268085025374479	0	1	1	5
GO:0034511 U3 snoRNA binding	1	0.268085025374479	0.469	0.200	Molecular Function	GO:0034511	U3 snoRNA binding	0.0803038351348667	0.268085025374479	1	0	1	5
GO:0035374 chondroitin sulfate binding	1	0.268085025374479	0.469	0.200	Molecular Function	GO:0035374	chondroitin sulfate binding	0.0803038351348667	0.268085025374479	1	0	1	5
GO:0043237 laminin-1 binding	1	0.268085025374479	0.469	0.200	Molecular Function	GO:0043237	laminin-1 binding	0.0803038351348667	0.268085025374479	0	1	1	5
GO:0097371 MDM2/MDM4 family protein binding	1	0.268085025374479	0.469	0.200	Molecular Function	GO:0097371	MDM2/MDM4 family protein binding	0.0803038351348667	0.268085025374479	0	1	1	5
GO:1990050 phosphatidic acid transporter activity	1	0.268085025374479	0.469	0.200	Molecular Function	GO:1990050	phosphatidic acid transporter activity	0.0803038351348667	0.268085025374479	1	0	1	5
GO:0071241 cellular response to inorganic substance	6	0.269034707441095	2.778	0.062	Biological Process	GO:0071241	cellular response to inorganic substance	0.00587487479319026	0.269034707441095	4	2	6	97
GO:0015459 potassium channel regulator activity	2	0.274747685295822	0.939	0.069	Molecular Function	GO:0015459	potassium channel regulator activity	0.083130918395105	0.274747685295822	0	2	2	29
GO:0016860 intramolecular oxidoreductase activity	2	0.274747685295822	0.939	0.069	Molecular Function	GO:0016860	intramolecular oxidoreductase activity	0.083130918395105	0.274747685295822	2	0	2	29
GO:0035725 sodium ion transmembrane transport	6	0.288726215125816	2.778	0.061	Biological Process	GO:0035725	sodium ion transmembrane transport	0.00648074420023684	0.288726215125816	3	3	6	99
GO:0015701 bicarbonate transport	3	0.288726215125816	1.389	0.130	Biological Process	GO:0015701	bicarbonate transport	0.00649031312100422	0.288726215125816	3	0	3	23
GO:0006873 cellular ion homeostasis	14	0.294681955429533	6.481	0.036	Biological Process	GO:0006873	cellular ion homeostasis	0.00672842691651694	0.294681955429533	8	6	14	393
GO:0055080 cation homeostasis	15	0.294681955429533	6.944	0.034	Biological Process	GO:0055080	cation homeostasis	0.00710895607180072	0.294681955429533	8	7	15	437
GO:0051707 response to other organism	15	0.294681955429533	6.944	0.034	Biological Process	GO:0051707	response to other organism	0.00725366140359161	0.294681955429533	9	6	15	438
GO:0045933 positive regulation of muscle contraction	3	0.294681955429533	1.389	0.125	Biological Process	GO:0045933	positive regulation of muscle contraction	0.00732665470602284	0.294681955429533	2	1	3	24
GO:0046677 response to antibiotic	3	0.294681955429533	1.389	0.125	Biological Process	GO:0046677	response to antibiotic	0.00732665470602284	0.294681955429533	2	1	3	24
GO:0002756 MyD88-independent toll-like receptor signaling pathway	2	0.294681955429533	0.926	0.250	Biological Process	GO:0002756	MyD88-independent toll-like receptor signaling pathway	0.00738124358494014	0.294681955429533	2	0	2	8
GO:0043589 skin morphogenesis	2	0.294681955429533	0.926	0.250	Biological Process	GO:0043589	skin morphogenesis	0.00738124358494014	0.294681955429533	1	1	2	8
GO:0071280 cellular response to copper ion	2	0.294681955429533	0.926	0.250	Biological Process	GO:0071280	cellular response to copper ion	0.00738124358494014	0.294681955429533	0	2	2	8
GO:0043207 response to external biotic stimulus	15	0.297610228410894	6.944	0.034	Biological Process	GO:0043207	response to external biotic stimulus	0.00755016314851017	0.297610228410894	9	6	15	440
GO:0003916 DNA topoisomerase activity	1	0.298002278743782	0.469	0.167	Molecular Function	GO:0003916	DNA topoisomerase activity	0.0955771302476274	0.298002278743782	1	0	1	6
GO:0004322 ferroxidase activity	1	0.298002278743782	0.469	0.167	Molecular Function	GO:0004322	ferroxidase activity	0.0955771302476274	0.298002278743782	1	0	1	6
GO:0004955 prostaglandin receptor activity	1	0.298002278743782	0.469	0.167	Molecular Function	GO:0004955	prostaglandin receptor activity	0.0955771302476274	0.298002278743782	1	0	1	6
GO:0008046 axon guidance receptor activity	1	0.298002278743782	0.469	0.167	Molecular Function	GO:0008046	axon guidance receptor activity	0.0955771302476274	0.298002278743782	1	0	1	6
GO:0008510 sodium:bicarbonate symporter activity	1	0.298002278743782	0.469	0.167	Molecular Function	GO:0008510	sodium:bicarbonate symporter activity	0.0955771302476274	0.298002278743782	1	0	1	6
GO:0016724 oxidoreductase activity, oxidizing metal ions, oxygen as acceptor	1	0.298002278743782	0.469	0.167	Molecular Function	GO:0016724	oxidoreductase activity, oxidizing metal ions, oxygen as acceptor	0.0955771302476274	0.298002278743782	1	0	1	6
GO:0017108 5'-flap endonuclease activity	1	0.298002278743782	0.469	0.167	Molecular Function	GO:0017108	5'-flap endonuclease activity	0.0955771302476274	0.298002278743782	1	0	1	6
GO:0036042 long-chain fatty acyl-CoA binding	1	0.298002278743782	0.469	0.167	Molecular Function	GO:0036042	long-chain fatty acyl-CoA binding	0.0955771302476274	0.298002278743782	1	0	1	6
GO:0048256 flap endonuclease activity	1	0.298002278743782	0.469	0.167	Molecular Function	GO:0048256	flap endonuclease activity	0.0955771302476274	0.298002278743782	1	0	1	6
GO:0051861 glycolipid binding	1	0.298002278743782	0.469	0.167	Molecular Function	GO:0051861	glycolipid binding	0.0955771302476274	0.298002278743782	0	1	1	6
GO:0055102 lipase inhibitor activity	1	0.298002278743782	0.469	0.167	Molecular Function	GO:0055102	lipase inhibitor activity	0.0955771302476274	0.298002278743782	1	0	1	6
GO:0070569 uridylyltransferase activity	1	0.298002278743782	0.469	0.167	Molecular Function	GO:0070569	uridylyltransferase activity	0.0955771302476274	0.298002278743782	1	0	1	6
GO:0008233 peptidase activity	13	0.298034194538974	6.103	0.025	Molecular Function	GO:0008233	peptidase activity	0.0960382502826044	0.298034194538974	4	9	13	523
GO:0015932 nucleobase-containing compound transmembrane transporter activity	2	0.302462396832931	0.939	0.062	Molecular Function	GO:0015932	nucleobase-containing compound transmembrane transporter activity	0.0983803560046599	0.302462396832931	1	1	2	32
GO:0051539 4 iron, 4 sulfur cluster binding	2	0.302462396832931	0.939	0.062	Molecular Function	GO:0051539	4 iron, 4 sulfur cluster binding	0.0983803560046599	0.302462396832931	2	0	2	32
GO:0016782 transferase activity, transferring sulfur-containing groups	3	0.315655050096203	1.408	0.044	Molecular Function	GO:0016782	transferase activity, transferring sulfur-containing groups	0.103457148454697	0.315655050096203	2	1	3	68
GO:0004177 aminopeptidase activity	2	0.315655050096203	0.939	0.061	Molecular Function	GO:0004177	aminopeptidase activity	0.103626544434003	0.315655050096203	1	1	2	33
GO:0098771 inorganic ion homeostasis	15	0.316161740319361	6.944	0.034	Biological Process	GO:0098771	inorganic ion homeostasis	0.00817228774784874	0.316161740319361	8	7	15	444
GO:0006270 DNA replication initiation	3	0.316161740319361	1.389	0.120	Biological Process	GO:0006270	DNA replication initiation	0.00822386029732441	0.316161740319361	2	1	3	25
GO:0008374 O-acyltransferase activity	2	0.317848904068994	0.939	0.059	Molecular Function	GO:0008374	O-acyltransferase activity	0.108947479673115	0.317848904068994	1	1	2	34
GO:0048365 Rac GTPase binding	2	0.317848904068994	0.939	0.059	Molecular Function	GO:0048365	Rac GTPase binding	0.108947479673115	0.317848904068994	1	1	2	34
GO:1990841 promoter-specific chromatin binding	2	0.317848904068994	0.939	0.059	Molecular Function	GO:1990841	promoter-specific chromatin binding	0.108947479673115	0.317848904068994	1	1	2	34
GO:0004687 myosin light chain kinase activity	1	0.317848904068994	0.469	0.143	Molecular Function	GO:0004687	myosin light chain kinase activity	0.110597954517199	0.317848904068994	0	1	1	7
GO:0004861 cyclin-dependent protein serine/threonine kinase inhibitor activity	1	0.317848904068994	0.469	0.143	Molecular Function	GO:0004861	cyclin-dependent protein serine/threonine kinase inhibitor activity	0.110597954517199	0.317848904068994	1	0	1	7
GO:0004954 prostanoid receptor activity	1	0.317848904068994	0.469	0.143	Molecular Function	GO:0004954	prostanoid receptor activity	0.110597954517199	0.317848904068994	1	0	1	7
GO:0009374 biotin binding	1	0.317848904068994	0.469	0.143	Molecular Function	GO:0009374	biotin binding	0.110597954517199	0.317848904068994	1	0	1	7
GO:0015280 ligand-gated sodium channel activity	1	0.317848904068994	0.469	0.143	Molecular Function	GO:0015280	ligand-gated sodium channel activity	0.110597954517199	0.317848904068994	0	1	1	7
GO:0016742 hydroxymethyl-, formyl- and related transferase activity	1	0.317848904068994	0.469	0.143	Molecular Function	GO:0016742	hydroxymethyl-, formyl- and related transferase activity	0.110597954517199	0.317848904068994	1	0	1	7
GO:0016907 G-protein coupled acetylcholine receptor activity	1	0.317848904068994	0.469	0.143	Molecular Function	GO:0016907	G-protein coupled acetylcholine receptor activity	0.110597954517199	0.317848904068994	1	0	1	7
GO:0043139 5'-3' DNA helicase activity	1	0.317848904068994	0.469	0.143	Molecular Function	GO:0043139	5'-3' DNA helicase activity	0.110597954517199	0.317848904068994	1	0	1	7
GO:0070567 cytidylyltransferase activity	1	0.317848904068994	0.469	0.143	Molecular Function	GO:0070567	cytidylyltransferase activity	0.110597954517199	0.317848904068994	0	1	1	7
GO:1901612 cardiolipin binding	1	0.317848904068994	0.469	0.143	Molecular Function	GO:1901612	cardiolipin binding	0.110597954517199	0.317848904068994	0	1	1	7
GO:0015108 chloride transmembrane transporter activity	3	0.324370186566224	1.408	0.042	Molecular Function	GO:0015108	chloride transmembrane transporter activity	0.113933100145159	0.324370186566224	1	2	3	71
GO:0005507 copper ion binding	2	0.324370186566224	0.939	0.057	Molecular Function	GO:0005507	copper ion binding	0.114339263948457	0.324370186566224	1	1	2	35
GO:0050840 extracellular matrix binding	2	0.324370186566224	0.939	0.057	Molecular Function	GO:0050840	extracellular matrix binding	0.114339263948457	0.324370186566224	1	1	2	35
GO:0051186 cofactor metabolic process	10	0.325919644218219	4.630	0.041	Biological Process	GO:0051186	cofactor metabolic process	0.00858234130568208	0.325919644218219	10	0	10	245
GO:0006575 cellular modified amino acid metabolic process	7	0.329033176643127	3.241	0.051	Biological Process	GO:0006575	cellular modified amino acid metabolic process	0.00876999154186882	0.329033176643127	6	1	7	138
GO:0000808 origin recognition complex	2	0.329478453425527	0.943	0.250	Cellular Component	GO:0000808	origin recognition complex	0.0070010859432079	0.329478453425527	1	1	2	8
GO:0005664 nuclear origin of replication recognition complex	2	0.329478453425527	0.943	0.250	Cellular Component	GO:0005664	nuclear origin of replication recognition complex	0.0070010859432079	0.329478453425527	1	1	2	8
GO:0046658 anchored component of plasma membrane	3	0.329478453425527	1.415	0.115	Cellular Component	GO:0046658	anchored component of plasma membrane	0.00852418278743661	0.329478453425527	3	0	3	26
GO:0005605 basal lamina	2	0.329478453425527	0.943	0.222	Cellular Component	GO:0005605	basal lamina	0.0089048230655548	0.329478453425527	0	2	2	9
GO:0043256 laminin complex	2	0.329478453425527	0.943	0.222	Cellular Component	GO:0043256	laminin complex	0.0089048230655548	0.329478453425527	0	2	2	9
GO:0050829 defense response to Gram-negative bacterium	3	0.331628411938194	1.389	0.115	Biological Process	GO:0050829	defense response to Gram-negative bacterium	0.00918287063790259	0.331628411938194	0	3	3	26
GO:0006560 proline metabolic process	2	0.331628411938194	0.926	0.222	Biological Process	GO:0006560	proline metabolic process	0.00938554093406372	0.331628411938194	2	0	2	9
GO:0010455 positive regulation of cell fate commitment	2	0.331628411938194	0.926	0.222	Biological Process	GO:0010455	positive regulation of cell fate commitment	0.00938554093406372	0.331628411938194	1	1	2	9
GO:0009607 response to biotic stimulus	15	0.331628411938194	6.944	0.033	Biological Process	GO:0009607	response to biotic stimulus	0.0102875040827844	0.331628411938194	9	6	15	456
GO:0006732 coenzyme metabolic process	9	0.331628411938194	4.167	0.041	Biological Process	GO:0006732	coenzyme metabolic process	0.0112328570208499	0.331628411938194	9	0	9	217
GO:0001659 temperature homeostasis	3	0.331628411938194	1.389	0.107	Biological Process	GO:0001659	temperature homeostasis	0.0112895648808872	0.331628411938194	1	2	3	28
GO:0019730 antimicrobial humoral response	2	0.331628411938194	0.926	0.200	Biological Process	GO:0019730	antimicrobial humoral response	0.0116027597216437	0.331628411938194	2	0	2	10
GO:0036295 cellular response to increased oxygen levels	2	0.331628411938194	0.926	0.200	Biological Process	GO:0036295	cellular response to increased oxygen levels	0.0116027597216437	0.331628411938194	2	0	2	10
GO:0048703 embryonic viscerocranium morphogenesis	2	0.331628411938194	0.926	0.200	Biological Process	GO:0048703	embryonic viscerocranium morphogenesis	0.0116027597216437	0.331628411938194	2	0	2	10
GO:0050951 sensory perception of temperature stimulus	2	0.331628411938194	0.926	0.200	Biological Process	GO:0050951	sensory perception of temperature stimulus	0.0116027597216437	0.331628411938194	1	1	2	10
GO:0097242 beta-amyloid clearance	2	0.331628411938194	0.926	0.200	Biological Process	GO:0097242	beta-amyloid clearance	0.0116027597216437	0.331628411938194	2	0	2	10
GO:0019725 cellular homeostasis	17	0.331628411938194	7.870	0.031	Biological Process	GO:0019725	cellular homeostasis	0.0116203655652354	0.331628411938194	11	6	17	550
GO:0050830 defense response to Gram-positive bacterium	3	0.331628411938194	1.389	0.103	Biological Process	GO:0050830	defense response to Gram-positive bacterium	0.0124386384465702	0.331628411938194	0	3	3	29
GO:0065008 regulation of biological quality	54	0.331628411938194	25.000	0.022	Biological Process	GO:0065008	regulation of biological quality	0.0134854498801426	0.331628411938194	32	22	54	2410
GO:1901607 alpha-amino acid biosynthetic process	4	0.331628411938194	1.852	0.073	Biological Process	GO:1901607	alpha-amino acid biosynthetic process	0.0136164943735172	0.331628411938194	4	0	4	55
GO:0009084 glutamine family amino acid biosynthetic process	2	0.331628411938194	0.926	0.182	Biological Process	GO:0009084	glutamine family amino acid biosynthetic process	0.0140252349317253	0.331628411938194	2	0	2	11
GO:0016114 terpenoid biosynthetic process	2	0.331628411938194	0.926	0.182	Biological Process	GO:0016114	terpenoid biosynthetic process	0.0140252349317253	0.331628411938194	2	0	2	11
GO:0036296 response to increased oxygen levels	2	0.331628411938194	0.926	0.182	Biological Process	GO:0036296	response to increased oxygen levels	0.0140252349317253	0.331628411938194	2	0	2	11
GO:0046653 tetrahydrofolate metabolic process	2	0.331628411938194	0.926	0.182	Biological Process	GO:0046653	tetrahydrofolate metabolic process	0.0140252349317253	0.331628411938194	2	0	2	11
GO:0046688 response to copper ion	2	0.331628411938194	0.926	0.182	Biological Process	GO:0046688	response to copper ion	0.0140252349317253	0.331628411938194	0	2	2	11
GO:0060742 epithelial cell differentiation involved in prostate gland development	2	0.331628411938194	0.926	0.182	Biological Process	GO:0060742	epithelial cell differentiation involved in prostate gland development	0.0140252349317253	0.331628411938194	0	2	2	11
GO:0072677 eosinophil migration	2	0.331628411938194	0.926	0.182	Biological Process	GO:0072677	eosinophil migration	0.0140252349317253	0.331628411938194	1	1	2	11
GO:0001990 regulation of systemic arterial blood pressure by hormone	3	0.331628411938194	1.389	0.097	Biological Process	GO:0001990	regulation of systemic arterial blood pressure by hormone	0.0149310324371046	0.331628411938194	2	1	3	31
GO:0046916 cellular transition metal ion homeostasis	4	0.331628411938194	1.852	0.070	Biological Process	GO:0046916	cellular transition metal ion homeostasis	0.0153679665395416	0.331628411938194	2	2	4	57
GO:0006260 DNA replication	9	0.331628411938194	4.167	0.039	Biological Process	GO:0006260	DNA replication	0.0159128939300625	0.331628411938194	5	4	9	230
GO:0048678 response to axon injury	3	0.331628411938194	1.389	0.094	Biological Process	GO:0048678	response to axon injury	0.0162752136624243	0.331628411938194	3	0	3	32
GO:0008652 cellular amino acid biosynthetic process	4	0.331628411938194	1.852	0.069	Biological Process	GO:0008652	cellular amino acid biosynthetic process	0.0162944419886396	0.331628411938194	4	0	4	58
GO:0071248 cellular response to metal ion	5	0.331628411938194	2.315	0.057	Biological Process	GO:0071248	cellular response to metal ion	0.0163383739757964	0.331628411938194	3	2	5	88
GO:0048172 regulation of short-term neuronal synaptic plasticity	2	0.331628411938194	0.926	0.167	Biological Process	GO:0048172	regulation of short-term neuronal synaptic plasticity	0.0166454971400916	0.331628411938194	2	0	2	12
GO:0001745 compound eye morphogenesis	1	0.331628411938194	0.463	1.000	Biological Process	GO:0001745	compound eye morphogenesis	0.0168263612993689	0.331628411938194	0	1	1	1
GO:0002215 defense response to nematode	1	0.331628411938194	0.463	1.000	Biological Process	GO:0002215	defense response to nematode	0.0168263612993689	0.331628411938194	0	1	1	1
GO:0002358 B cell homeostatic proliferation	1	0.331628411938194	0.463	1.000	Biological Process	GO:0002358	B cell homeostatic proliferation	0.0168263612993689	0.331628411938194	1	0	1	1
GO:0002760 positive regulation of antimicrobial humoral response	1	0.331628411938194	0.463	1.000	Biological Process	GO:0002760	positive regulation of antimicrobial humoral response	0.0168263612993689	0.331628411938194	1	0	1	1
GO:0003311 pancreatic D cell differentiation	1	0.331628411938194	0.463	1.000	Biological Process	GO:0003311	pancreatic D cell differentiation	0.0168263612993689	0.331628411938194	1	0	1	1
GO:0006592 ornithine biosynthetic process	1	0.331628411938194	0.463	1.000	Biological Process	GO:0006592	ornithine biosynthetic process	0.0168263612993689	0.331628411938194	1	0	1	1
GO:0006722 triterpenoid metabolic process	1	0.331628411938194	0.463	1.000	Biological Process	GO:0006722	triterpenoid metabolic process	0.0168263612993689	0.331628411938194	1	0	1	1
GO:0007499 ectoderm and mesoderm interaction	1	0.331628411938194	0.463	1.000	Biological Process	GO:0007499	ectoderm and mesoderm interaction	0.0168263612993689	0.331628411938194	0	1	1	1
GO:0009258 10-formyltetrahydrofolate catabolic process	1	0.331628411938194	0.463	1.000	Biological Process	GO:0009258	10-formyltetrahydrofolate catabolic process	0.0168263612993689	0.331628411938194	1	0	1	1
GO:0009397 folic acid-containing compound catabolic process	1	0.331628411938194	0.463	1.000	Biological Process	GO:0009397	folic acid-containing compound catabolic process	0.0168263612993689	0.331628411938194	1	0	1	1
GO:0009624 response to nematode	1	0.331628411938194	0.463	1.000	Biological Process	GO:0009624	response to nematode	0.0168263612993689	0.331628411938194	0	1	1	1
GO:0010789 meiotic sister chromatid cohesion involved in meiosis I	1	0.331628411938194	0.463	1.000	Biological Process	GO:0010789	meiotic sister chromatid cohesion involved in meiosis I	0.0168263612993689	0.331628411938194	0	1	1	1
GO:0015939 pantothenate metabolic process	1	0.331628411938194	0.463	1.000	Biological Process	GO:0015939	pantothenate metabolic process	0.0168263612993689	0.331628411938194	1	0	1	1
GO:0016104 triterpenoid biosynthetic process	1	0.331628411938194	0.463	1.000	Biological Process	GO:0016104	triterpenoid biosynthetic process	0.0168263612993689	0.331628411938194	1	0	1	1
GO:0016131 brassinosteroid metabolic process	1	0.331628411938194	0.463	1.000	Biological Process	GO:0016131	brassinosteroid metabolic process	0.0168263612993689	0.331628411938194	1	0	1	1
GO:0016132 brassinosteroid biosynthetic process	1	0.331628411938194	0.463	1.000	Biological Process	GO:0016132	brassinosteroid biosynthetic process	0.0168263612993689	0.331628411938194	1	0	1	1
GO:0033488 cholesterol biosynthetic process via 24,25-dihydrolanosterol	1	0.331628411938194	0.463	1.000	Biological Process	GO:0033488	cholesterol biosynthetic process via 24,25-dihydrolanosterol	0.0168263612993689	0.331628411938194	1	0	1	1
GO:0034371 chylomicron remodeling	1	0.331628411938194	0.463	1.000	Biological Process	GO:0034371	chylomicron remodeling	0.0168263612993689	0.331628411938194	1	0	1	1
GO:0035874 cellular response to copper ion starvation	1	0.331628411938194	0.463	1.000	Biological Process	GO:0035874	cellular response to copper ion starvation	0.0168263612993689	0.331628411938194	0	1	1	1
GO:0036114 medium-chain fatty-acyl-CoA catabolic process	1	0.331628411938194	0.463	1.000	Biological Process	GO:0036114	medium-chain fatty-acyl-CoA catabolic process	0.0168263612993689	0.331628411938194	1	0	1	1
GO:0036116 long-chain fatty-acyl-CoA catabolic process	1	0.331628411938194	0.463	1.000	Biological Process	GO:0036116	long-chain fatty-acyl-CoA catabolic process	0.0168263612993689	0.331628411938194	1	0	1	1
GO:0042560 pteridine-containing compound catabolic process	1	0.331628411938194	0.463	1.000	Biological Process	GO:0042560	pteridine-containing compound catabolic process	0.0168263612993689	0.331628411938194	1	0	1	1
GO:0048749 compound eye development	1	0.331628411938194	0.463	1.000	Biological Process	GO:0048749	compound eye development	0.0168263612993689	0.331628411938194	0	1	1	1
GO:0048807 female genitalia morphogenesis	1	0.331628411938194	0.463	1.000	Biological Process	GO:0048807	female genitalia morphogenesis	0.0168263612993689	0.331628411938194	0	1	1	1
GO:0060529 squamous basal epithelial stem cell differentiation involved in prostate gland acinus development	1	0.331628411938194	0.463	1.000	Biological Process	GO:0060529	squamous basal epithelial stem cell differentiation involved in prostate gland acinus development	0.0168263612993689	0.331628411938194	0	1	1	1
GO:0060668 regulation of branching involved in salivary gland morphogenesis by extracellular matrix-epithelial cell signaling	1	0.331628411938194	0.463	1.000	Biological Process	GO:0060668	regulation of branching involved in salivary gland morphogenesis by extracellular matrix-epithelial cell signaling	0.0168263612993689	0.331628411938194	0	1	1	1
GO:0061110 dense core granule biogenesis	1	0.331628411938194	0.463	1.000	Biological Process	GO:0061110	dense core granule biogenesis	0.0168263612993689	0.331628411938194	0	1	1	1
GO:0071932 replication fork reversal	1	0.331628411938194	0.463	1.000	Biological Process	GO:0071932	replication fork reversal	0.0168263612993689	0.331628411938194	1	0	1	1
GO:0080163 regulation of protein serine/threonine phosphatase activity	1	0.331628411938194	0.463	1.000	Biological Process	GO:0080163	regulation of protein serine/threonine phosphatase activity	0.0168263612993689	0.331628411938194	1	0	1	1
GO:0086030 adrenergic receptor signaling pathway involved in cardiac muscle relaxation	1	0.331628411938194	0.463	1.000	Biological Process	GO:0086030	adrenergic receptor signaling pathway involved in cardiac muscle relaxation	0.0168263612993689	0.331628411938194	0	1	1	1
GO:0090104 pancreatic epsilon cell differentiation	1	0.331628411938194	0.463	1.000	Biological Process	GO:0090104	pancreatic epsilon cell differentiation	0.0168263612993689	0.331628411938194	1	0	1	1
GO:0090233 negative regulation of spindle checkpoint	1	0.331628411938194	0.463	1.000	Biological Process	GO:0090233	negative regulation of spindle checkpoint	0.0168263612993689	0.331628411938194	1	0	1	1
GO:0097184 response to azide	1	0.331628411938194	0.463	1.000	Biological Process	GO:0097184	response to azide	0.0168263612993689	0.331628411938194	0	1	1	1
GO:0097185 cellular response to azide	1	0.331628411938194	0.463	1.000	Biological Process	GO:0097185	cellular response to azide	0.0168263612993689	0.331628411938194	0	1	1	1
GO:0098758 response to interleukin-8	1	0.331628411938194	0.463	1.000	Biological Process	GO:0098758	response to interleukin-8	0.0168263612993689	0.331628411938194	0	1	1	1
GO:0098759 cellular response to interleukin-8	1	0.331628411938194	0.463	1.000	Biological Process	GO:0098759	cellular response to interleukin-8	0.0168263612993689	0.331628411938194	0	1	1	1
GO:1900533 palmitic acid metabolic process	1	0.331628411938194	0.463	1.000	Biological Process	GO:1900533	palmitic acid metabolic process	0.0168263612993689	0.331628411938194	1	0	1	1
GO:1900535 palmitic acid biosynthetic process	1	0.331628411938194	0.463	1.000	Biological Process	GO:1900535	palmitic acid biosynthetic process	0.0168263612993689	0.331628411938194	1	0	1	1
GO:1902031 regulation of NADP metabolic process	1	0.331628411938194	0.463	1.000	Biological Process	GO:1902031	regulation of NADP metabolic process	0.0168263612993689	0.331628411938194	1	0	1	1
GO:1902426 negative regulation of mitotic spindle assembly checkpoint	1	0.331628411938194	0.463	1.000	Biological Process	GO:1902426	negative regulation of mitotic spindle assembly checkpoint	0.0168263612993689	0.331628411938194	1	0	1	1
GO:1904538 regulation of glycolytic process through fructose-6-phosphate	1	0.331628411938194	0.463	1.000	Biological Process	GO:1904538	regulation of glycolytic process through fructose-6-phosphate	0.0168263612993689	0.331628411938194	1	0	1	1
GO:1904539 negative regulation of glycolytic process through fructose-6-phosphate	1	0.331628411938194	0.463	1.000	Biological Process	GO:1904539	negative regulation of glycolytic process through fructose-6-phosphate	0.0168263612993689	0.331628411938194	1	0	1	1
GO:1904691 negative regulation of type B pancreatic cell proliferation	1	0.331628411938194	0.463	1.000	Biological Process	GO:1904691	negative regulation of type B pancreatic cell proliferation	0.0168263612993689	0.331628411938194	1	0	1	1
GO:1990451 cellular stress response to acidic pH	1	0.331628411938194	0.463	1.000	Biological Process	GO:1990451	cellular stress response to acidic pH	0.0168263612993689	0.331628411938194	1	0	1	1
GO:2000705 regulation of dense core granule biogenesis	1	0.331628411938194	0.463	1.000	Biological Process	GO:2000705	regulation of dense core granule biogenesis	0.0168263612993689	0.331628411938194	0	1	1	1
GO:2000707 positive regulation of dense core granule biogenesis	1	0.331628411938194	0.463	1.000	Biological Process	GO:2000707	positive regulation of dense core granule biogenesis	0.0168263612993689	0.331628411938194	0	1	1	1
GO:0006814 sodium ion transport	6	0.332443948665708	2.778	0.049	Biological Process	GO:0006814	sodium ion transport	0.0170531325408438	0.332443948665708	3	3	6	122
GO:0006633 fatty acid biosynthetic process	5	0.332443948665708	2.315	0.056	Biological Process	GO:0006633	fatty acid biosynthetic process	0.0170812561934853	0.332443948665708	4	1	5	89
GO:0003755 peptidyl-prolyl cis-trans isomerase activity	2	0.334120459310572	0.939	0.056	Molecular Function	GO:0003755	peptidyl-prolyl cis-trans isomerase activity	0.119798107196075	0.334120459310572	1	1	2	36
GO:0016877 ligase activity, forming carbon-sulfur bonds	2	0.334120459310572	0.939	0.056	Molecular Function	GO:0016877	ligase activity, forming carbon-sulfur bonds	0.119798107196075	0.334120459310572	2	0	2	36
GO:0042379 chemokine receptor binding	2	0.334120459310572	0.939	0.056	Molecular Function	GO:0042379	chemokine receptor binding	0.119798107196075	0.334120459310572	1	1	2	36
GO:1904315 transmitter-gated ion channel activity involved in regulation of postsynaptic membrane potential	2	0.334120459310572	0.939	0.056	Molecular Function	GO:1904315	transmitter-gated ion channel activity involved in regulation of postsynaptic membrane potential	0.119798107196075	0.334120459310572	0	2	2	36
GO:0004190 aspartic-type endopeptidase activity	3	0.334152723258067	1.408	0.041	Molecular Function	GO:0004190	aspartic-type endopeptidase activity	0.121131681637549	0.334152723258067	0	3	3	73
GO:0050660 flavin adenine dinucleotide binding	3	0.334152723258067	1.408	0.041	Molecular Function	GO:0050660	flavin adenine dinucleotide binding	0.121131681637549	0.334152723258067	3	0	3	73
GO:0070001 aspartic-type peptidase activity	3	0.334152723258067	1.408	0.041	Molecular Function	GO:0070001	aspartic-type peptidase activity	0.124792511532449	0.334152723258067	0	3	3	74
GO:0035591 signaling adaptor activity	2	0.334152723258067	0.939	0.054	Molecular Function	GO:0035591	signaling adaptor activity	0.12532032458771	0.334152723258067	2	0	2	37
GO:0099529 neurotransmitter receptor activity involved in regulation of postsynaptic membrane potential	2	0.334152723258067	0.939	0.054	Molecular Function	GO:0099529	neurotransmitter receptor activity involved in regulation of postsynaptic membrane potential	0.12532032458771	0.334152723258067	0	2	2	37
GO:0003956 NAD(P)+-protein-arginine ADP-ribosyltransferase activity	1	0.334152723258067	0.469	0.125	Molecular Function	GO:0003956	NAD(P)+-protein-arginine ADP-ribosyltransferase activity	0.125370461978821	0.334152723258067	0	1	1	8
GO:0008242 omega peptidase activity	1	0.334152723258067	0.469	0.125	Molecular Function	GO:0008242	omega peptidase activity	0.125370461978821	0.334152723258067	1	0	1	8
GO:0016421 CoA carboxylase activity	1	0.334152723258067	0.469	0.125	Molecular Function	GO:0016421	CoA carboxylase activity	0.125370461978821	0.334152723258067	1	0	1	8
GO:0016885 ligase activity, forming carbon-carbon bonds	1	0.334152723258067	0.469	0.125	Molecular Function	GO:0016885	ligase activity, forming carbon-carbon bonds	0.125370461978821	0.334152723258067	1	0	1	8
GO:0019869 chloride channel inhibitor activity	1	0.334152723258067	0.469	0.125	Molecular Function	GO:0019869	chloride channel inhibitor activity	0.125370461978821	0.334152723258067	0	1	1	8
GO:0048156 tau protein binding	1	0.334152723258067	0.469	0.125	Molecular Function	GO:0048156	tau protein binding	0.125370461978821	0.334152723258067	0	1	1	8
GO:0015081 sodium ion transmembrane transporter activity	4	0.34559170829821	1.878	0.034	Molecular Function	GO:0015081	sodium ion transmembrane transporter activity	0.130185076197056	0.34559170829821	1	3	4	117
GO:0022890 inorganic cation transmembrane transporter activity	10	0.355665639383106	4.695	0.025	Molecular Function	GO:0022890	inorganic cation transmembrane transporter activity	0.135824292210024	0.355665639383106	5	5	10	404
GO:0042277 peptide binding	5	0.355665639383106	2.347	0.030	Molecular Function	GO:0042277	peptide binding	0.137580465664978	0.355665639383106	3	2	5	164
GO:0022804 active transmembrane transporter activity	7	0.355665639383106	3.286	0.027	Molecular Function	GO:0022804	active transmembrane transporter activity	0.138381994742072	0.355665639383106	4	3	7	258
GO:0016247 channel regulator activity	3	0.355665639383106	1.408	0.038	Molecular Function	GO:0016247	channel regulator activity	0.139823769438317	0.355665639383106	1	2	3	78
GO:0004383 guanylate cyclase activity	1	0.355665639383106	0.469	0.111	Molecular Function	GO:0004383	guanylate cyclase activity	0.139898738637833	0.355665639383106	1	0	1	9
GO:0004953 icosanoid receptor activity	1	0.355665639383106	0.469	0.111	Molecular Function	GO:0004953	icosanoid receptor activity	0.139898738637833	0.355665639383106	1	0	1	9
GO:0016405 CoA-ligase activity	1	0.355665639383106	0.469	0.111	Molecular Function	GO:0016405	CoA-ligase activity	0.139898738637833	0.355665639383106	1	0	1	9
GO:0016840 carbon-nitrogen lyase activity	1	0.355665639383106	0.469	0.111	Molecular Function	GO:0016840	carbon-nitrogen lyase activity	0.139898738637833	0.355665639383106	0	1	1	9
GO:0031994 insulin-like growth factor I binding	1	0.355665639383106	0.469	0.111	Molecular Function	GO:0031994	insulin-like growth factor I binding	0.139898738637833	0.355665639383106	0	1	1	9
GO:0051011 microtubule minus-end binding	1	0.355665639383106	0.469	0.111	Molecular Function	GO:0051011	microtubule minus-end binding	0.139898738637833	0.355665639383106	1	0	1	9
GO:1901611 phosphatidylglycerol binding	1	0.355665639383106	0.469	0.111	Molecular Function	GO:1901611	phosphatidylglycerol binding	0.139898738637833	0.355665639383106	0	1	1	9
GO:0015267 channel activity	9	0.356118510630345	4.225	0.025	Molecular Function	GO:0015267	channel activity	0.142192131263676	0.356118510630345	3	6	9	358
GO:0022803 passive transmembrane transporter activity	9	0.356118510630345	4.225	0.025	Molecular Function	GO:0022803	passive transmembrane transporter activity	0.142192131263676	0.356118510630345	3	6	9	358
GO:0016859 cis-trans isomerase activity	2	0.356118510630345	0.939	0.050	Molecular Function	GO:0016859	cis-trans isomerase activity	0.142231901371273	0.356118510630345	1	1	2	40
GO:0051287 NAD binding	2	0.356118510630345	0.939	0.050	Molecular Function	GO:0051287	NAD binding	0.142231901371273	0.356118510630345	2	0	2	40
GO:0005516 calmodulin binding	3	0.358371171514316	1.408	0.038	Molecular Function	GO:0005516	calmodulin binding	0.143673767702411	0.358371171514316	3	0	3	79
GO:0004197 cysteine-type endopeptidase activity	3	0.366677865247139	1.408	0.037	Molecular Function	GO:0004197	cysteine-type endopeptidase activity	0.147558717330921	0.366677865247139	0	3	3	80
GO:0009636 response to toxic substance	6	0.367392310593893	2.778	0.048	Biological Process	GO:0009636	response to toxic substance	0.0189949139388621	0.367392310593893	3	3	6	125
GO:0015294 solute:cation symporter activity	3	0.367933130561138	1.408	0.037	Molecular Function	GO:0015294	solute:cation symporter activity	0.151477658091015	0.367933130561138	1	2	3	81
GO:0022892 substrate-specific transporter activity	18	0.367933130561138	8.451	0.022	Molecular Function	GO:0022892	substrate-specific transporter activity	0.153829278853156	0.367933130561138	11	7	18	835
GO:0003841 1-acylglycerol-3-phosphate O-acyltransferase activity	1	0.367933130561138	0.469	0.100	Molecular Function	GO:0003841	1-acylglycerol-3-phosphate O-acyltransferase activity	0.154186803578571	0.367933130561138	1	0	1	10
GO:0005005 transmembrane-ephrin receptor activity	1	0.367933130561138	0.469	0.100	Molecular Function	GO:0005005	transmembrane-ephrin receptor activity	0.154186803578571	0.367933130561138	1	0	1	10
GO:0005355 glucose transmembrane transporter activity	1	0.367933130561138	0.469	0.100	Molecular Function	GO:0005355	glucose transmembrane transporter activity	0.154186803578571	0.367933130561138	0	1	1	10
GO:0008503 benzodiazepine receptor activity	1	0.367933130561138	0.469	0.100	Molecular Function	GO:0008503	benzodiazepine receptor activity	0.154186803578571	0.367933130561138	0	1	1	10
GO:0015269 calcium-activated potassium channel activity	1	0.367933130561138	0.469	0.100	Molecular Function	GO:0015269	calcium-activated potassium channel activity	0.154186803578571	0.367933130561138	0	1	1	10
GO:0017081 chloride channel regulator activity	1	0.367933130561138	0.469	0.100	Molecular Function	GO:0017081	chloride channel regulator activity	0.154186803578571	0.367933130561138	0	1	1	10
GO:0031731 CCR6 chemokine receptor binding	1	0.367933130561138	0.469	0.100	Molecular Function	GO:0031731	CCR6 chemokine receptor binding	0.154186803578571	0.367933130561138	0	1	1	10
GO:0035004 phosphatidylinositol 3-kinase activity	1	0.367933130561138	0.469	0.100	Molecular Function	GO:0035004	phosphatidylinositol 3-kinase activity	0.154186803578571	0.367933130561138	1	0	1	10
GO:0046625 sphingolipid binding	1	0.367933130561138	0.469	0.100	Molecular Function	GO:0046625	sphingolipid binding	0.154186803578571	0.367933130561138	0	1	1	10
GO:0005262 calcium channel activity	3	0.368240093927942	1.408	0.037	Molecular Function	GO:0005262	calcium channel activity	0.155429631173821	0.368240093927942	2	1	3	82
GO:0030594 neurotransmitter receptor activity	3	0.368240093927942	1.408	0.037	Molecular Function	GO:0030594	neurotransmitter receptor activity	0.155429631173821	0.368240093927942	1	2	3	82
GO:0006940 regulation of smooth muscle contraction	3	0.368318851680047	1.389	0.088	Biological Process	GO:0006940	regulation of smooth muscle contraction	0.0191610963301759	0.368318851680047	2	1	3	34
GO:0070989 oxidative demethylation	2	0.371698276230562	0.926	0.154	Biological Process	GO:0070989	oxidative demethylation	0.0194562681520815	0.371698276230562	2	0	2	13
GO:0072509 divalent inorganic cation transmembrane transporter activity	4	0.371754260114927	1.878	0.032	Molecular Function	GO:0072509	divalent inorganic cation transmembrane transporter activity	0.157475329549439	0.371754260114927	3	1	4	126
GO:0035064 methylated histone binding	2	0.375407529560803	0.939	0.047	Molecular Function	GO:0035064	methylated histone binding	0.159590795471385	0.375407529560803	2	0	2	43
GO:0043198 dendritic shaft	2	0.376343715634974	0.943	0.182	Cellular Component	GO:0043198	dendritic shaft	0.0133148186208142	0.376343715634974	2	0	2	11
GO:0031224 intrinsic component of membrane	85	0.376343715634974	40.094	0.020	Cellular Component	GO:0031224	intrinsic component of membrane	0.0133186220169048	0.376343715634974	55	30	85	4232
GO:0005608 laminin-3 complex	1	0.376343715634974	0.472	1.000	Cellular Component	GO:0005608	laminin-3 complex	0.0163731850478839	0.376343715634974	0	1	1	1
GO:0090537 CERF complex	1	0.376343715634974	0.472	1.000	Cellular Component	GO:0090537	CERF complex	0.0163731850478839	0.376343715634974	1	0	1	1
GO:0097441 basilar dendrite	1	0.376343715634974	0.472	1.000	Cellular Component	GO:0097441	basilar dendrite	0.0163731850478839	0.376343715634974	1	0	1	1
GO:1990666 PCSK9-LDLR complex	1	0.376343715634974	0.472	1.000	Cellular Component	GO:1990666	PCSK9-LDLR complex	0.0163731850478839	0.376343715634974	1	0	1	1
GO:0044295 axonal growth cone	2	0.376343715634974	0.943	0.154	Cellular Component	GO:0044295	axonal growth cone	0.0184817160167959	0.376343715634974	1	1	2	13
GO:0016021 integral component of membrane	83	0.376343715634974	39.151	0.020	Cellular Component	GO:0016021	integral component of membrane	0.0185285571555317	0.376343715634974	53	30	83	4169
GO:0016020 membrane	116	0.376343715634974	54.717	0.019	Cellular Component	GO:0016020	membrane	0.0193257583704446	0.376343715634974	73	43	116	6143
GO:1901565 organonitrogen compound catabolic process	8	0.378709547531236	3.704	0.040	Biological Process	GO:1901565	organonitrogen compound catabolic process	0.0199448830427498	0.378709547531236	6	2	8	200
GO:0008144 drug binding	2	0.383468004298391	0.939	0.045	Molecular Function	GO:0008144	drug binding	0.16546180044329	0.383468004298391	1	1	2	44
GO:0015149 hexose transmembrane transporter activity	1	0.383468004298391	0.469	0.091	Molecular Function	GO:0015149	hexose transmembrane transporter activity	0.16823861005527	0.383468004298391	0	1	1	11
GO:0015211 purine nucleoside transmembrane transporter activity	1	0.383468004298391	0.469	0.091	Molecular Function	GO:0015211	purine nucleoside transmembrane transporter activity	0.16823861005527	0.383468004298391	0	1	1	11
GO:0016175 superoxide-generating NADPH oxidase activity	1	0.383468004298391	0.469	0.091	Molecular Function	GO:0016175	superoxide-generating NADPH oxidase activity	0.16823861005527	0.383468004298391	1	0	1	11
GO:0017017 MAP kinase tyrosine/serine/threonine phosphatase activity	1	0.383468004298391	0.469	0.091	Molecular Function	GO:0017017	MAP kinase tyrosine/serine/threonine phosphatase activity	0.16823861005527	0.383468004298391	1	0	1	11
GO:0030169 low-density lipoprotein particle binding	1	0.383468004298391	0.469	0.091	Molecular Function	GO:0030169	low-density lipoprotein particle binding	0.16823861005527	0.383468004298391	1	0	1	11
GO:0042171 lysophosphatidic acid acyltransferase activity	1	0.383468004298391	0.469	0.091	Molecular Function	GO:0042171	lysophosphatidic acid acyltransferase activity	0.16823861005527	0.383468004298391	1	0	1	11
GO:0070300 phosphatidic acid binding	1	0.383468004298391	0.469	0.091	Molecular Function	GO:0070300	phosphatidic acid binding	0.16823861005527	0.383468004298391	0	1	1	11
GO:0071617 lysophospholipid acyltransferase activity	1	0.383468004298391	0.469	0.091	Molecular Function	GO:0071617	lysophospholipid acyltransferase activity	0.16823861005527	0.383468004298391	1	0	1	11
GO:0016820 hydrolase activity, acting on acid anhydrides, catalyzing transmembrane movement of substances	3	0.397622264381859	1.408	0.034	Molecular Function	GO:0016820	hydrolase activity, acting on acid anhydrides, catalyzing transmembrane movement of substances	0.175651590316948	0.397622264381859	2	1	3	87
GO:0042626 ATPase activity, coupled to transmembrane movement of substances	3	0.397622264381859	1.408	0.034	Molecular Function	GO:0042626	ATPase activity, coupled to transmembrane movement of substances	0.175651590316948	0.397622264381859	2	1	3	87
GO:0099516 ion antiporter activity	2	0.398478042316705	0.939	0.043	Molecular Function	GO:0099516	ion antiporter activity	0.17731318091079	0.398478042316705	2	0	2	46
GO:0005319 lipid transporter activity	3	0.398478042316705	1.408	0.034	Molecular Function	GO:0005319	lipid transporter activity	0.179781768642805	0.398478042316705	3	0	3	88
GO:0043492 ATPase activity, coupled to movement of substances	3	0.398478042316705	1.408	0.034	Molecular Function	GO:0043492	ATPase activity, coupled to movement of substances	0.179781768642805	0.398478042316705	2	1	3	88
GO:0004312 fatty acid synthase activity	1	0.398478042316705	0.469	0.083	Molecular Function	GO:0004312	fatty acid synthase activity	0.182058046565272	0.398478042316705	1	0	1	12
GO:0016888 endodeoxyribonuclease activity, producing 5'-phosphomonoesters	1	0.398478042316705	0.469	0.083	Molecular Function	GO:0016888	endodeoxyribonuclease activity, producing 5'-phosphomonoesters	0.182058046565272	0.398478042316705	1	0	1	12
GO:0030506 ankyrin binding	1	0.398478042316705	0.469	0.083	Molecular Function	GO:0030506	ankyrin binding	0.182058046565272	0.398478042316705	1	0	1	12
GO:0035173 histone kinase activity	1	0.398478042316705	0.469	0.083	Molecular Function	GO:0035173	histone kinase activity	0.182058046565272	0.398478042316705	1	0	1	12
GO:0070402 NADPH binding	1	0.398478042316705	0.469	0.083	Molecular Function	GO:0070402	NADPH binding	0.182058046565272	0.398478042316705	1	0	1	12
GO:0070577 lysine-acetylated histone binding	1	0.398478042316705	0.469	0.083	Molecular Function	GO:0070577	lysine-acetylated histone binding	0.182058046565272	0.398478042316705	1	0	1	12
GO:0097153 cysteine-type endopeptidase activity involved in apoptotic process	1	0.398478042316705	0.469	0.083	Molecular Function	GO:0097153	cysteine-type endopeptidase activity involved in apoptotic process	0.182058046565272	0.398478042316705	0	1	1	12
GO:0015370 solute:sodium symporter activity	2	0.399846007328473	0.939	0.043	Molecular Function	GO:0015370	solute:sodium symporter activity	0.183287957973566	0.399846007328473	0	2	2	47
GO:0008238 exopeptidase activity	3	0.399944901161928	1.408	0.034	Molecular Function	GO:0008238	exopeptidase activity	0.183938350912596	0.399944901161928	2	1	3	89
GO:0008324 cation transmembrane transporter activity	11	0.401633550024643	5.164	0.023	Molecular Function	GO:0008324	cation transmembrane transporter activity	0.185418657241915	0.401633550024643	6	5	11	486
GO:0005261 cation channel activity	6	0.401633550024643	2.817	0.026	Molecular Function	GO:0005261	cation channel activity	0.186513464388116	0.401633550024643	3	3	6	231
GO:0016874 ligase activity	4	0.401633550024643	1.878	0.030	Molecular Function	GO:0016874	ligase activity	0.186676912543185	0.401633550024643	4	0	4	135
GO:0016740 transferase activity	36	0.401633550024643	16.901	0.019	Molecular Function	GO:0016740	transferase activity	0.187145436320106	0.401633550024643	23	13	36	1867
GO:0015293 symporter activity	3	0.402419383349011	1.408	0.033	Molecular Function	GO:0015293	symporter activity	0.188120407647268	0.402419383349011	1	2	3	90
GO:0016893 endonuclease activity, active with either ribo- or deoxyribonucleic acids and producing 5'-phosphomonoesters	4	0.405183564616358	1.878	0.029	Molecular Function	GO:0016893	endonuclease activity, active with either ribo- or deoxyribonucleic acids and producing 5'-phosphomonoesters	0.190025574933542	0.405183564616358	3	1	4	136
GO:0005216 ion channel activity	8	0.406679081619756	3.756	0.024	Molecular Function	GO:0005216	ion channel activity	0.192064081518124	0.406679081619756	3	5	8	334
GO:0015405 P-P-bond-hydrolysis-driven transmembrane transporter activity	3	0.406679081619756	1.408	0.033	Molecular Function	GO:0015405	P-P-bond-hydrolysis-driven transmembrane transporter activity	0.19232701495367	0.406679081619756	2	1	3	91
GO:0003682 chromatin binding	9	0.406679081619756	4.225	0.023	Molecular Function	GO:0003682	chromatin binding	0.195093293581031	0.406679081619756	7	2	9	387
GO:0015145 monosaccharide transmembrane transporter activity	1	0.406679081619756	0.469	0.077	Molecular Function	GO:0015145	monosaccharide transmembrane transporter activity	0.195648937904815	0.406679081619756	0	1	1	13
GO:0022884 macromolecule transmembrane transporter activity	1	0.406679081619756	0.469	0.077	Molecular Function	GO:0022884	macromolecule transmembrane transporter activity	0.195648937904815	0.406679081619756	1	0	1	13
GO:0030676 Rac guanyl-nucleotide exchange factor activity	1	0.406679081619756	0.469	0.077	Molecular Function	GO:0030676	Rac guanyl-nucleotide exchange factor activity	0.195648937904815	0.406679081619756	0	1	1	13
GO:0033549 MAP kinase phosphatase activity	1	0.406679081619756	0.469	0.077	Molecular Function	GO:0033549	MAP kinase phosphatase activity	0.195648937904815	0.406679081619756	1	0	1	13
GO:0048038 quinone binding	1	0.406679081619756	0.469	0.077	Molecular Function	GO:0048038	quinone binding	0.195648937904815	0.406679081619756	0	1	1	13
GO:0015399 primary active transmembrane transporter activity	3	0.407286349464708	1.408	0.033	Molecular Function	GO:0015399	primary active transmembrane transporter activity	0.196557254885389	0.407286349464708	2	1	3	92
GO:0016887 ATPase activity	7	0.408261458021983	3.286	0.024	Molecular Function	GO:0016887	ATPase activity	0.198486206450695	0.408261458021983	3	4	7	286
GO:0008235 metalloexopeptidase activity	2	0.408261458021983	0.939	0.040	Molecular Function	GO:0008235	metalloexopeptidase activity	0.201376751952104	0.408261458021983	1	1	2	50
GO:0022824 transmitter-gated ion channel activity	2	0.408261458021983	0.939	0.040	Molecular Function	GO:0022824	transmitter-gated ion channel activity	0.201376751952104	0.408261458021983	0	2	2	50
GO:0022835 transmitter-gated channel activity	2	0.408261458021983	0.939	0.040	Molecular Function	GO:0022835	transmitter-gated channel activity	0.201376751952104	0.408261458021983	0	2	2	50
GO:0051536 iron-sulfur cluster binding	2	0.408261458021983	0.939	0.039	Molecular Function	GO:0051536	iron-sulfur cluster binding	0.207452770217508	0.408261458021983	2	0	2	51
GO:0051540 metal cluster binding	2	0.408261458021983	0.939	0.039	Molecular Function	GO:0051540	metal cluster binding	0.207452770217508	0.408261458021983	2	0	2	51
GO:0004003 ATP-dependent DNA helicase activity	1	0.408261458021983	0.469	0.071	Molecular Function	GO:0004003	ATP-dependent DNA helicase activity	0.209015046207692	0.408261458021983	1	0	1	14
GO:0004089 carbonate dehydratase activity	1	0.408261458021983	0.469	0.071	Molecular Function	GO:0004089	carbonate dehydratase activity	0.209015046207692	0.408261458021983	1	0	1	14
GO:0004659 prenyltransferase activity	1	0.408261458021983	0.469	0.071	Molecular Function	GO:0004659	prenyltransferase activity	0.209015046207692	0.408261458021983	1	0	1	14
GO:0005003 ephrin receptor activity	1	0.408261458021983	0.469	0.071	Molecular Function	GO:0005003	ephrin receptor activity	0.209015046207692	0.408261458021983	1	0	1	14
GO:0008026 ATP-dependent helicase activity	1	0.408261458021983	0.469	0.071	Molecular Function	GO:0008026	ATP-dependent helicase activity	0.209015046207692	0.408261458021983	1	0	1	14
GO:0015020 glucuronosyltransferase activity	1	0.408261458021983	0.469	0.071	Molecular Function	GO:0015020	glucuronosyltransferase activity	0.209015046207692	0.408261458021983	1	0	1	14
GO:0016722 oxidoreductase activity, oxidizing metal ions	1	0.408261458021983	0.469	0.071	Molecular Function	GO:0016722	oxidoreductase activity, oxidizing metal ions	0.209015046207692	0.408261458021983	1	0	1	14
GO:0017116 single-stranded DNA-dependent ATP-dependent DNA helicase activity	1	0.408261458021983	0.469	0.071	Molecular Function	GO:0017116	single-stranded DNA-dependent ATP-dependent DNA helicase activity	0.209015046207692	0.408261458021983	1	0	1	14
GO:0043142 single-stranded DNA-dependent ATPase activity	1	0.408261458021983	0.469	0.071	Molecular Function	GO:0043142	single-stranded DNA-dependent ATPase activity	0.209015046207692	0.408261458021983	1	0	1	14
GO:0070035 purine NTP-dependent helicase activity	1	0.408261458021983	0.469	0.071	Molecular Function	GO:0070035	purine NTP-dependent helicase activity	0.209015046207692	0.408261458021983	1	0	1	14
GO:0099528 G-protein coupled neurotransmitter receptor activity	1	0.408261458021983	0.469	0.071	Molecular Function	GO:0099528	G-protein coupled neurotransmitter receptor activity	0.209015046207692	0.408261458021983	1	0	1	14
GO:1990381 ubiquitin-specific protease binding	1	0.408261458021983	0.469	0.071	Molecular Function	GO:1990381	ubiquitin-specific protease binding	0.209015046207692	0.408261458021983	1	0	1	14
GO:0022838 substrate-specific channel activity	8	0.408261458021983	3.756	0.023	Molecular Function	GO:0022838	substrate-specific channel activity	0.209115361259292	0.408261458021983	3	5	8	342
GO:0015085 calcium ion transmembrane transporter activity	3	0.408261458021983	1.408	0.032	Molecular Function	GO:0015085	calcium ion transmembrane transporter activity	0.209380687245767	0.408261458021983	2	1	3	95
GO:0019842 vitamin binding	2	0.413021421653769	0.939	0.038	Molecular Function	GO:0019842	vitamin binding	0.213547986418558	0.413021421653769	2	0	2	52
GO:0072341 modified amino acid binding	2	0.413021421653769	0.939	0.038	Molecular Function	GO:0072341	modified amino acid binding	0.213547986418558	0.413021421653769	1	1	2	52
GO:0052689 carboxylic ester hydrolase activity	3	0.413021421653769	1.408	0.031	Molecular Function	GO:0052689	carboxylic ester hydrolase activity	0.213696408783039	0.413021421653769	2	1	3	96
GO:0005254 chloride channel activity	2	0.418369822137388	0.939	0.038	Molecular Function	GO:0005254	chloride channel activity	0.219660102367318	0.418369822137388	0	2	2	53
GO:0022891 substrate-specific transmembrane transporter activity	15	0.418369822137388	7.042	0.021	Molecular Function	GO:0022891	substrate-specific transmembrane transporter activity	0.221251996374448	0.418369822137388	8	7	15	723
GO:0005237 inhibitory extracellular ligand-gated ion channel activity	1	0.418369822137388	0.469	0.067	Molecular Function	GO:0005237	inhibitory extracellular ligand-gated ion channel activity	0.222160071967055	0.418369822137388	0	1	1	15
GO:0005337 nucleoside transmembrane transporter activity	1	0.418369822137388	0.469	0.067	Molecular Function	GO:0005337	nucleoside transmembrane transporter activity	0.222160071967055	0.418369822137388	0	1	1	15
GO:0015095 magnesium ion transmembrane transporter activity	1	0.418369822137388	0.469	0.067	Molecular Function	GO:0015095	magnesium ion transmembrane transporter activity	0.222160071967055	0.418369822137388	1	0	1	15
GO:0017080 sodium channel regulator activity	1	0.418369822137388	0.469	0.067	Molecular Function	GO:0017080	sodium channel regulator activity	0.222160071967055	0.418369822137388	1	0	1	15
GO:0030507 spectrin binding	1	0.418369822137388	0.469	0.067	Molecular Function	GO:0030507	spectrin binding	0.222160071967055	0.418369822137388	1	0	1	15
GO:0047617 acyl-CoA hydrolase activity	1	0.418369822137388	0.469	0.067	Molecular Function	GO:0047617	acyl-CoA hydrolase activity	0.222160071967055	0.418369822137388	1	0	1	15
GO:0050664 oxidoreductase activity, acting on NAD(P)H, oxygen as acceptor	1	0.418369822137388	0.469	0.067	Molecular Function	GO:0050664	oxidoreductase activity, acting on NAD(P)H, oxygen as acceptor	0.222160071967055	0.418369822137388	1	0	1	15
GO:0010766 negative regulation of sodium ion transport	2	0.421149109337505	0.926	0.143	Biological Process	GO:0010766	negative regulation of sodium ion transport	0.0224504567307588	0.421149109337505	1	1	2	14
GO:0070482 response to oxygen levels	6	0.421149109337505	2.778	0.046	Biological Process	GO:0070482	response to oxygen levels	0.0225577965191241	0.421149109337505	4	2	6	130
GO:0006278 RNA-dependent DNA replication	4	0.421149109337505	1.852	0.062	Biological Process	GO:0006278	RNA-dependent DNA replication	0.0225857101025573	0.421149109337505	1	3	4	64
GO:0019207 kinase regulator activity	4	0.421558927159712	1.878	0.027	Molecular Function	GO:0019207	kinase regulator activity	0.224491289501087	0.421558927159712	4	0	4	146
GO:0004867 serine-type endopeptidase inhibitor activity	2	0.422790749081633	0.939	0.037	Molecular Function	GO:0004867	serine-type endopeptidase inhibitor activity	0.225786890205471	0.422790749081633	2	0	2	54
GO:0008237 metallopeptidase activity	4	0.424423516487534	1.878	0.027	Molecular Function	GO:0008237	metallopeptidase activity	0.228025804865172	0.424423516487534	2	2	4	147
GO:0016829 lyase activity	4	0.424423516487534	1.878	0.027	Molecular Function	GO:0016829	lyase activity	0.228025804865172	0.424423516487534	3	1	4	147
GO:0015075 ion transmembrane transporter activity	14	0.424423516487534	6.573	0.021	Molecular Function	GO:0015075	ion transmembrane transporter activity	0.228585131421425	0.424423516487534	7	7	14	673
GO:0008146 sulfotransferase activity	2	0.429262265143262	0.939	0.036	Molecular Function	GO:0008146	sulfotransferase activity	0.231926190721298	0.429262265143262	1	1	2	55
GO:0003688 DNA replication origin binding	1	0.429262265143262	0.469	0.062	Molecular Function	GO:0003688	DNA replication origin binding	0.235087655040636	0.429262265143262	1	0	1	16
GO:0004683 calmodulin-dependent protein kinase activity	1	0.429262265143262	0.469	0.062	Molecular Function	GO:0004683	calmodulin-dependent protein kinase activity	0.235087655040636	0.429262265143262	1	0	1	16
GO:0030547 receptor inhibitor activity	1	0.429262265143262	0.469	0.062	Molecular Function	GO:0030547	receptor inhibitor activity	0.235087655040636	0.429262265143262	1	0	1	16
GO:0043236 laminin binding	1	0.429262265143262	0.469	0.062	Molecular Function	GO:0043236	laminin binding	0.235087655040636	0.429262265143262	0	1	1	16
GO:0051787 misfolded protein binding	1	0.429262265143262	0.469	0.062	Molecular Function	GO:0051787	misfolded protein binding	0.235087655040636	0.429262265143262	1	0	1	16
GO:0006760 folic acid-containing compound metabolic process	2	0.438468083655899	0.926	0.133	Biological Process	GO:0006760	folic acid-containing compound metabolic process	0.025621154413646	0.438468083655899	2	0	2	15
GO:0014829 vascular smooth muscle contraction	2	0.438468083655899	0.926	0.133	Biological Process	GO:0014829	vascular smooth muscle contraction	0.025621154413646	0.438468083655899	1	1	2	15
GO:0015936 coenzyme A metabolic process	2	0.438468083655899	0.926	0.133	Biological Process	GO:0015936	coenzyme A metabolic process	0.025621154413646	0.438468083655899	2	0	2	15
GO:0071276 cellular response to cadmium ion	2	0.438468083655899	0.926	0.133	Biological Process	GO:0071276	cellular response to cadmium ion	0.025621154413646	0.438468083655899	1	1	2	15
GO:0006875 cellular metal ion homeostasis	11	0.438468083655899	5.093	0.033	Biological Process	GO:0006875	cellular metal ion homeostasis	0.0269449282016426	0.438468083655899	5	6	11	336
GO:0042398 cellular modified amino acid biosynthetic process	3	0.438468083655899	1.389	0.077	Biological Process	GO:0042398	cellular modified amino acid biosynthetic process	0.0275339854241742	0.438468083655899	3	0	3	39
GO:0055065 metal ion homeostasis	12	0.438468083655899	5.556	0.031	Biological Process	GO:0055065	metal ion homeostasis	0.0287583436035633	0.438468083655899	5	7	12	383
GO:0032731 positive regulation of interleukin-1 beta production	2	0.438468083655899	0.926	0.125	Biological Process	GO:0032731	positive regulation of interleukin-1 beta production	0.0289616314162733	0.438468083655899	1	1	2	16
GO:0033865 nucleoside bisphosphate metabolic process	2	0.438468083655899	0.926	0.125	Biological Process	GO:0033865	nucleoside bisphosphate metabolic process	0.0289616314162733	0.438468083655899	2	0	2	16
GO:0033875 ribonucleoside bisphosphate metabolic process	2	0.438468083655899	0.926	0.125	Biological Process	GO:0033875	ribonucleoside bisphosphate metabolic process	0.0289616314162733	0.438468083655899	2	0	2	16
GO:0034032 purine nucleoside bisphosphate metabolic process	2	0.438468083655899	0.926	0.125	Biological Process	GO:0034032	purine nucleoside bisphosphate metabolic process	0.0289616314162733	0.438468083655899	2	0	2	16
GO:0055090 acylglycerol homeostasis	2	0.438468083655899	0.926	0.125	Biological Process	GO:0055090	acylglycerol homeostasis	0.0289616314162733	0.438468083655899	2	0	2	16
GO:0070328 triglyceride homeostasis	2	0.438468083655899	0.926	0.125	Biological Process	GO:0070328	triglyceride homeostasis	0.0289616314162733	0.438468083655899	2	0	2	16
GO:0003044 regulation of systemic arterial blood pressure mediated by a chemical signal	3	0.438468083655899	1.389	0.075	Biological Process	GO:0003044	regulation of systemic arterial blood pressure mediated by a chemical signal	0.0294069435498508	0.438468083655899	2	1	3	40
GO:0042592 homeostatic process	27	0.438468083655899	12.500	0.025	Biological Process	GO:0042592	homeostatic process	0.0295678443083554	0.438468083655899	16	11	27	1099
GO:0001101 response to acid chemical	6	0.438468083655899	2.778	0.043	Biological Process	GO:0001101	response to acid chemical	0.0319178922994168	0.438468083655899	5	1	6	141
GO:0010038 response to metal ion	6	0.438468083655899	2.778	0.043	Biological Process	GO:0010038	response to metal ion	0.0319178922994168	0.438468083655899	3	3	6	141
GO:0030859 polarized epithelial cell differentiation	2	0.438468083655899	0.926	0.118	Biological Process	GO:0030859	polarized epithelial cell differentiation	0.032465332620828	0.438468083655899	0	2	2	17
GO:0042737 drug catabolic process	2	0.438468083655899	0.926	0.118	Biological Process	GO:0042737	drug catabolic process	0.032465332620828	0.438468083655899	1	1	2	17
GO:0042738 exogenous drug catabolic process	2	0.438468083655899	0.926	0.118	Biological Process	GO:0042738	exogenous drug catabolic process	0.032465332620828	0.438468083655899	1	1	2	17
GO:0060445 branching involved in salivary gland morphogenesis	2	0.438468083655899	0.926	0.118	Biological Process	GO:0060445	branching involved in salivary gland morphogenesis	0.032465332620828	0.438468083655899	0	2	2	17
GO:0002759 regulation of antimicrobial humoral response	1	0.438468083655899	0.463	0.500	Biological Process	GO:0002759	regulation of antimicrobial humoral response	0.0333708849795915	0.438468083655899	1	0	1	2
GO:0006788 heme oxidation	1	0.438468083655899	0.463	0.500	Biological Process	GO:0006788	heme oxidation	0.0333708849795915	0.438468083655899	1	0	1	2
GO:0006863 purine nucleobase transport	1	0.438468083655899	0.463	0.500	Biological Process	GO:0006863	purine nucleobase transport	0.0333708849795915	0.438468083655899	0	1	1	2
GO:0009257 10-formyltetrahydrofolate biosynthetic process	1	0.438468083655899	0.463	0.500	Biological Process	GO:0009257	10-formyltetrahydrofolate biosynthetic process	0.0333708849795915	0.438468083655899	1	0	1	2
GO:0009826 unidimensional cell growth	1	0.438468083655899	0.463	0.500	Biological Process	GO:0009826	unidimensional cell growth	0.0333708849795915	0.438468083655899	1	0	1	2
GO:0015851 nucleobase transport	1	0.438468083655899	0.463	0.500	Biological Process	GO:0015851	nucleobase transport	0.0333708849795915	0.438468083655899	0	1	1	2
GO:0015855 pyrimidine nucleobase transport	1	0.438468083655899	0.463	0.500	Biological Process	GO:0015855	pyrimidine nucleobase transport	0.0333708849795915	0.438468083655899	0	1	1	2
GO:0015864 pyrimidine nucleoside transport	1	0.438468083655899	0.463	0.500	Biological Process	GO:0015864	pyrimidine nucleoside transport	0.0333708849795915	0.438468083655899	0	1	1	2
GO:0016056 rhodopsin mediated signaling pathway	1	0.438468083655899	0.463	0.500	Biological Process	GO:0016056	rhodopsin mediated signaling pathway	0.0333708849795915	0.438468083655899	1	0	1	2
GO:0016062 adaptation of rhodopsin mediated signaling	1	0.438468083655899	0.463	0.500	Biological Process	GO:0016062	adaptation of rhodopsin mediated signaling	0.0333708849795915	0.438468083655899	1	0	1	2
GO:0019373 epoxygenase P450 pathway	1	0.438468083655899	0.463	0.500	Biological Process	GO:0019373	epoxygenase P450 pathway	0.0333708849795915	0.438468083655899	1	0	1	2
GO:0019478 D-amino acid catabolic process	1	0.438468083655899	0.463	0.500	Biological Process	GO:0019478	D-amino acid catabolic process	0.0333708849795915	0.438468083655899	1	0	1	2
GO:0031179 peptide modification	1	0.438468083655899	0.463	0.500	Biological Process	GO:0031179	peptide modification	0.0333708849795915	0.438468083655899	1	0	1	2
GO:0031247 actin rod assembly	1	0.438468083655899	0.463	0.500	Biological Process	GO:0031247	actin rod assembly	0.0333708849795915	0.438468083655899	1	0	1	2
GO:0032805 positive regulation of low-density lipoprotein particle receptor catabolic process	1	0.438468083655899	0.463	0.500	Biological Process	GO:0032805	positive regulation of low-density lipoprotein particle receptor catabolic process	0.0333708849795915	0.438468083655899	1	0	1	2
GO:0032915 positive regulation of transforming growth factor beta2 production	1	0.438468083655899	0.463	0.500	Biological Process	GO:0032915	positive regulation of transforming growth factor beta2 production	0.0333708849795915	0.438468083655899	1	0	1	2
GO:0034395 regulation of transcription from RNA polymerase II promoter in response to iron	1	0.438468083655899	0.463	0.500	Biological Process	GO:0034395	regulation of transcription from RNA polymerase II promoter in response to iron	0.0333708849795915	0.438468083655899	1	0	1	2
GO:0035600 tRNA methylthiolation	1	0.438468083655899	0.463	0.500	Biological Process	GO:0035600	tRNA methylthiolation	0.0333708849795915	0.438468083655899	1	0	1	2
GO:0035811 negative regulation of urine volume	1	0.438468083655899	0.463	0.500	Biological Process	GO:0035811	negative regulation of urine volume	0.0333708849795915	0.438468083655899	1	0	1	2
GO:0036112 medium-chain fatty-acyl-CoA metabolic process	1	0.438468083655899	0.463	0.500	Biological Process	GO:0036112	medium-chain fatty-acyl-CoA metabolic process	0.0333708849795915	0.438468083655899	1	0	1	2
GO:0036115 fatty-acyl-CoA catabolic process	1	0.438468083655899	0.463	0.500	Biological Process	GO:0036115	fatty-acyl-CoA catabolic process	0.0333708849795915	0.438468083655899	1	0	1	2
GO:0036367 light adaption	1	0.438468083655899	0.463	0.500	Biological Process	GO:0036367	light adaption	0.0333708849795915	0.438468083655899	1	0	1	2
GO:0042222 interleukin-1 biosynthetic process	1	0.438468083655899	0.463	0.500	Biological Process	GO:0042222	interleukin-1 biosynthetic process	0.0333708849795915	0.438468083655899	0	1	1	2
GO:0043111 replication fork arrest	1	0.438468083655899	0.463	0.500	Biological Process	GO:0043111	replication fork arrest	0.0333708849795915	0.438468083655899	1	0	1	2
GO:0045360 regulation of interleukin-1 biosynthetic process	1	0.438468083655899	0.463	0.500	Biological Process	GO:0045360	regulation of interleukin-1 biosynthetic process	0.0333708849795915	0.438468083655899	0	1	1	2
GO:0045362 positive regulation of interleukin-1 biosynthetic process	1	0.438468083655899	0.463	0.500	Biological Process	GO:0045362	positive regulation of interleukin-1 biosynthetic process	0.0333708849795915	0.438468083655899	0	1	1	2
GO:0045903 positive regulation of translational fidelity	1	0.438468083655899	0.463	0.500	Biological Process	GO:0045903	positive regulation of translational fidelity	0.0333708849795915	0.438468083655899	1	0	1	2
GO:0050720 interleukin-1 beta biosynthetic process	1	0.438468083655899	0.463	0.500	Biological Process	GO:0050720	interleukin-1 beta biosynthetic process	0.0333708849795915	0.438468083655899	0	1	1	2
GO:0050722 regulation of interleukin-1 beta biosynthetic process	1	0.438468083655899	0.463	0.500	Biological Process	GO:0050722	regulation of interleukin-1 beta biosynthetic process	0.0333708849795915	0.438468083655899	0	1	1	2
GO:0050725 positive regulation of interleukin-1 beta biosynthetic process	1	0.438468083655899	0.463	0.500	Biological Process	GO:0050725	positive regulation of interleukin-1 beta biosynthetic process	0.0333708849795915	0.438468083655899	0	1	1	2
GO:0050968 detection of chemical stimulus involved in sensory perception of pain	1	0.438468083655899	0.463	0.500	Biological Process	GO:0050968	detection of chemical stimulus involved in sensory perception of pain	0.0333708849795915	0.438468083655899	0	1	1	2
GO:0051673 membrane disruption in other organism	1	0.438468083655899	0.463	0.500	Biological Process	GO:0051673	membrane disruption in other organism	0.0333708849795915	0.438468083655899	0	1	1	2
GO:0051835 positive regulation of synapse structural plasticity	1	0.438468083655899	0.463	0.500	Biological Process	GO:0051835	positive regulation of synapse structural plasticity	0.0333708849795915	0.438468083655899	1	0	1	2
GO:0060031 mediolateral intercalation	1	0.438468083655899	0.463	0.500	Biological Process	GO:0060031	mediolateral intercalation	0.0333708849795915	0.438468083655899	1	0	1	2
GO:0060584 regulation of prostaglandin-endoperoxide synthase activity	1	0.438468083655899	0.463	0.500	Biological Process	GO:0060584	regulation of prostaglandin-endoperoxide synthase activity	0.0333708849795915	0.438468083655899	0	1	1	2
GO:0060585 positive regulation of prostaglandin-endoperoxide synthase activity	1	0.438468083655899	0.463	0.500	Biological Process	GO:0060585	positive regulation of prostaglandin-endoperoxide synthase activity	0.0333708849795915	0.438468083655899	0	1	1	2
GO:0060775 planar cell polarity pathway involved in gastrula mediolateral intercalation	1	0.438468083655899	0.463	0.500	Biological Process	GO:0060775	planar cell polarity pathway involved in gastrula mediolateral intercalation	0.0333708849795915	0.438468083655899	1	0	1	2
GO:0072573 tolerance induction to lipopolysaccharide	1	0.438468083655899	0.463	0.500	Biological Process	GO:0072573	tolerance induction to lipopolysaccharide	0.0333708849795915	0.438468083655899	1	0	1	2
GO:0086023 adrenergic receptor signaling pathway involved in heart process	1	0.438468083655899	0.463	0.500	Biological Process	GO:0086023	adrenergic receptor signaling pathway involved in heart process	0.0333708849795915	0.438468083655899	0	1	1	2
GO:0099562 maintenance of postsynaptic density structure	1	0.438468083655899	0.463	0.500	Biological Process	GO:0099562	maintenance of postsynaptic density structure	0.0333708849795915	0.438468083655899	1	0	1	2
GO:1902949 positive regulation of tau-protein kinase activity	1	0.438468083655899	0.463	0.500	Biological Process	GO:1902949	positive regulation of tau-protein kinase activity	0.0333708849795915	0.438468083655899	0	1	1	2
GO:1904101 response to acadesine	1	0.438468083655899	0.463	0.500	Biological Process	GO:1904101	response to acadesine	0.0333708849795915	0.438468083655899	1	0	1	2
GO:1904207 regulation of chemokine (C-C motif) ligand 2 secretion	1	0.438468083655899	0.463	0.500	Biological Process	GO:1904207	regulation of chemokine (C-C motif) ligand 2 secretion	0.0333708849795915	0.438468083655899	1	0	1	2
GO:1904209 positive regulation of chemokine (C-C motif) ligand 2 secretion	1	0.438468083655899	0.463	0.500	Biological Process	GO:1904209	positive regulation of chemokine (C-C motif) ligand 2 secretion	0.0333708849795915	0.438468083655899	1	0	1	2
GO:1904674 positive regulation of somatic stem cell population maintenance	1	0.438468083655899	0.463	0.500	Biological Process	GO:1904674	positive regulation of somatic stem cell population maintenance	0.0333708849795915	0.438468083655899	0	1	1	2
GO:1904823 purine nucleobase transmembrane transport	1	0.438468083655899	0.463	0.500	Biological Process	GO:1904823	purine nucleobase transmembrane transport	0.0333708849795915	0.438468083655899	0	1	1	2
GO:1904975 response to bleomycin	1	0.438468083655899	0.463	0.500	Biological Process	GO:1904975	response to bleomycin	0.0333708849795915	0.438468083655899	1	0	1	2
GO:1904976 cellular response to bleomycin	1	0.438468083655899	0.463	0.500	Biological Process	GO:1904976	cellular response to bleomycin	0.0333708849795915	0.438468083655899	1	0	1	2
GO:2000182 regulation of progesterone biosynthetic process	1	0.438468083655899	0.463	0.500	Biological Process	GO:2000182	regulation of progesterone biosynthetic process	0.0333708849795915	0.438468083655899	0	1	1	2
GO:0005242 inward rectifier potassium channel activity	1	0.448758107665228	0.469	0.059	Molecular Function	GO:0005242	inward rectifier potassium channel activity	0.247801375639649	0.448758107665228	1	0	1	17
GO:0016289 CoA hydrolase activity	1	0.448758107665228	0.469	0.059	Molecular Function	GO:0016289	CoA hydrolase activity	0.247801375639649	0.448758107665228	1	0	1	17
GO:0016755 transferase activity, transferring amino-acyl groups	1	0.448758107665228	0.469	0.059	Molecular Function	GO:0016755	transferase activity, transferring amino-acyl groups	0.247801375639649	0.448758107665228	1	0	1	17
GO:0071453 cellular response to oxygen levels	4	0.451015405440753	1.852	0.055	Biological Process	GO:0071453	cellular response to oxygen levels	0.0344706700368976	0.451015405440753	3	1	4	73
GO:0016323 basolateral plasma membrane	5	0.453051647190337	2.358	0.048	Cellular Component	GO:0016323	basolateral plasma membrane	0.0290352127535306	0.453051647190337	5	0	5	105
GO:0005783 endoplasmic reticulum	23	0.453051647190337	10.849	0.025	Cellular Component	GO:0005783	endoplasmic reticulum	0.0293492398555063	0.453051647190337	18	5	23	925
GO:0005606 laminin-1 complex	1	0.453051647190337	0.472	0.500	Cellular Component	GO:0005606	laminin-1 complex	0.0324795328326876	0.453051647190337	0	1	1	2
GO:0036019 endolysosome	1	0.453051647190337	0.472	0.500	Cellular Component	GO:0036019	endolysosome	0.0324795328326876	0.453051647190337	1	0	1	2
GO:0042587 glycogen granule	1	0.453051647190337	0.472	0.500	Cellular Component	GO:0042587	glycogen granule	0.0324795328326876	0.453051647190337	1	0	1	2
GO:0097519 DNA recombinase complex	1	0.453051647190337	0.472	0.500	Cellular Component	GO:0097519	DNA recombinase complex	0.0324795328326876	0.453051647190337	1	0	1	2
GO:1990667 PCSK9-AnxA2 complex	1	0.453051647190337	0.472	0.500	Cellular Component	GO:1990667	PCSK9-AnxA2 complex	0.0324795328326876	0.453051647190337	1	0	1	2
GO:0031225 anchored component of membrane	3	0.453051647190337	1.415	0.070	Cellular Component	GO:0031225	anchored component of membrane	0.0330605256057814	0.453051647190337	3	0	3	43
GO:0006082 organic acid metabolic process	18	0.457424822554405	8.333	0.027	Biological Process	GO:0006082	organic acid metabolic process	0.0351074285775539	0.457424822554405	16	2	18	673
GO:0016746 transferase activity, transferring acyl groups	5	0.459669662437049	2.347	0.024	Molecular Function	GO:0016746	transferase activity, transferring acyl groups	0.254522082378154	0.459669662437049	3	2	5	205
GO:0005057 receptor signaling protein activity	2	0.460845691514167	0.939	0.034	Molecular Function	GO:0005057	receptor signaling protein activity	0.25656764671288	0.460845691514167	1	1	2	59
GO:0016811 hydrolase activity, acting on carbon-nitrogen (but not peptide) bonds, in linear amides	2	0.460845691514167	0.939	0.034	Molecular Function	GO:0016811	hydrolase activity, acting on carbon-nitrogen (but not peptide) bonds, in linear amides	0.25656764671288	0.460845691514167	1	1	2	59
GO:0006261 DNA-dependent DNA replication	5	0.461049059592438	2.315	0.046	Biological Process	GO:0006261	DNA-dependent DNA replication	0.0356344012400309	0.461049059592438	4	1	5	108
GO:0030574 collagen catabolic process	2	0.461049059592438	0.926	0.111	Biological Process	GO:0030574	collagen catabolic process	0.0361258736482193	0.461049059592438	0	2	2	18
GO:0034122 negative regulation of toll-like receptor signaling pathway	2	0.461049059592438	0.926	0.111	Biological Process	GO:0034122	negative regulation of toll-like receptor signaling pathway	0.0361258736482193	0.461049059592438	2	0	2	18
GO:0044243 multicellular organism catabolic process	2	0.461049059592438	0.926	0.111	Biological Process	GO:0044243	multicellular organism catabolic process	0.0361258736482193	0.461049059592438	0	2	2	18
GO:0045736 negative regulation of cyclin-dependent protein serine/threonine kinase activity	2	0.461049059592438	0.926	0.111	Biological Process	GO:0045736	negative regulation of cyclin-dependent protein serine/threonine kinase activity	0.0361258736482193	0.461049059592438	2	0	2	18
GO:0002067 glandular epithelial cell differentiation	3	0.468404767549419	1.389	0.068	Biological Process	GO:0002067	glandular epithelial cell differentiation	0.037553476333497	0.468404767549419	2	1	3	44
GO:1901655 cellular response to ketone	3	0.468404767549419	1.389	0.068	Biological Process	GO:1901655	cellular response to ketone	0.037553476333497	0.468404767549419	3	0	3	44
GO:0032732 positive regulation of interleukin-1 production	2	0.468404767549419	0.926	0.105	Biological Process	GO:0032732	positive regulation of interleukin-1 production	0.0399370370119065	0.468404767549419	1	1	2	19
GO:0046686 response to cadmium ion	2	0.468404767549419	0.926	0.105	Biological Process	GO:0046686	response to cadmium ion	0.0399370370119065	0.468404767549419	1	1	2	19
GO:0051383 kinetochore organization	2	0.468404767549419	0.926	0.105	Biological Process	GO:0051383	kinetochore organization	0.0399370370119065	0.468404767549419	2	0	2	19
GO:1904030 negative regulation of cyclin-dependent protein kinase activity	2	0.468404767549419	0.926	0.105	Biological Process	GO:1904030	negative regulation of cyclin-dependent protein kinase activity	0.0399370370119065	0.468404767549419	2	0	2	19
GO:0055076 transition metal ion homeostasis	4	0.468404767549419	1.852	0.052	Biological Process	GO:0055076	transition metal ion homeostasis	0.0407228469970025	0.468404767549419	2	2	4	77
GO:0006275 regulation of DNA replication	5	0.468404767549419	2.315	0.044	Biological Process	GO:0006275	regulation of DNA replication	0.0420027600369967	0.468404767549419	4	1	5	113
GO:0070988 demethylation	3	0.468404767549419	1.389	0.065	Biological Process	GO:0070988	demethylation	0.0420146428201206	0.468404767549419	3	0	3	46
GO:0055088 lipid homeostasis	4	0.468404767549419	1.852	0.051	Biological Process	GO:0055088	lipid homeostasis	0.0423799892142765	0.468404767549419	4	0	4	78
GO:0010035 response to inorganic substance	8	0.468404767549419	3.704	0.034	Biological Process	GO:0010035	response to inorganic substance	0.0435320233750892	0.468404767549419	4	4	8	233
GO:0003081 regulation of systemic arterial blood pressure by renin-angiotensin	2	0.468404767549419	0.926	0.100	Biological Process	GO:0003081	regulation of systemic arterial blood pressure by renin-angiotensin	0.0438927683518727	0.468404767549419	2	0	2	20
GO:0007339 binding of sperm to zona pellucida	2	0.468404767549419	0.926	0.100	Biological Process	GO:0007339	binding of sperm to zona pellucida	0.0438927683518727	0.468404767549419	0	2	2	20
GO:0042572 retinol metabolic process	2	0.468404767549419	0.926	0.100	Biological Process	GO:0042572	retinol metabolic process	0.0438927683518727	0.468404767549419	1	1	2	20
GO:0060571 morphogenesis of an epithelial fold	2	0.468404767549419	0.926	0.100	Biological Process	GO:0060571	morphogenesis of an epithelial fold	0.0438927683518727	0.468404767549419	1	1	2	20
GO:0010817 regulation of hormone levels	9	0.468404767549419	4.167	0.033	Biological Process	GO:0010817	regulation of hormone levels	0.0439990673208665	0.468404767549419	4	5	9	276
GO:0072330 monocarboxylic acid biosynthetic process	5	0.468404767549419	2.315	0.043	Biological Process	GO:0072330	monocarboxylic acid biosynthetic process	0.0475620753286692	0.468404767549419	4	1	5	117
GO:0000462 maturation of SSU-rRNA from tricistronic rRNA transcript (SSU-rRNA, 5.8S rRNA, LSU-rRNA)	2	0.468404767549419	0.926	0.095	Biological Process	GO:0000462	maturation of SSU-rRNA from tricistronic rRNA transcript (SSU-rRNA, 5.8S rRNA, LSU-rRNA)	0.0479871727471531	0.468404767549419	2	0	2	21
GO:0007214 gamma-aminobutyric acid signaling pathway	2	0.468404767549419	0.926	0.095	Biological Process	GO:0007214	gamma-aminobutyric acid signaling pathway	0.0479871727471531	0.468404767549419	0	2	2	21
GO:0035036 sperm-egg recognition	2	0.468404767549419	0.926	0.095	Biological Process	GO:0035036	sperm-egg recognition	0.0479871727471531	0.468404767549419	0	2	2	21
GO:0042558 pteridine-containing compound metabolic process	2	0.468404767549419	0.926	0.095	Biological Process	GO:0042558	pteridine-containing compound metabolic process	0.0479871727471531	0.468404767549419	2	0	2	21
GO:0044273 sulfur compound catabolic process	2	0.468404767549419	0.926	0.095	Biological Process	GO:0044273	sulfur compound catabolic process	0.0479871727471531	0.468404767549419	2	0	2	21
GO:0002246 wound healing involved in inflammatory response	1	0.468404767549419	0.463	0.333	Biological Process	GO:0002246	wound healing involved in inflammatory response	0.0496382701641966	0.468404767549419	1	0	1	3
GO:0002326 B cell lineage commitment	1	0.468404767549419	0.463	0.333	Biological Process	GO:0002326	B cell lineage commitment	0.0496382701641966	0.468404767549419	1	0	1	3
GO:0002331 pre-B cell allelic exclusion	1	0.468404767549419	0.463	0.333	Biological Process	GO:0002331	pre-B cell allelic exclusion	0.0496382701641966	0.468404767549419	1	0	1	3
GO:0003138 primary heart field specification	1	0.468404767549419	0.463	0.333	Biological Process	GO:0003138	primary heart field specification	0.0496382701641966	0.468404767549419	1	0	1	3
GO:0006533 aspartate catabolic process	1	0.468404767549419	0.463	0.333	Biological Process	GO:0006533	aspartate catabolic process	0.0496382701641966	0.468404767549419	1	0	1	3
GO:0006701 progesterone biosynthetic process	1	0.468404767549419	0.463	0.333	Biological Process	GO:0006701	progesterone biosynthetic process	0.0496382701641966	0.468404767549419	0	1	1	3
GO:0006787 porphyrin-containing compound catabolic process	1	0.468404767549419	0.463	0.333	Biological Process	GO:0006787	porphyrin-containing compound catabolic process	0.0496382701641966	0.468404767549419	1	0	1	3
GO:0009642 response to light intensity	1	0.468404767549419	0.463	0.333	Biological Process	GO:0009642	response to light intensity	0.0496382701641966	0.468404767549419	1	0	1	3
GO:0010273 detoxification of copper ion	1	0.468404767549419	0.463	0.333	Biological Process	GO:0010273	detoxification of copper ion	0.0496382701641966	0.468404767549419	0	1	1	3
GO:0010481 epidermal cell division	1	0.468404767549419	0.463	0.333	Biological Process	GO:0010481	epidermal cell division	0.0496382701641966	0.468404767549419	0	1	1	3
GO:0010482 regulation of epidermal cell division	1	0.468404767549419	0.463	0.333	Biological Process	GO:0010482	regulation of epidermal cell division	0.0496382701641966	0.468404767549419	0	1	1	3
GO:0010890 positive regulation of sequestering of triglyceride	1	0.468404767549419	0.463	0.333	Biological Process	GO:0010890	positive regulation of sequestering of triglyceride	0.0496382701641966	0.468404767549419	1	0	1	3
GO:0010989 negative regulation of low-density lipoprotein particle clearance	1	0.468404767549419	0.463	0.333	Biological Process	GO:0010989	negative regulation of low-density lipoprotein particle clearance	0.0496382701641966	0.468404767549419	1	0	1	3
GO:0014826 vein smooth muscle contraction	1	0.468404767549419	0.463	0.333	Biological Process	GO:0014826	vein smooth muscle contraction	0.0496382701641966	0.468404767549419	0	1	1	3
GO:0014839 myoblast migration involved in skeletal muscle regeneration	1	0.468404767549419	0.463	0.333	Biological Process	GO:0014839	myoblast migration involved in skeletal muscle regeneration	0.0496382701641966	0.468404767549419	1	0	1	3
GO:0015889 cobalamin transport	1	0.468404767549419	0.463	0.333	Biological Process	GO:0015889	cobalamin transport	0.0496382701641966	0.468404767549419	1	0	1	3
GO:0018120 peptidyl-arginine ADP-ribosylation	1	0.468404767549419	0.463	0.333	Biological Process	GO:0018120	peptidyl-arginine ADP-ribosylation	0.0496382701641966	0.468404767549419	0	1	1	3
GO:0021912 regulation of transcription from RNA polymerase II promoter involved in spinal cord motor neuron fate specification	1	0.468404767549419	0.463	0.333	Biological Process	GO:0021912	regulation of transcription from RNA polymerase II promoter involved in spinal cord motor neuron fate specification	0.0496382701641966	0.468404767549419	0	1	1	3
GO:0023041 neuronal signal transduction	1	0.468404767549419	0.463	0.333	Biological Process	GO:0023041	neuronal signal transduction	0.0496382701641966	0.468404767549419	1	0	1	3
GO:0032714 negative regulation of interleukin-5 production	1	0.468404767549419	0.463	0.333	Biological Process	GO:0032714	negative regulation of interleukin-5 production	0.0496382701641966	0.468404767549419	0	1	1	3
GO:0033015 tetrapyrrole catabolic process	1	0.468404767549419	0.463	0.333	Biological Process	GO:0033015	tetrapyrrole catabolic process	0.0496382701641966	0.468404767549419	1	0	1	3
GO:0033366 protein localization to secretory granule	1	0.468404767549419	0.463	0.333	Biological Process	GO:0033366	protein localization to secretory granule	0.0496382701641966	0.468404767549419	0	1	1	3
GO:0033693 neurofilament bundle assembly	1	0.468404767549419	0.463	0.333	Biological Process	GO:0033693	neurofilament bundle assembly	0.0496382701641966	0.468404767549419	0	1	1	3
GO:0035021 negative regulation of Rac protein signal transduction	1	0.468404767549419	0.463	0.333	Biological Process	GO:0035021	negative regulation of Rac protein signal transduction	0.0496382701641966	0.468404767549419	0	1	1	3
GO:0035426 extracellular matrix-cell signaling	1	0.468404767549419	0.463	0.333	Biological Process	GO:0035426	extracellular matrix-cell signaling	0.0496382701641966	0.468404767549419	0	1	1	3
GO:0038128 ERBB2 signaling pathway	1	0.468404767549419	0.463	0.333	Biological Process	GO:0038128	ERBB2 signaling pathway	0.0496382701641966	0.468404767549419	1	0	1	3
GO:0042167 heme catabolic process	1	0.468404767549419	0.463	0.333	Biological Process	GO:0042167	heme catabolic process	0.0496382701641966	0.468404767549419	1	0	1	3
GO:0043137 DNA replication, removal of RNA primer	1	0.468404767549419	0.463	0.333	Biological Process	GO:0043137	DNA replication, removal of RNA primer	0.0496382701641966	0.468404767549419	1	0	1	3
GO:0043385 mycotoxin metabolic process	1	0.468404767549419	0.463	0.333	Biological Process	GO:0043385	mycotoxin metabolic process	0.0496382701641966	0.468404767549419	1	0	1	3
GO:0044208 'de novo' AMP biosynthetic process	1	0.468404767549419	0.463	0.333	Biological Process	GO:0044208	'de novo' AMP biosynthetic process	0.0496382701641966	0.468404767549419	0	1	1	3
GO:0044333 Wnt signaling pathway involved in digestive tract morphogenesis	1	0.468404767549419	0.463	0.333	Biological Process	GO:0044333	Wnt signaling pathway involved in digestive tract morphogenesis	0.0496382701641966	0.468404767549419	1	0	1	3
GO:0045337 farnesyl diphosphate biosynthetic process	1	0.468404767549419	0.463	0.333	Biological Process	GO:0045337	farnesyl diphosphate biosynthetic process	0.0496382701641966	0.468404767549419	1	0	1	3
GO:0045726 positive regulation of integrin biosynthetic process	1	0.468404767549419	0.463	0.333	Biological Process	GO:0045726	positive regulation of integrin biosynthetic process	0.0496382701641966	0.468404767549419	1	0	1	3
GO:0046149 pigment catabolic process	1	0.468404767549419	0.463	0.333	Biological Process	GO:0046149	pigment catabolic process	0.0496382701641966	0.468404767549419	1	0	1	3
GO:0046416 D-amino acid metabolic process	1	0.468404767549419	0.463	0.333	Biological Process	GO:0046416	D-amino acid metabolic process	0.0496382701641966	0.468404767549419	1	0	1	3
GO:0046541 saliva secretion	1	0.468404767549419	0.463	0.333	Biological Process	GO:0046541	saliva secretion	0.0496382701641966	0.468404767549419	1	0	1	3
GO:0048209 regulation of vesicle targeting, to, from or within Golgi	1	0.468404767549419	0.463	0.333	Biological Process	GO:0048209	regulation of vesicle targeting, to, from or within Golgi	0.0496382701641966	0.468404767549419	1	0	1	3
GO:0050955 thermoception	1	0.468404767549419	0.463	0.333	Biological Process	GO:0050955	thermoception	0.0496382701641966	0.468404767549419	0	1	1	3
GO:0050966 detection of mechanical stimulus involved in sensory perception of pain	1	0.468404767549419	0.463	0.333	Biological Process	GO:0050966	detection of mechanical stimulus involved in sensory perception of pain	0.0496382701641966	0.468404767549419	0	1	1	3
GO:0051005 negative regulation of lipoprotein lipase activity	1	0.468404767549419	0.463	0.333	Biological Process	GO:0051005	negative regulation of lipoprotein lipase activity	0.0496382701641966	0.468404767549419	1	0	1	3
GO:0051792 medium-chain fatty acid biosynthetic process	1	0.468404767549419	0.463	0.333	Biological Process	GO:0051792	medium-chain fatty acid biosynthetic process	0.0496382701641966	0.468404767549419	1	0	1	3
GO:0051823 regulation of synapse structural plasticity	1	0.468404767549419	0.463	0.333	Biological Process	GO:0051823	regulation of synapse structural plasticity	0.0496382701641966	0.468404767549419	1	0	1	3
GO:0055095 lipoprotein particle mediated signaling	1	0.468404767549419	0.463	0.333	Biological Process	GO:0055095	lipoprotein particle mediated signaling	0.0496382701641966	0.468404767549419	1	0	1	3
GO:0055096 low-density lipoprotein particle mediated signaling	1	0.468404767549419	0.463	0.333	Biological Process	GO:0055096	low-density lipoprotein particle mediated signaling	0.0496382701641966	0.468404767549419	1	0	1	3
GO:0060024 rhythmic synaptic transmission	1	0.468404767549419	0.463	0.333	Biological Process	GO:0060024	rhythmic synaptic transmission	0.0496382701641966	0.468404767549419	1	0	1	3
GO:0060086 circadian temperature homeostasis	1	0.468404767549419	0.463	0.333	Biological Process	GO:0060086	circadian temperature homeostasis	0.0496382701641966	0.468404767549419	0	1	1	3
GO:0061687 detoxification of inorganic compound	1	0.468404767549419	0.463	0.333	Biological Process	GO:0061687	detoxification of inorganic compound	0.0496382701641966	0.468404767549419	0	1	1	3
GO:0070086 ubiquitin-dependent endocytosis	1	0.468404767549419	0.463	0.333	Biological Process	GO:0070086	ubiquitin-dependent endocytosis	0.0496382701641966	0.468404767549419	0	1	1	3
GO:0071163 DNA replication preinitiation complex assembly	1	0.468404767549419	0.463	0.333	Biological Process	GO:0071163	DNA replication preinitiation complex assembly	0.0496382701641966	0.468404767549419	1	0	1	3
GO:0071286 cellular response to magnesium ion	1	0.468404767549419	0.463	0.333	Biological Process	GO:0071286	cellular response to magnesium ion	0.0496382701641966	0.468404767549419	1	0	1	3
GO:0071420 cellular response to histamine	1	0.468404767549419	0.463	0.333	Biological Process	GO:0071420	cellular response to histamine	0.0496382701641966	0.468404767549419	0	1	1	3
GO:0072708 response to sorbitol	1	0.468404767549419	0.463	0.333	Biological Process	GO:0072708	response to sorbitol	0.0496382701641966	0.468404767549419	1	0	1	3
GO:0090081 regulation of heart induction by regulation of canonical Wnt signaling pathway	1	0.468404767549419	0.463	0.333	Biological Process	GO:0090081	regulation of heart induction by regulation of canonical Wnt signaling pathway	0.0496382701641966	0.468404767549419	1	0	1	3
GO:0090082 positive regulation of heart induction by negative regulation of canonical Wnt signaling pathway	1	0.468404767549419	0.463	0.333	Biological Process	GO:0090082	positive regulation of heart induction by negative regulation of canonical Wnt signaling pathway	0.0496382701641966	0.468404767549419	1	0	1	3
GO:0090272 negative regulation of fibroblast growth factor production	1	0.468404767549419	0.463	0.333	Biological Process	GO:0090272	negative regulation of fibroblast growth factor production	0.0496382701641966	0.468404767549419	1	0	1	3
GO:0090594 inflammatory response to wounding	1	0.468404767549419	0.463	0.333	Biological Process	GO:0090594	inflammatory response to wounding	0.0496382701641966	0.468404767549419	1	0	1	3
GO:0097501 stress response to metal ion	1	0.468404767549419	0.463	0.333	Biological Process	GO:0097501	stress response to metal ion	0.0496382701641966	0.468404767549419	0	1	1	3
GO:0100012 regulation of heart induction by canonical Wnt signaling pathway	1	0.468404767549419	0.463	0.333	Biological Process	GO:0100012	regulation of heart induction by canonical Wnt signaling pathway	0.0496382701641966	0.468404767549419	1	0	1	3
GO:1902513 regulation of organelle transport along microtubule	1	0.468404767549419	0.463	0.333	Biological Process	GO:1902513	regulation of organelle transport along microtubule	0.0496382701641966	0.468404767549419	0	1	1	3
GO:1902595 regulation of DNA replication origin binding	1	0.468404767549419	0.463	0.333	Biological Process	GO:1902595	regulation of DNA replication origin binding	0.0496382701641966	0.468404767549419	1	0	1	3
GO:1902990 mitotic telomere maintenance via semi-conservative replication	1	0.468404767549419	0.463	0.333	Biological Process	GO:1902990	mitotic telomere maintenance via semi-conservative replication	0.0496382701641966	0.468404767549419	1	0	1	3
GO:1903929 primary palate development	1	0.468404767549419	0.463	0.333	Biological Process	GO:1903929	primary palate development	0.0496382701641966	0.468404767549419	1	0	1	3
GO:1990169 stress response to copper ion	1	0.468404767549419	0.463	0.333	Biological Process	GO:1990169	stress response to copper ion	0.0496382701641966	0.468404767549419	0	1	1	3
GO:1990456 mitochondrion-ER tethering	1	0.468404767549419	0.463	0.333	Biological Process	GO:1990456	mitochondrion-ER tethering	0.0496382701641966	0.468404767549419	0	1	1	3
GO:0046872 metal ion binding	39	0.473070113269643	18.310	0.018	Molecular Function	GO:0046872	metal ion binding	0.26408906474508	0.473070113269643	25	14	39	2119
GO:0019752 carboxylic acid metabolic process	16	0.47641080036501	7.407	0.026	Biological Process	GO:0019752	carboxylic acid metabolic process	0.0506396836611492	0.47641080036501	15	1	16	607
GO:0045740 positive regulation of DNA replication	3	0.483407749054116	1.389	0.060	Biological Process	GO:0045740	positive regulation of DNA replication	0.051693892239891	0.483407749054116	2	1	3	50
GO:0051262 protein tetramerization	3	0.483407749054116	1.389	0.060	Biological Process	GO:0051262	protein tetramerization	0.051693892239891	0.483407749054116	1	2	3	50
GO:0010453 regulation of cell fate commitment	2	0.483916629708612	0.926	0.091	Biological Process	GO:0010453	regulation of cell fate commitment	0.0522145111053608	0.483916629708612	1	1	2	22
GO:0060384 innervation	2	0.483916629708612	0.926	0.091	Biological Process	GO:0060384	innervation	0.0522145111053608	0.483916629708612	0	2	2	22
GO:0070266 necroptotic process	2	0.483916629708612	0.926	0.091	Biological Process	GO:0070266	necroptotic process	0.0522145111053608	0.483916629708612	2	0	2	22
GO:0031256 leading edge membrane	4	0.484208981085599	1.887	0.052	Cellular Component	GO:0031256	leading edge membrane	0.0374350013520735	0.484208981085599	1	3	4	77
GO:0005811 lipid particle	3	0.484208981085599	1.415	0.065	Cellular Component	GO:0005811	lipid particle	0.0392541288668913	0.484208981085599	2	1	3	46
GO:0044425 membrane part	94	0.484208981085599	44.340	0.019	Cellular Component	GO:0044425	membrane part	0.041875883069426	0.484208981085599	60	34	94	4965
GO:0005760 gamma DNA polymerase complex	1	0.484208981085599	0.472	0.333	Cellular Component	GO:0005760	gamma DNA polymerase complex	0.0483233717821288	0.484208981085599	1	0	1	3
GO:0005944 phosphatidylinositol 3-kinase complex, class IB	1	0.484208981085599	0.472	0.333	Cellular Component	GO:0005944	phosphatidylinositol 3-kinase complex, class IB	0.0483233717821288	0.484208981085599	1	0	1	3
GO:0042583 chromaffin granule	1	0.484208981085599	0.472	0.333	Cellular Component	GO:0042583	chromaffin granule	0.0483233717821288	0.484208981085599	0	1	1	3
GO:0044294 dendritic growth cone	1	0.484208981085599	0.472	0.333	Cellular Component	GO:0044294	dendritic growth cone	0.0483233717821288	0.484208981085599	0	1	1	3
GO:0097418 neurofibrillary tangle	1	0.484208981085599	0.472	0.333	Cellular Component	GO:0097418	neurofibrillary tangle	0.0483233717821288	0.484208981085599	0	1	1	3
GO:0097442 CA3 pyramidal cell dendrite	1	0.484208981085599	0.472	0.333	Cellular Component	GO:0097442	CA3 pyramidal cell dendrite	0.0483233717821288	0.484208981085599	1	0	1	3
GO:0000791 euchromatin	2	0.484208981085599	0.943	0.091	Cellular Component	GO:0000791	euchromatin	0.0497295710304128	0.484208981085599	2	0	2	22
GO:0032590 dendrite membrane	2	0.484208981085599	0.943	0.091	Cellular Component	GO:0032590	dendrite membrane	0.0497295710304128	0.484208981085599	1	1	2	22
GO:0003823 antigen binding	1	0.484380192035567	0.469	0.053	Molecular Function	GO:0003823	antigen binding	0.27260125784755	0.484380192035567	1	0	1	19
GO:0005227 calcium activated cation channel activity	1	0.484380192035567	0.469	0.053	Molecular Function	GO:0005227	calcium activated cation channel activity	0.27260125784755	0.484380192035567	0	1	1	19
GO:0071855 neuropeptide receptor binding	1	0.484380192035567	0.469	0.053	Molecular Function	GO:0071855	neuropeptide receptor binding	0.27260125784755	0.484380192035567	0	1	1	19
GO:0098660 inorganic ion transmembrane transport	15	0.485357322605649	6.944	0.027	Biological Process	GO:0098660	inorganic ion transmembrane transport	0.0525258245722877	0.485357322605649	8	7	15	562
GO:0005253 anion channel activity	2	0.486037171602819	0.939	0.032	Molecular Function	GO:0005253	anion channel activity	0.275083946516061	0.486037171602819	0	2	2	62
GO:0015297 antiporter activity	2	0.486037171602819	0.939	0.032	Molecular Function	GO:0015297	antiporter activity	0.275083946516061	0.486037171602819	2	0	2	62
GO:0004523 RNA-DNA hybrid ribonuclease activity	3	0.486037171602819	1.408	0.027	Molecular Function	GO:0004523	RNA-DNA hybrid ribonuclease activity	0.27573969644638	0.486037171602819	2	1	3	110
GO:0043436 oxoacid metabolic process	17	0.491789934042661	7.870	0.026	Biological Process	GO:0043436	oxoacid metabolic process	0.0534361788307622	0.491789934042661	16	1	17	660
GO:0042493 response to drug	5	0.491789934042661	2.315	0.041	Biological Process	GO:0042493	response to drug	0.0535378251896153	0.491789934042661	2	3	5	121
GO:0051704 multi-organism process	24	0.493509698733524	11.111	0.024	Biological Process	GO:0051704	multi-organism process	0.0538835252310206	0.493509698733524	12	12	24	1010
GO:0005230 extracellular ligand-gated ion channel activity	2	0.493918440692017	0.939	0.032	Molecular Function	GO:0005230	extracellular ligand-gated ion channel activity	0.281253326936474	0.493918440692017	0	2	2	63
GO:0097367 carbohydrate derivative binding	31	0.493918440692017	14.554	0.019	Molecular Function	GO:0097367	carbohydrate derivative binding	0.282196391449763	0.493918440692017	18	13	31	1673
GO:0004712 protein serine/threonine/tyrosine kinase activity	1	0.493918440692017	0.469	0.050	Molecular Function	GO:0004712	protein serine/threonine/tyrosine kinase activity	0.284694290323235	0.493918440692017	1	0	1	20
GO:0035035 histone acetyltransferase binding	1	0.493918440692017	0.469	0.050	Molecular Function	GO:0035035	histone acetyltransferase binding	0.284694290323235	0.493918440692017	0	1	1	20
GO:0044183 protein binding involved in protein folding	1	0.493918440692017	0.469	0.050	Molecular Function	GO:0044183	protein binding involved in protein folding	0.284694290323235	0.493918440692017	0	1	1	20
GO:0051119 sugar transmembrane transporter activity	1	0.493918440692017	0.469	0.050	Molecular Function	GO:0051119	sugar transmembrane transporter activity	0.284694290323235	0.493918440692017	0	1	1	20
GO:0060996 dendritic spine development	3	0.494124612635744	1.389	0.059	Biological Process	GO:0060996	dendritic spine development	0.0542680210409199	0.494124612635744	2	1	3	51
GO:1904888 cranial skeletal system development	3	0.494124612635744	1.389	0.059	Biological Process	GO:1904888	cranial skeletal system development	0.0542680210409199	0.494124612635744	2	1	3	51
GO:0043169 cation binding	40	0.494494754256275	18.779	0.018	Molecular Function	GO:0043169	cation binding	0.285774578102719	0.494494754256275	26	14	40	2198
GO:0008509 anion transmembrane transporter activity	5	0.499055981397974	2.347	0.023	Molecular Function	GO:0008509	anion transmembrane transporter activity	0.289446631705091	0.499055981397974	3	2	5	216
GO:0015291 secondary active transmembrane transporter activity	4	0.499055981397974	1.878	0.024	Molecular Function	GO:0015291	secondary active transmembrane transporter activity	0.289920570131349	0.499055981397974	2	2	4	164
GO:1990823 response to leukemia inhibitory factor	4	0.500980035645452	1.852	0.047	Biological Process	GO:1990823	response to leukemia inhibitory factor	0.0569884758101915	0.500980035645452	2	2	4	86
GO:1990830 cellular response to leukemia inhibitory factor	4	0.500980035645452	1.852	0.047	Biological Process	GO:1990830	cellular response to leukemia inhibitory factor	0.0569884758101915	0.500980035645452	2	2	4	86
GO:0031669 cellular response to nutrient levels	5	0.500980035645452	2.315	0.040	Biological Process	GO:0031669	cellular response to nutrient levels	0.0582936480427605	0.500980035645452	4	1	5	124
GO:0071496 cellular response to external stimulus	6	0.500980035645452	2.778	0.037	Biological Process	GO:0071496	cellular response to external stimulus	0.058823620135279	0.500980035645452	5	1	6	164
GO:0009743 response to carbohydrate	4	0.500980035645452	1.852	0.046	Biological Process	GO:0009743	response to carbohydrate	0.0589822661841211	0.500980035645452	3	1	4	87
GO:0042632 cholesterol homeostasis	3	0.500980035645452	1.389	0.057	Biological Process	GO:0042632	cholesterol homeostasis	0.0595968816252107	0.500980035645452	3	0	3	53
GO:0055092 sterol homeostasis	3	0.500980035645452	1.389	0.057	Biological Process	GO:0055092	sterol homeostasis	0.0595968816252107	0.500980035645452	3	0	3	53
GO:0006950 response to stress	45	0.500980035645452	20.833	0.021	Biological Process	GO:0006950	response to stress	0.0600400438291204	0.500980035645452	32	13	45	2135
GO:0042326 negative regulation of phosphorylation	9	0.500980035645452	4.167	0.031	Biological Process	GO:0042326	negative regulation of phosphorylation	0.0608375207550932	0.500980035645452	8	1	9	294
GO:0055067 monovalent inorganic cation homeostasis	4	0.500980035645452	1.852	0.045	Biological Process	GO:0055067	monovalent inorganic cation homeostasis	0.0610129277178509	0.500980035645452	3	1	4	88
GO:0097300 programmed necrotic cell death	2	0.500980035645452	0.926	0.083	Biological Process	GO:0097300	programmed necrotic cell death	0.0610457913478313	0.500980035645452	2	0	2	24
GO:0051453 regulation of intracellular pH	3	0.500980035645452	1.389	0.056	Biological Process	GO:0051453	regulation of intracellular pH	0.0623501866193711	0.500980035645452	3	0	3	54
GO:0001920 negative regulation of receptor recycling	1	0.500980035645452	0.463	0.250	Biological Process	GO:0001920	negative regulation of receptor recycling	0.0656331379875204	0.500980035645452	1	0	1	4
GO:0006011 UDP-glucose metabolic process	1	0.500980035645452	0.463	0.250	Biological Process	GO:0006011	UDP-glucose metabolic process	0.0656331379875204	0.500980035645452	1	0	1	4
GO:0006531 aspartate metabolic process	1	0.500980035645452	0.463	0.250	Biological Process	GO:0006531	aspartate metabolic process	0.0656331379875204	0.500980035645452	1	0	1	4
GO:0006651 diacylglycerol biosynthetic process	1	0.500980035645452	0.463	0.250	Biological Process	GO:0006651	diacylglycerol biosynthetic process	0.0656331379875204	0.500980035645452	0	1	1	4
GO:0006868 glutamine transport	1	0.500980035645452	0.463	0.250	Biological Process	GO:0006868	glutamine transport	0.0656331379875204	0.500980035645452	1	0	1	4
GO:0007060 male meiosis chromosome segregation	1	0.500980035645452	0.463	0.250	Biological Process	GO:0007060	male meiosis chromosome segregation	0.0656331379875204	0.500980035645452	0	1	1	4
GO:0007320 insemination	1	0.500980035645452	0.463	0.250	Biological Process	GO:0007320	insemination	0.0656331379875204	0.500980035645452	1	0	1	4
GO:0009240 isopentenyl diphosphate biosynthetic process	1	0.500980035645452	0.463	0.250	Biological Process	GO:0009240	isopentenyl diphosphate biosynthetic process	0.0656331379875204	0.500980035645452	1	0	1	4
GO:0010961 cellular magnesium ion homeostasis	1	0.500980035645452	0.463	0.250	Biological Process	GO:0010961	cellular magnesium ion homeostasis	0.0656331379875204	0.500980035645452	1	0	1	4
GO:0010985 negative regulation of lipoprotein particle clearance	1	0.500980035645452	0.463	0.250	Biological Process	GO:0010985	negative regulation of lipoprotein particle clearance	0.0656331379875204	0.500980035645452	1	0	1	4
GO:0010988 regulation of low-density lipoprotein particle clearance	1	0.500980035645452	0.463	0.250	Biological Process	GO:0010988	regulation of low-density lipoprotein particle clearance	0.0656331379875204	0.500980035645452	1	0	1	4
GO:0014859 negative regulation of skeletal muscle cell proliferation	1	0.500980035645452	0.463	0.250	Biological Process	GO:0014859	negative regulation of skeletal muscle cell proliferation	0.0656331379875204	0.500980035645452	1	0	1	4
GO:0016998 cell wall macromolecule catabolic process	1	0.500980035645452	0.463	0.250	Biological Process	GO:0016998	cell wall macromolecule catabolic process	0.0656331379875204	0.500980035645452	0	1	1	4
GO:0019344 cysteine biosynthetic process	1	0.500980035645452	0.463	0.250	Biological Process	GO:0019344	cysteine biosynthetic process	0.0656331379875204	0.500980035645452	1	0	1	4
GO:0021913 regulation of transcription from RNA polymerase II promoter involved in ventral spinal cord interneuron specification	1	0.500980035645452	0.463	0.250	Biological Process	GO:0021913	regulation of transcription from RNA polymerase II promoter involved in ventral spinal cord interneuron specification	0.0656331379875204	0.500980035645452	0	1	1	4
GO:0031665 negative regulation of lipopolysaccharide-mediated signaling pathway	1	0.500980035645452	0.463	0.250	Biological Process	GO:0031665	negative regulation of lipopolysaccharide-mediated signaling pathway	0.0656331379875204	0.500980035645452	1	0	1	4
GO:0032026 response to magnesium ion	1	0.500980035645452	0.463	0.250	Biological Process	GO:0032026	response to magnesium ion	0.0656331379875204	0.500980035645452	1	0	1	4
GO:0032097 positive regulation of response to food	1	0.500980035645452	0.463	0.250	Biological Process	GO:0032097	positive regulation of response to food	0.0656331379875204	0.500980035645452	1	0	1	4
GO:0032100 positive regulation of appetite	1	0.500980035645452	0.463	0.250	Biological Process	GO:0032100	positive regulation of appetite	0.0656331379875204	0.500980035645452	1	0	1	4
GO:0032201 telomere maintenance via semi-conservative replication	1	0.500980035645452	0.463	0.250	Biological Process	GO:0032201	telomere maintenance via semi-conservative replication	0.0656331379875204	0.500980035645452	1	0	1	4
GO:0032762 mast cell cytokine production	1	0.500980035645452	0.463	0.250	Biological Process	GO:0032762	mast cell cytokine production	0.0656331379875204	0.500980035645452	0	1	1	4
GO:0033567 DNA replication, Okazaki fragment processing	1	0.500980035645452	0.463	0.250	Biological Process	GO:0033567	DNA replication, Okazaki fragment processing	0.0656331379875204	0.500980035645452	1	0	1	4
GO:0033604 negative regulation of catecholamine secretion	1	0.500980035645452	0.463	0.250	Biological Process	GO:0033604	negative regulation of catecholamine secretion	0.0656331379875204	0.500980035645452	0	1	1	4
GO:0035926 chemokine (C-C motif) ligand 2 secretion	1	0.500980035645452	0.463	0.250	Biological Process	GO:0035926	chemokine (C-C motif) ligand 2 secretion	0.0656331379875204	0.500980035645452	1	0	1	4
GO:0036337 Fas signaling pathway	1	0.500980035645452	0.463	0.250	Biological Process	GO:0036337	Fas signaling pathway	0.0656331379875204	0.500980035645452	1	0	1	4
GO:0044036 cell wall macromolecule metabolic process	1	0.500980035645452	0.463	0.250	Biological Process	GO:0044036	cell wall macromolecule metabolic process	0.0656331379875204	0.500980035645452	0	1	1	4
GO:0045113 regulation of integrin biosynthetic process	1	0.500980035645452	0.463	0.250	Biological Process	GO:0045113	regulation of integrin biosynthetic process	0.0656331379875204	0.500980035645452	1	0	1	4
GO:0045338 farnesyl diphosphate metabolic process	1	0.500980035645452	0.463	0.250	Biological Process	GO:0045338	farnesyl diphosphate metabolic process	0.0656331379875204	0.500980035645452	1	0	1	4
GO:0045617 negative regulation of keratinocyte differentiation	1	0.500980035645452	0.463	0.250	Biological Process	GO:0045617	negative regulation of keratinocyte differentiation	0.0656331379875204	0.500980035645452	0	1	1	4
GO:0046490 isopentenyl diphosphate metabolic process	1	0.500980035645452	0.463	0.250	Biological Process	GO:0046490	isopentenyl diphosphate metabolic process	0.0656331379875204	0.500980035645452	1	0	1	4
GO:0046654 tetrahydrofolate biosynthetic process	1	0.500980035645452	0.463	0.250	Biological Process	GO:0046654	tetrahydrofolate biosynthetic process	0.0656331379875204	0.500980035645452	1	0	1	4
GO:0048936 peripheral nervous system neuron axonogenesis	1	0.500980035645452	0.463	0.250	Biological Process	GO:0048936	peripheral nervous system neuron axonogenesis	0.0656331379875204	0.500980035645452	0	1	1	4
GO:0051659 maintenance of mitochondrion location	1	0.500980035645452	0.463	0.250	Biological Process	GO:0051659	maintenance of mitochondrion location	0.0656331379875204	0.500980035645452	0	1	1	4
GO:0051918 negative regulation of fibrinolysis	1	0.500980035645452	0.463	0.250	Biological Process	GO:0051918	negative regulation of fibrinolysis	0.0656331379875204	0.500980035645452	1	0	1	4
GO:0061304 retinal blood vessel morphogenesis	1	0.500980035645452	0.463	0.250	Biological Process	GO:0061304	retinal blood vessel morphogenesis	0.0656331379875204	0.500980035645452	0	1	1	4
GO:0070900 mitochondrial tRNA modification	1	0.500980035645452	0.463	0.250	Biological Process	GO:0070900	mitochondrial tRNA modification	0.0656331379875204	0.500980035645452	1	0	1	4
GO:0071281 cellular response to iron ion	1	0.500980035645452	0.463	0.250	Biological Process	GO:0071281	cellular response to iron ion	0.0656331379875204	0.500980035645452	1	0	1	4
GO:0071318 cellular response to ATP	1	0.500980035645452	0.463	0.250	Biological Process	GO:0071318	cellular response to ATP	0.0656331379875204	0.500980035645452	1	0	1	4
GO:0071554 cell wall organization or biogenesis	1	0.500980035645452	0.463	0.250	Biological Process	GO:0071554	cell wall organization or biogenesis	0.0656331379875204	0.500980035645452	0	1	1	4
GO:0072592 oxygen metabolic process	1	0.500980035645452	0.463	0.250	Biological Process	GO:0072592	oxygen metabolic process	0.0656331379875204	0.500980035645452	1	0	1	4
GO:0090037 positive regulation of protein kinase C signaling	1	0.500980035645452	0.463	0.250	Biological Process	GO:0090037	positive regulation of protein kinase C signaling	0.0656331379875204	0.500980035645452	1	0	1	4
GO:0090381 regulation of heart induction	1	0.500980035645452	0.463	0.250	Biological Process	GO:0090381	regulation of heart induction	0.0656331379875204	0.500980035645452	1	0	1	4
GO:1900864 mitochondrial RNA modification	1	0.500980035645452	0.463	0.250	Biological Process	GO:1900864	mitochondrial RNA modification	0.0656331379875204	0.500980035645452	1	0	1	4
GO:1901321 positive regulation of heart induction	1	0.500980035645452	0.463	0.250	Biological Process	GO:1901321	positive regulation of heart induction	0.0656331379875204	0.500980035645452	1	0	1	4
GO:1901977 negative regulation of cell cycle checkpoint	1	0.500980035645452	0.463	0.250	Biological Process	GO:1901977	negative regulation of cell cycle checkpoint	0.0656331379875204	0.500980035645452	1	0	1	4
GO:1902723 negative regulation of skeletal muscle satellite cell proliferation	1	0.500980035645452	0.463	0.250	Biological Process	GO:1902723	negative regulation of skeletal muscle satellite cell proliferation	0.0656331379875204	0.500980035645452	1	0	1	4
GO:1902947 regulation of tau-protein kinase activity	1	0.500980035645452	0.463	0.250	Biological Process	GO:1902947	regulation of tau-protein kinase activity	0.0656331379875204	0.500980035645452	0	1	1	4
GO:1904469 positive regulation of tumor necrosis factor secretion	1	0.500980035645452	0.463	0.250	Biological Process	GO:1904469	positive regulation of tumor necrosis factor secretion	0.0656331379875204	0.500980035645452	1	0	1	4
GO:2000381 negative regulation of mesoderm development	1	0.500980035645452	0.463	0.250	Biological Process	GO:2000381	negative regulation of mesoderm development	0.0656331379875204	0.500980035645452	0	1	1	4
GO:2000646 positive regulation of receptor catabolic process	1	0.500980035645452	0.463	0.250	Biological Process	GO:2000646	positive regulation of receptor catabolic process	0.0656331379875204	0.500980035645452	1	0	1	4
GO:0007435 salivary gland morphogenesis	2	0.500980035645452	0.926	0.080	Biological Process	GO:0007435	salivary gland morphogenesis	0.0656390027435275	0.500980035645452	0	2	2	25
GO:0030970 retrograde protein transport, ER to cytosol	2	0.500980035645452	0.926	0.080	Biological Process	GO:0030970	retrograde protein transport, ER to cytosol	0.0656390027435275	0.500980035645452	2	0	2	25
GO:0032722 positive regulation of chemokine production	2	0.500980035645452	0.926	0.080	Biological Process	GO:0032722	positive regulation of chemokine production	0.0656390027435275	0.500980035645452	1	1	2	25
GO:1901985 positive regulation of protein acetylation	2	0.500980035645452	0.926	0.080	Biological Process	GO:1901985	positive regulation of protein acetylation	0.0656390027435275	0.500980035645452	2	0	2	25
GO:0043167 ion binding	68	0.502677286653554	31.925	0.018	Molecular Function	GO:0043167	ion binding	0.292796650161788	0.502677286653554	46	22	68	3851
GO:0016772 transferase activity, transferring phosphorus-containing groups	16	0.502677286653554	7.512	0.019	Molecular Function	GO:0016772	transferase activity, transferring phosphorus-containing groups	0.295440174160018	0.502677286653554	11	5	16	825
GO:0009975 cyclase activity	1	0.502677286653554	0.469	0.048	Molecular Function	GO:0009975	cyclase activity	0.296587203925698	0.502677286653554	1	0	1	21
GO:0016849 phosphorus-oxygen lyase activity	1	0.502677286653554	0.469	0.048	Molecular Function	GO:0016849	phosphorus-oxygen lyase activity	0.296587203925698	0.502677286653554	1	0	1	21
GO:0030515 snoRNA binding	1	0.502677286653554	0.469	0.048	Molecular Function	GO:0030515	snoRNA binding	0.296587203925698	0.502677286653554	1	0	1	21
GO:0043325 phosphatidylinositol-3,4-bisphosphate binding	1	0.502677286653554	0.469	0.048	Molecular Function	GO:0043325	phosphatidylinositol-3,4-bisphosphate binding	0.296587203925698	0.502677286653554	1	0	1	21
GO:0043168 anion binding	38	0.511245924405186	17.840	0.018	Molecular Function	GO:0043168	anion binding	0.302416272984006	0.511245924405186	26	12	38	2097
GO:0030686 90S preribosome	2	0.511287845644126	0.943	0.087	Cellular Component	GO:0030686	90S preribosome	0.0538925026489755	0.511287845644126	2	0	2	23
GO:0001530 lipopolysaccharide binding	1	0.512511172871375	0.469	0.045	Molecular Function	GO:0001530	lipopolysaccharide binding	0.308283294914287	0.512511172871375	0	1	1	22
GO:0003950 NAD+ ADP-ribosyltransferase activity	1	0.512511172871375	0.469	0.045	Molecular Function	GO:0003950	NAD+ ADP-ribosyltransferase activity	0.308283294914287	0.512511172871375	0	1	1	22
GO:0015464 acetylcholine receptor activity	1	0.512511172871375	0.469	0.045	Molecular Function	GO:0015464	acetylcholine receptor activity	0.308283294914287	0.512511172871375	1	0	1	22
GO:0030215 semaphorin receptor binding	1	0.512511172871375	0.469	0.045	Molecular Function	GO:0030215	semaphorin receptor binding	0.308283294914287	0.512511172871375	1	0	1	22
GO:0045499 chemorepellent activity	1	0.512511172871375	0.469	0.045	Molecular Function	GO:0045499	chemorepellent activity	0.308283294914287	0.512511172871375	1	0	1	22
GO:0080025 phosphatidylinositol-3,5-bisphosphate binding	1	0.512511172871375	0.469	0.045	Molecular Function	GO:0080025	phosphatidylinositol-3,5-bisphosphate binding	0.308283294914287	0.512511172871375	1	0	1	22
GO:0001664 G-protein coupled receptor binding	4	0.512511172871375	1.878	0.024	Molecular Function	GO:0001664	G-protein coupled receptor binding	0.308592203937681	0.512511172871375	2	2	4	169
GO:0071901 negative regulation of protein serine/threonine kinase activity	4	0.512587795417249	1.852	0.044	Biological Process	GO:0071901	negative regulation of protein serine/threonine kinase activity	0.0673244728084955	0.512587795417249	4	0	4	91
GO:0006637 acyl-CoA metabolic process	3	0.514193819704747	1.389	0.054	Biological Process	GO:0006637	acyl-CoA metabolic process	0.0680307815408979	0.514193819704747	3	0	3	56
GO:0030641 regulation of cellular pH	3	0.514193819704747	1.389	0.054	Biological Process	GO:0030641	regulation of cellular pH	0.0680307815408979	0.514193819704747	3	0	3	56
GO:0035383 thioester metabolic process	3	0.514193819704747	1.389	0.054	Biological Process	GO:0035383	thioester metabolic process	0.0680307815408979	0.514193819704747	3	0	3	56
GO:1901605 alpha-amino acid metabolic process	6	0.520080065586702	2.778	0.035	Biological Process	GO:1901605	alpha-amino acid metabolic process	0.0690770199150968	0.520080065586702	6	0	6	171
GO:0031667 response to nutrient levels	8	0.520080065586702	3.704	0.031	Biological Process	GO:0031667	response to nutrient levels	0.0691435925346482	0.520080065586702	6	2	8	257
GO:0004993 G-protein coupled serotonin receptor activity	1	0.524512202084836	0.469	0.043	Molecular Function	GO:0004993	G-protein coupled serotonin receptor activity	0.319785805507093	0.524512202084836	1	0	1	23
GO:0015175 neutral amino acid transmembrane transporter activity	1	0.524512202084836	0.469	0.043	Molecular Function	GO:0015175	neutral amino acid transmembrane transporter activity	0.319785805507093	0.524512202084836	1	0	1	23
GO:0016866 intramolecular transferase activity	1	0.524512202084836	0.469	0.043	Molecular Function	GO:0016866	intramolecular transferase activity	0.319785805507093	0.524512202084836	1	0	1	23
GO:0030291 protein serine/threonine kinase inhibitor activity	1	0.524512202084836	0.469	0.043	Molecular Function	GO:0030291	protein serine/threonine kinase inhibitor activity	0.319785805507093	0.524512202084836	1	0	1	23
GO:0099589 serotonin receptor activity	1	0.524512202084836	0.469	0.043	Molecular Function	GO:0099589	serotonin receptor activity	0.319785805507093	0.524512202084836	1	0	1	23
GO:0006631 fatty acid metabolic process	7	0.525251048139509	3.241	0.033	Biological Process	GO:0006631	fatty acid metabolic process	0.0699997382716429	0.525251048139509	6	1	7	214
GO:0005785 signal recognition particle receptor complex	1	0.525473674732726	0.472	0.250	Cellular Component	GO:0005785	signal recognition particle receptor complex	0.0639089604404667	0.525473674732726	1	0	1	4
GO:0031265 CD95 death-inducing signaling complex	1	0.525473674732726	0.472	0.250	Cellular Component	GO:0031265	CD95 death-inducing signaling complex	0.0639089604404667	0.525473674732726	1	0	1	4
GO:0032437 cuticular plate	1	0.525473674732726	0.472	0.250	Cellular Component	GO:0032437	cuticular plate	0.0639089604404667	0.525473674732726	0	1	1	4
GO:0071438 invadopodium membrane	1	0.525473674732726	0.472	0.250	Cellular Component	GO:0071438	invadopodium membrane	0.0639089604404667	0.525473674732726	1	0	1	4
GO:0097440 apical dendrite	1	0.525473674732726	0.472	0.250	Cellular Component	GO:0097440	apical dendrite	0.0639089604404667	0.525473674732726	1	0	1	4
GO:0097651 phosphatidylinositol 3-kinase complex, class I	1	0.525473674732726	0.472	0.250	Cellular Component	GO:0097651	phosphatidylinositol 3-kinase complex, class I	0.0639089604404667	0.525473674732726	1	0	1	4
GO:0070265 necrotic cell death	2	0.526563030828736	0.926	0.077	Biological Process	GO:0070265	necrotic cell death	0.0703436804189962	0.526563030828736	2	0	2	26
GO:0051219 phosphoprotein binding	2	0.532580646637788	0.939	0.028	Molecular Function	GO:0051219	phosphoprotein binding	0.330336662904001	0.532580646637788	1	1	2	71
GO:0005520 insulin-like growth factor binding	1	0.532580646637788	0.469	0.042	Molecular Function	GO:0005520	insulin-like growth factor binding	0.331097924762792	0.532580646637788	0	1	1	24
GO:0005547 phosphatidylinositol-3,4,5-trisphosphate binding	1	0.532580646637788	0.469	0.042	Molecular Function	GO:0005547	phosphatidylinositol-3,4,5-trisphosphate binding	0.331097924762792	0.532580646637788	1	0	1	24
GO:0008009 chemokine activity	1	0.532580646637788	0.469	0.042	Molecular Function	GO:0008009	chemokine activity	0.331097924762792	0.532580646637788	1	0	1	24
GO:0008373 sialyltransferase activity	1	0.532580646637788	0.469	0.042	Molecular Function	GO:0008373	sialyltransferase activity	0.331097924762792	0.532580646637788	0	1	1	24
GO:0019706 protein-cysteine S-palmitoyltransferase activity	1	0.532580646637788	0.469	0.042	Molecular Function	GO:0019706	protein-cysteine S-palmitoyltransferase activity	0.331097924762792	0.532580646637788	0	1	1	24
GO:0019707 protein-cysteine S-acyltransferase activity	1	0.532580646637788	0.469	0.042	Molecular Function	GO:0019707	protein-cysteine S-acyltransferase activity	0.331097924762792	0.532580646637788	0	1	1	24
GO:0016747 transferase activity, transferring acyl groups other than amino-acyl groups	4	0.532580646637788	1.878	0.023	Molecular Function	GO:0016747	transferase activity, transferring acyl groups other than amino-acyl groups	0.331150750027429	0.532580646637788	2	2	4	175
GO:0032273 positive regulation of protein polymerization	4	0.534012194532271	1.852	0.043	Biological Process	GO:0032273	positive regulation of protein polymerization	0.0717132390666721	0.534012194532271	1	3	4	93
GO:0001738 morphogenesis of a polarized epithelium	3	0.534012194532271	1.389	0.052	Biological Process	GO:0001738	morphogenesis of a polarized epithelium	0.0739380599306966	0.534012194532271	1	2	3	58
GO:0021954 central nervous system neuron development	3	0.534012194532271	1.389	0.052	Biological Process	GO:0021954	central nervous system neuron development	0.0739380599306966	0.534012194532271	2	1	3	58
GO:0007431 salivary gland development	2	0.534012194532271	0.926	0.074	Biological Process	GO:0007431	salivary gland development	0.0751548128571349	0.534012194532271	0	2	2	27
GO:0009988 cell-cell recognition	2	0.534012194532271	0.926	0.074	Biological Process	GO:0009988	cell-cell recognition	0.0751548128571349	0.534012194532271	0	2	2	27
GO:0060997 dendritic spine morphogenesis	2	0.534012194532271	0.926	0.074	Biological Process	GO:0060997	dendritic spine morphogenesis	0.0751548128571349	0.534012194532271	1	1	2	27
GO:0032787 monocarboxylic acid metabolic process	10	0.534012194532271	4.630	0.028	Biological Process	GO:0032787	monocarboxylic acid metabolic process	0.077488151047385	0.534012194532271	9	1	10	355
GO:0030324 lung development	5	0.534012194532271	2.315	0.037	Biological Process	GO:0030324	lung development	0.0777310500286218	0.534012194532271	3	2	5	135
GO:0009056 catabolic process	32	0.534012194532271	14.815	0.022	Biological Process	GO:0009056	catabolic process	0.0793117267946657	0.534012194532271	20	12	32	1476
GO:0034754 cellular hormone metabolic process	3	0.534012194532271	1.389	0.050	Biological Process	GO:0034754	cellular hormone metabolic process	0.0800653717785243	0.534012194532271	1	2	3	60
GO:0070555 response to interleukin-1	3	0.534012194532271	1.389	0.050	Biological Process	GO:0070555	response to interleukin-1	0.0800653717785243	0.534012194532271	1	2	3	60
GO:0006084 acetyl-CoA metabolic process	2	0.534012194532271	0.926	0.071	Biological Process	GO:0006084	acetyl-CoA metabolic process	0.0800675242399232	0.534012194532271	2	0	2	28
GO:0021955 central nervous system neuron axonogenesis	2	0.534012194532271	0.926	0.071	Biological Process	GO:0021955	central nervous system neuron axonogenesis	0.0800675242399232	0.534012194532271	1	1	2	28
GO:0071260 cellular response to mechanical stimulus	2	0.534012194532271	0.926	0.071	Biological Process	GO:0071260	cellular response to mechanical stimulus	0.0800675242399232	0.534012194532271	2	0	2	28
GO:0001933 negative regulation of protein phosphorylation	8	0.534012194532271	3.704	0.030	Biological Process	GO:0001933	negative regulation of protein phosphorylation	0.0807219695588217	0.534012194532271	7	1	8	266
GO:0000270 peptidoglycan metabolic process	1	0.534012194532271	0.463	0.200	Biological Process	GO:0000270	peptidoglycan metabolic process	0.0813600328830781	0.534012194532271	0	1	1	5
GO:0002329 pre-B cell differentiation	1	0.534012194532271	0.463	0.200	Biological Process	GO:0002329	pre-B cell differentiation	0.0813600328830781	0.534012194532271	1	0	1	5
GO:0003100 regulation of systemic arterial blood pressure by endothelin	1	0.534012194532271	0.463	0.200	Biological Process	GO:0003100	regulation of systemic arterial blood pressure by endothelin	0.0813600328830781	0.534012194532271	0	1	1	5
GO:0003308 negative regulation of Wnt signaling pathway involved in heart development	1	0.534012194532271	0.463	0.200	Biological Process	GO:0003308	negative regulation of Wnt signaling pathway involved in heart development	0.0813600328830781	0.534012194532271	1	0	1	5
GO:0003402 planar cell polarity pathway involved in axis elongation	1	0.534012194532271	0.463	0.200	Biological Process	GO:0003402	planar cell polarity pathway involved in axis elongation	0.0813600328830781	0.534012194532271	1	0	1	5
GO:0005513 detection of calcium ion	1	0.534012194532271	0.463	0.200	Biological Process	GO:0005513	detection of calcium ion	0.0813600328830781	0.534012194532271	0	1	1	5
GO:0006167 AMP biosynthetic process	1	0.534012194532271	0.463	0.200	Biological Process	GO:0006167	AMP biosynthetic process	0.0813600328830781	0.534012194532271	0	1	1	5
GO:0006189 'de novo' IMP biosynthetic process	1	0.534012194532271	0.463	0.200	Biological Process	GO:0006189	'de novo' IMP biosynthetic process	0.0813600328830781	0.534012194532271	0	1	1	5
GO:0006657 CDP-choline pathway	1	0.534012194532271	0.463	0.200	Biological Process	GO:0006657	CDP-choline pathway	0.0813600328830781	0.534012194532271	1	0	1	5
GO:0009253 peptidoglycan catabolic process	1	0.534012194532271	0.463	0.200	Biological Process	GO:0009253	peptidoglycan catabolic process	0.0813600328830781	0.534012194532271	0	1	1	5
GO:0010744 positive regulation of macrophage derived foam cell differentiation	1	0.534012194532271	0.463	0.200	Biological Process	GO:0010744	positive regulation of macrophage derived foam cell differentiation	0.0813600328830781	0.534012194532271	1	0	1	5
GO:0010838 positive regulation of keratinocyte proliferation	1	0.534012194532271	0.463	0.200	Biological Process	GO:0010838	positive regulation of keratinocyte proliferation	0.0813600328830781	0.534012194532271	0	1	1	5
GO:0010886 positive regulation of cholesterol storage	1	0.534012194532271	0.463	0.200	Biological Process	GO:0010886	positive regulation of cholesterol storage	0.0813600328830781	0.534012194532271	1	0	1	5
GO:0016128 phytosteroid metabolic process	1	0.534012194532271	0.463	0.200	Biological Process	GO:0016128	phytosteroid metabolic process	0.0813600328830781	0.534012194532271	1	0	1	5
GO:0016129 phytosteroid biosynthetic process	1	0.534012194532271	0.463	0.200	Biological Process	GO:0016129	phytosteroid biosynthetic process	0.0813600328830781	0.534012194532271	1	0	1	5
GO:0019240 citrulline biosynthetic process	1	0.534012194532271	0.463	0.200	Biological Process	GO:0019240	citrulline biosynthetic process	0.0813600328830781	0.534012194532271	1	0	1	5
GO:0021631 optic nerve morphogenesis	1	0.534012194532271	0.463	0.200	Biological Process	GO:0021631	optic nerve morphogenesis	0.0813600328830781	0.534012194532271	1	0	1	5
GO:0032693 negative regulation of interleukin-10 production	1	0.534012194532271	0.463	0.200	Biological Process	GO:0032693	negative regulation of interleukin-10 production	0.0813600328830781	0.534012194532271	0	1	1	5
GO:0032802 low-density lipoprotein particle receptor catabolic process	1	0.534012194532271	0.463	0.200	Biological Process	GO:0032802	low-density lipoprotein particle receptor catabolic process	0.0813600328830781	0.534012194532271	1	0	1	5
GO:0032803 regulation of low-density lipoprotein particle receptor catabolic process	1	0.534012194532271	0.463	0.200	Biological Process	GO:0032803	regulation of low-density lipoprotein particle receptor catabolic process	0.0813600328830781	0.534012194532271	1	0	1	5
GO:0043504 mitochondrial DNA repair	1	0.534012194532271	0.463	0.200	Biological Process	GO:0043504	mitochondrial DNA repair	0.0813600328830781	0.534012194532271	1	0	1	5
GO:0045040 protein import into mitochondrial outer membrane	1	0.534012194532271	0.463	0.200	Biological Process	GO:0045040	protein import into mitochondrial outer membrane	0.0813600328830781	0.534012194532271	0	1	1	5
GO:0045110 intermediate filament bundle assembly	1	0.534012194532271	0.463	0.200	Biological Process	GO:0045110	intermediate filament bundle assembly	0.0813600328830781	0.534012194532271	0	1	1	5
GO:0045112 integrin biosynthetic process	1	0.534012194532271	0.463	0.200	Biological Process	GO:0045112	integrin biosynthetic process	0.0813600328830781	0.534012194532271	1	0	1	5
GO:0046886 positive regulation of hormone biosynthetic process	1	0.534012194532271	0.463	0.200	Biological Process	GO:0046886	positive regulation of hormone biosynthetic process	0.0813600328830781	0.534012194532271	0	1	1	5
GO:0048570 notochord morphogenesis	1	0.534012194532271	0.463	0.200	Biological Process	GO:0048570	notochord morphogenesis	0.0813600328830781	0.534012194532271	1	0	1	5
GO:0051454 intracellular pH elevation	1	0.534012194532271	0.463	0.200	Biological Process	GO:0051454	intracellular pH elevation	0.0813600328830781	0.534012194532271	1	0	1	5
GO:0051754 meiotic sister chromatid cohesion, centromeric	1	0.534012194532271	0.463	0.200	Biological Process	GO:0051754	meiotic sister chromatid cohesion, centromeric	0.0813600328830781	0.534012194532271	0	1	1	5
GO:0051791 medium-chain fatty acid metabolic process	1	0.534012194532271	0.463	0.200	Biological Process	GO:0051791	medium-chain fatty acid metabolic process	0.0813600328830781	0.534012194532271	1	0	1	5
GO:0051917 regulation of fibrinolysis	1	0.534012194532271	0.463	0.200	Biological Process	GO:0051917	regulation of fibrinolysis	0.0813600328830781	0.534012194532271	1	0	1	5
GO:0060027 convergent extension involved in gastrulation	1	0.534012194532271	0.463	0.200	Biological Process	GO:0060027	convergent extension involved in gastrulation	0.0813600328830781	0.534012194532271	1	0	1	5
GO:0060385 axonogenesis involved in innervation	1	0.534012194532271	0.463	0.200	Biological Process	GO:0060385	axonogenesis involved in innervation	0.0813600328830781	0.534012194532271	0	1	1	5
GO:0060693 regulation of branching involved in salivary gland morphogenesis	1	0.534012194532271	0.463	0.200	Biological Process	GO:0060693	regulation of branching involved in salivary gland morphogenesis	0.0813600328830781	0.534012194532271	0	1	1	5
GO:0086103 G-protein coupled receptor signaling pathway involved in heart process	1	0.534012194532271	0.463	0.200	Biological Process	GO:0086103	G-protein coupled receptor signaling pathway involved in heart process	0.0813600328830781	0.534012194532271	0	1	1	5
GO:0090270 regulation of fibroblast growth factor production	1	0.534012194532271	0.463	0.200	Biological Process	GO:0090270	regulation of fibroblast growth factor production	0.0813600328830781	0.534012194532271	1	0	1	5
GO:0090557 establishment of endothelial intestinal barrier	1	0.534012194532271	0.463	0.200	Biological Process	GO:0090557	establishment of endothelial intestinal barrier	0.0813600328830781	0.534012194532271	1	0	1	5
GO:0097527 necroptotic signaling pathway	1	0.534012194532271	0.463	0.200	Biological Process	GO:0097527	necroptotic signaling pathway	0.0813600328830781	0.534012194532271	1	0	1	5
GO:1902459 positive regulation of stem cell population maintenance	1	0.534012194532271	0.463	0.200	Biological Process	GO:1902459	positive regulation of stem cell population maintenance	0.0813600328830781	0.534012194532271	0	1	1	5
GO:1903288 positive regulation of potassium ion import	1	0.534012194532271	0.463	0.200	Biological Process	GO:1903288	positive regulation of potassium ion import	0.0813600328830781	0.534012194532271	0	1	1	5
GO:1903589 positive regulation of blood vessel endothelial cell proliferation involved in sprouting angiogenesis	1	0.534012194532271	0.463	0.200	Biological Process	GO:1903589	positive regulation of blood vessel endothelial cell proliferation involved in sprouting angiogenesis	0.0813600328830781	0.534012194532271	1	0	1	5
GO:1904428 negative regulation of tubulin deacetylation	1	0.534012194532271	0.463	0.200	Biological Process	GO:1904428	negative regulation of tubulin deacetylation	0.0813600328830781	0.534012194532271	1	0	1	5
GO:1904672 regulation of somatic stem cell population maintenance	1	0.534012194532271	0.463	0.200	Biological Process	GO:1904672	regulation of somatic stem cell population maintenance	0.0813600328830781	0.534012194532271	0	1	1	5
GO:2000271 positive regulation of fibroblast apoptotic process	1	0.534012194532271	0.463	0.200	Biological Process	GO:2000271	positive regulation of fibroblast apoptotic process	0.0813600328830781	0.534012194532271	0	1	1	5
GO:0032102 negative regulation of response to external stimulus	7	0.534012194532271	3.241	0.032	Biological Process	GO:0032102	negative regulation of response to external stimulus	0.0814565807330857	0.534012194532271	7	0	7	222
GO:0005942 phosphatidylinositol 3-kinase complex	2	0.536433008695787	0.943	0.077	Cellular Component	GO:0005942	phosphatidylinositol 3-kinase complex	0.067072677044965	0.536433008695787	2	0	2	26
GO:0098590 plasma membrane region	13	0.536433008695787	6.132	0.026	Cellular Component	GO:0098590	plasma membrane region	0.0701647048390762	0.536433008695787	11	2	13	503
GO:0098589 membrane region	15	0.536433008695787	7.075	0.025	Cellular Component	GO:0098589	membrane region	0.0713035595430343	0.536433008695787	13	2	15	604
GO:0070062 extracellular exosome	3	0.536433008695787	1.415	0.051	Cellular Component	GO:0070062	extracellular exosome	0.0722102211007497	0.536433008695787	1	2	3	59
GO:0030425 dendrite	8	0.536433008695787	3.774	0.030	Cellular Component	GO:0030425	dendrite	0.0726475087161611	0.536433008695787	6	2	8	267
GO:0005769 early endosome	6	0.536433008695787	2.830	0.034	Cellular Component	GO:0005769	early endosome	0.0740754771888162	0.536433008695787	5	1	6	179
GO:0032589 neuron projection membrane	2	0.536433008695787	0.943	0.071	Cellular Component	GO:0032589	neuron projection membrane	0.0763876504478374	0.536433008695787	1	1	2	28
GO:0000839 Hrd1p ubiquitin ligase ERAD-L complex	1	0.536433008695787	0.472	0.200	Cellular Component	GO:0000839	Hrd1p ubiquitin ligase ERAD-L complex	0.0792404885914728	0.536433008695787	1	0	1	5
GO:0005883 neurofilament	1	0.536433008695787	0.472	0.200	Cellular Component	GO:0005883	neurofilament	0.0792404885914728	0.536433008695787	0	1	1	5
GO:0031012 extracellular matrix	7	0.536433008695787	3.302	0.031	Cellular Component	GO:0031012	extracellular matrix	0.079813420264035	0.536433008695787	2	5	7	227
GO:0005791 rough endoplasmic reticulum	2	0.536433008695787	0.943	0.069	Cellular Component	GO:0005791	rough endoplasmic reticulum	0.0811898607755786	0.536433008695787	2	0	2	29
GO:0016757 transferase activity, transferring glycosyl groups	5	0.542757193891534	2.347	0.022	Molecular Function	GO:0016757	transferase activity, transferring glycosyl groups	0.338299491502742	0.542757193891534	2	3	5	231
GO:0009266 response to temperature stimulus	4	0.544833579201944	1.852	0.041	Biological Process	GO:0009266	response to temperature stimulus	0.0833058353671133	0.544833579201944	2	2	4	98
GO:0031668 cellular response to extracellular stimulus	5	0.544833579201944	2.315	0.036	Biological Process	GO:0031668	cellular response to extracellular stimulus	0.0835704776192065	0.544833579201944	4	1	5	138
GO:0032103 positive regulation of response to external stimulus	6	0.544833579201944	2.778	0.033	Biological Process	GO:0032103	positive regulation of response to external stimulus	0.0836891038357959	0.544833579201944	5	1	6	180
GO:0032101 regulation of response to external stimulus	13	0.544833579201944	6.019	0.026	Biological Process	GO:0032101	regulation of response to external stimulus	0.0847354672393648	0.544833579201944	11	2	13	505
GO:0032651 regulation of interleukin-1 beta production	2	0.544833579201944	0.926	0.069	Biological Process	GO:0032651	regulation of interleukin-1 beta production	0.0850770713357271	0.544833579201944	1	1	2	29
GO:0033260 nuclear DNA replication	2	0.544833579201944	0.926	0.069	Biological Process	GO:0033260	nuclear DNA replication	0.0850770713357271	0.544833579201944	2	0	2	29
GO:0034308 primary alcohol metabolic process	2	0.544833579201944	0.926	0.069	Biological Process	GO:0034308	primary alcohol metabolic process	0.0850770713357271	0.544833579201944	1	1	2	29
GO:0050891 multicellular organismal water homeostasis	2	0.544833579201944	0.926	0.069	Biological Process	GO:0050891	multicellular organismal water homeostasis	0.0850770713357271	0.544833579201944	0	2	2	29
GO:2000649 regulation of sodium ion transmembrane transporter activity	2	0.544833579201944	0.926	0.069	Biological Process	GO:2000649	regulation of sodium ion transmembrane transporter activity	0.0850770713357271	0.544833579201944	1	1	2	29
GO:0009895 negative regulation of catabolic process	6	0.544833579201944	2.778	0.033	Biological Process	GO:0009895	negative regulation of catabolic process	0.0854111610468486	0.544833579201944	6	0	6	181
GO:0030323 respiratory tube development	5	0.544833579201944	2.315	0.036	Biological Process	GO:0030323	respiratory tube development	0.0855673363142739	0.544833579201944	3	2	5	139
GO:1901700 response to oxygen-containing compound	18	0.544833579201944	8.333	0.024	Biological Process	GO:1901700	response to oxygen-containing compound	0.0857156055778782	0.544833579201944	14	4	18	755
GO:0032104 regulation of response to extracellular stimulus	4	0.544833579201944	1.852	0.040	Biological Process	GO:0032104	regulation of response to extracellular stimulus	0.0857287092479391	0.544833579201944	3	1	4	99
GO:0032107 regulation of response to nutrient levels	4	0.544833579201944	1.852	0.040	Biological Process	GO:0032107	regulation of response to nutrient levels	0.0857287092479391	0.544833579201944	3	1	4	99
GO:0034097 response to cytokine	13	0.544833579201944	6.019	0.026	Biological Process	GO:0034097	response to cytokine	0.0857316807350522	0.544833579201944	8	5	13	506
GO:0009986 cell surface	12	0.545299515538654	5.660	0.025	Cellular Component	GO:0009986	cell surface	0.0929234270062271	0.545299515538654	8	4	12	477
GO:0065010 extracellular membrane-bounded organelle	3	0.545299515538654	1.415	0.045	Cellular Component	GO:0065010	extracellular membrane-bounded organelle	0.0937265761154918	0.545299515538654	1	2	3	66
GO:0009897 external side of plasma membrane	6	0.545299515538654	2.830	0.031	Cellular Component	GO:0009897	external side of plasma membrane	0.0940689079997427	0.545299515538654	4	2	6	191
GO:0031264 death-inducing signaling complex	1	0.545299515538654	0.472	0.167	Cellular Component	GO:0031264	death-inducing signaling complex	0.0943220783634429	0.545299515538654	1	0	1	6
GO:0031298 replication fork protection complex	1	0.545299515538654	0.472	0.167	Cellular Component	GO:0031298	replication fork protection complex	0.0943220783634429	0.545299515538654	1	0	1	6
GO:0036449 microtubule minus-end	1	0.545299515538654	0.472	0.167	Cellular Component	GO:0036449	microtubule minus-end	0.0943220783634429	0.545299515538654	1	0	1	6
GO:0042627 chylomicron	1	0.545299515538654	0.472	0.167	Cellular Component	GO:0042627	chylomicron	0.0943220783634429	0.545299515538654	1	0	1	6
GO:0042629 mast cell granule	1	0.545299515538654	0.472	0.167	Cellular Component	GO:0042629	mast cell granule	0.0943220783634429	0.545299515538654	0	1	1	6
GO:0006939 smooth muscle contraction	3	0.547999130962578	1.389	0.048	Biological Process	GO:0006939	smooth muscle contraction	0.086405771773483	0.547999130962578	2	1	3	62
GO:1903364 positive regulation of cellular protein catabolic process	4	0.548196621584104	1.852	0.040	Biological Process	GO:1903364	positive regulation of cellular protein catabolic process	0.0881857136384205	0.548196621584104	3	1	4	100
GO:0009991 response to extracellular stimulus	8	0.548196621584104	3.704	0.029	Biological Process	GO:0009991	response to extracellular stimulus	0.0890458412638086	0.548196621584104	6	2	8	272
GO:0006885 regulation of pH	3	0.548196621584104	1.389	0.048	Biological Process	GO:0006885	regulation of pH	0.0896536392344878	0.548196621584104	3	0	3	63
GO:0031113 regulation of microtubule polymerization	2	0.548196621584104	0.926	0.067	Biological Process	GO:0031113	regulation of microtubule polymerization	0.0901788404521614	0.548196621584104	1	1	2	30
GO:0042446 hormone biosynthetic process	2	0.548196621584104	0.926	0.067	Biological Process	GO:0042446	hormone biosynthetic process	0.0901788404521614	0.548196621584104	1	1	2	30
GO:0097006 regulation of plasma lipoprotein particle levels	2	0.548196621584104	0.926	0.067	Biological Process	GO:0097006	regulation of plasma lipoprotein particle levels	0.0901788404521614	0.548196621584104	2	0	2	30
GO:0055085 transmembrane transport	24	0.548196621584104	11.111	0.022	Biological Process	GO:0055085	transmembrane transport	0.0928430967814723	0.548196621584104	13	11	24	1074
GO:0001843 neural tube closure	3	0.548196621584104	1.389	0.047	Biological Process	GO:0001843	neural tube closure	0.092952061978681	0.548196621584104	3	0	3	64
GO:0003073 regulation of systemic arterial blood pressure	3	0.548196621584104	1.389	0.047	Biological Process	GO:0003073	regulation of systemic arterial blood pressure	0.092952061978681	0.548196621584104	2	1	3	64
GO:0042221 response to chemical	49	0.548196621584104	22.685	0.020	Biological Process	GO:0042221	response to chemical	0.0952113921812607	0.548196621584104	32	17	49	2434
GO:0019229 regulation of vasoconstriction	2	0.548196621584104	0.926	0.065	Biological Process	GO:0019229	regulation of vasoconstriction	0.0953683444531996	0.548196621584104	1	1	2	31
GO:0090102 cochlea development	2	0.548196621584104	0.926	0.065	Biological Process	GO:0090102	cochlea development	0.0953683444531996	0.548196621584104	1	1	2	31
GO:0001932 regulation of protein phosphorylation	21	0.548196621584104	9.722	0.023	Biological Process	GO:0001932	regulation of protein phosphorylation	0.0954707318626415	0.548196621584104	18	3	21	921
GO:0007338 single fertilization	3	0.548196621584104	1.389	0.046	Biological Process	GO:0007338	single fertilization	0.0963001072994463	0.548196621584104	1	2	3	65
GO:0060606 tube closure	3	0.548196621584104	1.389	0.046	Biological Process	GO:0060606	tube closure	0.0963001072994463	0.548196621584104	3	0	3	65
GO:1901654 response to ketone	3	0.548196621584104	1.389	0.046	Biological Process	GO:1901654	response to ketone	0.0963001072994463	0.548196621584104	3	0	3	65
GO:0001842 neural fold formation	1	0.548196621584104	0.463	0.167	Biological Process	GO:0001842	neural fold formation	0.0968234238507569	0.548196621584104	1	0	1	6
GO:0002551 mast cell chemotaxis	1	0.548196621584104	0.463	0.167	Biological Process	GO:0002551	mast cell chemotaxis	0.0968234238507569	0.548196621584104	0	1	1	6
GO:0003129 heart induction	1	0.548196621584104	0.463	0.167	Biological Process	GO:0003129	heart induction	0.0968234238507569	0.548196621584104	1	0	1	6
GO:0003307 regulation of Wnt signaling pathway involved in heart development	1	0.548196621584104	0.463	0.167	Biological Process	GO:0003307	regulation of Wnt signaling pathway involved in heart development	0.0968234238507569	0.548196621584104	1	0	1	6
GO:0006108 malate metabolic process	1	0.548196621584104	0.463	0.167	Biological Process	GO:0006108	malate metabolic process	0.0968234238507569	0.548196621584104	1	0	1	6
GO:0006273 lagging strand elongation	1	0.548196621584104	0.463	0.167	Biological Process	GO:0006273	lagging strand elongation	0.0968234238507569	0.548196621584104	1	0	1	6
GO:0006751 glutathione catabolic process	1	0.548196621584104	0.463	0.167	Biological Process	GO:0006751	glutathione catabolic process	0.0968234238507569	0.548196621584104	1	0	1	6
GO:0007008 outer mitochondrial membrane organization	1	0.548196621584104	0.463	0.167	Biological Process	GO:0007008	outer mitochondrial membrane organization	0.0968234238507569	0.548196621584104	0	1	1	6
GO:0007620 copulation	1	0.548196621584104	0.463	0.167	Biological Process	GO:0007620	copulation	0.0968234238507569	0.548196621584104	1	0	1	6
GO:0008611 ether lipid biosynthetic process	1	0.548196621584104	0.463	0.167	Biological Process	GO:0008611	ether lipid biosynthetic process	0.0968234238507569	0.548196621584104	1	0	1	6
GO:0009396 folic acid-containing compound biosynthetic process	1	0.548196621584104	0.463	0.167	Biological Process	GO:0009396	folic acid-containing compound biosynthetic process	0.0968234238507569	0.548196621584104	1	0	1	6
GO:0010519 negative regulation of phospholipase activity	1	0.548196621584104	0.463	0.167	Biological Process	GO:0010519	negative regulation of phospholipase activity	0.0968234238507569	0.548196621584104	1	0	1	6
GO:0010984 regulation of lipoprotein particle clearance	1	0.548196621584104	0.463	0.167	Biological Process	GO:0010984	regulation of lipoprotein particle clearance	0.0968234238507569	0.548196621584104	1	0	1	6
GO:0014719 skeletal muscle satellite cell activation	1	0.548196621584104	0.463	0.167	Biological Process	GO:0014719	skeletal muscle satellite cell activation	0.0968234238507569	0.548196621584104	1	0	1	6
GO:0014824 artery smooth muscle contraction	1	0.548196621584104	0.463	0.167	Biological Process	GO:0014824	artery smooth muscle contraction	0.0968234238507569	0.548196621584104	0	1	1	6
GO:0015860 purine nucleoside transmembrane transport	1	0.548196621584104	0.463	0.167	Biological Process	GO:0015860	purine nucleoside transmembrane transport	0.0968234238507569	0.548196621584104	0	1	1	6
GO:0016024 CDP-diacylglycerol biosynthetic process	1	0.548196621584104	0.463	0.167	Biological Process	GO:0016024	CDP-diacylglycerol biosynthetic process	0.0968234238507569	0.548196621584104	0	1	1	6
GO:0016321 female meiosis chromosome segregation	1	0.548196621584104	0.463	0.167	Biological Process	GO:0016321	female meiosis chromosome segregation	0.0968234238507569	0.548196621584104	0	1	1	6
GO:0021860 pyramidal neuron development	1	0.548196621584104	0.463	0.167	Biological Process	GO:0021860	pyramidal neuron development	0.0968234238507569	0.548196621584104	1	0	1	6
GO:0030174 regulation of DNA-dependent DNA replication initiation	1	0.548196621584104	0.463	0.167	Biological Process	GO:0030174	regulation of DNA-dependent DNA replication initiation	0.0968234238507569	0.548196621584104	1	0	1	6
GO:0033227 dsRNA transport	1	0.548196621584104	0.463	0.167	Biological Process	GO:0033227	dsRNA transport	0.0968234238507569	0.548196621584104	1	0	1	6
GO:0034370 triglyceride-rich lipoprotein particle remodeling	1	0.548196621584104	0.463	0.167	Biological Process	GO:0034370	triglyceride-rich lipoprotein particle remodeling	0.0968234238507569	0.548196621584104	1	0	1	6
GO:0034372 very-low-density lipoprotein particle remodeling	1	0.548196621584104	0.463	0.167	Biological Process	GO:0034372	very-low-density lipoprotein particle remodeling	0.0968234238507569	0.548196621584104	1	0	1	6
GO:0034776 response to histamine	1	0.548196621584104	0.463	0.167	Biological Process	GO:0034776	response to histamine	0.0968234238507569	0.548196621584104	0	1	1	6
GO:0035404 histone-serine phosphorylation	1	0.548196621584104	0.463	0.167	Biological Process	GO:0035404	histone-serine phosphorylation	0.0968234238507569	0.548196621584104	1	0	1	6
GO:0038007 netrin-activated signaling pathway	1	0.548196621584104	0.463	0.167	Biological Process	GO:0038007	netrin-activated signaling pathway	0.0968234238507569	0.548196621584104	0	1	1	6
GO:0045080 positive regulation of chemokine biosynthetic process	1	0.548196621584104	0.463	0.167	Biological Process	GO:0045080	positive regulation of chemokine biosynthetic process	0.0968234238507569	0.548196621584104	0	1	1	6
GO:0046341 CDP-diacylglycerol metabolic process	1	0.548196621584104	0.463	0.167	Biological Process	GO:0046341	CDP-diacylglycerol metabolic process	0.0968234238507569	0.548196621584104	0	1	1	6
GO:0046504 glycerol ether biosynthetic process	1	0.548196621584104	0.463	0.167	Biological Process	GO:0046504	glycerol ether biosynthetic process	0.0968234238507569	0.548196621584104	1	0	1	6
GO:0048341 paraxial mesoderm formation	1	0.548196621584104	0.463	0.167	Biological Process	GO:0048341	paraxial mesoderm formation	0.0968234238507569	0.548196621584104	1	0	1	6
GO:0048702 embryonic neurocranium morphogenesis	1	0.548196621584104	0.463	0.167	Biological Process	GO:0048702	embryonic neurocranium morphogenesis	0.0968234238507569	0.548196621584104	1	0	1	6
GO:0050961 detection of temperature stimulus involved in sensory perception	1	0.548196621584104	0.463	0.167	Biological Process	GO:0050961	detection of temperature stimulus involved in sensory perception	0.0968234238507569	0.548196621584104	1	0	1	6
GO:0050965 detection of temperature stimulus involved in sensory perception of pain	1	0.548196621584104	0.463	0.167	Biological Process	GO:0050965	detection of temperature stimulus involved in sensory perception of pain	0.0968234238507569	0.548196621584104	1	0	1	6
GO:0051953 negative regulation of amine transport	1	0.548196621584104	0.463	0.167	Biological Process	GO:0051953	negative regulation of amine transport	0.0968234238507569	0.548196621584104	0	1	1	6
GO:0072711 cellular response to hydroxyurea	1	0.548196621584104	0.463	0.167	Biological Process	GO:0072711	cellular response to hydroxyurea	0.0968234238507569	0.548196621584104	1	0	1	6
GO:0090197 positive regulation of chemokine secretion	1	0.548196621584104	0.463	0.167	Biological Process	GO:0090197	positive regulation of chemokine secretion	0.0968234238507569	0.548196621584104	1	0	1	6
GO:0090269 fibroblast growth factor production	1	0.548196621584104	0.463	0.167	Biological Process	GO:0090269	fibroblast growth factor production	0.0968234238507569	0.548196621584104	1	0	1	6
GO:0097531 mast cell migration	1	0.548196621584104	0.463	0.167	Biological Process	GO:0097531	mast cell migration	0.0968234238507569	0.548196621584104	0	1	1	6
GO:1901503 ether biosynthetic process	1	0.548196621584104	0.463	0.167	Biological Process	GO:1901503	ether biosynthetic process	0.0968234238507569	0.548196621584104	1	0	1	6
GO:1902177 positive regulation of oxidative stress-induced intrinsic apoptotic signaling pathway	1	0.548196621584104	0.463	0.167	Biological Process	GO:1902177	positive regulation of oxidative stress-induced intrinsic apoptotic signaling pathway	0.0968234238507569	0.548196621584104	1	0	1	6
GO:1903286 regulation of potassium ion import	1	0.548196621584104	0.463	0.167	Biological Process	GO:1903286	regulation of potassium ion import	0.0968234238507569	0.548196621584104	0	1	1	6
GO:2000343 positive regulation of chemokine (C-X-C motif) ligand 2 production	1	0.548196621584104	0.463	0.167	Biological Process	GO:2000343	positive regulation of chemokine (C-X-C motif) ligand 2 production	0.0968234238507569	0.548196621584104	1	0	1	6
GO:2001269 positive regulation of cysteine-type endopeptidase activity involved in apoptotic signaling pathway	1	0.548196621584104	0.463	0.167	Biological Process	GO:2001269	positive regulation of cysteine-type endopeptidase activity involved in apoptotic signaling pathway	0.0968234238507569	0.548196621584104	1	0	1	6
GO:0015077 monovalent inorganic cation transmembrane transporter activity	6	0.551933517392153	2.817	0.021	Molecular Function	GO:0015077	monovalent inorganic cation transmembrane transporter activity	0.344854073650468	0.551933517392153	2	4	6	288
GO:1903561 extracellular vesicle	3	0.552120639987312	1.415	0.045	Cellular Component	GO:1903561	extracellular vesicle	0.0969941664842575	0.552120639987312	1	2	3	67
GO:0071229 cellular response to acid chemical	4	0.5528593907443	1.852	0.038	Biological Process	GO:0071229	cellular response to acid chemical	0.0983488751623061	0.5528593907443	4	0	4	104
GO:0021675 nerve development	3	0.5528593907443	1.389	0.045	Biological Process	GO:0021675	nerve development	0.0996968315038404	0.5528593907443	1	2	3	66
GO:0030004 cellular monovalent inorganic cation homeostasis	3	0.5528593907443	1.389	0.045	Biological Process	GO:0030004	cellular monovalent inorganic cation homeostasis	0.0996968315038404	0.5528593907443	3	0	3	66
GO:0044699 single-organism process	177	0.5528593907443	81.944	0.018	Biological Process	GO:0044699	single-organism process	0.100109720197316	0.5528593907443	113	64	177	10035
GO:0006935 chemotaxis	10	0.5528593907443	4.630	0.027	Biological Process	GO:0006935	chemotaxis	0.10059236158808	0.5528593907443	5	5	10	374
GO:0010563 negative regulation of phosphorus metabolic process	10	0.5528593907443	4.630	0.027	Biological Process	GO:0010563	negative regulation of phosphorus metabolic process	0.10059236158808	0.5528593907443	9	1	10	374
GO:0045936 negative regulation of phosphate metabolic process	10	0.5528593907443	4.630	0.027	Biological Process	GO:0045936	negative regulation of phosphate metabolic process	0.10059236158808	0.5528593907443	9	1	10	374
GO:0030517 negative regulation of axon extension	2	0.5528593907443	0.926	0.062	Biological Process	GO:0030517	negative regulation of axon extension	0.100641219839251	0.5528593907443	2	0	2	32
GO:0048168 regulation of neuronal synaptic plasticity	2	0.5528593907443	0.926	0.062	Biological Process	GO:0048168	regulation of neuronal synaptic plasticity	0.100641219839251	0.5528593907443	2	0	2	32
GO:1902305 regulation of sodium ion transmembrane transport	2	0.5528593907443	0.926	0.062	Biological Process	GO:1902305	regulation of sodium ion transmembrane transport	0.100641219839251	0.5528593907443	1	1	2	32
GO:0042330 taxis	10	0.5528593907443	4.630	0.027	Biological Process	GO:0042330	taxis	0.103237048428518	0.5528593907443	5	5	10	376
GO:0097529 myeloid leukocyte migration	4	0.5528593907443	1.852	0.038	Biological Process	GO:0097529	myeloid leukocyte migration	0.103626971388716	0.5528593907443	1	3	4	106
GO:0006879 cellular iron ion homeostasis	2	0.5528593907443	0.926	0.061	Biological Process	GO:0006879	cellular iron ion homeostasis	0.105993223888942	0.5528593907443	2	0	2	33
GO:0030104 water homeostasis	2	0.5528593907443	0.926	0.061	Biological Process	GO:0030104	water homeostasis	0.105993223888942	0.5528593907443	0	2	2	33
GO:0030490 maturation of SSU-rRNA	2	0.5528593907443	0.926	0.061	Biological Process	GO:0030490	maturation of SSU-rRNA	0.105993223888942	0.5528593907443	2	0	2	33
GO:0031018 endocrine pancreas development	2	0.5528593907443	0.926	0.061	Biological Process	GO:0031018	endocrine pancreas development	0.105993223888942	0.5528593907443	1	1	2	33
GO:0032611 interleukin-1 beta production	2	0.5528593907443	0.926	0.061	Biological Process	GO:0032611	interleukin-1 beta production	0.105993223888942	0.5528593907443	1	1	2	33
GO:0042509 regulation of tyrosine phosphorylation of STAT protein	2	0.5528593907443	0.926	0.061	Biological Process	GO:0042509	regulation of tyrosine phosphorylation of STAT protein	0.105993223888942	0.5528593907443	2	0	2	33
GO:0044786 cell cycle DNA replication	2	0.5528593907443	0.926	0.061	Biological Process	GO:0044786	cell cycle DNA replication	0.105993223888942	0.5528593907443	2	0	2	33
GO:0045005 DNA-dependent DNA replication maintenance of fidelity	2	0.5528593907443	0.926	0.061	Biological Process	GO:0045005	DNA-dependent DNA replication maintenance of fidelity	0.105993223888942	0.5528593907443	2	0	2	33
GO:0043409 negative regulation of MAPK cascade	4	0.5528593907443	1.852	0.037	Biological Process	GO:0043409	negative regulation of MAPK cascade	0.106313945040349	0.5528593907443	3	1	4	107
GO:0009582 detection of abiotic stimulus	3	0.5528593907443	1.389	0.044	Biological Process	GO:0009582	detection of abiotic stimulus	0.106632493343155	0.5528593907443	2	1	3	68
GO:0033138 positive regulation of peptidyl-serine phosphorylation	3	0.5528593907443	1.389	0.044	Biological Process	GO:0033138	positive regulation of peptidyl-serine phosphorylation	0.106632493343155	0.5528593907443	2	1	3	68
GO:0032271 regulation of protein polymerization	5	0.5528593907443	2.315	0.034	Biological Process	GO:0032271	regulation of protein polymerization	0.106888853797793	0.5528593907443	2	3	5	149
GO:0006644 phospholipid metabolic process	8	0.5528593907443	3.704	0.028	Biological Process	GO:0006644	phospholipid metabolic process	0.107134811412005	0.5528593907443	7	1	8	284
GO:0060541 respiratory system development	5	0.5528593907443	2.315	0.033	Biological Process	GO:0060541	respiratory system development	0.109153039547475	0.5528593907443	3	2	5	150
GO:0009581 detection of external stimulus	3	0.5528593907443	1.389	0.043	Biological Process	GO:0009581	detection of external stimulus	0.110169498244228	0.5528593907443	2	1	3	69
GO:0014020 primary neural tube formation	3	0.5528593907443	1.389	0.043	Biological Process	GO:0014020	primary neural tube formation	0.110169498244228	0.5528593907443	3	0	3	69
GO:0050709 negative regulation of protein secretion	3	0.5528593907443	1.389	0.043	Biological Process	GO:0050709	negative regulation of protein secretion	0.110169498244228	0.5528593907443	2	1	3	69
GO:0001523 retinoid metabolic process	2	0.5528593907443	0.926	0.059	Biological Process	GO:0001523	retinoid metabolic process	0.111420231861365	0.5528593907443	1	1	2	34
GO:0046622 positive regulation of organ growth	2	0.5528593907443	0.926	0.059	Biological Process	GO:0046622	positive regulation of organ growth	0.111420231861365	0.5528593907443	2	0	2	34
GO:0050732 negative regulation of peptidyl-tyrosine phosphorylation	2	0.5528593907443	0.926	0.059	Biological Process	GO:0050732	negative regulation of peptidyl-tyrosine phosphorylation	0.111420231861365	0.5528593907443	2	0	2	34
GO:0051196 regulation of coenzyme metabolic process	2	0.5528593907443	0.926	0.059	Biological Process	GO:0051196	regulation of coenzyme metabolic process	0.111420231861365	0.5528593907443	2	0	2	34
GO:0060998 regulation of dendritic spine development	2	0.5528593907443	0.926	0.059	Biological Process	GO:0060998	regulation of dendritic spine development	0.111420231861365	0.5528593907443	1	1	2	34
GO:2000272 negative regulation of receptor activity	2	0.5528593907443	0.926	0.059	Biological Process	GO:2000272	negative regulation of receptor activity	0.111420231861365	0.5528593907443	2	0	2	34
GO:0009611 response to wounding	11	0.5528593907443	5.093	0.026	Biological Process	GO:0009611	response to wounding	0.111839125880799	0.5528593907443	11	0	11	431
GO:0000052 citrulline metabolic process	1	0.5528593907443	0.463	0.143	Biological Process	GO:0000052	citrulline metabolic process	0.112027705703164	0.5528593907443	1	0	1	7
GO:0000478 endonucleolytic cleavage involved in rRNA processing	1	0.5528593907443	0.463	0.143	Biological Process	GO:0000478	endonucleolytic cleavage involved in rRNA processing	0.112027705703164	0.5528593907443	1	0	1	7
GO:0000479 endonucleolytic cleavage of tricistronic rRNA transcript (SSU-rRNA, 5.8S rRNA, LSU-rRNA)	1	0.5528593907443	0.463	0.143	Biological Process	GO:0000479	endonucleolytic cleavage of tricistronic rRNA transcript (SSU-rRNA, 5.8S rRNA, LSU-rRNA)	0.112027705703164	0.5528593907443	1	0	1	7
GO:0002922 positive regulation of humoral immune response	1	0.5528593907443	0.463	0.143	Biological Process	GO:0002922	positive regulation of humoral immune response	0.112027705703164	0.5528593907443	1	0	1	7
GO:0003056 regulation of vascular smooth muscle contraction	1	0.5528593907443	0.463	0.143	Biological Process	GO:0003056	regulation of vascular smooth muscle contraction	0.112027705703164	0.5528593907443	1	0	1	7
GO:0003310 pancreatic A cell differentiation	1	0.5528593907443	0.463	0.143	Biological Process	GO:0003310	pancreatic A cell differentiation	0.112027705703164	0.5528593907443	1	0	1	7
GO:0006265 DNA topological change	1	0.5528593907443	0.463	0.143	Biological Process	GO:0006265	DNA topological change	0.112027705703164	0.5528593907443	1	0	1	7
GO:0006646 phosphatidylethanolamine biosynthetic process	1	0.5528593907443	0.463	0.143	Biological Process	GO:0006646	phosphatidylethanolamine biosynthetic process	0.112027705703164	0.5528593907443	1	0	1	7
GO:0007197 adenylate cyclase-inhibiting G-protein coupled acetylcholine receptor signaling pathway	1	0.5528593907443	0.463	0.143	Biological Process	GO:0007197	adenylate cyclase-inhibiting G-protein coupled acetylcholine receptor signaling pathway	0.112027705703164	0.5528593907443	1	0	1	7
GO:0007603 phototransduction, visible light	1	0.5528593907443	0.463	0.143	Biological Process	GO:0007603	phototransduction, visible light	0.112027705703164	0.5528593907443	1	0	1	7
GO:0009404 toxin metabolic process	1	0.5528593907443	0.463	0.143	Biological Process	GO:0009404	toxin metabolic process	0.112027705703164	0.5528593907443	1	0	1	7
GO:0014820 tonic smooth muscle contraction	1	0.5528593907443	0.463	0.143	Biological Process	GO:0014820	tonic smooth muscle contraction	0.112027705703164	0.5528593907443	0	1	1	7
GO:0015886 heme transport	1	0.5528593907443	0.463	0.143	Biological Process	GO:0015886	heme transport	0.112027705703164	0.5528593907443	1	0	1	7
GO:0019731 antibacterial humoral response	1	0.5528593907443	0.463	0.143	Biological Process	GO:0019731	antibacterial humoral response	0.112027705703164	0.5528593907443	1	0	1	7
GO:0030223 neutrophil differentiation	1	0.5528593907443	0.463	0.143	Biological Process	GO:0030223	neutrophil differentiation	0.112027705703164	0.5528593907443	1	0	1	7
GO:0032352 positive regulation of hormone metabolic process	1	0.5528593907443	0.463	0.143	Biological Process	GO:0032352	positive regulation of hormone metabolic process	0.112027705703164	0.5528593907443	0	1	1	7
GO:0032906 transforming growth factor beta2 production	1	0.5528593907443	0.463	0.143	Biological Process	GO:0032906	transforming growth factor beta2 production	0.112027705703164	0.5528593907443	1	0	1	7
GO:0032909 regulation of transforming growth factor beta2 production	1	0.5528593907443	0.463	0.143	Biological Process	GO:0032909	regulation of transforming growth factor beta2 production	0.112027705703164	0.5528593907443	1	0	1	7
GO:0035090 maintenance of apical/basal cell polarity	1	0.5528593907443	0.463	0.143	Biological Process	GO:0035090	maintenance of apical/basal cell polarity	0.112027705703164	0.5528593907443	1	0	1	7
GO:0035112 genitalia morphogenesis	1	0.5528593907443	0.463	0.143	Biological Process	GO:0035112	genitalia morphogenesis	0.112027705703164	0.5528593907443	0	1	1	7
GO:0035563 positive regulation of chromatin binding	1	0.5528593907443	0.463	0.143	Biological Process	GO:0035563	positive regulation of chromatin binding	0.112027705703164	0.5528593907443	1	0	1	7
GO:0035809 regulation of urine volume	1	0.5528593907443	0.463	0.143	Biological Process	GO:0035809	regulation of urine volume	0.112027705703164	0.5528593907443	1	0	1	7
GO:0042033 chemokine biosynthetic process	1	0.5528593907443	0.463	0.143	Biological Process	GO:0042033	chemokine biosynthetic process	0.112027705703164	0.5528593907443	0	1	1	7
GO:0042448 progesterone metabolic process	1	0.5528593907443	0.463	0.143	Biological Process	GO:0042448	progesterone metabolic process	0.112027705703164	0.5528593907443	0	1	1	7
GO:0045073 regulation of chemokine biosynthetic process	1	0.5528593907443	0.463	0.143	Biological Process	GO:0045073	regulation of chemokine biosynthetic process	0.112027705703164	0.5528593907443	0	1	1	7
GO:0045199 maintenance of epithelial cell apical/basal polarity	1	0.5528593907443	0.463	0.143	Biological Process	GO:0045199	maintenance of epithelial cell apical/basal polarity	0.112027705703164	0.5528593907443	1	0	1	7
GO:0046485 ether lipid metabolic process	1	0.5528593907443	0.463	0.143	Biological Process	GO:0046485	ether lipid metabolic process	0.112027705703164	0.5528593907443	1	0	1	7
GO:0050755 chemokine metabolic process	1	0.5528593907443	0.463	0.143	Biological Process	GO:0050755	chemokine metabolic process	0.112027705703164	0.5528593907443	0	1	1	7
GO:0051004 regulation of lipoprotein lipase activity	1	0.5528593907443	0.463	0.143	Biological Process	GO:0051004	regulation of lipoprotein lipase activity	0.112027705703164	0.5528593907443	1	0	1	7
GO:0060028 convergent extension involved in axis elongation	1	0.5528593907443	0.463	0.143	Biological Process	GO:0060028	convergent extension involved in axis elongation	0.112027705703164	0.5528593907443	1	0	1	7
GO:0060484 lung-associated mesenchyme development	1	0.5528593907443	0.463	0.143	Biological Process	GO:0060484	lung-associated mesenchyme development	0.112027705703164	0.5528593907443	1	0	1	7
GO:0060513 prostatic bud formation	1	0.5528593907443	0.463	0.143	Biological Process	GO:0060513	prostatic bud formation	0.112027705703164	0.5528593907443	0	1	1	7
GO:0061299 retina vasculature morphogenesis in camera-type eye	1	0.5528593907443	0.463	0.143	Biological Process	GO:0061299	retina vasculature morphogenesis in camera-type eye	0.112027705703164	0.5528593907443	0	1	1	7
GO:0061469 regulation of type B pancreatic cell proliferation	1	0.5528593907443	0.463	0.143	Biological Process	GO:0061469	regulation of type B pancreatic cell proliferation	0.112027705703164	0.5528593907443	1	0	1	7
GO:0061615 glycolytic process through fructose-6-phosphate	1	0.5528593907443	0.463	0.143	Biological Process	GO:0061615	glycolytic process through fructose-6-phosphate	0.112027705703164	0.5528593907443	1	0	1	7
GO:0071294 cellular response to zinc ion	1	0.5528593907443	0.463	0.143	Biological Process	GO:0071294	cellular response to zinc ion	0.112027705703164	0.5528593907443	0	1	1	7
GO:0072201 negative regulation of mesenchymal cell proliferation	1	0.5528593907443	0.463	0.143	Biological Process	GO:0072201	negative regulation of mesenchymal cell proliferation	0.112027705703164	0.5528593907443	1	0	1	7
GO:0072710 response to hydroxyurea	1	0.5528593907443	0.463	0.143	Biological Process	GO:0072710	response to hydroxyurea	0.112027705703164	0.5528593907443	1	0	1	7
GO:0090196 regulation of chemokine secretion	1	0.5528593907443	0.463	0.143	Biological Process	GO:0090196	regulation of chemokine secretion	0.112027705703164	0.5528593907443	1	0	1	7
GO:1900029 positive regulation of ruffle assembly	1	0.5528593907443	0.463	0.143	Biological Process	GO:1900029	positive regulation of ruffle assembly	0.112027705703164	0.5528593907443	0	1	1	7
GO:1901678 iron coordination entity transport	1	0.5528593907443	0.463	0.143	Biological Process	GO:1901678	iron coordination entity transport	0.112027705703164	0.5528593907443	1	0	1	7
GO:1902725 negative regulation of satellite cell differentiation	1	0.5528593907443	0.463	0.143	Biological Process	GO:1902725	negative regulation of satellite cell differentiation	0.112027705703164	0.5528593907443	1	0	1	7
GO:1904153 negative regulation of retrograde protein transport, ER to cytosol	1	0.5528593907443	0.463	0.143	Biological Process	GO:1904153	negative regulation of retrograde protein transport, ER to cytosol	0.112027705703164	0.5528593907443	1	0	1	7
GO:2000341 regulation of chemokine (C-X-C motif) ligand 2 production	1	0.5528593907443	0.463	0.143	Biological Process	GO:2000341	regulation of chemokine (C-X-C motif) ligand 2 production	0.112027705703164	0.5528593907443	1	0	1	7
GO:2000644 regulation of receptor catabolic process	1	0.5528593907443	0.463	0.143	Biological Process	GO:2000644	regulation of receptor catabolic process	0.112027705703164	0.5528593907443	1	0	1	7
GO:0005178 integrin binding	2	0.555812055984022	0.939	0.027	Molecular Function	GO:0005178	integrin binding	0.348528689728688	0.555812055984022	1	1	2	74
GO:0016891 endoribonuclease activity, producing 5'-phosphomonoesters	3	0.555812055984022	1.408	0.024	Molecular Function	GO:0016891	endoribonuclease activity, producing 5'-phosphomonoesters	0.352958702717586	0.555812055984022	2	1	3	127
GO:0004869 cysteine-type endopeptidase inhibitor activity	1	0.555812055984022	0.469	0.038	Molecular Function	GO:0004869	cysteine-type endopeptidase inhibitor activity	0.353163484891512	0.555812055984022	1	0	1	26
GO:0015144 carbohydrate transmembrane transporter activity	1	0.555812055984022	0.469	0.038	Molecular Function	GO:0015144	carbohydrate transmembrane transporter activity	0.353163484891512	0.555812055984022	0	1	1	26
GO:0016831 carboxy-lyase activity	1	0.555812055984022	0.469	0.038	Molecular Function	GO:0016831	carboxy-lyase activity	0.353163484891512	0.555812055984022	1	0	1	26
GO:0031624 ubiquitin conjugating enzyme binding	1	0.555812055984022	0.469	0.038	Molecular Function	GO:0031624	ubiquitin conjugating enzyme binding	0.353163484891512	0.555812055984022	1	0	1	26
GO:1901476 carbohydrate transporter activity	1	0.555812055984022	0.469	0.038	Molecular Function	GO:1901476	carbohydrate transporter activity	0.353163484891512	0.555812055984022	0	1	1	26
GO:0019220 regulation of phosphate metabolic process	25	0.556224199011509	11.574	0.022	Biological Process	GO:0019220	regulation of phosphate metabolic process	0.112888148290069	0.556224199011509	22	3	25	1153
GO:0044325 ion channel binding	2	0.556679853015149	0.939	0.027	Molecular Function	GO:0044325	ion channel binding	0.354557062207833	0.556679853015149	1	1	2	75
GO:0009267 cellular response to starvation	4	0.563257837190421	1.852	0.036	Biological Process	GO:0009267	cellular response to starvation	0.114562203002455	0.563257837190421	3	1	4	110
GO:0006469 negative regulation of protein kinase activity	5	0.563257837190421	2.315	0.033	Biological Process	GO:0006469	negative regulation of protein kinase activity	0.116084933697144	0.563257837190421	5	0	5	153
GO:0072503 cellular divalent inorganic cation homeostasis	8	0.563257837190421	3.704	0.028	Biological Process	GO:0072503	cellular divalent inorganic cation homeostasis	0.116889009439466	0.563257837190421	3	5	8	290
GO:0010107 potassium ion import	2	0.563257837190421	0.926	0.057	Biological Process	GO:0010107	potassium ion import	0.116918234257593	0.563257837190421	1	1	2	35
GO:0045197 establishment or maintenance of epithelial cell apical/basal polarity	2	0.563257837190421	0.926	0.057	Biological Process	GO:0045197	establishment or maintenance of epithelial cell apical/basal polarity	0.116918234257593	0.563257837190421	1	1	2	35
GO:0048806 genitalia development	2	0.563257837190421	0.926	0.057	Biological Process	GO:0048806	genitalia development	0.116918234257593	0.563257837190421	1	1	2	35
GO:0051193 regulation of cofactor metabolic process	2	0.563257837190421	0.926	0.057	Biological Process	GO:0051193	regulation of cofactor metabolic process	0.116918234257593	0.563257837190421	2	0	2	35
GO:0097061 dendritic spine organization	2	0.563257837190421	0.926	0.057	Biological Process	GO:0097061	dendritic spine organization	0.116918234257593	0.563257837190421	1	1	2	35
GO:0051174 regulation of phosphorus metabolic process	25	0.563257837190421	11.574	0.022	Biological Process	GO:0051174	regulation of phosphorus metabolic process	0.116961421712215	0.563257837190421	22	3	25	1158
GO:0022612 gland morphogenesis	3	0.563257837190421	1.389	0.042	Biological Process	GO:0022612	gland morphogenesis	0.117376971112921	0.563257837190421	0	3	3	71
GO:0021953 central nervous system neuron differentiation	5	0.563257837190421	2.315	0.032	Biological Process	GO:0021953	central nervous system neuron differentiation	0.118441389692256	0.563257837190421	2	3	5	154
GO:0030182 neuron differentiation	20	0.563257837190421	9.259	0.022	Biological Process	GO:0030182	neuron differentiation	0.119069871950813	0.563257837190421	10	10	20	896
GO:0065004 protein-DNA complex assembly	4	0.563257837190421	1.852	0.036	Biological Process	GO:0065004	protein-DNA complex assembly	0.120213373006338	0.563257837190421	4	0	4	112
GO:0006639 acylglycerol metabolic process	3	0.563257837190421	1.389	0.042	Biological Process	GO:0006639	acylglycerol metabolic process	0.121045467811983	0.563257837190421	2	1	3	72
GO:0050886 endocrine process	3	0.563257837190421	1.389	0.042	Biological Process	GO:0050886	endocrine process	0.121045467811983	0.563257837190421	2	1	3	72
GO:1902476 chloride transmembrane transport	3	0.563257837190421	1.389	0.042	Biological Process	GO:1902476	chloride transmembrane transport	0.121045467811983	0.563257837190421	1	2	3	72
GO:0000413 protein peptidyl-prolyl isomerization	2	0.563257837190421	0.926	0.056	Biological Process	GO:0000413	protein peptidyl-prolyl isomerization	0.122483334140265	0.563257837190421	1	1	2	36
GO:0007260 tyrosine phosphorylation of STAT protein	2	0.563257837190421	0.926	0.056	Biological Process	GO:0007260	tyrosine phosphorylation of STAT protein	0.122483334140265	0.563257837190421	2	0	2	36
GO:0016101 diterpenoid metabolic process	2	0.563257837190421	0.926	0.056	Biological Process	GO:0016101	diterpenoid metabolic process	0.122483334140265	0.563257837190421	1	1	2	36
GO:0030850 prostate gland development	2	0.563257837190421	0.926	0.056	Biological Process	GO:0030850	prostate gland development	0.122483334140265	0.563257837190421	0	2	2	36
GO:0032642 regulation of chemokine production	2	0.563257837190421	0.926	0.056	Biological Process	GO:0032642	regulation of chemokine production	0.122483334140265	0.563257837190421	1	1	2	36
GO:0032652 regulation of interleukin-1 production	2	0.563257837190421	0.926	0.056	Biological Process	GO:0032652	regulation of interleukin-1 production	0.122483334140265	0.563257837190421	1	1	2	36
GO:0035272 exocrine system development	2	0.563257837190421	0.926	0.056	Biological Process	GO:0035272	exocrine system development	0.122483334140265	0.563257837190421	0	2	2	36
GO:0048546 digestive tract morphogenesis	2	0.563257837190421	0.926	0.056	Biological Process	GO:0048546	digestive tract morphogenesis	0.122483334140265	0.563257837190421	1	1	2	36
GO:0051289 protein homotetramerization	2	0.563257837190421	0.926	0.056	Biological Process	GO:0051289	protein homotetramerization	0.122483334140265	0.563257837190421	1	1	2	36
GO:0031400 negative regulation of protein modification process	11	0.563257837190421	5.093	0.025	Biological Process	GO:0031400	negative regulation of protein modification process	0.12260983313435	0.563257837190421	10	1	11	439
GO:0042177 negative regulation of protein catabolic process	4	0.563257837190421	1.852	0.035	Biological Process	GO:0042177	negative regulation of protein catabolic process	0.123083487243745	0.563257837190421	4	0	4	113
GO:0060560 developmental growth involved in morphogenesis	5	0.563257837190421	2.315	0.032	Biological Process	GO:0060560	developmental growth involved in morphogenesis	0.123221872994606	0.563257837190421	4	1	5	156
GO:0043086 negative regulation of catalytic activity	12	0.563257837190421	5.556	0.024	Biological Process	GO:0043086	negative regulation of catalytic activity	0.124309482163794	0.563257837190421	12	0	12	490
GO:0006638 neutral lipid metabolic process	3	0.563257837190421	1.389	0.041	Biological Process	GO:0006638	neutral lipid metabolic process	0.124755816288058	0.563257837190421	2	1	3	73
GO:0051224 negative regulation of protein transport	4	0.563257837190421	1.852	0.035	Biological Process	GO:0051224	negative regulation of protein transport	0.12598275293724	0.563257837190421	3	1	4	114
GO:0001574 ganglioside biosynthetic process	1	0.563257837190421	0.463	0.125	Biological Process	GO:0001574	ganglioside biosynthetic process	0.126977200291482	0.563257837190421	0	1	1	8
GO:0002327 immature B cell differentiation	1	0.563257837190421	0.463	0.125	Biological Process	GO:0002327	immature B cell differentiation	0.126977200291482	0.563257837190421	1	0	1	8
GO:0003306 Wnt signaling pathway involved in heart development	1	0.563257837190421	0.463	0.125	Biological Process	GO:0003306	Wnt signaling pathway involved in heart development	0.126977200291482	0.563257837190421	1	0	1	8
GO:0006450 regulation of translational fidelity	1	0.563257837190421	0.463	0.125	Biological Process	GO:0006450	regulation of translational fidelity	0.126977200291482	0.563257837190421	1	0	1	8
GO:0006591 ornithine metabolic process	1	0.563257837190421	0.463	0.125	Biological Process	GO:0006591	ornithine metabolic process	0.126977200291482	0.563257837190421	1	0	1	8
GO:0006750 glutathione biosynthetic process	1	0.563257837190421	0.463	0.125	Biological Process	GO:0006750	glutathione biosynthetic process	0.126977200291482	0.563257837190421	1	0	1	8
GO:0006878 cellular copper ion homeostasis	1	0.563257837190421	0.463	0.125	Biological Process	GO:0006878	cellular copper ion homeostasis	0.126977200291482	0.563257837190421	0	1	1	8
GO:0007168 receptor guanylyl cyclase signaling pathway	1	0.563257837190421	0.463	0.125	Biological Process	GO:0007168	receptor guanylyl cyclase signaling pathway	0.126977200291482	0.563257837190421	1	0	1	8
GO:0010889 regulation of sequestering of triglyceride	1	0.563257837190421	0.463	0.125	Biological Process	GO:0010889	regulation of sequestering of triglyceride	0.126977200291482	0.563257837190421	1	0	1	8
GO:0010960 magnesium ion homeostasis	1	0.563257837190421	0.463	0.125	Biological Process	GO:0010960	magnesium ion homeostasis	0.126977200291482	0.563257837190421	1	0	1	8
GO:0016322 neuron remodeling	1	0.563257837190421	0.463	0.125	Biological Process	GO:0016322	neuron remodeling	0.126977200291482	0.563257837190421	0	1	1	8
GO:0016540 protein autoprocessing	1	0.563257837190421	0.463	0.125	Biological Process	GO:0016540	protein autoprocessing	0.126977200291482	0.563257837190421	1	0	1	8
GO:0030730 sequestering of triglyceride	1	0.563257837190421	0.463	0.125	Biological Process	GO:0030730	sequestering of triglyceride	0.126977200291482	0.563257837190421	1	0	1	8
GO:0035641 locomotory exploration behavior	1	0.563257837190421	0.463	0.125	Biological Process	GO:0035641	locomotory exploration behavior	0.126977200291482	0.563257837190421	1	0	1	8
GO:0042532 negative regulation of tyrosine phosphorylation of STAT protein	1	0.563257837190421	0.463	0.125	Biological Process	GO:0042532	negative regulation of tyrosine phosphorylation of STAT protein	0.126977200291482	0.563257837190421	1	0	1	8
GO:0048245 eosinophil chemotaxis	1	0.563257837190421	0.463	0.125	Biological Process	GO:0048245	eosinophil chemotaxis	0.126977200291482	0.563257837190421	1	0	1	8
GO:0048340 paraxial mesoderm morphogenesis	1	0.563257837190421	0.463	0.125	Biological Process	GO:0048340	paraxial mesoderm morphogenesis	0.126977200291482	0.563257837190421	1	0	1	8
GO:0048478 replication fork protection	1	0.563257837190421	0.463	0.125	Biological Process	GO:0048478	replication fork protection	0.126977200291482	0.563257837190421	1	0	1	8
GO:0055119 relaxation of cardiac muscle	1	0.563257837190421	0.463	0.125	Biological Process	GO:0055119	relaxation of cardiac muscle	0.126977200291482	0.563257837190421	0	1	1	8
GO:0060192 negative regulation of lipase activity	1	0.563257837190421	0.463	0.125	Biological Process	GO:0060192	negative regulation of lipase activity	0.126977200291482	0.563257837190421	1	0	1	8
GO:0060601 lateral sprouting from an epithelium	1	0.563257837190421	0.463	0.125	Biological Process	GO:0060601	lateral sprouting from an epithelium	0.126977200291482	0.563257837190421	0	1	1	8
GO:0061101 neuroendocrine cell differentiation	1	0.563257837190421	0.463	0.125	Biological Process	GO:0061101	neuroendocrine cell differentiation	0.126977200291482	0.563257837190421	1	0	1	8
GO:0061418 regulation of transcription from RNA polymerase II promoter in response to hypoxia	1	0.563257837190421	0.463	0.125	Biological Process	GO:0061418	regulation of transcription from RNA polymerase II promoter in response to hypoxia	0.126977200291482	0.563257837190421	0	1	1	8
GO:0070525 tRNA threonylcarbamoyladenosine metabolic process	1	0.563257837190421	0.463	0.125	Biological Process	GO:0070525	tRNA threonylcarbamoyladenosine metabolic process	0.126977200291482	0.563257837190421	1	0	1	8
GO:0070862 negative regulation of protein exit from endoplasmic reticulum	1	0.563257837190421	0.463	0.125	Biological Process	GO:0070862	negative regulation of protein exit from endoplasmic reticulum	0.126977200291482	0.563257837190421	1	0	1	8
GO:0071468 cellular response to acidic pH	1	0.563257837190421	0.463	0.125	Biological Process	GO:0071468	cellular response to acidic pH	0.126977200291482	0.563257837190421	1	0	1	8
GO:0071636 positive regulation of transforming growth factor beta production	1	0.563257837190421	0.463	0.125	Biological Process	GO:0071636	positive regulation of transforming growth factor beta production	0.126977200291482	0.563257837190421	1	0	1	8
GO:0072177 mesonephric duct development	1	0.563257837190421	0.463	0.125	Biological Process	GO:0072177	mesonephric duct development	0.126977200291482	0.563257837190421	1	0	1	8
GO:0072530 purine-containing compound transmembrane transport	1	0.563257837190421	0.463	0.125	Biological Process	GO:0072530	purine-containing compound transmembrane transport	0.126977200291482	0.563257837190421	0	1	1	8
GO:0072567 chemokine (C-X-C motif) ligand 2 production	1	0.563257837190421	0.463	0.125	Biological Process	GO:0072567	chemokine (C-X-C motif) ligand 2 production	0.126977200291482	0.563257837190421	1	0	1	8
GO:0090195 chemokine secretion	1	0.563257837190421	0.463	0.125	Biological Process	GO:0090195	chemokine secretion	0.126977200291482	0.563257837190421	1	0	1	8
GO:0097066 response to thyroid hormone	1	0.563257837190421	0.463	0.125	Biological Process	GO:0097066	response to thyroid hormone	0.126977200291482	0.563257837190421	0	1	1	8
GO:0097067 cellular response to thyroid hormone stimulus	1	0.563257837190421	0.463	0.125	Biological Process	GO:0097067	cellular response to thyroid hormone stimulus	0.126977200291482	0.563257837190421	0	1	1	8
GO:0097106 postsynaptic density organization	1	0.563257837190421	0.463	0.125	Biological Process	GO:0097106	postsynaptic density organization	0.126977200291482	0.563257837190421	1	0	1	8
GO:1903209 positive regulation of oxidative stress-induced cell death	1	0.563257837190421	0.463	0.125	Biological Process	GO:1903209	positive regulation of oxidative stress-induced cell death	0.126977200291482	0.563257837190421	1	0	1	8
GO:1904467 regulation of tumor necrosis factor secretion	1	0.563257837190421	0.463	0.125	Biological Process	GO:1904467	regulation of tumor necrosis factor secretion	0.126977200291482	0.563257837190421	1	0	1	8
GO:1904668 positive regulation of ubiquitin protein ligase activity	1	0.563257837190421	0.463	0.125	Biological Process	GO:1904668	positive regulation of ubiquitin protein ligase activity	0.126977200291482	0.563257837190421	1	0	1	8
GO:2000380 regulation of mesoderm development	1	0.563257837190421	0.463	0.125	Biological Process	GO:2000380	regulation of mesoderm development	0.126977200291482	0.563257837190421	0	1	1	8
GO:2001015 negative regulation of skeletal muscle cell differentiation	1	0.563257837190421	0.463	0.125	Biological Process	GO:2001015	negative regulation of skeletal muscle cell differentiation	0.126977200291482	0.563257837190421	1	0	1	8
GO:0019233 sensory perception of pain	2	0.564271530982106	0.926	0.054	Biological Process	GO:0019233	sensory perception of pain	0.128111744510067	0.564271530982106	1	1	2	37
GO:0032602 chemokine production	2	0.564271530982106	0.926	0.054	Biological Process	GO:0032602	chemokine production	0.128111744510067	0.564271530982106	1	1	2	37
GO:0043551 regulation of phosphatidylinositol 3-kinase activity	2	0.564271530982106	0.926	0.054	Biological Process	GO:0043551	regulation of phosphatidylinositol 3-kinase activity	0.128111744510067	0.564271530982106	2	0	2	37
GO:0048701 embryonic cranial skeleton morphogenesis	2	0.564271530982106	0.926	0.054	Biological Process	GO:0048701	embryonic cranial skeleton morphogenesis	0.128111744510067	0.564271530982106	2	0	2	37
GO:0050918 positive chemotaxis	2	0.564271530982106	0.926	0.054	Biological Process	GO:0050918	positive chemotaxis	0.128111744510067	0.564271530982106	1	1	2	37
GO:1901575 organic substance catabolic process	27	0.564663411570342	12.500	0.021	Biological Process	GO:1901575	organic substance catabolic process	0.128382047331985	0.564663411570342	18	9	27	1279
GO:0051082 unfolded protein binding	2	0.564772551865479	0.939	0.026	Molecular Function	GO:0051082	unfolded protein binding	0.360565834927734	0.564772551865479	1	1	2	76
GO:0016331 morphogenesis of embryonic epithelium	4	0.565459605750186	1.852	0.035	Biological Process	GO:0016331	morphogenesis of embryonic epithelium	0.1289107617943	0.565459605750186	3	1	4	115
GO:0030001 metal ion transport	13	0.565459605750186	6.019	0.024	Biological Process	GO:0030001	metal ion transport	0.129077446187093	0.565459605750186	8	5	13	544
GO:0044248 cellular catabolic process	26	0.565459605750186	12.037	0.021	Biological Process	GO:0044248	cellular catabolic process	0.129107829058569	0.565459605750186	17	9	26	1226
GO:0042393 histone binding	3	0.565731042011384	1.408	0.023	Molecular Function	GO:0042393	histone binding	0.362033632028465	0.565731042011384	3	0	3	129
GO:0016417 S-acyltransferase activity	1	0.567342295491763	0.469	0.037	Molecular Function	GO:0016417	S-acyltransferase activity	0.36392304582225	0.567342295491763	0	1	1	27
GO:0042623 ATPase activity, coupled	4	0.567879890784943	1.878	0.022	Molecular Function	GO:0042623	ATPase activity, coupled	0.365127009960062	0.567879890784943	3	1	4	184
GO:0017048 Rho GTPase binding	2	0.568761017169713	0.939	0.026	Molecular Function	GO:0017048	Rho GTPase binding	0.366553998962629	0.568761017169713	1	1	2	77
GO:0010876 lipid localization	7	0.572217321806161	3.241	0.028	Biological Process	GO:0010876	lipid localization	0.131429106401562	0.572217321806161	6	1	7	251
GO:0046486 glycerolipid metabolic process	7	0.572217321806161	3.241	0.028	Biological Process	GO:0046486	glycerolipid metabolic process	0.131429106401562	0.572217321806161	5	2	7	251
GO:0008654 phospholipid biosynthetic process	4	0.572217321806161	1.852	0.034	Biological Process	GO:0008654	phospholipid biosynthetic process	0.13186710004287	0.572217321806161	3	1	4	116
GO:0097530 granulocyte migration	3	0.572217321806161	1.389	0.040	Biological Process	GO:0097530	granulocyte migration	0.132298083171651	0.572217321806161	1	2	3	75
GO:0098662 inorganic cation transmembrane transport	12	0.572217321806161	5.556	0.024	Biological Process	GO:0098662	inorganic cation transmembrane transport	0.132357079150638	0.572217321806161	7	5	12	496
GO:0031334 positive regulation of protein complex assembly	5	0.572217321806161	2.315	0.031	Biological Process	GO:0031334	positive regulation of protein complex assembly	0.133047383775283	0.572217321806161	2	3	5	160
GO:0006690 icosanoid metabolic process	2	0.572217321806161	0.926	0.053	Biological Process	GO:0006690	icosanoid metabolic process	0.133799785737998	0.572217321806161	1	1	2	38
GO:0032527 protein exit from endoplasmic reticulum	2	0.572217321806161	0.926	0.053	Biological Process	GO:0032527	protein exit from endoplasmic reticulum	0.133799785737998	0.572217321806161	2	0	2	38
GO:0034121 regulation of toll-like receptor signaling pathway	2	0.572217321806161	0.926	0.053	Biological Process	GO:0034121	regulation of toll-like receptor signaling pathway	0.133799785737998	0.572217321806161	2	0	2	38
GO:0034605 cellular response to heat	2	0.572217321806161	0.926	0.053	Biological Process	GO:0034605	cellular response to heat	0.133799785737998	0.572217321806161	1	1	2	38
GO:1901568 fatty acid derivative metabolic process	2	0.572217321806161	0.926	0.053	Biological Process	GO:1901568	fatty acid derivative metabolic process	0.133799785737998	0.572217321806161	1	1	2	38
GO:0002065 columnar/cuboidal epithelial cell differentiation	4	0.572217321806161	1.852	0.034	Biological Process	GO:0002065	columnar/cuboidal epithelial cell differentiation	0.134851348705319	0.572217321806161	3	1	4	117
GO:0042325 regulation of phosphorylation	22	0.572217321806161	10.185	0.022	Biological Process	GO:0042325	regulation of phosphorylation	0.13562609915523	0.572217321806161	19	3	22	1019
GO:0009749 response to glucose	3	0.572217321806161	1.389	0.039	Biological Process	GO:0009749	response to glucose	0.136128003221549	0.572217321806161	2	1	3	76
GO:0072507 divalent inorganic cation homeostasis	8	0.572217321806161	3.704	0.026	Biological Process	GO:0072507	divalent inorganic cation homeostasis	0.137773478944669	0.572217321806161	3	5	8	302
GO:0001666 response to hypoxia	4	0.572217321806161	1.852	0.034	Biological Process	GO:0001666	response to hypoxia	0.137863083868607	0.572217321806161	2	2	4	118
GO:1904950 negative regulation of establishment of protein localization	4	0.572217321806161	1.852	0.034	Biological Process	GO:1904950	negative regulation of establishment of protein localization	0.137863083868607	0.572217321806161	3	1	4	118
GO:0051348 negative regulation of transferase activity	6	0.572217321806161	2.778	0.029	Biological Process	GO:0051348	negative regulation of transferase activity	0.139037264819992	0.572217321806161	6	0	6	208
GO:0035088 establishment or maintenance of apical/basal cell polarity	2	0.572217321806161	0.926	0.051	Biological Process	GO:0035088	establishment or maintenance of apical/basal cell polarity	0.139543883052259	0.572217321806161	1	1	2	39
GO:0061245 establishment or maintenance of bipolar cell polarity	2	0.572217321806161	0.926	0.051	Biological Process	GO:0061245	establishment or maintenance of bipolar cell polarity	0.139543883052259	0.572217321806161	1	1	2	39
GO:0001841 neural tube formation	3	0.572217321806161	1.389	0.039	Biological Process	GO:0001841	neural tube formation	0.139995779825246	0.572217321806161	3	0	3	77
GO:0050878 regulation of body fluid levels	5	0.572217321806161	2.315	0.031	Biological Process	GO:0050878	regulation of body fluid levels	0.14064121749133	0.572217321806161	3	2	5	163
GO:0036293 response to decreased oxygen levels	4	0.572217321806161	1.852	0.034	Biological Process	GO:0036293	response to decreased oxygen levels	0.140901876950572	0.572217321806161	2	2	4	119
GO:0034220 ion transmembrane transport	17	0.572217321806161	7.870	0.022	Biological Process	GO:0034220	ion transmembrane transport	0.141005445551394	0.572217321806161	10	7	17	760
GO:0043408 regulation of MAPK cascade	11	0.572217321806161	5.093	0.024	Biological Process	GO:0043408	regulation of MAPK cascade	0.141308083558154	0.572217321806161	9	2	11	452
GO:0035239 tube morphogenesis	7	0.572217321806161	3.241	0.027	Biological Process	GO:0035239	tube morphogenesis	0.141321831082921	0.572217321806161	5	2	7	256
GO:0003139 secondary heart field specification	1	0.572217321806161	0.463	0.111	Biological Process	GO:0003139	secondary heart field specification	0.141676157711159	0.572217321806161	1	0	1	9
GO:0006662 glycerol ether metabolic process	1	0.572217321806161	0.463	0.111	Biological Process	GO:0006662	glycerol ether metabolic process	0.141676157711159	0.572217321806161	1	0	1	9
GO:0009113 purine nucleobase biosynthetic process	1	0.572217321806161	0.463	0.111	Biological Process	GO:0009113	purine nucleobase biosynthetic process	0.141676157711159	0.572217321806161	1	0	1	9
GO:0010039 response to iron ion	1	0.572217321806161	0.463	0.111	Biological Process	GO:0010039	response to iron ion	0.141676157711159	0.572217321806161	1	0	1	9
GO:0010454 negative regulation of cell fate commitment	1	0.572217321806161	0.463	0.111	Biological Process	GO:0010454	negative regulation of cell fate commitment	0.141676157711159	0.572217321806161	0	1	1	9
GO:0010566 regulation of ketone biosynthetic process	1	0.572217321806161	0.463	0.111	Biological Process	GO:0010566	regulation of ketone biosynthetic process	0.141676157711159	0.572217321806161	0	1	1	9
GO:0014850 response to muscle activity	1	0.572217321806161	0.463	0.111	Biological Process	GO:0014850	response to muscle activity	0.141676157711159	0.572217321806161	1	0	1	9
GO:0030206 chondroitin sulfate biosynthetic process	1	0.572217321806161	0.463	0.111	Biological Process	GO:0030206	chondroitin sulfate biosynthetic process	0.141676157711159	0.572217321806161	1	0	1	9
GO:0030812 negative regulation of nucleotide catabolic process	1	0.572217321806161	0.463	0.111	Biological Process	GO:0030812	negative regulation of nucleotide catabolic process	0.141676157711159	0.572217321806161	1	0	1	9
GO:0032799 low-density lipoprotein receptor particle metabolic process	1	0.572217321806161	0.463	0.111	Biological Process	GO:0032799	low-density lipoprotein receptor particle metabolic process	0.141676157711159	0.572217321806161	1	0	1	9
GO:0033147 negative regulation of intracellular estrogen receptor signaling pathway	1	0.572217321806161	0.463	0.111	Biological Process	GO:0033147	negative regulation of intracellular estrogen receptor signaling pathway	0.141676157711159	0.572217321806161	0	1	1	9
GO:0035336 long-chain fatty-acyl-CoA metabolic process	1	0.572217321806161	0.463	0.111	Biological Process	GO:0035336	long-chain fatty-acyl-CoA metabolic process	0.141676157711159	0.572217321806161	1	0	1	9
GO:0042074 cell migration involved in gastrulation	1	0.572217321806161	0.463	0.111	Biological Process	GO:0042074	cell migration involved in gastrulation	0.141676157711159	0.572217321806161	1	0	1	9
GO:0042104 positive regulation of activated T cell proliferation	1	0.572217321806161	0.463	0.111	Biological Process	GO:0042104	positive regulation of activated T cell proliferation	0.141676157711159	0.572217321806161	0	1	1	9
GO:0042759 long-chain fatty acid biosynthetic process	1	0.572217321806161	0.463	0.111	Biological Process	GO:0042759	long-chain fatty acid biosynthetic process	0.141676157711159	0.572217321806161	1	0	1	9
GO:0043650 dicarboxylic acid biosynthetic process	1	0.572217321806161	0.463	0.111	Biological Process	GO:0043650	dicarboxylic acid biosynthetic process	0.141676157711159	0.572217321806161	1	0	1	9
GO:0045144 meiotic sister chromatid segregation	1	0.572217321806161	0.463	0.111	Biological Process	GO:0045144	meiotic sister chromatid segregation	0.141676157711159	0.572217321806161	0	1	1	9
GO:0045475 locomotor rhythm	1	0.572217321806161	0.463	0.111	Biological Process	GO:0045475	locomotor rhythm	0.141676157711159	0.572217321806161	0	1	1	9
GO:0045605 negative regulation of epidermal cell differentiation	1	0.572217321806161	0.463	0.111	Biological Process	GO:0045605	negative regulation of epidermal cell differentiation	0.141676157711159	0.572217321806161	0	1	1	9
GO:0045820 negative regulation of glycolytic process	1	0.572217321806161	0.463	0.111	Biological Process	GO:0045820	negative regulation of glycolytic process	0.141676157711159	0.572217321806161	1	0	1	9
GO:0045842 positive regulation of mitotic metaphase/anaphase transition	1	0.572217321806161	0.463	0.111	Biological Process	GO:0045842	positive regulation of mitotic metaphase/anaphase transition	0.141676157711159	0.572217321806161	1	0	1	9
GO:0050718 positive regulation of interleukin-1 beta secretion	1	0.572217321806161	0.463	0.111	Biological Process	GO:0050718	positive regulation of interleukin-1 beta secretion	0.141676157711159	0.572217321806161	1	0	1	9
GO:0051177 meiotic sister chromatid cohesion	1	0.572217321806161	0.463	0.111	Biological Process	GO:0051177	meiotic sister chromatid cohesion	0.141676157711159	0.572217321806161	0	1	1	9
GO:0051195 negative regulation of cofactor metabolic process	1	0.572217321806161	0.463	0.111	Biological Process	GO:0051195	negative regulation of cofactor metabolic process	0.141676157711159	0.572217321806161	1	0	1	9
GO:0051198 negative regulation of coenzyme metabolic process	1	0.572217321806161	0.463	0.111	Biological Process	GO:0051198	negative regulation of coenzyme metabolic process	0.141676157711159	0.572217321806161	1	0	1	9
GO:0060052 neurofilament cytoskeleton organization	1	0.572217321806161	0.463	0.111	Biological Process	GO:0060052	neurofilament cytoskeleton organization	0.141676157711159	0.572217321806161	0	1	1	9
GO:0070601 centromeric sister chromatid cohesion	1	0.572217321806161	0.463	0.111	Biological Process	GO:0070601	centromeric sister chromatid cohesion	0.141676157711159	0.572217321806161	0	1	1	9
GO:0090036 regulation of protein kinase C signaling	1	0.572217321806161	0.463	0.111	Biological Process	GO:0090036	regulation of protein kinase C signaling	0.141676157711159	0.572217321806161	1	0	1	9
GO:1900409 positive regulation of cellular response to oxidative stress	1	0.572217321806161	0.463	0.111	Biological Process	GO:1900409	positive regulation of cellular response to oxidative stress	0.141676157711159	0.572217321806161	1	0	1	9
GO:1901970 positive regulation of mitotic sister chromatid separation	1	0.572217321806161	0.463	0.111	Biological Process	GO:1901970	positive regulation of mitotic sister chromatid separation	0.141676157711159	0.572217321806161	1	0	1	9
GO:1902101 positive regulation of metaphase/anaphase transition of cell cycle	1	0.572217321806161	0.463	0.111	Biological Process	GO:1902101	positive regulation of metaphase/anaphase transition of cell cycle	0.141676157711159	0.572217321806161	1	0	1	9
GO:1904862 inhibitory synapse assembly	1	0.572217321806161	0.463	0.111	Biological Process	GO:1904862	inhibitory synapse assembly	0.141676157711159	0.572217321806161	0	1	1	9
GO:1990774 tumor necrosis factor secretion	1	0.572217321806161	0.463	0.111	Biological Process	GO:1990774	tumor necrosis factor secretion	0.141676157711159	0.572217321806161	1	0	1	9
GO:2000650 negative regulation of sodium ion transmembrane transporter activity	1	0.572217321806161	0.463	0.111	Biological Process	GO:2000650	negative regulation of sodium ion transmembrane transporter activity	0.141676157711159	0.572217321806161	1	0	1	9
GO:0031253 cell projection membrane	5	0.573548046028489	2.358	0.033	Cellular Component	GO:0031253	cell projection membrane	0.102308570372649	0.573548046028489	3	2	5	151
GO:0032451 demethylase activity	1	0.578381883661429	0.469	0.036	Molecular Function	GO:0032451	demethylase activity	0.37450445719681	0.578381883661429	1	0	1	28
GO:1901505 carbohydrate derivative transporter activity	1	0.578381883661429	0.469	0.036	Molecular Function	GO:1901505	carbohydrate derivative transporter activity	0.37450445719681	0.578381883661429	0	1	1	28
GO:0044089 positive regulation of cellular component biogenesis	9	0.579196638849945	4.167	0.025	Biological Process	GO:0044089	positive regulation of cellular component biogenesis	0.143590175077764	0.579196638849945	4	5	9	354
GO:0004519 endonuclease activity	4	0.580031226557413	1.878	0.021	Molecular Function	GO:0004519	endonuclease activity	0.376449918597776	0.580031226557413	3	1	4	187
GO:0070373 negative regulation of ERK1 and ERK2 cascade	2	0.585498727737484	0.926	0.050	Biological Process	GO:0070373	negative regulation of ERK1 and ERK2 cascade	0.145340564078701	0.585498727737484	1	1	2	40
GO:0048666 neuron development	16	0.587509811435318	7.407	0.022	Biological Process	GO:0048666	neuron development	0.146028450241148	0.587509811435318	8	8	16	712
GO:0005484 SNAP receptor activity	1	0.588948942042533	0.469	0.034	Molecular Function	GO:0005484	SNAP receptor activity	0.384910655011157	0.588948942042533	1	0	1	29
GO:0008376 acetylgalactosaminyltransferase activity	1	0.588948942042533	0.469	0.034	Molecular Function	GO:0008376	acetylgalactosaminyltransferase activity	0.384910655011157	0.588948942042533	1	0	1	29
GO:0043621 protein self-association	1	0.588948942042533	0.469	0.034	Molecular Function	GO:0043621	protein self-association	0.384910655011157	0.588948942042533	1	0	1	29
GO:0042594 response to starvation	4	0.590892150950787	1.852	0.033	Biological Process	GO:0042594	response to starvation	0.147058900766493	0.590892150950787	3	1	4	121
GO:0009746 response to hexose	3	0.592505215976769	1.389	0.038	Biological Process	GO:0009746	response to hexose	0.147840896857402	0.592505215976769	2	1	3	79
GO:0034284 response to monosaccharide	3	0.592505215976769	1.389	0.038	Biological Process	GO:0034284	response to monosaccharide	0.147840896857402	0.592505215976769	2	1	3	79
GO:0000974 Prp19 complex	1	0.593946773045866	0.472	0.143	Cellular Component	GO:0000974	Prp19 complex	0.109157785316538	0.593946773045866	0	1	1	7
GO:0005797 Golgi medial cisterna	1	0.593946773045866	0.472	0.143	Cellular Component	GO:0005797	Golgi medial cisterna	0.109157785316538	0.593946773045866	1	0	1	7
GO:0033673 negative regulation of kinase activity	5	0.594064994302868	2.315	0.030	Biological Process	GO:0033673	negative regulation of kinase activity	0.148420862417351	0.594064994302868	5	0	5	166
GO:0001676 long-chain fatty acid metabolic process	2	0.594266709075007	0.926	0.049	Biological Process	GO:0001676	long-chain fatty acid metabolic process	0.151186456433738	0.594266709075007	2	0	2	41
GO:0019915 lipid storage	2	0.594266709075007	0.926	0.049	Biological Process	GO:0019915	lipid storage	0.151186456433738	0.594266709075007	2	0	2	41
GO:0032612 interleukin-1 production	2	0.594266709075007	0.926	0.049	Biological Process	GO:0032612	interleukin-1 production	0.151186456433738	0.594266709075007	1	1	2	41
GO:0090329 regulation of DNA-dependent DNA replication	2	0.594266709075007	0.926	0.049	Biological Process	GO:0090329	regulation of DNA-dependent DNA replication	0.151186456433738	0.594266709075007	2	0	2	41
GO:1903513 endoplasmic reticulum to cytosol transport	2	0.594266709075007	0.926	0.049	Biological Process	GO:1903513	endoplasmic reticulum to cytosol transport	0.151186456433738	0.594266709075007	2	0	2	41
GO:0007409 axonogenesis	8	0.594266709075007	3.704	0.026	Biological Process	GO:0007409	axonogenesis	0.152677674329707	0.594266709075007	3	5	8	310
GO:1903035 negative regulation of response to wounding	4	0.594266709075007	1.852	0.033	Biological Process	GO:1903035	negative regulation of response to wounding	0.153318907983201	0.594266709075007	4	0	4	123
GO:0006089 lactate metabolic process	1	0.594266709075007	0.463	0.100	Biological Process	GO:0006089	lactate metabolic process	0.156128757487773	0.594266709075007	1	0	1	10
GO:0006188 IMP biosynthetic process	1	0.594266709075007	0.463	0.100	Biological Process	GO:0006188	IMP biosynthetic process	0.156128757487773	0.594266709075007	0	1	1	10
GO:0006590 thyroid hormone generation	1	0.594266709075007	0.463	0.100	Biological Process	GO:0006590	thyroid hormone generation	0.156128757487773	0.594266709075007	0	1	1	10
GO:0006700 C21-steroid hormone biosynthetic process	1	0.594266709075007	0.463	0.100	Biological Process	GO:0006700	C21-steroid hormone biosynthetic process	0.156128757487773	0.594266709075007	0	1	1	10
GO:0007175 negative regulation of epidermal growth factor-activated receptor activity	1	0.594266709075007	0.463	0.100	Biological Process	GO:0007175	negative regulation of epidermal growth factor-activated receptor activity	0.156128757487773	0.594266709075007	1	0	1	10
GO:0010743 regulation of macrophage derived foam cell differentiation	1	0.594266709075007	0.463	0.100	Biological Process	GO:0010743	regulation of macrophage derived foam cell differentiation	0.156128757487773	0.594266709075007	1	0	1	10
GO:0010885 regulation of cholesterol storage	1	0.594266709075007	0.463	0.100	Biological Process	GO:0010885	regulation of cholesterol storage	0.156128757487773	0.594266709075007	1	0	1	10
GO:0015937 coenzyme A biosynthetic process	1	0.594266709075007	0.463	0.100	Biological Process	GO:0015937	coenzyme A biosynthetic process	0.156128757487773	0.594266709075007	1	0	1	10
GO:0016048 detection of temperature stimulus	1	0.594266709075007	0.463	0.100	Biological Process	GO:0016048	detection of temperature stimulus	0.156128757487773	0.594266709075007	1	0	1	10
GO:0019184 nonribosomal peptide biosynthetic process	1	0.594266709075007	0.463	0.100	Biological Process	GO:0019184	nonribosomal peptide biosynthetic process	0.156128757487773	0.594266709075007	1	0	1	10
GO:0021521 ventral spinal cord interneuron specification	1	0.594266709075007	0.463	0.100	Biological Process	GO:0021521	ventral spinal cord interneuron specification	0.156128757487773	0.594266709075007	0	1	1	10
GO:0030011 maintenance of cell polarity	1	0.594266709075007	0.463	0.100	Biological Process	GO:0030011	maintenance of cell polarity	0.156128757487773	0.594266709075007	1	0	1	10
GO:0030903 notochord development	1	0.594266709075007	0.463	0.100	Biological Process	GO:0030903	notochord development	0.156128757487773	0.594266709075007	1	0	1	10
GO:0034383 low-density lipoprotein particle clearance	1	0.594266709075007	0.463	0.100	Biological Process	GO:0034383	low-density lipoprotein particle clearance	0.156128757487773	0.594266709075007	1	0	1	10
GO:0035020 regulation of Rac protein signal transduction	1	0.594266709075007	0.463	0.100	Biological Process	GO:0035020	regulation of Rac protein signal transduction	0.156128757487773	0.594266709075007	0	1	1	10
GO:0046337 phosphatidylethanolamine metabolic process	1	0.594266709075007	0.463	0.100	Biological Process	GO:0046337	phosphatidylethanolamine metabolic process	0.156128757487773	0.594266709075007	1	0	1	10
GO:0048240 sperm capacitation	1	0.594266709075007	0.463	0.100	Biological Process	GO:0048240	sperm capacitation	0.156128757487773	0.594266709075007	0	1	1	10
GO:0048681 negative regulation of axon regeneration	1	0.594266709075007	0.463	0.100	Biological Process	GO:0048681	negative regulation of axon regeneration	0.156128757487773	0.594266709075007	1	0	1	10
GO:0050832 defense response to fungus	1	0.594266709075007	0.463	0.100	Biological Process	GO:0050832	defense response to fungus	0.156128757487773	0.594266709075007	0	1	1	10
GO:0051315 attachment of mitotic spindle microtubules to kinetochore	1	0.594266709075007	0.463	0.100	Biological Process	GO:0051315	attachment of mitotic spindle microtubules to kinetochore	0.156128757487773	0.594266709075007	1	0	1	10
GO:0060026 convergent extension	1	0.594266709075007	0.463	0.100	Biological Process	GO:0060026	convergent extension	0.156128757487773	0.594266709075007	1	0	1	10
GO:0060525 prostate glandular acinus development	1	0.594266709075007	0.463	0.100	Biological Process	GO:0060525	prostate glandular acinus development	0.156128757487773	0.594266709075007	0	1	1	10
GO:0060736 prostate gland growth	1	0.594266709075007	0.463	0.100	Biological Process	GO:0060736	prostate gland growth	0.156128757487773	0.594266709075007	0	1	1	10
GO:0070207 protein homotrimerization	1	0.594266709075007	0.463	0.100	Biological Process	GO:0070207	protein homotrimerization	0.156128757487773	0.594266709075007	1	0	1	10
GO:0090043 regulation of tubulin deacetylation	1	0.594266709075007	0.463	0.100	Biological Process	GO:0090043	regulation of tubulin deacetylation	0.156128757487773	0.594266709075007	1	0	1	10
GO:0097384 cellular lipid biosynthetic process	1	0.594266709075007	0.463	0.100	Biological Process	GO:0097384	cellular lipid biosynthetic process	0.156128757487773	0.594266709075007	1	0	1	10
GO:1901642 nucleoside transmembrane transport	1	0.594266709075007	0.463	0.100	Biological Process	GO:1901642	nucleoside transmembrane transport	0.156128757487773	0.594266709075007	0	1	1	10
GO:1902306 negative regulation of sodium ion transmembrane transport	1	0.594266709075007	0.463	0.100	Biological Process	GO:1902306	negative regulation of sodium ion transmembrane transport	0.156128757487773	0.594266709075007	1	0	1	10
GO:1902884 positive regulation of response to oxidative stress	1	0.594266709075007	0.463	0.100	Biological Process	GO:1902884	positive regulation of response to oxidative stress	0.156128757487773	0.594266709075007	1	0	1	10
GO:1903587 regulation of blood vessel endothelial cell proliferation involved in sprouting angiogenesis	1	0.594266709075007	0.463	0.100	Biological Process	GO:1903587	regulation of blood vessel endothelial cell proliferation involved in sprouting angiogenesis	0.156128757487773	0.594266709075007	1	0	1	10
GO:1904152 regulation of retrograde protein transport, ER to cytosol	1	0.594266709075007	0.463	0.100	Biological Process	GO:1904152	regulation of retrograde protein transport, ER to cytosol	0.156128757487773	0.594266709075007	1	0	1	10
GO:2000651 positive regulation of sodium ion transmembrane transporter activity	1	0.594266709075007	0.463	0.100	Biological Process	GO:2000651	positive regulation of sodium ion transmembrane transporter activity	0.156128757487773	0.594266709075007	0	1	1	10
GO:2001267 regulation of cysteine-type endopeptidase activity involved in apoptotic signaling pathway	1	0.594266709075007	0.463	0.100	Biological Process	GO:2001267	regulation of cysteine-type endopeptidase activity involved in apoptotic signaling pathway	0.156128757487773	0.594266709075007	1	0	1	10
GO:0051248 negative regulation of protein metabolic process	17	0.594266709075007	7.870	0.022	Biological Process	GO:0051248	negative regulation of protein metabolic process	0.156362930233909	0.594266709075007	15	2	17	773
GO:0015698 inorganic anion transport	4	0.594266709075007	1.852	0.032	Biological Process	GO:0015698	inorganic anion transport	0.156486416647882	0.594266709075007	2	2	4	124
GO:0043230 extracellular organelle	3	0.594650543113108	1.415	0.042	Cellular Component	GO:0043230	extracellular organelle	0.114002794785125	0.594650543113108	1	2	3	72
GO:0005764 lysosome	7	0.594650543113108	3.302	0.028	Cellular Component	GO:0005764	lysosome	0.122255819503456	0.594650543113108	3	4	7	253
GO:0001669 acrosomal vesicle	2	0.594650543113108	0.943	0.054	Cellular Component	GO:0001669	acrosomal vesicle	0.122530469873653	0.594650543113108	0	2	2	37
GO:0030667 secretory granule membrane	2	0.594650543113108	0.943	0.054	Cellular Component	GO:0030667	secretory granule membrane	0.122530469873653	0.594650543113108	1	1	2	37
GO:0000835 ER ubiquitin ligase complex	1	0.594650543113108	0.472	0.125	Cellular Component	GO:0000835	ER ubiquitin ligase complex	0.123751599512728	0.594650543113108	1	0	1	8
GO:0000836 Hrd1p ubiquitin ligase complex	1	0.594650543113108	0.472	0.125	Cellular Component	GO:0000836	Hrd1p ubiquitin ligase complex	0.123751599512728	0.594650543113108	1	0	1	8
GO:0034361 very-low-density lipoprotein particle	1	0.594650543113108	0.472	0.125	Cellular Component	GO:0034361	very-low-density lipoprotein particle	0.123751599512728	0.594650543113108	1	0	1	8
GO:0034385 triglyceride-rich lipoprotein particle	1	0.594650543113108	0.472	0.125	Cellular Component	GO:0034385	triglyceride-rich lipoprotein particle	0.123751599512728	0.594650543113108	1	0	1	8
GO:0044292 dendrite terminus	1	0.594650543113108	0.472	0.125	Cellular Component	GO:0044292	dendrite terminus	0.123751599512728	0.594650543113108	0	1	1	8
GO:0006468 protein phosphorylation	27	0.595175791914029	12.500	0.021	Biological Process	GO:0006468	protein phosphorylation	0.156916931651065	0.595175791914029	22	5	27	1311
GO:0004553 hydrolase activity, hydrolyzing O-glycosyl compounds	2	0.595788027978898	0.939	0.025	Molecular Function	GO:0004553	hydrolase activity, hydrolyzing O-glycosyl compounds	0.390281718781941	0.595788027978898	1	1	2	81
GO:0033993 response to lipid	10	0.596907899553428	4.630	0.024	Biological Process	GO:0033993	response to lipid	0.157565283697148	0.596907899553428	7	3	10	412
GO:0001103 RNA polymerase II repressing transcription factor binding	1	0.597690005522115	0.469	0.033	Molecular Function	GO:0001103	RNA polymerase II repressing transcription factor binding	0.395144527100097	0.597690005522115	0	1	1	30
GO:0005089 Rho guanyl-nucleotide exchange factor activity	1	0.597690005522115	0.469	0.033	Molecular Function	GO:0005089	Rho guanyl-nucleotide exchange factor activity	0.395144527100097	0.597690005522115	0	1	1	30
GO:0005245 voltage-gated calcium channel activity	1	0.597690005522115	0.469	0.033	Molecular Function	GO:0005245	voltage-gated calcium channel activity	0.395144527100097	0.597690005522115	1	0	1	30
GO:0044390 ubiquitin-like protein conjugating enzyme binding	1	0.597690005522115	0.469	0.033	Molecular Function	GO:0044390	ubiquitin-like protein conjugating enzyme binding	0.395144527100097	0.597690005522115	1	0	1	30
GO:0071345 cellular response to cytokine stimulus	11	0.598779758939791	5.093	0.024	Biological Process	GO:0071345	cellular response to cytokine stimulus	0.158251683239386	0.598779758939791	7	4	11	463
GO:0071214 cellular response to abiotic stimulus	5	0.601151831412125	2.315	0.029	Biological Process	GO:0071214	cellular response to abiotic stimulus	0.159071647104557	0.601151831412125	4	1	5	170
GO:0006937 regulation of muscle contraction	3	0.601240744298424	1.389	0.037	Biological Process	GO:0006937	regulation of muscle contraction	0.159867481142934	0.601240744298424	2	1	3	82
GO:0009566 fertilization	3	0.601240744298424	1.389	0.037	Biological Process	GO:0009566	fertilization	0.159867481142934	0.601240744298424	1	2	3	82
GO:0016241 regulation of macroautophagy	3	0.601240744298424	1.389	0.037	Biological Process	GO:0016241	regulation of macroautophagy	0.159867481142934	0.601240744298424	2	1	3	82
GO:0038127 ERBB signaling pathway	3	0.601240744298424	1.389	0.037	Biological Process	GO:0038127	ERBB signaling pathway	0.159867481142934	0.601240744298424	2	1	3	82
GO:0048871 multicellular organismal homeostasis	6	0.602768167887359	2.778	0.028	Biological Process	GO:0048871	multicellular organismal homeostasis	0.162139110203789	0.602768167887359	2	4	6	218
GO:0001736 establishment of planar polarity	2	0.602768167887359	0.926	0.047	Biological Process	GO:0001736	establishment of planar polarity	0.163012871464369	0.602768167887359	1	1	2	43
GO:0042440 pigment metabolic process	2	0.602768167887359	0.926	0.047	Biological Process	GO:0042440	pigment metabolic process	0.163012871464369	0.602768167887359	2	0	2	43
GO:0097035 regulation of membrane lipid distribution	2	0.602768167887359	0.926	0.047	Biological Process	GO:0097035	regulation of membrane lipid distribution	0.163012871464369	0.602768167887359	1	1	2	43
GO:0031399 regulation of protein modification process	26	0.602768167887359	12.037	0.021	Biological Process	GO:0031399	regulation of protein modification process	0.163237156606272	0.602768167887359	22	4	26	1263
GO:0006821 chloride transport	3	0.602768167887359	1.389	0.036	Biological Process	GO:0006821	chloride transport	0.163941397140814	0.602768167887359	1	2	3	83
GO:0061138 morphogenesis of a branching epithelium	4	0.602768167887359	1.852	0.031	Biological Process	GO:0061138	morphogenesis of a branching epithelium	0.166133540082386	0.602768167887359	1	3	4	127
GO:0050808 synapse organization	6	0.602768167887359	2.778	0.027	Biological Process	GO:0050808	synapse organization	0.166948610834007	0.602768167887359	5	1	6	220
GO:0009628 response to abiotic stimulus	13	0.602768167887359	6.019	0.023	Biological Process	GO:0009628	response to abiotic stimulus	0.167703948637398	0.602768167887359	9	4	13	572
GO:0009612 response to mechanical stimulus	3	0.602768167887359	1.389	0.036	Biological Process	GO:0009612	response to mechanical stimulus	0.1680461867144	0.602768167887359	2	1	3	84
GO:0098661 inorganic anion transmembrane transport	3	0.602768167887359	1.389	0.036	Biological Process	GO:0098661	inorganic anion transmembrane transport	0.1680461867144	0.602768167887359	1	2	3	84
GO:0007164 establishment of tissue polarity	2	0.602768167887359	0.926	0.045	Biological Process	GO:0007164	establishment of tissue polarity	0.168987128375363	0.602768167887359	1	1	2	44
GO:0043550 regulation of lipid kinase activity	2	0.602768167887359	0.926	0.045	Biological Process	GO:0043550	regulation of lipid kinase activity	0.168987128375363	0.602768167887359	2	0	2	44
GO:0046854 phosphatidylinositol phosphorylation	2	0.602768167887359	0.926	0.045	Biological Process	GO:0046854	phosphatidylinositol phosphorylation	0.168987128375363	0.602768167887359	2	0	2	44
GO:0048844 artery morphogenesis	2	0.602768167887359	0.926	0.045	Biological Process	GO:0048844	artery morphogenesis	0.168987128375363	0.602768167887359	2	0	2	44
GO:0050771 negative regulation of axonogenesis	2	0.602768167887359	0.926	0.045	Biological Process	GO:0050771	negative regulation of axonogenesis	0.168987128375363	0.602768167887359	2	0	2	44
GO:0046578 regulation of Ras protein signal transduction	4	0.602768167887359	1.852	0.031	Biological Process	GO:0046578	regulation of Ras protein signal transduction	0.169395924501827	0.602768167887359	1	3	4	128
GO:0002715 regulation of natural killer cell mediated immunity	1	0.602768167887359	0.463	0.091	Biological Process	GO:0002715	regulation of natural killer cell mediated immunity	0.170339109743377	0.602768167887359	1	0	1	11
GO:0006071 glycerol metabolic process	1	0.602768167887359	0.463	0.091	Biological Process	GO:0006071	glycerol metabolic process	0.170339109743377	0.602768167887359	1	0	1	11
GO:0006264 mitochondrial DNA replication	1	0.602768167887359	0.463	0.091	Biological Process	GO:0006264	mitochondrial DNA replication	0.170339109743377	0.602768167887359	1	0	1	11
GO:0006534 cysteine metabolic process	1	0.602768167887359	0.463	0.091	Biological Process	GO:0006534	cysteine metabolic process	0.170339109743377	0.602768167887359	1	0	1	11
GO:0007135 meiosis II	1	0.602768167887359	0.463	0.091	Biological Process	GO:0007135	meiosis II	0.170339109743377	0.602768167887359	0	1	1	11
GO:0010447 response to acidic pH	1	0.602768167887359	0.463	0.091	Biological Process	GO:0010447	response to acidic pH	0.170339109743377	0.602768167887359	1	0	1	11
GO:0010884 positive regulation of lipid storage	1	0.602768167887359	0.463	0.091	Biological Process	GO:0010884	positive regulation of lipid storage	0.170339109743377	0.602768167887359	1	0	1	11
GO:0014821 phasic smooth muscle contraction	1	0.602768167887359	0.463	0.091	Biological Process	GO:0014821	phasic smooth muscle contraction	0.170339109743377	0.602768167887359	0	1	1	11
GO:0018904 ether metabolic process	1	0.602768167887359	0.463	0.091	Biological Process	GO:0018904	ether metabolic process	0.170339109743377	0.602768167887359	1	0	1	11
GO:0021520 spinal cord motor neuron cell fate specification	1	0.602768167887359	0.463	0.091	Biological Process	GO:0021520	spinal cord motor neuron cell fate specification	0.170339109743377	0.602768167887359	0	1	1	11
GO:0021554 optic nerve development	1	0.602768167887359	0.463	0.091	Biological Process	GO:0021554	optic nerve development	0.170339109743377	0.602768167887359	1	0	1	11
GO:0033262 regulation of nuclear cell cycle DNA replication	1	0.602768167887359	0.463	0.091	Biological Process	GO:0033262	regulation of nuclear cell cycle DNA replication	0.170339109743377	0.602768167887359	1	0	1	11
GO:0033866 nucleoside bisphosphate biosynthetic process	1	0.602768167887359	0.463	0.091	Biological Process	GO:0033866	nucleoside bisphosphate biosynthetic process	0.170339109743377	0.602768167887359	1	0	1	11
GO:0034030 ribonucleoside bisphosphate biosynthetic process	1	0.602768167887359	0.463	0.091	Biological Process	GO:0034030	ribonucleoside bisphosphate biosynthetic process	0.170339109743377	0.602768167887359	1	0	1	11
GO:0034033 purine nucleoside bisphosphate biosynthetic process	1	0.602768167887359	0.463	0.091	Biological Process	GO:0034033	purine nucleoside bisphosphate biosynthetic process	0.170339109743377	0.602768167887359	1	0	1	11
GO:0042269 regulation of natural killer cell mediated cytotoxicity	1	0.602768167887359	0.463	0.091	Biological Process	GO:0042269	regulation of natural killer cell mediated cytotoxicity	0.170339109743377	0.602768167887359	1	0	1	11
GO:0042559 pteridine-containing compound biosynthetic process	1	0.602768167887359	0.463	0.091	Biological Process	GO:0042559	pteridine-containing compound biosynthetic process	0.170339109743377	0.602768167887359	1	0	1	11
GO:0042659 regulation of cell fate specification	1	0.602768167887359	0.463	0.091	Biological Process	GO:0042659	regulation of cell fate specification	0.170339109743377	0.602768167887359	1	0	1	11
GO:0048642 negative regulation of skeletal muscle tissue development	1	0.602768167887359	0.463	0.091	Biological Process	GO:0048642	negative regulation of skeletal muscle tissue development	0.170339109743377	0.602768167887359	1	0	1	11
GO:0051451 myoblast migration	1	0.602768167887359	0.463	0.091	Biological Process	GO:0051451	myoblast migration	0.170339109743377	0.602768167887359	1	0	1	11
GO:0055070 copper ion homeostasis	1	0.602768167887359	0.463	0.091	Biological Process	GO:0055070	copper ion homeostasis	0.170339109743377	0.602768167887359	0	1	1	11
GO:0055091 phospholipid homeostasis	1	0.602768167887359	0.463	0.091	Biological Process	GO:0055091	phospholipid homeostasis	0.170339109743377	0.602768167887359	1	0	1	11
GO:0055098 response to low-density lipoprotein particle	1	0.602768167887359	0.463	0.091	Biological Process	GO:0055098	response to low-density lipoprotein particle	0.170339109743377	0.602768167887359	1	0	1	11
GO:0070571 negative regulation of neuron projection regeneration	1	0.602768167887359	0.463	0.091	Biological Process	GO:0070571	negative regulation of neuron projection regeneration	0.170339109743377	0.602768167887359	1	0	1	11
GO:0071243 cellular response to arsenic-containing substance	1	0.602768167887359	0.463	0.091	Biological Process	GO:0071243	cellular response to arsenic-containing substance	0.170339109743377	0.602768167887359	1	0	1	11
GO:0071404 cellular response to low-density lipoprotein particle stimulus	1	0.602768167887359	0.463	0.091	Biological Process	GO:0071404	cellular response to low-density lipoprotein particle stimulus	0.170339109743377	0.602768167887359	1	0	1	11
GO:0090042 tubulin deacetylation	1	0.602768167887359	0.463	0.091	Biological Process	GO:0090042	tubulin deacetylation	0.170339109743377	0.602768167887359	1	0	1	11
GO:0090231 regulation of spindle checkpoint	1	0.602768167887359	0.463	0.091	Biological Process	GO:0090231	regulation of spindle checkpoint	0.170339109743377	0.602768167887359	1	0	1	11
GO:0090266 regulation of mitotic cell cycle spindle assembly checkpoint	1	0.602768167887359	0.463	0.091	Biological Process	GO:0090266	regulation of mitotic cell cycle spindle assembly checkpoint	0.170339109743377	0.602768167887359	1	0	1	11
GO:1902307 positive regulation of sodium ion transmembrane transport	1	0.602768167887359	0.463	0.091	Biological Process	GO:1902307	positive regulation of sodium ion transmembrane transport	0.170339109743377	0.602768167887359	0	1	1	11
GO:1903504 regulation of mitotic spindle checkpoint	1	0.602768167887359	0.463	0.091	Biological Process	GO:1903504	regulation of mitotic spindle checkpoint	0.170339109743377	0.602768167887359	1	0	1	11
GO:1904293 negative regulation of ERAD pathway	1	0.602768167887359	0.463	0.091	Biological Process	GO:1904293	negative regulation of ERAD pathway	0.170339109743377	0.602768167887359	1	0	1	11
GO:1904659 glucose transmembrane transport	1	0.602768167887359	0.463	0.091	Biological Process	GO:1904659	glucose transmembrane transport	0.170339109743377	0.602768167887359	0	1	1	11
GO:2000105 positive regulation of DNA-dependent DNA replication	1	0.602768167887359	0.463	0.091	Biological Process	GO:2000105	positive regulation of DNA-dependent DNA replication	0.170339109743377	0.602768167887359	1	0	1	11
GO:2000269 regulation of fibroblast apoptotic process	1	0.602768167887359	0.463	0.091	Biological Process	GO:2000269	regulation of fibroblast apoptotic process	0.170339109743377	0.602768167887359	0	1	1	11
GO:0080134 regulation of response to stress	18	0.60434583902602	8.333	0.021	Biological Process	GO:0080134	regulation of response to stress	0.170979025106591	0.60434583902602	17	1	18	838
GO:0000323 lytic vacuole	7	0.606151958857037	3.302	0.027	Cellular Component	GO:0000323	lytic vacuole	0.127783385921213	0.606151958857037	3	4	7	256
GO:0042826 histone deacetylase binding	2	0.606154992293832	0.939	0.024	Molecular Function	GO:0042826	histone deacetylase binding	0.401998436804886	0.606154992293832	0	2	2	83
GO:0008234 cysteine-type peptidase activity	3	0.606154992293832	1.408	0.022	Molecular Function	GO:0008234	cysteine-type peptidase activity	0.402574949496206	0.606154992293832	0	3	3	138
GO:0031570 DNA integrity checkpoint	3	0.607215410257914	1.389	0.035	Biological Process	GO:0031570	DNA integrity checkpoint	0.172180862960096	0.607215410257914	3	0	3	85
GO:0048675 axon extension	3	0.607215410257914	1.389	0.035	Biological Process	GO:0048675	axon extension	0.172180862960096	0.607215410257914	2	1	3	85
GO:0001784 phosphotyrosine binding	1	0.607353950348074	0.469	0.032	Molecular Function	GO:0001784	phosphotyrosine binding	0.405208913923601	0.607353950348074	1	0	1	31
GO:0022839 ion gated channel activity	1	0.607353950348074	0.469	0.032	Molecular Function	GO:0022839	ion gated channel activity	0.405208913923601	0.607353950348074	0	1	1	31
GO:0008514 organic anion transmembrane transporter activity	3	0.608717352505905	1.408	0.022	Molecular Function	GO:0008514	organic anion transmembrane transporter activity	0.407039439950999	0.608717352505905	3	0	3	139
GO:0060326 cell chemotaxis	5	0.608742441508732	2.315	0.029	Biological Process	GO:0060326	cell chemotaxis	0.172809350768696	0.608742441508732	2	3	5	175
GO:0060562 epithelial tube morphogenesis	6	0.613211898023805	2.778	0.027	Biological Process	GO:0060562	epithelial tube morphogenesis	0.174275057723528	0.613211898023805	5	1	6	223
GO:0006805 xenobiotic metabolic process	2	0.613675631506333	0.926	0.044	Biological Process	GO:0006805	xenobiotic metabolic process	0.17499806062223	0.613675631506333	1	1	2	45
GO:0060119 inner ear receptor cell development	2	0.613675631506333	0.926	0.044	Biological Process	GO:0060119	inner ear receptor cell development	0.17499806062223	0.613675631506333	1	1	2	45
GO:1901983 regulation of protein acetylation	2	0.613675631506333	0.926	0.044	Biological Process	GO:1901983	regulation of protein acetylation	0.17499806062223	0.613675631506333	2	0	2	45
GO:0023057 negative regulation of signaling	18	0.615760060677752	8.333	0.021	Biological Process	GO:0023057	negative regulation of signaling	0.17595785185793	0.615760060677752	12	6	18	842
GO:0007623 circadian rhythm	4	0.615760060677752	1.852	0.031	Biological Process	GO:0007623	circadian rhythm	0.17598794283982	0.615760060677752	3	1	4	130
GO:0031331 positive regulation of cellular catabolic process	6	0.615821086109662	2.778	0.027	Biological Process	GO:0031331	positive regulation of cellular catabolic process	0.176746452943574	0.615821086109662	5	1	6	224
GO:0043065 positive regulation of apoptotic process	8	0.615821086109662	3.704	0.025	Biological Process	GO:0043065	positive regulation of apoptotic process	0.178467935904301	0.615821086109662	5	3	8	323
GO:0043068 positive regulation of programmed cell death	8	0.615821086109662	3.704	0.025	Biological Process	GO:0043068	positive regulation of programmed cell death	0.180528270392259	0.615821086109662	5	3	8	324
GO:0007259 JAK-STAT cascade	3	0.615821086109662	1.389	0.034	Biological Process	GO:0007259	JAK-STAT cascade	0.180535949541183	0.615821086109662	3	0	3	87
GO:0001906 cell killing	2	0.615821086109662	0.926	0.043	Biological Process	GO:0001906	cell killing	0.181042761431417	0.615821086109662	1	1	2	46
GO:0033559 unsaturated fatty acid metabolic process	2	0.615821086109662	0.926	0.043	Biological Process	GO:0033559	unsaturated fatty acid metabolic process	0.181042761431417	0.615821086109662	1	1	2	46
GO:0042310 vasoconstriction	2	0.615821086109662	0.926	0.043	Biological Process	GO:0042310	vasoconstriction	0.181042761431417	0.615821086109662	1	1	2	46
GO:0070997 neuron death	5	0.615821086109662	2.315	0.028	Biological Process	GO:0070997	neuron death	0.181265787815595	0.615821086109662	3	2	5	178
GO:0009894 regulation of catabolic process	12	0.615821086109662	5.556	0.023	Biological Process	GO:0009894	regulation of catabolic process	0.183152079852085	0.615821086109662	10	2	12	530
GO:0098656 anion transmembrane transport	5	0.615821086109662	2.315	0.028	Biological Process	GO:0098656	anion transmembrane transport	0.184118637038836	0.615821086109662	3	2	5	179
GO:0000963 mitochondrial RNA processing	1	0.615821086109662	0.463	0.083	Biological Process	GO:0000963	mitochondrial RNA processing	0.184311256343675	0.615821086109662	1	0	1	12
GO:0003128 heart field specification	1	0.615821086109662	0.463	0.083	Biological Process	GO:0003128	heart field specification	0.184311256343675	0.615821086109662	1	0	1	12
GO:0006271 DNA strand elongation involved in DNA replication	1	0.615821086109662	0.463	0.083	Biological Process	GO:0006271	DNA strand elongation involved in DNA replication	0.184311256343675	0.615821086109662	1	0	1	12
GO:0010878 cholesterol storage	1	0.615821086109662	0.463	0.083	Biological Process	GO:0010878	cholesterol storage	0.184311256343675	0.615821086109662	1	0	1	12
GO:0014816 skeletal muscle satellite cell differentiation	1	0.615821086109662	0.463	0.083	Biological Process	GO:0014816	skeletal muscle satellite cell differentiation	0.184311256343675	0.615821086109662	1	0	1	12
GO:0014842 regulation of skeletal muscle satellite cell proliferation	1	0.615821086109662	0.463	0.083	Biological Process	GO:0014842	regulation of skeletal muscle satellite cell proliferation	0.184311256343675	0.615821086109662	1	0	1	12
GO:0023058 adaptation of signaling pathway	1	0.615821086109662	0.463	0.083	Biological Process	GO:0023058	adaptation of signaling pathway	0.184311256343675	0.615821086109662	1	0	1	12
GO:0030540 female genitalia development	1	0.615821086109662	0.463	0.083	Biological Process	GO:0030540	female genitalia development	0.184311256343675	0.615821086109662	0	1	1	12
GO:0031640 killing of cells of other organism	1	0.615821086109662	0.463	0.083	Biological Process	GO:0031640	killing of cells of other organism	0.184311256343675	0.615821086109662	0	1	1	12
GO:0031649 heat generation	1	0.615821086109662	0.463	0.083	Biological Process	GO:0031649	heat generation	0.184311256343675	0.615821086109662	1	0	1	12
GO:0031670 cellular response to nutrient	1	0.615821086109662	0.463	0.083	Biological Process	GO:0031670	cellular response to nutrient	0.184311256343675	0.615821086109662	1	0	1	12
GO:0032570 response to progesterone	1	0.615821086109662	0.463	0.083	Biological Process	GO:0032570	response to progesterone	0.184311256343675	0.615821086109662	1	0	1	12
GO:0032634 interleukin-5 production	1	0.615821086109662	0.463	0.083	Biological Process	GO:0032634	interleukin-5 production	0.184311256343675	0.615821086109662	0	1	1	12
GO:0032674 regulation of interleukin-5 production	1	0.615821086109662	0.463	0.083	Biological Process	GO:0032674	regulation of interleukin-5 production	0.184311256343675	0.615821086109662	0	1	1	12
GO:0034497 protein localization to pre-autophagosomal structure	1	0.615821086109662	0.463	0.083	Biological Process	GO:0034497	protein localization to pre-autophagosomal structure	0.184311256343675	0.615821086109662	0	1	1	12
GO:0035337 fatty-acyl-CoA metabolic process	1	0.615821086109662	0.463	0.083	Biological Process	GO:0035337	fatty-acyl-CoA metabolic process	0.184311256343675	0.615821086109662	1	0	1	12
GO:0035428 hexose transmembrane transport	1	0.615821086109662	0.463	0.083	Biological Process	GO:0035428	hexose transmembrane transport	0.184311256343675	0.615821086109662	0	1	1	12
GO:0042730 fibrinolysis	1	0.615821086109662	0.463	0.083	Biological Process	GO:0042730	fibrinolysis	0.184311256343675	0.615821086109662	1	0	1	12
GO:0044342 type B pancreatic cell proliferation	1	0.615821086109662	0.463	0.083	Biological Process	GO:0044342	type B pancreatic cell proliferation	0.184311256343675	0.615821086109662	1	0	1	12
GO:0044364 disruption of cells of other organism	1	0.615821086109662	0.463	0.083	Biological Process	GO:0044364	disruption of cells of other organism	0.184311256343675	0.615821086109662	0	1	1	12
GO:0045429 positive regulation of nitric oxide biosynthetic process	1	0.615821086109662	0.463	0.083	Biological Process	GO:0045429	positive regulation of nitric oxide biosynthetic process	0.184311256343675	0.615821086109662	0	1	1	12
GO:0046827 positive regulation of protein export from nucleus	1	0.615821086109662	0.463	0.083	Biological Process	GO:0046827	positive regulation of protein export from nucleus	0.184311256343675	0.615821086109662	1	0	1	12
GO:0050716 positive regulation of interleukin-1 secretion	1	0.615821086109662	0.463	0.083	Biological Process	GO:0050716	positive regulation of interleukin-1 secretion	0.184311256343675	0.615821086109662	1	0	1	12
GO:0051657 maintenance of organelle location	1	0.615821086109662	0.463	0.083	Biological Process	GO:0051657	maintenance of organelle location	0.184311256343675	0.615821086109662	0	1	1	12
GO:0060572 morphogenesis of an epithelial bud	1	0.615821086109662	0.463	0.083	Biological Process	GO:0060572	morphogenesis of an epithelial bud	0.184311256343675	0.615821086109662	0	1	1	12
GO:0060573 cell fate specification involved in pattern specification	1	0.615821086109662	0.463	0.083	Biological Process	GO:0060573	cell fate specification involved in pattern specification	0.184311256343675	0.615821086109662	0	1	1	12
GO:0061158 3'-UTR-mediated mRNA destabilization	1	0.615821086109662	0.463	0.083	Biological Process	GO:0061158	3'-UTR-mediated mRNA destabilization	0.184311256343675	0.615821086109662	0	1	1	12
GO:0061298 retina vasculature development in camera-type eye	1	0.615821086109662	0.463	0.083	Biological Process	GO:0061298	retina vasculature development in camera-type eye	0.184311256343675	0.615821086109662	0	1	1	12
GO:0070206 protein trimerization	1	0.615821086109662	0.463	0.083	Biological Process	GO:0070206	protein trimerization	0.184311256343675	0.615821086109662	1	0	1	12
GO:0090151 establishment of protein localization to mitochondrial membrane	1	0.615821086109662	0.463	0.083	Biological Process	GO:0090151	establishment of protein localization to mitochondrial membrane	0.184311256343675	0.615821086109662	0	1	1	12
GO:1904407 positive regulation of nitric oxide metabolic process	1	0.615821086109662	0.463	0.083	Biological Process	GO:1904407	positive regulation of nitric oxide metabolic process	0.184311256343675	0.615821086109662	0	1	1	12
GO:2000778 positive regulation of interleukin-6 secretion	1	0.615821086109662	0.463	0.083	Biological Process	GO:2000778	positive regulation of interleukin-6 secretion	0.184311256343675	0.615821086109662	1	0	1	12
GO:0004222 metalloendopeptidase activity	2	0.61659655904262	0.939	0.024	Molecular Function	GO:0004222	metalloendopeptidase activity	0.413608605255954	0.61659655904262	1	1	2	85
GO:0001540 beta-amyloid binding	1	0.61659655904262	0.469	0.031	Molecular Function	GO:0001540	beta-amyloid binding	0.415106609340342	0.61659655904262	0	1	1	32
GO:0016409 palmitoyltransferase activity	1	0.61659655904262	0.469	0.031	Molecular Function	GO:0016409	palmitoyltransferase activity	0.415106609340342	0.61659655904262	0	1	1	32
GO:0048514 blood vessel morphogenesis	9	0.617907455647144	4.167	0.024	Biological Process	GO:0048514	blood vessel morphogenesis	0.18568554053367	0.617907455647144	8	1	9	377
GO:0002028 regulation of sodium ion transport	2	0.617907455647144	0.926	0.043	Biological Process	GO:0002028	regulation of sodium ion transport	0.18711841062147	0.617907455647144	1	1	2	47
GO:0005977 glycogen metabolic process	2	0.617907455647144	0.926	0.043	Biological Process	GO:0005977	glycogen metabolic process	0.18711841062147	0.617907455647144	2	0	2	47
GO:0006073 cellular glucan metabolic process	2	0.617907455647144	0.926	0.043	Biological Process	GO:0006073	cellular glucan metabolic process	0.18711841062147	0.617907455647144	2	0	2	47
GO:0007193 adenylate cyclase-inhibiting G-protein coupled receptor signaling pathway	2	0.617907455647144	0.926	0.043	Biological Process	GO:0007193	adenylate cyclase-inhibiting G-protein coupled receptor signaling pathway	0.18711841062147	0.617907455647144	1	1	2	47
GO:0032963 collagen metabolic process	2	0.617907455647144	0.926	0.043	Biological Process	GO:0032963	collagen metabolic process	0.18711841062147	0.617907455647144	0	2	2	47
GO:0042274 ribosomal small subunit biogenesis	2	0.617907455647144	0.926	0.043	Biological Process	GO:0042274	ribosomal small subunit biogenesis	0.18711841062147	0.617907455647144	2	0	2	47
GO:0044042 glucan metabolic process	2	0.617907455647144	0.926	0.043	Biological Process	GO:0044042	glucan metabolic process	0.18711841062147	0.617907455647144	2	0	2	47
GO:0044259 multicellular organismal macromolecule metabolic process	2	0.617907455647144	0.926	0.043	Biological Process	GO:0044259	multicellular organismal macromolecule metabolic process	0.18711841062147	0.617907455647144	0	2	2	47
GO:0045600 positive regulation of fat cell differentiation	2	0.617907455647144	0.926	0.043	Biological Process	GO:0045600	positive regulation of fat cell differentiation	0.18711841062147	0.617907455647144	1	1	2	47
GO:0046785 microtubule polymerization	2	0.617907455647144	0.926	0.043	Biological Process	GO:0046785	microtubule polymerization	0.18711841062147	0.617907455647144	1	1	2	47
GO:0009896 positive regulation of catabolic process	7	0.618580864282773	3.241	0.025	Biological Process	GO:0009896	positive regulation of catabolic process	0.188841001647725	0.618580864282773	6	1	7	278
GO:0097696 STAT cascade	3	0.618580864282773	1.389	0.034	Biological Process	GO:0097696	STAT cascade	0.188998854785163	0.618580864282773	3	0	3	89
GO:0007188 adenylate cyclase-modulating G-protein coupled receptor signaling pathway	4	0.618580864282773	1.852	0.030	Biological Process	GO:0007188	adenylate cyclase-modulating G-protein coupled receptor signaling pathway	0.189427940534262	0.618580864282773	2	2	4	134
GO:0032496 response to lipopolysaccharide	4	0.618580864282773	1.852	0.030	Biological Process	GO:0032496	response to lipopolysaccharide	0.189427940534262	0.618580864282773	3	1	4	134
GO:0001568 blood vessel development	10	0.618580864282773	4.630	0.023	Biological Process	GO:0001568	blood vessel development	0.191047037551548	0.618580864282773	9	1	10	431
GO:0048585 negative regulation of response to stimulus	21	0.618580864282773	9.722	0.021	Biological Process	GO:0048585	negative regulation of response to stimulus	0.192020116345359	0.618580864282773	16	5	21	1017
GO:0002009 morphogenesis of an epithelium	8	0.618580864282773	3.704	0.024	Biological Process	GO:0002009	morphogenesis of an epithelium	0.1931073904517	0.618580864282773	5	3	8	330
GO:0032526 response to retinoic acid	2	0.618580864282773	0.926	0.042	Biological Process	GO:0032526	response to retinoic acid	0.193222272534756	0.618580864282773	1	1	2	48
GO:0071466 cellular response to xenobiotic stimulus	2	0.618580864282773	0.926	0.042	Biological Process	GO:0071466	cellular response to xenobiotic stimulus	0.193222272534756	0.618580864282773	1	1	2	48
GO:0048589 developmental growth	10	0.618580864282773	4.630	0.023	Biological Process	GO:0048589	developmental growth	0.19474660193898	0.618580864282773	8	2	10	433
GO:0051258 protein polymerization	5	0.618580864282773	2.315	0.027	Biological Process	GO:0051258	protein polymerization	0.195692944893813	0.618580864282773	2	3	5	183
GO:1901564 organonitrogen compound metabolic process	28	0.618580864282773	12.963	0.020	Biological Process	GO:1901564	organonitrogen compound metabolic process	0.19587803268077	0.618580864282773	19	9	28	1405
GO:0071824 protein-DNA complex subunit organization	4	0.618580864282773	1.852	0.029	Biological Process	GO:0071824	protein-DNA complex subunit organization	0.196268420668129	0.618580864282773	4	0	4	136
GO:0000165 MAPK cascade	11	0.618580864282773	5.093	0.023	Biological Process	GO:0000165	MAPK cascade	0.196794887115877	0.618580864282773	9	2	11	486
GO:0061564 axon development	8	0.618580864282773	3.704	0.024	Biological Process	GO:0061564	axon development	0.197380895557359	0.618580864282773	3	5	8	332
GO:0033135 regulation of peptidyl-serine phosphorylation	3	0.618580864282773	1.389	0.033	Biological Process	GO:0033135	regulation of peptidyl-serine phosphorylation	0.197561865682351	0.618580864282773	2	1	3	91
GO:0045766 positive regulation of angiogenesis	3	0.618580864282773	1.389	0.033	Biological Process	GO:0045766	positive regulation of angiogenesis	0.197561865682351	0.618580864282773	3	0	3	91
GO:0000097 sulfur amino acid biosynthetic process	1	0.618580864282773	0.463	0.077	Biological Process	GO:0000097	sulfur amino acid biosynthetic process	0.198049172026309	0.618580864282773	1	0	1	13
GO:0000729 DNA double-strand break processing	1	0.618580864282773	0.463	0.077	Biological Process	GO:0000729	DNA double-strand break processing	0.198049172026309	0.618580864282773	1	0	1	13
GO:0002507 tolerance induction	1	0.618580864282773	0.463	0.077	Biological Process	GO:0002507	tolerance induction	0.198049172026309	0.618580864282773	1	0	1	13
GO:0006027 glycosaminoglycan catabolic process	1	0.618580864282773	0.463	0.077	Biological Process	GO:0006027	glycosaminoglycan catabolic process	0.198049172026309	0.618580864282773	0	1	1	13
GO:0006656 phosphatidylcholine biosynthetic process	1	0.618580864282773	0.463	0.077	Biological Process	GO:0006656	phosphatidylcholine biosynthetic process	0.198049172026309	0.618580864282773	1	0	1	13
GO:0007213 G-protein coupled acetylcholine receptor signaling pathway	1	0.618580864282773	0.463	0.077	Biological Process	GO:0007213	G-protein coupled acetylcholine receptor signaling pathway	0.198049172026309	0.618580864282773	1	0	1	13
GO:0007625 grooming behavior	1	0.618580864282773	0.463	0.077	Biological Process	GO:0007625	grooming behavior	0.198049172026309	0.618580864282773	1	0	1	13
GO:0009068 aspartate family amino acid catabolic process	1	0.618580864282773	0.463	0.077	Biological Process	GO:0009068	aspartate family amino acid catabolic process	0.198049172026309	0.618580864282773	1	0	1	13
GO:0009070 serine family amino acid biosynthetic process	1	0.618580864282773	0.463	0.077	Biological Process	GO:0009070	serine family amino acid biosynthetic process	0.198049172026309	0.618580864282773	1	0	1	13
GO:0014841 skeletal muscle satellite cell proliferation	1	0.618580864282773	0.463	0.077	Biological Process	GO:0014841	skeletal muscle satellite cell proliferation	0.198049172026309	0.618580864282773	1	0	1	13
GO:0015693 magnesium ion transport	1	0.618580864282773	0.463	0.077	Biological Process	GO:0015693	magnesium ion transport	0.198049172026309	0.618580864282773	1	0	1	13
GO:0016486 peptide hormone processing	1	0.618580864282773	0.463	0.077	Biological Process	GO:0016486	peptide hormone processing	0.198049172026309	0.618580864282773	0	1	1	13
GO:0019369 arachidonic acid metabolic process	1	0.618580864282773	0.463	0.077	Biological Process	GO:0019369	arachidonic acid metabolic process	0.198049172026309	0.618580864282773	1	0	1	13
GO:0019400 alditol metabolic process	1	0.618580864282773	0.463	0.077	Biological Process	GO:0019400	alditol metabolic process	0.198049172026309	0.618580864282773	1	0	1	13
GO:0019433 triglyceride catabolic process	1	0.618580864282773	0.463	0.077	Biological Process	GO:0019433	triglyceride catabolic process	0.198049172026309	0.618580864282773	1	0	1	13
GO:0019985 translesion synthesis	1	0.618580864282773	0.463	0.077	Biological Process	GO:0019985	translesion synthesis	0.198049172026309	0.618580864282773	1	0	1	13
GO:0022010 central nervous system myelination	1	0.618580864282773	0.463	0.077	Biological Process	GO:0022010	central nervous system myelination	0.198049172026309	0.618580864282773	0	1	1	13
GO:0030194 positive regulation of blood coagulation	1	0.618580864282773	0.463	0.077	Biological Process	GO:0030194	positive regulation of blood coagulation	0.198049172026309	0.618580864282773	1	0	1	13
GO:0031664 regulation of lipopolysaccharide-mediated signaling pathway	1	0.618580864282773	0.463	0.077	Biological Process	GO:0031664	regulation of lipopolysaccharide-mediated signaling pathway	0.198049172026309	0.618580864282773	1	0	1	13
GO:0032291 axon ensheathment in central nervous system	1	0.618580864282773	0.463	0.077	Biological Process	GO:0032291	axon ensheathment in central nervous system	0.198049172026309	0.618580864282773	0	1	1	13
GO:0032753 positive regulation of interleukin-4 production	1	0.618580864282773	0.463	0.077	Biological Process	GO:0032753	positive regulation of interleukin-4 production	0.198049172026309	0.618580864282773	0	1	1	13
GO:0034381 plasma lipoprotein particle clearance	1	0.618580864282773	0.463	0.077	Biological Process	GO:0034381	plasma lipoprotein particle clearance	0.198049172026309	0.618580864282773	1	0	1	13
GO:0043567 regulation of insulin-like growth factor receptor signaling pathway	1	0.618580864282773	0.463	0.077	Biological Process	GO:0043567	regulation of insulin-like growth factor receptor signaling pathway	0.198049172026309	0.618580864282773	0	1	1	13
GO:0044346 fibroblast apoptotic process	1	0.618580864282773	0.463	0.077	Biological Process	GO:0044346	fibroblast apoptotic process	0.198049172026309	0.618580864282773	0	1	1	13
GO:0045198 establishment of epithelial cell apical/basal polarity	1	0.618580864282773	0.463	0.077	Biological Process	GO:0045198	establishment of epithelial cell apical/basal polarity	0.198049172026309	0.618580864282773	0	1	1	13
GO:0046033 AMP metabolic process	1	0.618580864282773	0.463	0.077	Biological Process	GO:0046033	AMP metabolic process	0.198049172026309	0.618580864282773	0	1	1	13
GO:0046885 regulation of hormone biosynthetic process	1	0.618580864282773	0.463	0.077	Biological Process	GO:0046885	regulation of hormone biosynthetic process	0.198049172026309	0.618580864282773	0	1	1	13
GO:0048934 peripheral nervous system neuron differentiation	1	0.618580864282773	0.463	0.077	Biological Process	GO:0048934	peripheral nervous system neuron differentiation	0.198049172026309	0.618580864282773	0	1	1	13
GO:0048935 peripheral nervous system neuron development	1	0.618580864282773	0.463	0.077	Biological Process	GO:0048935	peripheral nervous system neuron development	0.198049172026309	0.618580864282773	0	1	1	13
GO:0050974 detection of mechanical stimulus involved in sensory perception	1	0.618580864282773	0.463	0.077	Biological Process	GO:0050974	detection of mechanical stimulus involved in sensory perception	0.198049172026309	0.618580864282773	0	1	1	13
GO:0051354 negative regulation of oxidoreductase activity	1	0.618580864282773	0.463	0.077	Biological Process	GO:0051354	negative regulation of oxidoreductase activity	0.198049172026309	0.618580864282773	1	0	1	13
GO:0055094 response to lipoprotein particle	1	0.618580864282773	0.463	0.077	Biological Process	GO:0055094	response to lipoprotein particle	0.198049172026309	0.618580864282773	1	0	1	13
GO:0060143 positive regulation of syncytium formation by plasma membrane fusion	1	0.618580864282773	0.463	0.077	Biological Process	GO:0060143	positive regulation of syncytium formation by plasma membrane fusion	0.198049172026309	0.618580864282773	1	0	1	13
GO:0071402 cellular response to lipoprotein particle stimulus	1	0.618580864282773	0.463	0.077	Biological Process	GO:0071402	cellular response to lipoprotein particle stimulus	0.198049172026309	0.618580864282773	1	0	1	13
GO:1900048 positive regulation of hemostasis	1	0.618580864282773	0.463	0.077	Biological Process	GO:1900048	positive regulation of hemostasis	0.198049172026309	0.618580864282773	1	0	1	13
GO:2000104 negative regulation of DNA-dependent DNA replication	1	0.618580864282773	0.463	0.077	Biological Process	GO:2000104	negative regulation of DNA-dependent DNA replication	0.198049172026309	0.618580864282773	1	0	1	13
GO:2000251 positive regulation of actin cytoskeleton reorganization	1	0.618580864282773	0.463	0.077	Biological Process	GO:2000251	positive regulation of actin cytoskeleton reorganization	0.198049172026309	0.618580864282773	1	0	1	13
GO:0048645 organ formation	2	0.622025225610047	0.926	0.041	Biological Process	GO:0048645	organ formation	0.199351694013753	0.622025225610047	1	1	2	49
GO:0051054 positive regulation of DNA metabolic process	4	0.622541693683273	1.852	0.029	Biological Process	GO:0051054	positive regulation of DNA metabolic process	0.199717132944634	0.622541693683273	3	1	4	137
GO:0032433 filopodium tip	1	0.623167746712083	0.472	0.111	Cellular Component	GO:0032433	filopodium tip	0.138107446568624	0.623167746712083	1	0	1	9
GO:0034663 endoplasmic reticulum chaperone complex	1	0.623167746712083	0.472	0.111	Cellular Component	GO:0034663	endoplasmic reticulum chaperone complex	0.138107446568624	0.623167746712083	1	0	1	9
GO:0048500 signal recognition particle	1	0.623167746712083	0.472	0.111	Cellular Component	GO:0048500	signal recognition particle	0.138107446568624	0.623167746712083	1	0	1	9
GO:0060077 inhibitory synapse	1	0.623167746712083	0.472	0.111	Cellular Component	GO:0060077	inhibitory synapse	0.138107446568624	0.623167746712083	1	0	1	9
GO:0005126 cytokine receptor binding	3	0.626829193894392	1.408	0.021	Molecular Function	GO:0005126	cytokine receptor binding	0.424795249609911	0.626829193894392	2	1	3	143
GO:0005272 sodium channel activity	1	0.626829193894392	0.469	0.030	Molecular Function	GO:0005272	sodium channel activity	0.424840361368665	0.626829193894392	0	1	1	33
GO:0016790 thiolester hydrolase activity	1	0.626829193894392	0.469	0.030	Molecular Function	GO:0016790	thiolester hydrolase activity	0.424840361368665	0.626829193894392	1	0	1	33
GO:0006520 cellular amino acid metabolic process	6	0.627176203165991	2.778	0.026	Biological Process	GO:0006520	cellular amino acid metabolic process	0.202219777593642	0.627176203165991	6	0	6	234
GO:0031110 regulation of microtubule polymerization or depolymerization	2	0.627176203165991	0.926	0.040	Biological Process	GO:0031110	regulation of microtubule polymerization or depolymerization	0.205504102420997	0.627176203165991	1	1	2	50
GO:0055072 iron ion homeostasis	2	0.627176203165991	0.926	0.040	Biological Process	GO:0055072	iron ion homeostasis	0.205504102420997	0.627176203165991	2	0	2	50
GO:0009108 coenzyme biosynthetic process	3	0.627176203165991	1.389	0.032	Biological Process	GO:0009108	coenzyme biosynthetic process	0.206217370874717	0.627176203165991	3	0	3	93
GO:0060078 regulation of postsynaptic membrane potential	3	0.627176203165991	1.389	0.032	Biological Process	GO:0060078	regulation of postsynaptic membrane potential	0.206217370874717	0.627176203165991	1	2	3	93
GO:0048667 cell morphogenesis involved in neuron differentiation	9	0.627176203165991	4.167	0.023	Biological Process	GO:0048667	cell morphogenesis involved in neuron differentiation	0.207570594713358	0.627176203165991	3	6	9	388
GO:0001516 prostaglandin biosynthetic process	1	0.627176203165991	0.463	0.071	Biological Process	GO:0001516	prostaglandin biosynthetic process	0.211556765510582	0.627176203165991	0	1	1	14
GO:0006448 regulation of translational elongation	1	0.627176203165991	0.463	0.071	Biological Process	GO:0006448	regulation of translational elongation	0.211556765510582	0.627176203165991	1	0	1	14
GO:0006730 one-carbon metabolic process	1	0.627176203165991	0.463	0.071	Biological Process	GO:0006730	one-carbon metabolic process	0.211556765510582	0.627176203165991	1	0	1	14
GO:0010460 positive regulation of heart rate	1	0.627176203165991	0.463	0.071	Biological Process	GO:0010460	positive regulation of heart rate	0.211556765510582	0.627176203165991	0	1	1	14
GO:0010742 macrophage derived foam cell differentiation	1	0.627176203165991	0.463	0.071	Biological Process	GO:0010742	macrophage derived foam cell differentiation	0.211556765510582	0.627176203165991	1	0	1	14
GO:0014823 response to activity	1	0.627176203165991	0.463	0.071	Biological Process	GO:0014823	response to activity	0.211556765510582	0.627176203165991	1	0	1	14
GO:0014857 regulation of skeletal muscle cell proliferation	1	0.627176203165991	0.463	0.071	Biological Process	GO:0014857	regulation of skeletal muscle cell proliferation	0.211556765510582	0.627176203165991	1	0	1	14
GO:0017121 phospholipid scrambling	1	0.627176203165991	0.463	0.071	Biological Process	GO:0017121	phospholipid scrambling	0.211556765510582	0.627176203165991	1	0	1	14
GO:0018195 peptidyl-arginine modification	1	0.627176203165991	0.463	0.071	Biological Process	GO:0018195	peptidyl-arginine modification	0.211556765510582	0.627176203165991	0	1	1	14
GO:0033151 V(D)J recombination	1	0.627176203165991	0.463	0.071	Biological Process	GO:0033151	V(D)J recombination	0.211556765510582	0.627176203165991	1	0	1	14
GO:0033198 response to ATP	1	0.627176203165991	0.463	0.071	Biological Process	GO:0033198	response to ATP	0.211556765510582	0.627176203165991	1	0	1	14
GO:0034368 protein-lipid complex remodeling	1	0.627176203165991	0.463	0.071	Biological Process	GO:0034368	protein-lipid complex remodeling	0.211556765510582	0.627176203165991	1	0	1	14
GO:0034369 plasma lipoprotein particle remodeling	1	0.627176203165991	0.463	0.071	Biological Process	GO:0034369	plasma lipoprotein particle remodeling	0.211556765510582	0.627176203165991	1	0	1	14
GO:0035561 regulation of chromatin binding	1	0.627176203165991	0.463	0.071	Biological Process	GO:0035561	regulation of chromatin binding	0.211556765510582	0.627176203165991	1	0	1	14
GO:0035774 positive regulation of insulin secretion involved in cellular response to glucose stimulus	1	0.627176203165991	0.463	0.071	Biological Process	GO:0035774	positive regulation of insulin secretion involved in cellular response to glucose stimulus	0.211556765510582	0.627176203165991	1	0	1	14
GO:0045652 regulation of megakaryocyte differentiation	1	0.627176203165991	0.463	0.071	Biological Process	GO:0045652	regulation of megakaryocyte differentiation	0.211556765510582	0.627176203165991	0	1	1	14
GO:0045683 negative regulation of epidermis development	1	0.627176203165991	0.463	0.071	Biological Process	GO:0045683	negative regulation of epidermis development	0.211556765510582	0.627176203165991	0	1	1	14
GO:0046006 regulation of activated T cell proliferation	1	0.627176203165991	0.463	0.071	Biological Process	GO:0046006	regulation of activated T cell proliferation	0.211556765510582	0.627176203165991	0	1	1	14
GO:0046040 IMP metabolic process	1	0.627176203165991	0.463	0.071	Biological Process	GO:0046040	IMP metabolic process	0.211556765510582	0.627176203165991	0	1	1	14
GO:0046426 negative regulation of JAK-STAT cascade	1	0.627176203165991	0.463	0.071	Biological Process	GO:0046426	negative regulation of JAK-STAT cascade	0.211556765510582	0.627176203165991	1	0	1	14
GO:0046457 prostanoid biosynthetic process	1	0.627176203165991	0.463	0.071	Biological Process	GO:0046457	prostanoid biosynthetic process	0.211556765510582	0.627176203165991	0	1	1	14
GO:0046627 negative regulation of insulin receptor signaling pathway	1	0.627176203165991	0.463	0.071	Biological Process	GO:0046627	negative regulation of insulin receptor signaling pathway	0.211556765510582	0.627176203165991	1	0	1	14
GO:0046685 response to arsenic-containing substance	1	0.627176203165991	0.463	0.071	Biological Process	GO:0046685	response to arsenic-containing substance	0.211556765510582	0.627176203165991	1	0	1	14
GO:0048339 paraxial mesoderm development	1	0.627176203165991	0.463	0.071	Biological Process	GO:0048339	paraxial mesoderm development	0.211556765510582	0.627176203165991	1	0	1	14
GO:0050820 positive regulation of coagulation	1	0.627176203165991	0.463	0.071	Biological Process	GO:0050820	positive regulation of coagulation	0.211556765510582	0.627176203165991	1	0	1	14
GO:0051382 kinetochore assembly	1	0.627176203165991	0.463	0.071	Biological Process	GO:0051382	kinetochore assembly	0.211556765510582	0.627176203165991	1	0	1	14
GO:0060142 regulation of syncytium formation by plasma membrane fusion	1	0.627176203165991	0.463	0.071	Biological Process	GO:0060142	regulation of syncytium formation by plasma membrane fusion	0.211556765510582	0.627176203165991	1	0	1	14
GO:0060579 ventral spinal cord interneuron fate commitment	1	0.627176203165991	0.463	0.071	Biological Process	GO:0060579	ventral spinal cord interneuron fate commitment	0.211556765510582	0.627176203165991	0	1	1	14
GO:0060632 regulation of microtubule-based movement	1	0.627176203165991	0.463	0.071	Biological Process	GO:0060632	regulation of microtubule-based movement	0.211556765510582	0.627176203165991	0	1	1	14
GO:0061436 establishment of skin barrier	1	0.627176203165991	0.463	0.071	Biological Process	GO:0061436	establishment of skin barrier	0.211556765510582	0.627176203165991	0	1	1	14
GO:0070831 basement membrane assembly	1	0.627176203165991	0.463	0.071	Biological Process	GO:0070831	basement membrane assembly	0.211556765510582	0.627176203165991	0	1	1	14
GO:0071242 cellular response to ammonium ion	1	0.627176203165991	0.463	0.071	Biological Process	GO:0071242	cellular response to ammonium ion	0.211556765510582	0.627176203165991	0	1	1	14
GO:0071353 cellular response to interleukin-4	1	0.627176203165991	0.463	0.071	Biological Process	GO:0071353	cellular response to interleukin-4	0.211556765510582	0.627176203165991	1	0	1	14
GO:0090050 positive regulation of cell migration involved in sprouting angiogenesis	1	0.627176203165991	0.463	0.071	Biological Process	GO:0090050	positive regulation of cell migration involved in sprouting angiogenesis	0.211556765510582	0.627176203165991	1	0	1	14
GO:0090077 foam cell differentiation	1	0.627176203165991	0.463	0.071	Biological Process	GO:0090077	foam cell differentiation	0.211556765510582	0.627176203165991	1	0	1	14
GO:1903830 magnesium ion transmembrane transport	1	0.627176203165991	0.463	0.071	Biological Process	GO:1903830	magnesium ion transmembrane transport	0.211556765510582	0.627176203165991	1	0	1	14
GO:1904893 negative regulation of STAT cascade	1	0.627176203165991	0.463	0.071	Biological Process	GO:1904893	negative regulation of STAT cascade	0.211556765510582	0.627176203165991	1	0	1	14
GO:0002200 somatic diversification of immune receptors	2	0.627176203165991	0.926	0.039	Biological Process	GO:0002200	somatic diversification of immune receptors	0.211677003701817	0.627176203165991	1	1	2	51
GO:0006641 triglyceride metabolic process	2	0.627176203165991	0.926	0.039	Biological Process	GO:0006641	triglyceride metabolic process	0.211677003701817	0.627176203165991	2	0	2	51
GO:0009064 glutamine family amino acid metabolic process	2	0.627176203165991	0.926	0.039	Biological Process	GO:0009064	glutamine family amino acid metabolic process	0.211677003701817	0.627176203165991	2	0	2	51
GO:0018208 peptidyl-proline modification	2	0.627176203165991	0.926	0.039	Biological Process	GO:0018208	peptidyl-proline modification	0.211677003701817	0.627176203165991	1	1	2	51
GO:0032106 positive regulation of response to extracellular stimulus	2	0.627176203165991	0.926	0.039	Biological Process	GO:0032106	positive regulation of response to extracellular stimulus	0.211677003701817	0.627176203165991	2	0	2	51
GO:0032109 positive regulation of response to nutrient levels	2	0.627176203165991	0.926	0.039	Biological Process	GO:0032109	positive regulation of response to nutrient levels	0.211677003701817	0.627176203165991	2	0	2	51
GO:0043407 negative regulation of MAP kinase activity	2	0.627176203165991	0.926	0.039	Biological Process	GO:0043407	negative regulation of MAP kinase activity	0.211677003701817	0.627176203165991	2	0	2	51
GO:0048747 muscle fiber development	2	0.627176203165991	0.926	0.039	Biological Process	GO:0048747	muscle fiber development	0.211677003701817	0.627176203165991	2	0	2	51
GO:0051341 regulation of oxidoreductase activity	2	0.627176203165991	0.926	0.039	Biological Process	GO:0051341	regulation of oxidoreductase activity	0.211677003701817	0.627176203165991	1	1	2	51
GO:0001763 morphogenesis of a branching structure	4	0.632540955958047	1.852	0.028	Biological Process	GO:0001763	morphogenesis of a branching structure	0.213690778955641	0.632540955958047	1	3	4	141
GO:0004521 endoribonuclease activity	3	0.633597735016295	1.408	0.021	Molecular Function	GO:0004521	endoribonuclease activity	0.433605830181394	0.633597735016295	2	1	3	145
GO:0004520 endodeoxyribonuclease activity	1	0.633597735016295	0.469	0.029	Molecular Function	GO:0004520	endodeoxyribonuclease activity	0.434412872935197	0.633597735016295	1	0	1	34
GO:0005109 frizzled binding	1	0.633597735016295	0.469	0.029	Molecular Function	GO:0005109	frizzled binding	0.434412872935197	0.633597735016295	1	0	1	34
GO:0016538 cyclin-dependent protein serine/threonine kinase regulator activity	1	0.633597735016295	0.469	0.029	Molecular Function	GO:0016538	cyclin-dependent protein serine/threonine kinase regulator activity	0.434412872935197	0.633597735016295	1	0	1	34
GO:0050661 NADP binding	1	0.633597735016295	0.469	0.029	Molecular Function	GO:0050661	NADP binding	0.434412872935197	0.633597735016295	1	0	1	34
GO:0005524 ATP binding	20	0.633597735016295	9.390	0.018	Molecular Function	GO:0005524	ATP binding	0.435179079723749	0.633597735016295	13	7	20	1142
GO:0042803 protein homodimerization activity	8	0.639287572371896	3.756	0.018	Molecular Function	GO:0042803	protein homodimerization activity	0.440054229091093	0.639287572371896	5	3	8	437
GO:0098772 molecular function regulator	16	0.639864848027621	7.512	0.018	Molecular Function	GO:0098772	molecular function regulator	0.441419622845076	0.639864848027621	10	6	16	909
GO:0031985 Golgi cisterna	2	0.640054543361847	0.943	0.048	Cellular Component	GO:0031985	Golgi cisterna	0.150439538891059	0.640054543361847	2	0	2	42
GO:0000153 cytoplasmic ubiquitin ligase complex	1	0.640054543361847	0.472	0.100	Cellular Component	GO:0000153	cytoplasmic ubiquitin ligase complex	0.152229188691466	0.640054543361847	1	0	1	10
GO:0002080 acrosomal membrane	1	0.640054543361847	0.472	0.100	Cellular Component	GO:0002080	acrosomal membrane	0.152229188691466	0.640054543361847	0	1	1	10
GO:0005640 nuclear outer membrane	1	0.640054543361847	0.472	0.100	Cellular Component	GO:0005640	nuclear outer membrane	0.152229188691466	0.640054543361847	1	0	1	10
GO:0042575 DNA polymerase complex	1	0.640054543361847	0.472	0.100	Cellular Component	GO:0042575	DNA polymerase complex	0.152229188691466	0.640054543361847	1	0	1	10
GO:0071437 invadopodium	1	0.640054543361847	0.472	0.100	Cellular Component	GO:0071437	invadopodium	0.152229188691466	0.640054543361847	1	0	1	10
GO:0001786 phosphatidylserine binding	1	0.641946425658762	0.469	0.029	Molecular Function	GO:0001786	phosphatidylserine binding	0.443826802611277	0.641946425658762	0	1	1	35
GO:0032872 regulation of stress-activated MAPK cascade	4	0.642396400066688	1.852	0.028	Biological Process	GO:0032872	regulation of stress-activated MAPK cascade	0.21722652834625	0.642396400066688	4	0	4	142
GO:0030593 neutrophil chemotaxis	2	0.643071934827152	0.926	0.038	Biological Process	GO:0030593	neutrophil chemotaxis	0.217867980488968	0.643071934827152	1	1	2	52
GO:0071347 cellular response to interleukin-1	2	0.643071934827152	0.926	0.038	Biological Process	GO:0071347	cellular response to interleukin-1	0.217867980488968	0.643071934827152	1	1	2	52
GO:0006979 response to oxidative stress	6	0.643197072497261	2.778	0.025	Biological Process	GO:0006979	response to oxidative stress	0.218116926318917	0.643197072497261	4	2	6	240
GO:0016787 hydrolase activity	36	0.643327811251747	16.901	0.017	Molecular Function	GO:0016787	hydrolase activity	0.445837763885718	0.643327811251747	19	17	36	2101
GO:0050839 cell adhesion molecule binding	3	0.643327811251747	1.408	0.020	Molecular Function	GO:0050839	cell adhesion molecule binding	0.446728389356357	0.643327811251747	2	1	3	148
GO:0098655 cation transmembrane transport	12	0.643940240764836	5.556	0.022	Biological Process	GO:0098655	cation transmembrane transport	0.218575733618636	0.643940240764836	7	5	12	551
GO:0010942 positive regulation of cell death	8	0.644414938356797	3.704	0.023	Biological Process	GO:0010942	positive regulation of cell death	0.219316663756419	0.644414938356797	5	3	8	342
GO:0001838 embryonic epithelial tube formation	3	0.644414938356797	1.389	0.031	Biological Process	GO:0001838	embryonic epithelial tube formation	0.219357686145859	0.644414938356797	3	0	3	96
GO:1903531 negative regulation of secretion by cell	3	0.644414938356797	1.389	0.031	Biological Process	GO:1903531	negative regulation of secretion by cell	0.219357686145859	0.644414938356797	2	1	3	96
GO:0031901 early endosome membrane	2	0.64448098928126	0.943	0.047	Cellular Component	GO:0031901	early endosome membrane	0.15616534441717	0.64448098928126	2	0	2	43
GO:0031228 intrinsic component of Golgi membrane	2	0.64448098928126	0.943	0.045	Cellular Component	GO:0031228	intrinsic component of Golgi membrane	0.161932085528258	0.64448098928126	0	2	2	44
GO:0005773 vacuole	8	0.64448098928126	3.774	0.025	Cellular Component	GO:0005773	vacuole	0.162911383002345	0.64448098928126	3	5	8	324
GO:0002178 palmitoyltransferase complex	1	0.64448098928126	0.472	0.091	Cellular Component	GO:0002178	palmitoyltransferase complex	0.166120625698531	0.64448098928126	0	1	1	11
GO:0030688 preribosome, small subunit precursor	1	0.64448098928126	0.472	0.091	Cellular Component	GO:0030688	preribosome, small subunit precursor	0.166120625698531	0.64448098928126	1	0	1	11
GO:0031010 ISWI-type complex	1	0.64448098928126	0.472	0.091	Cellular Component	GO:0031010	ISWI-type complex	0.166120625698531	0.64448098928126	1	0	1	11
GO:1902711 GABA-A receptor complex	1	0.64448098928126	0.472	0.091	Cellular Component	GO:1902711	GABA-A receptor complex	0.166120625698531	0.64448098928126	0	1	1	11
GO:0097458 neuron part	19	0.64448098928126	8.962	0.021	Cellular Component	GO:0097458	neuron part	0.167216689110813	0.64448098928126	12	7	19	913
GO:0030141 secretory granule	4	0.645831393470755	1.887	0.030	Cellular Component	GO:0030141	secretory granule	0.174082636453689	0.645831393470755	1	3	4	133
GO:0098862 cluster of actin-based cell projections	3	0.645831393470755	1.415	0.034	Cellular Component	GO:0098862	cluster of actin-based cell projections	0.178891725292495	0.645831393470755	2	1	3	89
GO:0005758 mitochondrial intermembrane space	2	0.645831393470755	0.943	0.043	Cellular Component	GO:0005758	mitochondrial intermembrane space	0.179449769916288	0.645831393470755	1	1	2	47
GO:0016581 NuRD complex	1	0.645831393470755	0.472	0.083	Cellular Component	GO:0016581	NuRD complex	0.179785496020237	0.645831393470755	0	1	1	12
GO:0043020 NADPH oxidase complex	1	0.645831393470755	0.472	0.083	Cellular Component	GO:0043020	NADPH oxidase complex	0.179785496020237	0.645831393470755	1	0	1	12
GO:0090545 CHD-type complex	1	0.645831393470755	0.472	0.083	Cellular Component	GO:0090545	CHD-type complex	0.179785496020237	0.645831393470755	0	1	1	12
GO:1902710 GABA receptor complex	1	0.645831393470755	0.472	0.083	Cellular Component	GO:1902710	GABA receptor complex	0.179785496020237	0.645831393470755	0	1	1	12
GO:0001944 vasculature development	10	0.645890369145701	4.630	0.022	Biological Process	GO:0001944	vasculature development	0.221501531024745	0.645890369145701	9	1	10	447
GO:0048732 gland development	6	0.645890369145701	2.778	0.025	Biological Process	GO:0048732	gland development	0.223509138425785	0.645890369145701	2	4	6	242
GO:0006112 energy reserve metabolic process	2	0.645890369145701	0.926	0.038	Biological Process	GO:0006112	energy reserve metabolic process	0.224074690248331	0.645890369145701	2	0	2	53
GO:0002237 response to molecule of bacterial origin	4	0.645890369145701	1.852	0.028	Biological Process	GO:0002237	response to molecule of bacterial origin	0.22434553101041	0.645890369145701	3	1	4	144
GO:0072522 purine-containing compound biosynthetic process	4	0.645890369145701	1.852	0.028	Biological Process	GO:0072522	purine-containing compound biosynthetic process	0.22434553101041	0.645890369145701	3	1	4	144
GO:0002043 blood vessel endothelial cell proliferation involved in sprouting angiogenesis	1	0.645890369145701	0.463	0.067	Biological Process	GO:0002043	blood vessel endothelial cell proliferation involved in sprouting angiogenesis	0.224837880588934	0.645890369145701	1	0	1	15
GO:0006688 glycosphingolipid biosynthetic process	1	0.645890369145701	0.463	0.067	Biological Process	GO:0006688	glycosphingolipid biosynthetic process	0.224837880588934	0.645890369145701	0	1	1	15
GO:0008207 C21-steroid hormone metabolic process	1	0.645890369145701	0.463	0.067	Biological Process	GO:0008207	C21-steroid hormone metabolic process	0.224837880588934	0.645890369145701	0	1	1	15
GO:0010043 response to zinc ion	1	0.645890369145701	0.463	0.067	Biological Process	GO:0010043	response to zinc ion	0.224837880588934	0.645890369145701	0	1	1	15
GO:0014856 skeletal muscle cell proliferation	1	0.645890369145701	0.463	0.067	Biological Process	GO:0014856	skeletal muscle cell proliferation	0.224837880588934	0.645890369145701	1	0	1	15
GO:0031639 plasminogen activation	1	0.645890369145701	0.463	0.067	Biological Process	GO:0031639	plasminogen activation	0.224837880588934	0.645890369145701	1	0	1	15
GO:0032095 regulation of response to food	1	0.645890369145701	0.463	0.067	Biological Process	GO:0032095	regulation of response to food	0.224837880588934	0.645890369145701	1	0	1	15
GO:0034219 carbohydrate transmembrane transport	1	0.645890369145701	0.463	0.067	Biological Process	GO:0034219	carbohydrate transmembrane transport	0.224837880588934	0.645890369145701	0	1	1	15
GO:0036342 post-anal tail morphogenesis	1	0.645890369145701	0.463	0.067	Biological Process	GO:0036342	post-anal tail morphogenesis	0.224837880588934	0.645890369145701	0	1	1	15
GO:0042059 negative regulation of epidermal growth factor receptor signaling pathway	1	0.645890369145701	0.463	0.067	Biological Process	GO:0042059	negative regulation of epidermal growth factor receptor signaling pathway	0.224837880588934	0.645890369145701	1	0	1	15
GO:0046112 nucleobase biosynthetic process	1	0.645890369145701	0.463	0.067	Biological Process	GO:0046112	nucleobase biosynthetic process	0.224837880588934	0.645890369145701	1	0	1	15
GO:0048169 regulation of long-term neuronal synaptic plasticity	1	0.645890369145701	0.463	0.067	Biological Process	GO:0048169	regulation of long-term neuronal synaptic plasticity	0.224837880588934	0.645890369145701	1	0	1	15
GO:0048265 response to pain	1	0.645890369145701	0.463	0.067	Biological Process	GO:0048265	response to pain	0.224837880588934	0.645890369145701	0	1	1	15
GO:0050706 regulation of interleukin-1 beta secretion	1	0.645890369145701	0.463	0.067	Biological Process	GO:0050706	regulation of interleukin-1 beta secretion	0.224837880588934	0.645890369145701	1	0	1	15
GO:0070131 positive regulation of mitochondrial translation	1	0.645890369145701	0.463	0.067	Biological Process	GO:0070131	positive regulation of mitochondrial translation	0.224837880588934	0.645890369145701	1	0	1	15
GO:0070498 interleukin-1-mediated signaling pathway	1	0.645890369145701	0.463	0.067	Biological Process	GO:0070498	interleukin-1-mediated signaling pathway	0.224837880588934	0.645890369145701	0	1	1	15
GO:0072531 pyrimidine-containing compound transmembrane transport	1	0.645890369145701	0.463	0.067	Biological Process	GO:0072531	pyrimidine-containing compound transmembrane transport	0.224837880588934	0.645890369145701	0	1	1	15
GO:0090075 relaxation of muscle	1	0.645890369145701	0.463	0.067	Biological Process	GO:0090075	relaxation of muscle	0.224837880588934	0.645890369145701	0	1	1	15
GO:1900077 negative regulation of cellular response to insulin stimulus	1	0.645890369145701	0.463	0.067	Biological Process	GO:1900077	negative regulation of cellular response to insulin stimulus	0.224837880588934	0.645890369145701	1	0	1	15
GO:0016758 transferase activity, transferring hexosyl groups	3	0.646844556993604	1.408	0.020	Molecular Function	GO:0016758	transferase activity, transferring hexosyl groups	0.451076158984313	0.646844556993604	2	1	3	149
GO:0015485 cholesterol binding	1	0.646844556993604	0.469	0.028	Molecular Function	GO:0015485	cholesterol binding	0.453084765337426	0.646844556993604	1	0	1	36
GO:0017046 peptide hormone binding	1	0.646844556993604	0.469	0.028	Molecular Function	GO:0017046	peptide hormone binding	0.453084765337426	0.646844556993604	1	0	1	36
GO:0097110 scaffold protein binding	1	0.646844556993604	0.469	0.028	Molecular Function	GO:0097110	scaffold protein binding	0.453084765337426	0.646844556993604	0	1	1	36
GO:0023014 signal transduction by protein phosphorylation	11	0.648246806785641	5.093	0.022	Biological Process	GO:0023014	signal transduction by protein phosphorylation	0.225866340835716	0.648246806785641	9	2	11	502
GO:0015672 monovalent inorganic cation transport	9	0.648681694959133	4.167	0.023	Biological Process	GO:0015672	monovalent inorganic cation transport	0.226226178781509	0.648681694959133	5	4	9	397
GO:0070302 regulation of stress-activated protein kinase signaling cascade	4	0.652959801564417	1.852	0.028	Biological Process	GO:0070302	regulation of stress-activated protein kinase signaling cascade	0.227927843384882	0.652959801564417	4	0	4	145
GO:0004725 protein tyrosine phosphatase activity	2	0.653702039499178	0.939	0.022	Molecular Function	GO:0004725	protein tyrosine phosphatase activity	0.458877074625746	0.653702039499178	2	0	2	93
GO:0006334 nucleosome assembly	2	0.656745628973569	0.926	0.037	Biological Process	GO:0006334	nucleosome assembly	0.230294863464829	0.656745628973569	2	0	2	54
GO:0071333 cellular response to glucose stimulus	2	0.656745628973569	0.926	0.037	Biological Process	GO:0071333	cellular response to glucose stimulus	0.230294863464829	0.656745628973569	2	0	2	54
GO:0050803 regulation of synapse structure or activity	5	0.656745628973569	2.315	0.026	Biological Process	GO:0050803	regulation of synapse structure or activity	0.231827505083814	0.656745628973569	5	0	5	195
GO:0015074 DNA integration	3	0.656745628973569	1.389	0.030	Biological Process	GO:0015074	DNA integration	0.232664492937852	0.656745628973569	2	1	3	99
GO:0044272 sulfur compound biosynthetic process	3	0.656745628973569	1.389	0.030	Biological Process	GO:0044272	sulfur compound biosynthetic process	0.232664492937852	0.656745628973569	3	0	3	99
GO:0072175 epithelial tube formation	3	0.656745628973569	1.389	0.030	Biological Process	GO:0072175	epithelial tube formation	0.232664492937852	0.656745628973569	3	0	3	99
GO:0009725 response to hormone	10	0.656745628973569	4.630	0.022	Biological Process	GO:0009725	response to hormone	0.233399144905588	0.656745628973569	7	3	10	453
GO:0010243 response to organonitrogen compound	9	0.656745628973569	4.167	0.022	Biological Process	GO:0010243	response to organonitrogen compound	0.234717203860238	0.656745628973569	7	2	9	401
GO:0009410 response to xenobiotic stimulus	2	0.656745628973569	0.926	0.036	Biological Process	GO:0009410	response to xenobiotic stimulus	0.236526301867751	0.656745628973569	1	1	2	55
GO:0031016 pancreas development	2	0.656745628973569	0.926	0.036	Biological Process	GO:0031016	pancreas development	0.236526301867751	0.656745628973569	1	1	2	55
GO:0051897 positive regulation of protein kinase B signaling	2	0.656745628973569	0.926	0.036	Biological Process	GO:0051897	positive regulation of protein kinase B signaling	0.236526301867751	0.656745628973569	1	1	2	55
GO:0071326 cellular response to monosaccharide stimulus	2	0.656745628973569	0.926	0.036	Biological Process	GO:0071326	cellular response to monosaccharide stimulus	0.236526301867751	0.656745628973569	2	0	2	55
GO:0071331 cellular response to hexose stimulus	2	0.656745628973569	0.926	0.036	Biological Process	GO:0071331	cellular response to hexose stimulus	0.236526301867751	0.656745628973569	2	0	2	55
GO:0048699 generation of neurons	20	0.656745628973569	9.259	0.020	Biological Process	GO:0048699	generation of neurons	0.236835683845947	0.656745628973569	10	10	20	997
GO:0035270 endocrine system development	3	0.656745628973569	1.389	0.030	Biological Process	GO:0035270	endocrine system development	0.237132908792474	0.656745628973569	2	1	3	100
GO:0048706 embryonic skeletal system development	3	0.656745628973569	1.389	0.030	Biological Process	GO:0048706	embryonic skeletal system development	0.237132908792474	0.656745628973569	3	0	3	100
GO:1904018 positive regulation of vasculature development	3	0.656745628973569	1.389	0.030	Biological Process	GO:1904018	positive regulation of vasculature development	0.237132908792474	0.656745628973569	3	0	3	100
GO:2001235 positive regulation of apoptotic signaling pathway	3	0.656745628973569	1.389	0.030	Biological Process	GO:2001235	positive regulation of apoptotic signaling pathway	0.237132908792474	0.656745628973569	2	1	3	100
GO:0000188 inactivation of MAPK activity	1	0.656745628973569	0.463	0.062	Biological Process	GO:0000188	inactivation of MAPK activity	0.237896297200445	0.656745628973569	1	0	1	16
GO:0001573 ganglioside metabolic process	1	0.656745628973569	0.463	0.062	Biological Process	GO:0001573	ganglioside metabolic process	0.237896297200445	0.656745628973569	0	1	1	16
GO:0006026 aminoglycan catabolic process	1	0.656745628973569	0.463	0.062	Biological Process	GO:0006026	aminoglycan catabolic process	0.237896297200445	0.656745628973569	0	1	1	16
GO:0007026 negative regulation of microtubule depolymerization	1	0.656745628973569	0.463	0.062	Biological Process	GO:0007026	negative regulation of microtubule depolymerization	0.237896297200445	0.656745628973569	1	0	1	16
GO:0018230 peptidyl-L-cysteine S-palmitoylation	1	0.656745628973569	0.463	0.062	Biological Process	GO:0018230	peptidyl-L-cysteine S-palmitoylation	0.237896297200445	0.656745628973569	0	1	1	16
GO:0018231 peptidyl-S-diacylglycerol-L-cysteine biosynthetic process from peptidyl-cysteine	1	0.656745628973569	0.463	0.062	Biological Process	GO:0018231	peptidyl-S-diacylglycerol-L-cysteine biosynthetic process from peptidyl-cysteine	0.237896297200445	0.656745628973569	0	1	1	16
GO:0018279 protein N-linked glycosylation via asparagine	1	0.656745628973569	0.463	0.062	Biological Process	GO:0018279	protein N-linked glycosylation via asparagine	0.237896297200445	0.656745628973569	1	0	1	16
GO:0021514 ventral spinal cord interneuron differentiation	1	0.656745628973569	0.463	0.062	Biological Process	GO:0021514	ventral spinal cord interneuron differentiation	0.237896297200445	0.656745628973569	0	1	1	16
GO:0022038 corpus callosum development	1	0.656745628973569	0.463	0.062	Biological Process	GO:0022038	corpus callosum development	0.237896297200445	0.656745628973569	1	0	1	16
GO:0031290 retinal ganglion cell axon guidance	1	0.656745628973569	0.463	0.062	Biological Process	GO:0031290	retinal ganglion cell axon guidance	0.237896297200445	0.656745628973569	1	0	1	16
GO:0032042 mitochondrial DNA metabolic process	1	0.656745628973569	0.463	0.062	Biological Process	GO:0032042	mitochondrial DNA metabolic process	0.237896297200445	0.656745628973569	1	0	1	16
GO:0032673 regulation of interleukin-4 production	1	0.656745628973569	0.463	0.062	Biological Process	GO:0032673	regulation of interleukin-4 production	0.237896297200445	0.656745628973569	0	1	1	16
GO:0034367 macromolecular complex remodeling	1	0.656745628973569	0.463	0.062	Biological Process	GO:0034367	macromolecular complex remodeling	0.237896297200445	0.656745628973569	1	0	1	16
GO:0035089 establishment of apical/basal cell polarity	1	0.656745628973569	0.463	0.062	Biological Process	GO:0035089	establishment of apical/basal cell polarity	0.237896297200445	0.656745628973569	0	1	1	16
GO:0042403 thyroid hormone metabolic process	1	0.656745628973569	0.463	0.062	Biological Process	GO:0042403	thyroid hormone metabolic process	0.237896297200445	0.656745628973569	0	1	1	16
GO:0045109 intermediate filament organization	1	0.656745628973569	0.463	0.062	Biological Process	GO:0045109	intermediate filament organization	0.237896297200445	0.656745628973569	0	1	1	16
GO:0060581 cell fate commitment involved in pattern specification	1	0.656745628973569	0.463	0.062	Biological Process	GO:0060581	cell fate commitment involved in pattern specification	0.237896297200445	0.656745628973569	0	1	1	16
GO:0060850 regulation of transcription involved in cell fate commitment	1	0.656745628973569	0.463	0.062	Biological Process	GO:0060850	regulation of transcription involved in cell fate commitment	0.237896297200445	0.656745628973569	0	1	1	16
GO:0070670 response to interleukin-4	1	0.656745628973569	0.463	0.062	Biological Process	GO:0070670	response to interleukin-4	0.237896297200445	0.656745628973569	1	0	1	16
GO:0072176 nephric duct development	1	0.656745628973569	0.463	0.062	Biological Process	GO:0072176	nephric duct development	0.237896297200445	0.656745628973569	1	0	1	16
GO:1901185 negative regulation of ERBB signaling pathway	1	0.656745628973569	0.463	0.062	Biological Process	GO:1901185	negative regulation of ERBB signaling pathway	0.237896297200445	0.656745628973569	1	0	1	16
GO:1903428 positive regulation of reactive oxygen species biosynthetic process	1	0.656745628973569	0.463	0.062	Biological Process	GO:1903428	positive regulation of reactive oxygen species biosynthetic process	0.237896297200445	0.656745628973569	0	1	1	16
GO:2000647 negative regulation of stem cell proliferation	1	0.656745628973569	0.463	0.062	Biological Process	GO:2000647	negative regulation of stem cell proliferation	0.237896297200445	0.656745628973569	1	0	1	16
GO:0003684 damaged DNA binding	1	0.657004621941753	0.469	0.027	Molecular Function	GO:0003684	damaged DNA binding	0.462189333136029	0.657004621941753	0	1	1	37
GO:0032269 negative regulation of cellular protein metabolic process	15	0.657008914091398	6.944	0.021	Biological Process	GO:0032269	negative regulation of cellular protein metabolic process	0.238202653824402	0.657008914091398	13	2	15	724
GO:0007187 G-protein coupled receptor signaling pathway, coupled to cyclic nucleotide second messenger	4	0.657964498210246	1.852	0.027	Biological Process	GO:0007187	G-protein coupled receptor signaling pathway, coupled to cyclic nucleotide second messenger	0.238760399157861	0.657964498210246	2	2	4	148
GO:0030424 axon	7	0.65843601030622	3.302	0.025	Cellular Component	GO:0030424	axon	0.185073905599586	0.65843601030622	5	2	7	284
GO:0070887 cellular response to chemical stimulus	34	0.660913821122299	15.741	0.019	Biological Process	GO:0070887	cellular response to chemical stimulus	0.240042881081991	0.660913821122299	23	11	34	1783
GO:0016788 hydrolase activity, acting on ester bonds	12	0.661688795837473	5.634	0.018	Molecular Function	GO:0016788	hydrolase activity, acting on ester bonds	0.466485595855162	0.661688795837473	9	3	12	685
GO:0030014 CCR4-NOT complex	1	0.66198302540982	0.472	0.077	Cellular Component	GO:0030014	CCR4-NOT complex	0.193227477687191	0.66198302540982	0	1	1	13
GO:0030867 rough endoplasmic reticulum membrane	1	0.66198302540982	0.472	0.077	Cellular Component	GO:0030867	rough endoplasmic reticulum membrane	0.193227477687191	0.66198302540982	1	0	1	13
GO:0034358 plasma lipoprotein particle	1	0.66198302540982	0.472	0.077	Cellular Component	GO:0034358	plasma lipoprotein particle	0.193227477687191	0.66198302540982	1	0	1	13
GO:1990777 lipoprotein particle	1	0.66198302540982	0.472	0.077	Cellular Component	GO:1990777	lipoprotein particle	0.193227477687191	0.66198302540982	1	0	1	13
GO:0032559 adenyl ribonucleotide binding	20	0.66260754611069	9.390	0.017	Molecular Function	GO:0032559	adenyl ribonucleotide binding	0.468737980496722	0.66260754611069	13	7	20	1163
GO:0005267 potassium channel activity	2	0.66260754611069	0.939	0.021	Molecular Function	GO:0005267	potassium channel activity	0.469878457381769	0.66260754611069	1	1	2	95
GO:0004601 peroxidase activity	1	0.66260754611069	0.469	0.026	Molecular Function	GO:0004601	peroxidase activity	0.471143035812442	0.66260754611069	0	1	1	38
GO:0016830 carbon-carbon lyase activity	1	0.66260754611069	0.469	0.026	Molecular Function	GO:0016830	carbon-carbon lyase activity	0.471143035812442	0.66260754611069	1	0	1	38
GO:0006954 inflammatory response	7	0.665541473701638	3.241	0.023	Biological Process	GO:0006954	inflammatory response	0.24193736295127	0.665541473701638	7	0	7	300
GO:0006487 protein N-linked glycosylation	2	0.666645550288541	0.926	0.036	Biological Process	GO:0006487	protein N-linked glycosylation	0.242766876694671	0.666645550288541	1	1	2	56
GO:0046834 lipid phosphorylation	2	0.666645550288541	0.926	0.036	Biological Process	GO:0046834	lipid phosphorylation	0.242766876694671	0.666645550288541	2	0	2	56
GO:0009968 negative regulation of signal transduction	16	0.666772904324075	7.407	0.020	Biological Process	GO:0009968	negative regulation of signal transduction	0.24372122233909	0.666772904324075	11	5	16	782
GO:0019216 regulation of lipid metabolic process	5	0.666772904324075	2.315	0.025	Biological Process	GO:0019216	regulation of lipid metabolic process	0.24742360331315	0.666772904324075	3	2	5	200
GO:0010833 telomere maintenance via telomere lengthening	2	0.666772904324075	0.926	0.035	Biological Process	GO:0010833	telomere maintenance via telomere lengthening	0.24901452699319	0.666772904324075	1	1	2	57
GO:0044236 multicellular organism metabolic process	2	0.666772904324075	0.926	0.035	Biological Process	GO:0044236	multicellular organism metabolic process	0.24901452699319	0.666772904324075	0	2	2	57
GO:0000003 reproduction	13	0.666772904324075	6.019	0.021	Biological Process	GO:0000003	reproduction	0.249148354113597	0.666772904324075	6	7	13	622
GO:0071103 DNA conformation change	4	0.666772904324075	1.852	0.026	Biological Process	GO:0071103	DNA conformation change	0.249711596847544	0.666772904324075	4	0	4	151
GO:0000469 cleavage involved in rRNA processing	1	0.666772904324075	0.463	0.059	Biological Process	GO:0000469	cleavage involved in rRNA processing	0.25073573248667	0.666772904324075	1	0	1	17
GO:0002092 positive regulation of receptor internalization	1	0.666772904324075	0.463	0.059	Biological Process	GO:0002092	positive regulation of receptor internalization	0.25073573248667	0.666772904324075	1	0	1	17
GO:0002228 natural killer cell mediated immunity	1	0.666772904324075	0.463	0.059	Biological Process	GO:0002228	natural killer cell mediated immunity	0.25073573248667	0.666772904324075	1	0	1	17
GO:0002360 T cell lineage commitment	1	0.666772904324075	0.463	0.059	Biological Process	GO:0002360	T cell lineage commitment	0.25073573248667	0.666772904324075	1	0	1	17
GO:0006739 NADP metabolic process	1	0.666772904324075	0.463	0.059	Biological Process	GO:0006739	NADP metabolic process	0.25073573248667	0.666772904324075	1	0	1	17
GO:0007271 synaptic transmission, cholinergic	1	0.666772904324075	0.463	0.059	Biological Process	GO:0007271	synaptic transmission, cholinergic	0.25073573248667	0.666772904324075	1	0	1	17
GO:0007588 excretion	1	0.666772904324075	0.463	0.059	Biological Process	GO:0007588	excretion	0.25073573248667	0.666772904324075	1	0	1	17
GO:0007618 mating	1	0.666772904324075	0.463	0.059	Biological Process	GO:0007618	mating	0.25073573248667	0.666772904324075	1	0	1	17
GO:0009620 response to fungus	1	0.666772904324075	0.463	0.059	Biological Process	GO:0009620	response to fungus	0.25073573248667	0.666772904324075	0	1	1	17
GO:0018196 peptidyl-asparagine modification	1	0.666772904324075	0.463	0.059	Biological Process	GO:0018196	peptidyl-asparagine modification	0.25073573248667	0.666772904324075	1	0	1	17
GO:0022616 DNA strand elongation	1	0.666772904324075	0.463	0.059	Biological Process	GO:0022616	DNA strand elongation	0.25073573248667	0.666772904324075	1	0	1	17
GO:0030204 chondroitin sulfate metabolic process	1	0.666772904324075	0.463	0.059	Biological Process	GO:0030204	chondroitin sulfate metabolic process	0.25073573248667	0.666772904324075	1	0	1	17
GO:0030539 male genitalia development	1	0.666772904324075	0.463	0.059	Biological Process	GO:0030539	male genitalia development	0.25073573248667	0.666772904324075	1	0	1	17
GO:0031116 positive regulation of microtubule polymerization	1	0.666772904324075	0.463	0.059	Biological Process	GO:0031116	positive regulation of microtubule polymerization	0.25073573248667	0.666772904324075	0	1	1	17
GO:0032941 secretion by tissue	1	0.666772904324075	0.463	0.059	Biological Process	GO:0032941	secretion by tissue	0.25073573248667	0.666772904324075	1	0	1	17
GO:0033561 regulation of water loss via skin	1	0.666772904324075	0.463	0.059	Biological Process	GO:0033561	regulation of water loss via skin	0.25073573248667	0.666772904324075	0	1	1	17
GO:0042168 heme metabolic process	1	0.666772904324075	0.463	0.059	Biological Process	GO:0042168	heme metabolic process	0.25073573248667	0.666772904324075	1	0	1	17
GO:0042267 natural killer cell mediated cytotoxicity	1	0.666772904324075	0.463	0.059	Biological Process	GO:0042267	natural killer cell mediated cytotoxicity	0.25073573248667	0.666772904324075	1	0	1	17
GO:0043525 positive regulation of neuron apoptotic process	1	0.666772904324075	0.463	0.059	Biological Process	GO:0043525	positive regulation of neuron apoptotic process	0.25073573248667	0.666772904324075	1	0	1	17
GO:0045978 negative regulation of nucleoside metabolic process	1	0.666772904324075	0.463	0.059	Biological Process	GO:0045978	negative regulation of nucleoside metabolic process	0.25073573248667	0.666772904324075	1	0	1	17
GO:0048199 vesicle targeting, to, from or within Golgi	1	0.666772904324075	0.463	0.059	Biological Process	GO:0048199	vesicle targeting, to, from or within Golgi	0.25073573248667	0.666772904324075	1	0	1	17
GO:0050650 chondroitin sulfate proteoglycan biosynthetic process	1	0.666772904324075	0.463	0.059	Biological Process	GO:0050650	chondroitin sulfate proteoglycan biosynthetic process	0.25073573248667	0.666772904324075	1	0	1	17
GO:0050996 positive regulation of lipid catabolic process	1	0.666772904324075	0.463	0.059	Biological Process	GO:0050996	positive regulation of lipid catabolic process	0.25073573248667	0.666772904324075	1	0	1	17
GO:0051131 chaperone-mediated protein complex assembly	1	0.666772904324075	0.463	0.059	Biological Process	GO:0051131	chaperone-mediated protein complex assembly	0.25073573248667	0.666772904324075	0	1	1	17
GO:0061001 regulation of dendritic spine morphogenesis	1	0.666772904324075	0.463	0.059	Biological Process	GO:0061001	regulation of dendritic spine morphogenesis	0.25073573248667	0.666772904324075	0	1	1	17
GO:0070528 protein kinase C signaling	1	0.666772904324075	0.463	0.059	Biological Process	GO:0070528	protein kinase C signaling	0.25073573248667	0.666772904324075	1	0	1	17
GO:0071467 cellular response to pH	1	0.666772904324075	0.463	0.059	Biological Process	GO:0071467	cellular response to pH	0.25073573248667	0.666772904324075	1	0	1	17
GO:0071480 cellular response to gamma radiation	1	0.666772904324075	0.463	0.059	Biological Process	GO:0071480	cellular response to gamma radiation	0.25073573248667	0.666772904324075	0	1	1	17
GO:0071880 adenylate cyclase-activating adrenergic receptor signaling pathway	1	0.666772904324075	0.463	0.059	Biological Process	GO:0071880	adenylate cyclase-activating adrenergic receptor signaling pathway	0.25073573248667	0.666772904324075	0	1	1	17
GO:1900027 regulation of ruffle assembly	1	0.666772904324075	0.463	0.059	Biological Process	GO:1900027	regulation of ruffle assembly	0.25073573248667	0.666772904324075	0	1	1	17
GO:1903579 negative regulation of ATP metabolic process	1	0.666772904324075	0.463	0.059	Biological Process	GO:1903579	negative regulation of ATP metabolic process	0.25073573248667	0.666772904324075	1	0	1	17
GO:0004872 receptor activity	17	0.667490277473332	7.981	0.017	Molecular Function	GO:0004872	receptor activity	0.475624690907624	0.667490277473332	11	6	17	988
GO:0030554 adenyl nucleotide binding	20	0.667590470552727	9.390	0.017	Molecular Function	GO:0030554	adenyl nucleotide binding	0.478309686256376	0.667590470552727	13	7	20	1169
GO:0060089 molecular transducer activity	17	0.667590470552727	7.981	0.017	Molecular Function	GO:0060089	molecular transducer activity	0.479065575570292	0.667590470552727	11	6	17	990
GO:0004860 protein kinase inhibitor activity	1	0.667590470552727	0.469	0.026	Molecular Function	GO:0004860	protein kinase inhibitor activity	0.47994836164469	0.667590470552727	1	0	1	39
GO:0016879 ligase activity, forming carbon-nitrogen bonds	1	0.667590470552727	0.469	0.026	Molecular Function	GO:0016879	ligase activity, forming carbon-nitrogen bonds	0.47994836164469	0.667590470552727	1	0	1	39
GO:0016810 hydrolase activity, acting on carbon-nitrogen (but not peptide) bonds	2	0.667590470552727	0.939	0.021	Molecular Function	GO:0016810	hydrolase activity, acting on carbon-nitrogen (but not peptide) bonds	0.480745936434339	0.667590470552727	1	1	2	97
GO:0048812 neuron projection morphogenesis	9	0.669204169412615	4.167	0.022	Biological Process	GO:0048812	neuron projection morphogenesis	0.252038964858498	0.669204169412615	3	6	9	409
GO:0042176 regulation of protein catabolic process	7	0.669204169412615	3.241	0.023	Biological Process	GO:0042176	regulation of protein catabolic process	0.252079797919395	0.669204169412615	6	1	7	304
GO:0050730 regulation of peptidyl-tyrosine phosphorylation	4	0.671527343155153	1.852	0.026	Biological Process	GO:0050730	regulation of peptidyl-tyrosine phosphorylation	0.253386200451928	0.671527343155153	4	0	4	152
GO:0090502 RNA phosphodiester bond hydrolysis, endonucleolytic	4	0.671527343155153	1.852	0.026	Biological Process	GO:0090502	RNA phosphodiester bond hydrolysis, endonucleolytic	0.253386200451928	0.671527343155153	3	1	4	152
GO:0016798 hydrolase activity, acting on glycosyl bonds	2	0.673649722325452	0.939	0.020	Molecular Function	GO:0016798	hydrolase activity, acting on glycosyl bonds	0.486128468304449	0.673649722325452	1	1	2	98
GO:0015296 anion:cation symporter activity	1	0.674258304966501	0.469	0.025	Molecular Function	GO:0015296	anion:cation symporter activity	0.488607758061957	0.674258304966501	1	0	1	40
GO:0045309 protein phosphorylated amino acid binding	1	0.674258304966501	0.469	0.025	Molecular Function	GO:0045309	protein phosphorylated amino acid binding	0.488607758061957	0.674258304966501	1	0	1	40
GO:0002440 production of molecular mediator of immune response	3	0.674789678511484	1.389	0.029	Biological Process	GO:0002440	production of molecular mediator of immune response	0.255147393794921	0.674789678511484	0	3	3	104
GO:0009408 response to heat	2	0.674789678511484	0.926	0.034	Biological Process	GO:0009408	response to heat	0.255267257959707	0.674789678511484	1	1	2	58
GO:1903725 regulation of phospholipid metabolic process	2	0.674789678511484	0.926	0.034	Biological Process	GO:1903725	regulation of phospholipid metabolic process	0.255267257959707	0.674789678511484	2	0	2	58
GO:0044092 negative regulation of molecular function	14	0.674814597942448	6.481	0.021	Biological Process	GO:0044092	negative regulation of molecular function	0.255493388238326	0.674814597942448	14	0	14	680
GO:0006793 phosphorus metabolic process	42	0.675064677141223	19.444	0.019	Biological Process	GO:0006793	phosphorus metabolic process	0.256093529635784	0.675064677141223	35	7	42	2254
GO:0030010 establishment of cell polarity	3	0.675064677141223	1.389	0.029	Biological Process	GO:0030010	establishment of cell polarity	0.259681969199452	0.675064677141223	1	2	3	105
GO:0030198 extracellular matrix organization	5	0.675064677141223	2.315	0.025	Biological Process	GO:0030198	extracellular matrix organization	0.260092811383315	0.675064677141223	1	4	5	204
GO:0051235 maintenance of location	5	0.675064677141223	2.315	0.025	Biological Process	GO:0051235	maintenance of location	0.260092811383315	0.675064677141223	3	2	5	204
GO:1901214 regulation of neuron death	4	0.675064677141223	1.852	0.026	Biological Process	GO:1901214	regulation of neuron death	0.260768960520551	0.675064677141223	3	1	4	154
GO:0002377 immunoglobulin production	2	0.675064677141223	0.926	0.034	Biological Process	GO:0002377	immunoglobulin production	0.261523139314492	0.675064677141223	0	2	2	59
GO:0035821 modification of morphology or physiology of other organism	2	0.675064677141223	0.926	0.034	Biological Process	GO:0035821	modification of morphology or physiology of other organism	0.261523139314492	0.675064677141223	0	2	2	59
GO:0050896 response to stimulus	96	0.675064677141223	44.444	0.018	Biological Process	GO:0050896	response to stimulus	0.262760424916279	0.675064677141223	63	33	96	5405
GO:0006790 sulfur compound metabolic process	5	0.675064677141223	2.315	0.024	Biological Process	GO:0006790	sulfur compound metabolic process	0.263284413451675	0.675064677141223	5	0	5	205
GO:0001919 regulation of receptor recycling	1	0.675064677141223	0.463	0.056	Biological Process	GO:0001919	regulation of receptor recycling	0.263359841830109	0.675064677141223	1	0	1	18
GO:0002920 regulation of humoral immune response	1	0.675064677141223	0.463	0.056	Biological Process	GO:0002920	regulation of humoral immune response	0.263359841830109	0.675064677141223	1	0	1	18
GO:0002931 response to ischemia	1	0.675064677141223	0.463	0.056	Biological Process	GO:0002931	response to ischemia	0.263359841830109	0.675064677141223	0	1	1	18
GO:0003283 atrial septum development	1	0.675064677141223	0.463	0.056	Biological Process	GO:0003283	atrial septum development	0.263359841830109	0.675064677141223	1	0	1	18
GO:0006085 acetyl-CoA biosynthetic process	1	0.675064677141223	0.463	0.056	Biological Process	GO:0006085	acetyl-CoA biosynthetic process	0.263359841830109	0.675064677141223	1	0	1	18
GO:0006144 purine nucleobase metabolic process	1	0.675064677141223	0.463	0.056	Biological Process	GO:0006144	purine nucleobase metabolic process	0.263359841830109	0.675064677141223	1	0	1	18
GO:0007176 regulation of epidermal growth factor-activated receptor activity	1	0.675064677141223	0.463	0.056	Biological Process	GO:0007176	regulation of epidermal growth factor-activated receptor activity	0.263359841830109	0.675064677141223	1	0	1	18
GO:0007589 body fluid secretion	1	0.675064677141223	0.463	0.056	Biological Process	GO:0007589	body fluid secretion	0.263359841830109	0.675064677141223	1	0	1	18
GO:0010574 regulation of vascular endothelial growth factor production	1	0.675064677141223	0.463	0.056	Biological Process	GO:0010574	regulation of vascular endothelial growth factor production	0.263359841830109	0.675064677141223	1	0	1	18
GO:0010575 positive regulation of vascular endothelial growth factor production	1	0.675064677141223	0.463	0.056	Biological Process	GO:0010575	positive regulation of vascular endothelial growth factor production	0.263359841830109	0.675064677141223	1	0	1	18
GO:0015858 nucleoside transport	1	0.675064677141223	0.463	0.056	Biological Process	GO:0015858	nucleoside transport	0.263359841830109	0.675064677141223	0	1	1	18
GO:0030325 adrenal gland development	1	0.675064677141223	0.463	0.056	Biological Process	GO:0030325	adrenal gland development	0.263359841830109	0.675064677141223	1	0	1	18
GO:0032469 endoplasmic reticulum calcium ion homeostasis	1	0.675064677141223	0.463	0.056	Biological Process	GO:0032469	endoplasmic reticulum calcium ion homeostasis	0.263359841830109	0.675064677141223	0	1	1	18
GO:0032801 receptor catabolic process	1	0.675064677141223	0.463	0.056	Biological Process	GO:0032801	receptor catabolic process	0.263359841830109	0.675064677141223	1	0	1	18
GO:0033233 regulation of protein sumoylation	1	0.675064677141223	0.463	0.056	Biological Process	GO:0033233	regulation of protein sumoylation	0.263359841830109	0.675064677141223	0	1	1	18
GO:0035640 exploration behavior	1	0.675064677141223	0.463	0.056	Biological Process	GO:0035640	exploration behavior	0.263359841830109	0.675064677141223	1	0	1	18
GO:0045686 negative regulation of glial cell differentiation	1	0.675064677141223	0.463	0.056	Biological Process	GO:0045686	negative regulation of glial cell differentiation	0.263359841830109	0.675064677141223	0	1	1	18
GO:0046339 diacylglycerol metabolic process	1	0.675064677141223	0.463	0.056	Biological Process	GO:0046339	diacylglycerol metabolic process	0.263359841830109	0.675064677141223	0	1	1	18
GO:0048485 sympathetic nervous system development	1	0.675064677141223	0.463	0.056	Biological Process	GO:0048485	sympathetic nervous system development	0.263359841830109	0.675064677141223	0	1	1	18
GO:0048679 regulation of axon regeneration	1	0.675064677141223	0.463	0.056	Biological Process	GO:0048679	regulation of axon regeneration	0.263359841830109	0.675064677141223	1	0	1	18
GO:0050702 interleukin-1 beta secretion	1	0.675064677141223	0.463	0.056	Biological Process	GO:0050702	interleukin-1 beta secretion	0.263359841830109	0.675064677141223	1	0	1	18
GO:0050798 activated T cell proliferation	1	0.675064677141223	0.463	0.056	Biological Process	GO:0050798	activated T cell proliferation	0.263359841830109	0.675064677141223	0	1	1	18
GO:0061162 establishment of monopolar cell polarity	1	0.675064677141223	0.463	0.056	Biological Process	GO:0061162	establishment of monopolar cell polarity	0.263359841830109	0.675064677141223	0	1	1	18
GO:0061311 cell surface receptor signaling pathway involved in heart development	1	0.675064677141223	0.463	0.056	Biological Process	GO:0061311	cell surface receptor signaling pathway involved in heart development	0.263359841830109	0.675064677141223	1	0	1	18
GO:1902175 regulation of oxidative stress-induced intrinsic apoptotic signaling pathway	1	0.675064677141223	0.463	0.056	Biological Process	GO:1902175	regulation of oxidative stress-induced intrinsic apoptotic signaling pathway	0.263359841830109	0.675064677141223	1	0	1	18
GO:2000781 positive regulation of double-strand break repair	1	0.675064677141223	0.463	0.056	Biological Process	GO:2000781	positive regulation of double-strand break repair	0.263359841830109	0.675064677141223	1	0	1	18
GO:0006811 ion transport	22	0.675064677141223	10.185	0.020	Biological Process	GO:0006811	ion transport	0.264043148289765	0.675064677141223	13	9	22	1128
GO:0008217 regulation of blood pressure	3	0.675064677141223	1.389	0.028	Biological Process	GO:0008217	regulation of blood pressure	0.264227260397823	0.675064677141223	2	1	3	106
GO:0030308 negative regulation of cell growth	3	0.675064677141223	1.389	0.028	Biological Process	GO:0030308	negative regulation of cell growth	0.264227260397823	0.675064677141223	3	0	3	106
GO:0051048 negative regulation of secretion	3	0.675064677141223	1.389	0.028	Biological Process	GO:0051048	negative regulation of secretion	0.264227260397823	0.675064677141223	2	1	3	106
GO:0071804 cellular potassium ion transport	4	0.675064677141223	1.852	0.026	Biological Process	GO:0071804	cellular potassium ion transport	0.264476206201764	0.675064677141223	2	2	4	155
GO:0071805 potassium ion transmembrane transport	4	0.675064677141223	1.852	0.026	Biological Process	GO:0071805	potassium ion transmembrane transport	0.264476206201764	0.675064677141223	2	2	4	155
GO:0004857 enzyme inhibitor activity	4	0.675396849499529	1.878	0.018	Molecular Function	GO:0004857	enzyme inhibitor activity	0.490990795506648	0.675396849499529	4	0	4	218
GO:0016298 lipase activity	2	0.675396849499529	0.939	0.020	Molecular Function	GO:0016298	lipase activity	0.491476376110852	0.675396849499529	1	1	2	99
GO:0005548 phospholipid transporter activity	1	0.68032861482041	0.469	0.024	Molecular Function	GO:0005548	phospholipid transporter activity	0.49712363231204	0.68032861482041	1	0	1	41
GO:0008138 protein tyrosine/serine/threonine phosphatase activity	1	0.68032861482041	0.469	0.024	Molecular Function	GO:0008138	protein tyrosine/serine/threonine phosphatase activity	0.49712363231204	0.68032861482041	1	0	1	41
GO:0015914 phospholipid transport	2	0.680471230342716	0.926	0.033	Biological Process	GO:0015914	phospholipid transport	0.267780303712284	0.680471230342716	1	1	2	60
GO:0046620 regulation of organ growth	2	0.680471230342716	0.926	0.033	Biological Process	GO:0046620	regulation of organ growth	0.267780303712284	0.680471230342716	2	0	2	60
GO:0071322 cellular response to carbohydrate stimulus	2	0.680471230342716	0.926	0.033	Biological Process	GO:0071322	cellular response to carbohydrate stimulus	0.267780303712284	0.680471230342716	2	0	2	60
GO:0016477 cell migration	18	0.680471230342716	8.333	0.020	Biological Process	GO:0016477	cell migration	0.268104794840374	0.680471230342716	10	8	18	908
GO:0051403 stress-activated MAPK cascade	4	0.680471230342716	1.852	0.026	Biological Process	GO:0051403	stress-activated MAPK cascade	0.268193425496689	0.680471230342716	4	0	4	156
GO:0045017 glycerolipid biosynthetic process	3	0.680471230342716	1.389	0.028	Biological Process	GO:0045017	glycerolipid biosynthetic process	0.268782452186981	0.680471230342716	1	2	3	107
GO:0043062 extracellular structure organization	5	0.680471230342716	2.315	0.024	Biological Process	GO:0043062	extracellular structure organization	0.269694756214849	0.680471230342716	1	4	5	207
GO:1903034 regulation of response to wounding	6	0.680471230342716	2.778	0.023	Biological Process	GO:1903034	regulation of response to wounding	0.270960120842148	0.680471230342716	6	0	6	259
GO:0010648 negative regulation of cell communication	17	0.680471230342716	7.870	0.020	Biological Process	GO:0010648	negative regulation of cell communication	0.271906165073963	0.680471230342716	11	6	17	855
GO:0030516 regulation of axon extension	2	0.680471230342716	0.926	0.033	Biological Process	GO:0030516	regulation of axon extension	0.27403694518772	0.680471230342716	2	0	2	61
GO:0050880 regulation of blood vessel size	2	0.680471230342716	0.926	0.033	Biological Process	GO:0050880	regulation of blood vessel size	0.27403694518772	0.680471230342716	1	1	2	61
GO:0060113 inner ear receptor cell differentiation	2	0.680471230342716	0.926	0.033	Biological Process	GO:0060113	inner ear receptor cell differentiation	0.27403694518772	0.680471230342716	1	1	2	61
GO:0060840 artery development	2	0.680471230342716	0.926	0.033	Biological Process	GO:0060840	artery development	0.27403694518772	0.680471230342716	2	0	2	61
GO:0071456 cellular response to hypoxia	2	0.680471230342716	0.926	0.033	Biological Process	GO:0071456	cellular response to hypoxia	0.27403694518772	0.680471230342716	1	1	2	61
GO:0071621 granulocyte chemotaxis	2	0.680471230342716	0.926	0.033	Biological Process	GO:0071621	granulocyte chemotaxis	0.27403694518772	0.680471230342716	1	1	2	61
GO:0001525 angiogenesis	7	0.680471230342716	3.241	0.022	Biological Process	GO:0001525	angiogenesis	0.275351187909084	0.680471230342716	7	0	7	313
GO:0051056 regulation of small GTPase mediated signal transduction	4	0.680471230342716	1.852	0.025	Biological Process	GO:0051056	regulation of small GTPase mediated signal transduction	0.275655988752689	0.680471230342716	1	3	4	158
GO:0051495 positive regulation of cytoskeleton organization	4	0.680471230342716	1.852	0.025	Biological Process	GO:0051495	positive regulation of cytoskeleton organization	0.275655988752689	0.680471230342716	2	2	4	158
GO:0006301 postreplication repair	1	0.680471230342716	0.463	0.053	Biological Process	GO:0006301	postreplication repair	0.275772219875564	0.680471230342716	1	0	1	19
GO:0006882 cellular zinc ion homeostasis	1	0.680471230342716	0.463	0.053	Biological Process	GO:0006882	cellular zinc ion homeostasis	0.275772219875564	0.680471230342716	0	1	1	19
GO:0010543 regulation of platelet activation	1	0.680471230342716	0.463	0.053	Biological Process	GO:0010543	regulation of platelet activation	0.275772219875564	0.680471230342716	1	0	1	19
GO:0032098 regulation of appetite	1	0.680471230342716	0.463	0.053	Biological Process	GO:0032098	regulation of appetite	0.275772219875564	0.680471230342716	1	0	1	19
GO:0032653 regulation of interleukin-10 production	1	0.680471230342716	0.463	0.053	Biological Process	GO:0032653	regulation of interleukin-10 production	0.275772219875564	0.680471230342716	0	1	1	19
GO:0035094 response to nicotine	1	0.680471230342716	0.463	0.053	Biological Process	GO:0035094	response to nicotine	0.275772219875564	0.680471230342716	1	0	1	19
GO:0043303 mast cell degranulation	1	0.680471230342716	0.463	0.053	Biological Process	GO:0043303	mast cell degranulation	0.275772219875564	0.680471230342716	0	1	1	19
GO:0045616 regulation of keratinocyte differentiation	1	0.680471230342716	0.463	0.053	Biological Process	GO:0045616	regulation of keratinocyte differentiation	0.275772219875564	0.680471230342716	0	1	1	19
GO:0046461 neutral lipid catabolic process	1	0.680471230342716	0.463	0.053	Biological Process	GO:0046461	neutral lipid catabolic process	0.275772219875564	0.680471230342716	1	0	1	19
GO:0046464 acylglycerol catabolic process	1	0.680471230342716	0.463	0.053	Biological Process	GO:0046464	acylglycerol catabolic process	0.275772219875564	0.680471230342716	1	0	1	19
GO:0048246 macrophage chemotaxis	1	0.680471230342716	0.463	0.053	Biological Process	GO:0048246	macrophage chemotaxis	0.275772219875564	0.680471230342716	0	1	1	19
GO:0055069 zinc ion homeostasis	1	0.680471230342716	0.463	0.053	Biological Process	GO:0055069	zinc ion homeostasis	0.275772219875564	0.680471230342716	0	1	1	19
GO:0055078 sodium ion homeostasis	1	0.680471230342716	0.463	0.053	Biological Process	GO:0055078	sodium ion homeostasis	0.275772219875564	0.680471230342716	0	1	1	19
GO:0060074 synapse maturation	1	0.680471230342716	0.463	0.053	Biological Process	GO:0060074	synapse maturation	0.275772219875564	0.680471230342716	1	0	1	19
GO:0060999 positive regulation of dendritic spine development	1	0.680471230342716	0.463	0.053	Biological Process	GO:0060999	positive regulation of dendritic spine development	0.275772219875564	0.680471230342716	1	0	1	19
GO:0061082 myeloid leukocyte cytokine production	1	0.680471230342716	0.463	0.053	Biological Process	GO:0061082	myeloid leukocyte cytokine production	0.275772219875564	0.680471230342716	0	1	1	19
GO:0061099 negative regulation of protein tyrosine kinase activity	1	0.680471230342716	0.463	0.053	Biological Process	GO:0061099	negative regulation of protein tyrosine kinase activity	0.275772219875564	0.680471230342716	1	0	1	19
GO:0061339 establishment or maintenance of monopolar cell polarity	1	0.680471230342716	0.463	0.053	Biological Process	GO:0061339	establishment or maintenance of monopolar cell polarity	0.275772219875564	0.680471230342716	0	1	1	19
GO:0071827 plasma lipoprotein particle organization	1	0.680471230342716	0.463	0.053	Biological Process	GO:0071827	plasma lipoprotein particle organization	0.275772219875564	0.680471230342716	1	0	1	19
GO:0072604 interleukin-6 secretion	1	0.680471230342716	0.463	0.053	Biological Process	GO:0072604	interleukin-6 secretion	0.275772219875564	0.680471230342716	1	0	1	19
GO:0098773 skin epidermis development	1	0.680471230342716	0.463	0.053	Biological Process	GO:0098773	skin epidermis development	0.275772219875564	0.680471230342716	0	1	1	19
GO:1901381 positive regulation of potassium ion transmembrane transport	1	0.680471230342716	0.463	0.053	Biological Process	GO:1901381	positive regulation of potassium ion transmembrane transport	0.275772219875564	0.680471230342716	0	1	1	19
GO:2000758 positive regulation of peptidyl-lysine acetylation	1	0.680471230342716	0.463	0.053	Biological Process	GO:2000758	positive regulation of peptidyl-lysine acetylation	0.275772219875564	0.680471230342716	1	0	1	19
GO:2001014 regulation of skeletal muscle cell differentiation	1	0.680471230342716	0.463	0.053	Biological Process	GO:2001014	regulation of skeletal muscle cell differentiation	0.275772219875564	0.680471230342716	1	0	1	19
GO:0006812 cation transport	15	0.684142916285987	6.944	0.020	Biological Process	GO:0006812	cation transport	0.277866362313601	0.684142916285987	9	6	15	748
GO:0043588 skin development	3	0.684142916285987	1.389	0.028	Biological Process	GO:0043588	skin development	0.27791932854906	0.684142916285987	2	1	3	109
GO:0046328 regulation of JNK cascade	3	0.684142916285987	1.389	0.028	Biological Process	GO:0046328	regulation of JNK cascade	0.27791932854906	0.684142916285987	3	0	3	109
GO:0005518 collagen binding	1	0.684701661372873	0.469	0.024	Molecular Function	GO:0005518	collagen binding	0.505498352117945	0.684701661372873	0	1	1	42
GO:0008227 G-protein coupled amine receptor activity	1	0.684701661372873	0.469	0.024	Molecular Function	GO:0008227	G-protein coupled amine receptor activity	0.505498352117945	0.684701661372873	1	0	1	42
GO:0016706 oxidoreductase activity, acting on paired donors, with incorporation or reduction of molecular oxygen, 2-oxoglutarate as one donor, and incorporation of one atom each of oxygen into both donors	1	0.684701661372873	0.469	0.024	Molecular Function	GO:0016706	oxidoreductase activity, acting on paired donors, with incorporation or reduction of molecular oxygen, 2-oxoglutarate as one donor, and incorporation of one atom each of oxygen into both donors	0.505498352117945	0.684701661372873	1	0	1	42
GO:0030145 manganese ion binding	1	0.684701661372873	0.469	0.024	Molecular Function	GO:0030145	manganese ion binding	0.505498352117945	0.684701661372873	1	0	1	42
GO:0032934 sterol binding	1	0.684701661372873	0.469	0.024	Molecular Function	GO:0032934	sterol binding	0.505498352117945	0.684701661372873	1	0	1	42
GO:0008083 growth factor activity	2	0.685749086181101	0.939	0.020	Molecular Function	GO:0008083	growth factor activity	0.507309081910073	0.685749086181101	2	0	2	102
GO:0006508 proteolysis	24	0.687975140554293	11.111	0.019	Biological Process	GO:0006508	proteolysis	0.279871676320928	0.687975140554293	12	12	24	1252
GO:0035150 regulation of tube size	2	0.687975140554293	0.926	0.032	Biological Process	GO:0035150	regulation of tube size	0.280291317634861	0.687975140554293	1	1	2	62
GO:0036294 cellular response to decreased oxygen levels	2	0.687975140554293	0.926	0.032	Biological Process	GO:0036294	cellular response to decreased oxygen levels	0.280291317634861	0.687975140554293	1	1	2	62
GO:0016310 phosphorylation	30	0.687975140554293	13.889	0.019	Biological Process	GO:0016310	phosphorylation	0.280359811613166	0.687975140554293	25	5	30	1592
GO:0048167 regulation of synaptic plasticity	3	0.688754619338767	1.389	0.027	Biological Process	GO:0048167	regulation of synaptic plasticity	0.282499434872797	0.688754619338767	3	0	3	110
GO:0051188 cofactor biosynthetic process	3	0.688754619338767	1.389	0.027	Biological Process	GO:0051188	cofactor biosynthetic process	0.282499434872797	0.688754619338767	3	0	3	110
GO:0007268 synaptic transmission	9	0.688754619338767	4.167	0.021	Biological Process	GO:0007268	synaptic transmission	0.285598222807906	0.688754619338767	6	3	9	424
GO:0000079 regulation of cyclin-dependent protein serine/threonine kinase activity	2	0.688754619338767	0.926	0.032	Biological Process	GO:0000079	regulation of cyclin-dependent protein serine/threonine kinase activity	0.28654173332012	0.688754619338767	2	0	2	63
GO:0030203 glycosaminoglycan metabolic process	2	0.688754619338767	0.926	0.032	Biological Process	GO:0030203	glycosaminoglycan metabolic process	0.28654173332012	0.688754619338767	1	1	2	63
GO:0030433 ER-associated ubiquitin-dependent protein catabolic process	2	0.688754619338767	0.926	0.032	Biological Process	GO:0030433	ER-associated ubiquitin-dependent protein catabolic process	0.28654173332012	0.688754619338767	2	0	2	63
GO:0035914 skeletal muscle cell differentiation	2	0.688754619338767	0.926	0.032	Biological Process	GO:0035914	skeletal muscle cell differentiation	0.28654173332012	0.688754619338767	1	1	2	63
GO:0016236 macroautophagy	4	0.688754619338767	1.852	0.025	Biological Process	GO:0016236	macroautophagy	0.286913477126893	0.688754619338767	2	2	4	161
GO:1990138 neuron projection extension	3	0.688754619338767	1.389	0.027	Biological Process	GO:1990138	neuron projection extension	0.287086285487033	0.688754619338767	2	1	3	111
GO:0001759 organ induction	1	0.688754619338767	0.463	0.050	Biological Process	GO:0001759	organ induction	0.287976401534706	0.688754619338767	1	0	1	20
GO:0002068 glandular epithelial cell development	1	0.688754619338767	0.463	0.050	Biological Process	GO:0002068	glandular epithelial cell development	0.287976401534706	0.688754619338767	1	0	1	20
GO:0002279 mast cell activation involved in immune response	1	0.688754619338767	0.463	0.050	Biological Process	GO:0002279	mast cell activation involved in immune response	0.287976401534706	0.688754619338767	0	1	1	20
GO:0002448 mast cell mediated immunity	1	0.688754619338767	0.463	0.050	Biological Process	GO:0002448	mast cell mediated immunity	0.287976401534706	0.688754619338767	0	1	1	20
GO:0003309 type B pancreatic cell differentiation	1	0.688754619338767	0.463	0.050	Biological Process	GO:0003309	type B pancreatic cell differentiation	0.287976401534706	0.688754619338767	1	0	1	20
GO:0006182 cGMP biosynthetic process	1	0.688754619338767	0.463	0.050	Biological Process	GO:0006182	cGMP biosynthetic process	0.287976401534706	0.688754619338767	1	0	1	20
GO:0006536 glutamate metabolic process	1	0.688754619338767	0.463	0.050	Biological Process	GO:0006536	glutamate metabolic process	0.287976401534706	0.688754619338767	1	0	1	20
GO:0006692 prostanoid metabolic process	1	0.688754619338767	0.463	0.050	Biological Process	GO:0006692	prostanoid metabolic process	0.287976401534706	0.688754619338767	0	1	1	20
GO:0006693 prostaglandin metabolic process	1	0.688754619338767	0.463	0.050	Biological Process	GO:0006693	prostaglandin metabolic process	0.287976401534706	0.688754619338767	0	1	1	20
GO:0006778 porphyrin-containing compound metabolic process	1	0.688754619338767	0.463	0.050	Biological Process	GO:0006778	porphyrin-containing compound metabolic process	0.287976401534706	0.688754619338767	1	0	1	20
GO:0007157 heterophilic cell-cell adhesion via plasma membrane cell adhesion molecules	1	0.688754619338767	0.463	0.050	Biological Process	GO:0007157	heterophilic cell-cell adhesion via plasma membrane cell adhesion molecules	0.287976401534706	0.688754619338767	1	0	1	20
GO:0010573 vascular endothelial growth factor production	1	0.688754619338767	0.463	0.050	Biological Process	GO:0010573	vascular endothelial growth factor production	0.287976401534706	0.688754619338767	1	0	1	20
GO:0010765 positive regulation of sodium ion transport	1	0.688754619338767	0.463	0.050	Biological Process	GO:0010765	positive regulation of sodium ion transport	0.287976401534706	0.688754619338767	0	1	1	20
GO:0031112 positive regulation of microtubule polymerization or depolymerization	1	0.688754619338767	0.463	0.050	Biological Process	GO:0031112	positive regulation of microtubule polymerization or depolymerization	0.287976401534706	0.688754619338767	0	1	1	20
GO:0031114 regulation of microtubule depolymerization	1	0.688754619338767	0.463	0.050	Biological Process	GO:0031114	regulation of microtubule depolymerization	0.287976401534706	0.688754619338767	1	0	1	20
GO:0032350 regulation of hormone metabolic process	1	0.688754619338767	0.463	0.050	Biological Process	GO:0032350	regulation of hormone metabolic process	0.287976401534706	0.688754619338767	0	1	1	20
GO:0042554 superoxide anion generation	1	0.688754619338767	0.463	0.050	Biological Process	GO:0042554	superoxide anion generation	0.287976401534706	0.688754619338767	1	0	1	20
GO:0044803 multi-organism membrane organization	1	0.688754619338767	0.463	0.050	Biological Process	GO:0044803	multi-organism membrane organization	0.287976401534706	0.688754619338767	0	1	1	20
GO:0048009 insulin-like growth factor receptor signaling pathway	1	0.688754619338767	0.463	0.050	Biological Process	GO:0048009	insulin-like growth factor receptor signaling pathway	0.287976401534706	0.688754619338767	0	1	1	20
GO:0050704 regulation of interleukin-1 secretion	1	0.688754619338767	0.463	0.050	Biological Process	GO:0050704	regulation of interleukin-1 secretion	0.287976401534706	0.688754619338767	1	0	1	20
GO:0051973 positive regulation of telomerase activity	1	0.688754619338767	0.463	0.050	Biological Process	GO:0051973	positive regulation of telomerase activity	0.287976401534706	0.688754619338767	0	1	1	20
GO:0061157 mRNA destabilization	1	0.688754619338767	0.463	0.050	Biological Process	GO:0061157	mRNA destabilization	0.287976401534706	0.688754619338767	0	1	1	20
GO:0070570 regulation of neuron projection regeneration	1	0.688754619338767	0.463	0.050	Biological Process	GO:0070570	regulation of neuron projection regeneration	0.287976401534706	0.688754619338767	1	0	1	20
GO:0090140 regulation of mitochondrial fission	1	0.688754619338767	0.463	0.050	Biological Process	GO:0090140	regulation of mitochondrial fission	0.287976401534706	0.688754619338767	1	0	1	20
GO:0019210 kinase inhibitor activity	1	0.691648647892764	0.469	0.023	Molecular Function	GO:0019210	kinase inhibitor activity	0.513734246323816	0.691648647892764	1	0	1	43
GO:0042802 identical protein binding	19	0.691648647892764	8.920	0.017	Molecular Function	GO:0042802	identical protein binding	0.513766242231992	0.691648647892764	11	8	19	1131
GO:0004252 serine-type endopeptidase activity	2	0.694097527960083	0.939	0.019	Molecular Function	GO:0004252	serine-type endopeptidase activity	0.517685448236491	0.694097527960083	1	1	2	104
GO:0008194 UDP-glycosyltransferase activity	2	0.694097527960083	0.939	0.019	Molecular Function	GO:0008194	UDP-glycosyltransferase activity	0.517685448236491	0.694097527960083	1	1	2	104
GO:0004536 deoxyribonuclease activity	1	0.695427446079747	0.469	0.023	Molecular Function	GO:0004536	deoxyribonuclease activity	0.52183360553034	0.695427446079747	1	0	1	44
GO:0015179 L-amino acid transmembrane transporter activity	1	0.695427446079747	0.469	0.023	Molecular Function	GO:0015179	L-amino acid transmembrane transporter activity	0.52183360553034	0.695427446079747	1	0	1	44
GO:0016684 oxidoreductase activity, acting on peroxide as acceptor	1	0.695427446079747	0.469	0.023	Molecular Function	GO:0016684	oxidoreductase activity, acting on peroxide as acceptor	0.52183360553034	0.695427446079747	0	1	1	44
GO:0090257 regulation of muscle system process	3	0.696514402052334	1.389	0.027	Biological Process	GO:0090257	regulation of muscle system process	0.29167911794063	0.696514402052334	2	1	3	112
GO:0001819 positive regulation of cytokine production	5	0.696514402052334	2.315	0.023	Biological Process	GO:0001819	positive regulation of cytokine production	0.292385772430371	0.696514402052334	3	2	5	214
GO:0099536 synaptic signaling	9	0.696514402052334	4.167	0.021	Biological Process	GO:0099536	synaptic signaling	0.292457557937861	0.696514402052334	6	3	9	427
GO:0099537 trans-synaptic signaling	9	0.696514402052334	4.167	0.021	Biological Process	GO:0099537	trans-synaptic signaling	0.292457557937861	0.696514402052334	6	3	9	427
GO:0035023 regulation of Rho protein signal transduction	2	0.696514402052334	0.926	0.031	Biological Process	GO:0035023	regulation of Rho protein signal transduction	0.292786561427908	0.696514402052334	1	1	2	64
GO:1901606 alpha-amino acid catabolic process	2	0.696514402052334	0.926	0.031	Biological Process	GO:1901606	alpha-amino acid catabolic process	0.292786561427908	0.696514402052334	2	0	2	64
GO:1990266 neutrophil migration	2	0.696514402052334	0.926	0.031	Biological Process	GO:1990266	neutrophil migration	0.292786561427908	0.696514402052334	1	1	2	64
GO:0045732 positive regulation of protein catabolic process	4	0.69658824556398	1.852	0.025	Biological Process	GO:0045732	positive regulation of protein catabolic process	0.294455776185199	0.69658824556398	3	1	4	163
GO:0051259 protein oligomerization	4	0.69658824556398	1.852	0.025	Biological Process	GO:0051259	protein oligomerization	0.294455776185199	0.69658824556398	2	2	4	163
GO:0070372 regulation of ERK1 and ERK2 cascade	4	0.69658824556398	1.852	0.025	Biological Process	GO:0070372	regulation of ERK1 and ERK2 cascade	0.294455776185199	0.69658824556398	3	1	4	163
GO:0035295 tube development	9	0.69658824556398	4.167	0.021	Biological Process	GO:0035295	tube development	0.294753728951956	0.69658824556398	6	3	9	428
GO:0031347 regulation of defense response	7	0.69658824556398	3.241	0.022	Biological Process	GO:0031347	regulation of defense response	0.296489916860909	0.69658824556398	7	0	7	321
GO:0031175 neuron projection development	12	0.69658824556398	5.556	0.020	Biological Process	GO:0031175	neuron projection development	0.296877185172894	0.69658824556398	6	6	12	593
GO:0051246 regulation of protein metabolic process	35	0.69658824556398	16.204	0.018	Biological Process	GO:0051246	regulation of protein metabolic process	0.297438548818355	0.69658824556398	29	6	35	1892
GO:0043666 regulation of phosphoprotein phosphatase activity	2	0.69658824556398	0.926	0.031	Biological Process	GO:0043666	regulation of phosphoprotein phosphatase activity	0.299024226638335	0.69658824556398	2	0	2	65
GO:0006826 iron ion transport	1	0.69658824556398	0.463	0.048	Biological Process	GO:0006826	iron ion transport	0.299975862974084	0.69658824556398	1	0	1	21
GO:0009268 response to pH	1	0.69658824556398	0.463	0.048	Biological Process	GO:0009268	response to pH	0.299975862974084	0.69658824556398	1	0	1	21
GO:0014014 negative regulation of gliogenesis	1	0.69658824556398	0.463	0.048	Biological Process	GO:0014014	negative regulation of gliogenesis	0.299975862974084	0.69658824556398	0	1	1	21
GO:0021513 spinal cord dorsal/ventral patterning	1	0.69658824556398	0.463	0.048	Biological Process	GO:0021513	spinal cord dorsal/ventral patterning	0.299975862974084	0.69658824556398	0	1	1	21
GO:0021952 central nervous system projection neuron axonogenesis	1	0.69658824556398	0.463	0.048	Biological Process	GO:0021952	central nervous system projection neuron axonogenesis	0.299975862974084	0.69658824556398	1	0	1	21
GO:0032094 response to food	1	0.69658824556398	0.463	0.048	Biological Process	GO:0032094	response to food	0.299975862974084	0.69658824556398	1	0	1	21
GO:0032613 interleukin-10 production	1	0.69658824556398	0.463	0.048	Biological Process	GO:0032613	interleukin-10 production	0.299975862974084	0.69658824556398	0	1	1	21
GO:0032633 interleukin-4 production	1	0.69658824556398	0.463	0.048	Biological Process	GO:0032633	interleukin-4 production	0.299975862974084	0.69658824556398	0	1	1	21
GO:0042743 hydrogen peroxide metabolic process	1	0.69658824556398	0.463	0.048	Biological Process	GO:0042743	hydrogen peroxide metabolic process	0.299975862974084	0.69658824556398	1	0	1	21
GO:0045428 regulation of nitric oxide biosynthetic process	1	0.69658824556398	0.463	0.048	Biological Process	GO:0045428	regulation of nitric oxide biosynthetic process	0.299975862974084	0.69658824556398	0	1	1	21
GO:0045687 positive regulation of glial cell differentiation	1	0.69658824556398	0.463	0.048	Biological Process	GO:0045687	positive regulation of glial cell differentiation	0.299975862974084	0.69658824556398	0	1	1	21
GO:0046460 neutral lipid biosynthetic process	1	0.69658824556398	0.463	0.048	Biological Process	GO:0046460	neutral lipid biosynthetic process	0.299975862974084	0.69658824556398	0	1	1	21
GO:0046463 acylglycerol biosynthetic process	1	0.69658824556398	0.463	0.048	Biological Process	GO:0046463	acylglycerol biosynthetic process	0.299975862974084	0.69658824556398	0	1	1	21
GO:0048512 circadian behavior	1	0.69658824556398	0.463	0.048	Biological Process	GO:0048512	circadian behavior	0.299975862974084	0.69658824556398	0	1	1	21
GO:0048821 erythrocyte development	1	0.69658824556398	0.463	0.048	Biological Process	GO:0048821	erythrocyte development	0.299975862974084	0.69658824556398	1	0	1	21
GO:0048843 negative regulation of axon extension involved in axon guidance	1	0.69658824556398	0.463	0.048	Biological Process	GO:0048843	negative regulation of axon extension involved in axon guidance	0.299975862974084	0.69658824556398	1	0	1	21
GO:0050779 RNA destabilization	1	0.69658824556398	0.463	0.048	Biological Process	GO:0050779	RNA destabilization	0.299975862974084	0.69658824556398	0	1	1	21
GO:0060740 prostate gland epithelium morphogenesis	1	0.69658824556398	0.463	0.048	Biological Process	GO:0060740	prostate gland epithelium morphogenesis	0.299975862974084	0.69658824556398	0	1	1	21
GO:0070129 regulation of mitochondrial translation	1	0.69658824556398	0.463	0.048	Biological Process	GO:0070129	regulation of mitochondrial translation	0.299975862974084	0.69658824556398	1	0	1	21
GO:0070861 regulation of protein exit from endoplasmic reticulum	1	0.69658824556398	0.463	0.048	Biological Process	GO:0070861	regulation of protein exit from endoplasmic reticulum	0.299975862974084	0.69658824556398	1	0	1	21
GO:0071634 regulation of transforming growth factor beta production	1	0.69658824556398	0.463	0.048	Biological Process	GO:0071634	regulation of transforming growth factor beta production	0.299975862974084	0.69658824556398	1	0	1	21
GO:0071825 protein-lipid complex subunit organization	1	0.69658824556398	0.463	0.048	Biological Process	GO:0071825	protein-lipid complex subunit organization	0.299975862974084	0.69658824556398	1	0	1	21
GO:0071875 adrenergic receptor signaling pathway	1	0.69658824556398	0.463	0.048	Biological Process	GO:0071875	adrenergic receptor signaling pathway	0.299975862974084	0.69658824556398	0	1	1	21
GO:1902042 negative regulation of extrinsic apoptotic signaling pathway via death domain receptors	1	0.69658824556398	0.463	0.048	Biological Process	GO:1902042	negative regulation of extrinsic apoptotic signaling pathway via death domain receptors	0.299975862974084	0.69658824556398	1	0	1	21
GO:0035102 PRC1 complex	1	0.700794220564521	0.472	0.071	Cellular Component	GO:0035102	PRC1 complex	0.20645018930144	0.700794220564521	1	0	1	14
GO:0032886 regulation of microtubule-based process	4	0.700821443169652	1.852	0.024	Biological Process	GO:0032886	regulation of microtubule-based process	0.302023884628668	0.700821443169652	2	2	4	165
GO:0051051 negative regulation of transport	6	0.70232636309733	2.778	0.022	Biological Process	GO:0051051	negative regulation of transport	0.302897978689696	0.70232636309733	4	2	6	270
GO:0019637 organophosphate metabolic process	14	0.702401696522165	6.481	0.020	Biological Process	GO:0019637	organophosphate metabolic process	0.303156030868911	0.702401696522165	12	2	14	707
GO:0031594 neuromuscular junction	2	0.703718741896754	0.943	0.038	Cellular Component	GO:0031594	neuromuscular junction	0.209213680023359	0.703718741896754	1	1	2	52
GO:0031497 chromatin assembly	2	0.704422405415824	0.926	0.030	Biological Process	GO:0031497	chromatin assembly	0.305253207736288	0.704422405415824	2	0	2	66
GO:0032436 positive regulation of proteasomal ubiquitin-dependent protein catabolic process	2	0.704422405415824	0.926	0.030	Biological Process	GO:0032436	positive regulation of proteasomal ubiquitin-dependent protein catabolic process	0.305253207736288	0.704422405415824	2	0	2	66
GO:0042490 mechanoreceptor differentiation	2	0.704422405415824	0.926	0.030	Biological Process	GO:0042490	mechanoreceptor differentiation	0.305253207736288	0.704422405415824	1	1	2	66
GO:0044264 cellular polysaccharide metabolic process	2	0.704422405415824	0.926	0.030	Biological Process	GO:0044264	cellular polysaccharide metabolic process	0.305253207736288	0.704422405415824	2	0	2	66
GO:1904029 regulation of cyclin-dependent protein kinase activity	2	0.704422405415824	0.926	0.030	Biological Process	GO:1904029	regulation of cyclin-dependent protein kinase activity	0.305253207736288	0.704422405415824	2	0	2	66
GO:0035148 tube formation	3	0.704422405415824	1.389	0.026	Biological Process	GO:0035148	tube formation	0.305486044415436	0.704422405415824	3	0	3	115
GO:0007411 axon guidance	4	0.704422405415824	1.852	0.024	Biological Process	GO:0007411	axon guidance	0.305816551843763	0.704422405415824	2	2	4	166
GO:0006874 cellular calcium ion homeostasis	6	0.704422405415824	2.778	0.022	Biological Process	GO:0006874	cellular calcium ion homeostasis	0.305837858741874	0.704422405415824	2	4	6	271
GO:0002039 p53 binding	1	0.704621588084123	0.469	0.022	Molecular Function	GO:0002039	p53 binding	0.529798682719832	0.704621588084123	0	1	1	45
GO:0050727 regulation of inflammatory response	4	0.706597020622668	1.852	0.024	Biological Process	GO:0050727	regulation of inflammatory response	0.309614399292265	0.706597020622668	4	0	4	167
GO:0007254 JNK cascade	3	0.706597020622668	1.389	0.026	Biological Process	GO:0007254	JNK cascade	0.310095396920902	0.706597020622668	3	0	3	116
GO:0035265 organ growth	3	0.706597020622668	1.389	0.026	Biological Process	GO:0035265	organ growth	0.310095396920902	0.706597020622668	2	1	3	116
GO:0000002 mitochondrial genome maintenance	1	0.706597020622668	0.463	0.045	Biological Process	GO:0000002	mitochondrial genome maintenance	0.31177402258688	0.706597020622668	1	0	1	22
GO:0006767 water-soluble vitamin metabolic process	1	0.706597020622668	0.463	0.045	Biological Process	GO:0006767	water-soluble vitamin metabolic process	0.31177402258688	0.706597020622668	1	0	1	22
GO:0006903 vesicle targeting	1	0.706597020622668	0.463	0.045	Biological Process	GO:0006903	vesicle targeting	0.31177402258688	0.706597020622668	1	0	1	22
GO:0007340 acrosome reaction	1	0.706597020622668	0.463	0.045	Biological Process	GO:0007340	acrosome reaction	0.31177402258688	0.706597020622668	0	1	1	22
GO:0007622 rhythmic behavior	1	0.706597020622668	0.463	0.045	Biological Process	GO:0007622	rhythmic behavior	0.31177402258688	0.706597020622668	0	1	1	22
GO:0010837 regulation of keratinocyte proliferation	1	0.706597020622668	0.463	0.045	Biological Process	GO:0010837	regulation of keratinocyte proliferation	0.31177402258688	0.706597020622668	0	1	1	22
GO:0016242 negative regulation of macroautophagy	1	0.706597020622668	0.463	0.045	Biological Process	GO:0016242	negative regulation of macroautophagy	0.31177402258688	0.706597020622668	1	0	1	22
GO:0021884 forebrain neuron development	1	0.706597020622668	0.463	0.045	Biological Process	GO:0021884	forebrain neuron development	0.31177402258688	0.706597020622668	1	0	1	22
GO:0030224 monocyte differentiation	1	0.706597020622668	0.463	0.045	Biological Process	GO:0030224	monocyte differentiation	0.31177402258688	0.706597020622668	1	0	1	22
GO:0035883 enteroendocrine cell differentiation	1	0.706597020622668	0.463	0.045	Biological Process	GO:0035883	enteroendocrine cell differentiation	0.31177402258688	0.706597020622668	1	0	1	22
GO:0043268 positive regulation of potassium ion transport	1	0.706597020622668	0.463	0.045	Biological Process	GO:0043268	positive regulation of potassium ion transport	0.31177402258688	0.706597020622668	0	1	1	22
GO:0050982 detection of mechanical stimulus	1	0.706597020622668	0.463	0.045	Biological Process	GO:0050982	detection of mechanical stimulus	0.31177402258688	0.706597020622668	0	1	1	22
GO:0051443 positive regulation of ubiquitin-protein transferase activity	1	0.706597020622668	0.463	0.045	Biological Process	GO:0051443	positive regulation of ubiquitin-protein transferase activity	0.31177402258688	0.706597020622668	1	0	1	22
GO:0060512 prostate gland morphogenesis	1	0.706597020622668	0.463	0.045	Biological Process	GO:0060512	prostate gland morphogenesis	0.31177402258688	0.706597020622668	0	1	1	22
GO:0071542 dopaminergic neuron differentiation	1	0.706597020622668	0.463	0.045	Biological Process	GO:0071542	dopaminergic neuron differentiation	0.31177402258688	0.706597020622668	1	0	1	22
GO:1902668 negative regulation of axon guidance	1	0.706597020622668	0.463	0.045	Biological Process	GO:1902668	negative regulation of axon guidance	0.31177402258688	0.706597020622668	1	0	1	22
GO:1904292 regulation of ERAD pathway	1	0.706597020622668	0.463	0.045	Biological Process	GO:1904292	regulation of ERAD pathway	0.31177402258688	0.706597020622668	1	0	1	22
GO:2000036 regulation of stem cell population maintenance	1	0.706597020622668	0.463	0.045	Biological Process	GO:2000036	regulation of stem cell population maintenance	0.31177402258688	0.706597020622668	0	1	1	22
GO:2000249 regulation of actin cytoskeleton reorganization	1	0.706597020622668	0.463	0.045	Biological Process	GO:2000249	regulation of actin cytoskeleton reorganization	0.31177402258688	0.706597020622668	1	0	1	22
GO:0005125 cytokine activity	2	0.707425090824813	0.939	0.019	Molecular Function	GO:0005125	cytokine activity	0.532976846037454	0.707425090824813	2	0	2	107
GO:0007163 establishment or maintenance of cell polarity	4	0.709804049966855	1.852	0.024	Biological Process	GO:0007163	establishment or maintenance of cell polarity	0.313417009860124	0.709804049966855	2	2	4	168
GO:0051240 positive regulation of multicellular organismal process	19	0.711647249817414	8.796	0.019	Biological Process	GO:0051240	positive regulation of multicellular organismal process	0.314503001701243	0.711647249817414	14	5	19	994
GO:0016049 cell growth	6	0.711647249817414	2.778	0.022	Biological Process	GO:0016049	cell growth	0.314687945728509	0.711647249817414	5	1	6	274
GO:0019888 protein phosphatase regulator activity	1	0.712173446190033	0.469	0.022	Molecular Function	GO:0019888	protein phosphatase regulator activity	0.537631693871144	0.712173446190033	1	0	1	46
GO:1901652 response to peptide	5	0.712737659409188	2.315	0.023	Biological Process	GO:1901652	response to peptide	0.315399002782871	0.712737659409188	4	1	5	221
GO:0006813 potassium ion transport	4	0.716341872534526	1.852	0.024	Biological Process	GO:0006813	potassium ion transport	0.317223969886035	0.716341872534526	2	2	4	169
GO:0004866 endopeptidase inhibitor activity	2	0.7166328331435	0.939	0.018	Molecular Function	GO:0004866	endopeptidase inhibitor activity	0.542986612836161	0.7166328331435	2	0	2	109
GO:0099600 transmembrane receptor activity	13	0.7166328331435	6.103	0.017	Molecular Function	GO:0099600	transmembrane receptor activity	0.544843351668352	0.7166328331435	8	5	13	785
GO:0003678 DNA helicase activity	1	0.7166328331435	0.469	0.021	Molecular Function	GO:0003678	DNA helicase activity	0.545334818564569	0.7166328331435	1	0	1	47
GO:0016836 hydro-lyase activity	1	0.7166328331435	0.469	0.021	Molecular Function	GO:0016836	hydro-lyase activity	0.545334818564569	0.7166328331435	1	0	1	47
GO:0001678 cellular glucose homeostasis	2	0.716850235526291	0.926	0.029	Biological Process	GO:0001678	cellular glucose homeostasis	0.317679295127258	0.716850235526291	2	0	2	68
GO:0030595 leukocyte chemotaxis	3	0.718982595986744	1.389	0.025	Biological Process	GO:0030595	leukocyte chemotaxis	0.319320404101086	0.718982595986744	1	2	3	118
GO:0080135 regulation of cellular response to stress	10	0.718982595986744	4.630	0.020	Biological Process	GO:0080135	regulation of cellular response to stress	0.322430672771403	0.718982595986744	9	1	10	495
GO:1902531 regulation of intracellular signal transduction	20	0.718982595986744	9.259	0.019	Biological Process	GO:1902531	regulation of intracellular signal transduction	0.32292427872913	0.718982595986744	15	5	20	1056
GO:0007602 phototransduction	1	0.718982595986744	0.463	0.043	Biological Process	GO:0007602	phototransduction	0.323374241948662	0.718982595986744	1	0	1	23
GO:0010591 regulation of lamellipodium assembly	1	0.718982595986744	0.463	0.043	Biological Process	GO:0010591	regulation of lamellipodium assembly	0.323374241948662	0.718982595986744	1	0	1	23
GO:0021511 spinal cord patterning	1	0.718982595986744	0.463	0.043	Biological Process	GO:0021511	spinal cord patterning	0.323374241948662	0.718982595986744	0	1	1	23
[truncated: 2,146 more rows]
